# Supplementary material for: Targeting SWI/SNF ATPases reduces neuroblastoma cell plasticity
Source: EMBO J. 2024 Aug 22;43(20):4522–41. doi: 10.1038/s44318-024-00206-1 (PMC11480351; doi:10.1038/s44318-024-00206-1)
Supplement: Supplementary file 3 — Data Set EV1 [file 44318_2024_206_MOESM3_ESM.xlsx]

## Sheet: Dataset_EV1_legend
Dataset EV1. List of genes with normalized RNA-seq raw counts in IMR5 cells after treatment with ACBI1 or genetic silencing of SMARCA4.

## Sheet: ACBI1_vs_DMSO_8h
GeneName	IMR5_DMSO_8h_r1	IMR5_DMSO_8h_r2	IMR5_DMSO_8h_r3	IMR5_ACBI1_8h_r1	IMR5_ACBI1_8h_r2	IMR5_ACBI1_8h_r3
A1BG	2.51744	2.90409	2.98371	2.32083	2.13923	2.12017
A1BG-AS1	0.656997	1.20588	0.472877	0.575474	0.667681	0.521174
A1CF	0.0333511	0.0001	0.0001	0.0001	0.0584368	0.0519866
A4GALT	0.0333511	0.111792	0.027726	0.0001	0.0292684	0.0001
AAAS	61.7803	64.6413	57.4908	58.2015	61.1653	59.7216
AACS	25.1712	26.0803	23.1508	14.9675	14.4093	13.8279
AACSP1	0.0666022	0.028023	0.0829781	0.0522513	0.0584368	0.15576
AADAT	17.856	18.178	17.2663	21.8775	20.9722	21.2737
AAGAB	130.838	136.297	132.279	132.286	127.761	126.71
AAK1	34.9137	31.3857	32.7369	32.1252	33.2813	30.8466
AAMDC	6.61706	6.3107	6.13308	6.44078	5.80461	5.88923
AAMP	79.7378	79.2172	72.077	69.1773	71.464	65.4535
AANAT	1.13064	0.865714	1.10514	0.678067	0.583468	0.674626
AAR2	69.9948	70.9252	70.0596	68.3961	68.0206	72.1241
AARS1	118.407	118.31	114.869	133.299	136.829	129.924
AARS2	59.5196	59.2248	59.0922	65.1631	60.6704	62.9645
AARSD1	38.0509	38.2628	36.9101	36.2788	37.5926	37.2729
AASDH	13.3005	13.7103	14.8906	14.2374	15.1385	14.8137
AASDHPPT	105.506	105.41	109.896	115.959	113.873	119.443
AATBC	0.498866	0.446868	0.497369	0.156554	0.204279	0.103873
AATF	95.7633	95.5527	91.8014	92.4904	93.514	91.58
AATK	6.51732	6.41382	6.9066	4.01574	3.85033	4.02131
ABALON	5.24039	5.98151	3.95172	6.29083	6.09629	5.97582
ABAT	11.7377	10.9459	12.4042	8.47469	7.2922	7.5496
ABCA1	0.0333511	0.0001	0.0829781	0.0001	0.0001	0.0260433
ABCA10	0.266109	0.139715	0.193482	0.313008	0.379289	0.207647
ABCA11P	10.9421	11.828	11.6038	13.3012	13.0717	13.4934
ABCA12	0.266109	0.0838691	0.248734	0.0261756	0.0584368	0.0001
ABCA17P	0.0666022	0.167638	0.165856	0.286932	0.145942	0.259533
ABCA2	24.6392	24.3771	25.1673	21.1214	20.0389	22.2595
ABCA3	161.434	140.23	148.96	148.397	150.042	154.804
ABCA4	0.0333511	0.028023	0.0553521	0.156554	0.0292684	0.0519866
ABCA5	27.9312	29.8496	29.8362	31.63	32.2021	34.1672
ABCA6	0.0001	0.055946	0.0001	0.0522513	0.0001	0.0779299
ABCA7	3.19221	2.40148	2.87321	2.29476	2.3044	2.87981
ABCA9	0.0333511	0.0001	0.0001	0.0261756	0.0584368	0.0001
ABCB1	1.19714	1.11702	0.884133	0.59984	0.758478	0.415193
ABCB10	44.3571	44.3139	45.8317	48.3444	46.3778	47.165
ABCB4	0.0001	0.0001	0.0001	0.0001	0.0001	0.0001
ABCB6	36.3772	34.4849	35.0025	33.3767	35.2644	31.6507
ABCB7	34.4812	33.3121	33.7316	37.0795	35.323	33.9859
ABCB8	10.9397	9.88485	11.0781	11.4473	12.63	11.2076
ABCB9	6.48406	6.19901	5.71869	6.1018	5.80461	4.87745
ABCC1	119.837	108.788	111.72	106.441	109.09	106.134
ABCC10	11.5382	9.80108	9.77972	8.81367	8.60478	9.44346
ABCC11	0.242778	0.232762	0.201443	0.218065	0.119879	0.242494
ABCC2	0.0998533	0.055946	0.248734	0.156554	0.17511	0.0779299
ABCC3	0.0001	0.0001	0.0001	0.0001	0.0001	0.0001
ABCC4	85.4892	82.6242	84.9775	86.8834	87.7671	89.4548
ABCC5	26.9335	30.2685	27.9024	28.5527	25.2308	28.2782
ABCC6	0.944137	1.0555	0.810268	0.704419	0.896654	1.11259
ABCC6P1	0.205351	0.134841	0.114861	0.0551683	0.149941	0.0819612
ABCC6P2	0.147604	0.289883	0.649856	0.33589	0.441293	0.128856
ABCC8	8.24638	7.93024	8.1774	10.4825	9.3048	10.6109
ABCC9	0.166355	0.139715	0.13823	0.0783269	0.116774	0.15576
ABCD1	5.32028	5.13794	5.33193	3.80714	4.37536	4.2548
ABCD2	2.82644	3.09956	2.95609	2.9988	3.23779	3.16518
ABCD3	123.096	117.361	122.549	126.65	122.74	126.006
ABCD4	13.3338	13.2635	11.5201	11.4212	11.8133	12.0897
ABCE1	228.484	228.898	239.931	270.527	255.293	264.831
ABCF1	195.462	191.843	192.492	186.63	186.905	181.202
ABCF2	117.684	116.328	107.455	130.235	126.134	129.933
ABCF2-H2BE1	54.3904	55.0328	58.7384	65.7603	61.8844	61.8766
ABCF3	40.7994	39.5952	38.0133	34.9939	35.965	33.8823
ABCG1	0.498866	0.530637	0.828881	0.234781	0.320952	0.0779299
ABCG2	0.59862	0.642329	0.690751	0.521613	0.525131	0.54491
ABCG4	0.498866	0.335176	0.580247	0.234781	0.17511	0.23359
ABCG8	0.0001	0.055946	0.0001	0.0783269	0.0001	0.0260433
ABHD1	0.0998533	0.0838691	0.0829781	0.0783269	0.0584368	0.0260433
ABHD10	49.3776	50.625	52.5173	56.2722	55.42	51.8868
ABHD11	6.2513	6.08732	6.10545	5.47599	5.30875	5.73357
ABHD11-AS1	0.0666022	0.0838691	0.0829781	0.208705	0.0584368	0.0260433
ABHD12	35.9111	33.9266	34.8089	34.081	35.1772	32.8962
ABHD13	23.8079	23.5951	26.5211	27.536	26.135	26.7995
ABHD14A	22.8547	21.8253	21.7638	20.3384	18.828	19.341
ABHD14A-ACY1	0.976441	0.335732	0.611552	0.716216	0.424981	0.189769
ABHD14B	8.04686	6.78538	8.14979	8.5529	8.37142	8.0944
ABHD15	4.08999	3.57425	4.14401	3.2074	3.3253	3.19113
ABHD16A	21.7131	20.0768	19.8909	20.0002	19.6596	18.9387
ABHD17A	41.5304	37.8358	39.9477	41.8517	40.3689	41.6909
ABHD17B	40.3338	41.4381	39.0081	40.1048	36.2272	36.3724
ABHD17C	23.8411	24.0418	26.3001	28.2661	26.0183	28.6675
ABHD18	10.0419	10.3037	10.4427	8.1357	9.04231	8.30197
ABHD2	113.722	112.774	112.185	128.469	130.058	134.103
ABHD3	5.15402	4.83078	5.6358	4.64156	4.75454	5.44819
ABHD4	0.532118	0.335176	0.27636	0.130478	0.0584368	0.103873
ABHD5	29.6934	31.2181	29.8914	35.2805	32.4936	34.6863
ABHD6	20.4495	21.836	21.3273	22.8683	22.5183	22.493
ABHD8	6.38431	7.17632	6.71323	7.14483	8.13808	6.64159
ABI1	27.2732	27.7665	27.1933	31.2249	27.6752	30.2392
ABI2	199.772	198.168	203.052	199.217	199.715	207.08
ABI3BP	0.133104	0.055946	0.221108	0.18263	0.204279	0.207647
ABITRAM	27.9975	31.3297	28.8417	31.9428	31.6478	31.2877
ABL1	179.598	166.039	171.07	187.065	184.149	181.75
ABL2	113.552	108.341	118.848	107.798	111.334	113.269
ABLIM1	163.865	156.119	157.025	179.032	174.508	190.813
ABLIM2	1.3634	1.59171	1.40903	1.72109	1.6627	1.7383
ABR	54.9334	53.9976	50.3957	47.4613	52.4911	51.6538
ABRACL	16.5591	18.2618	18.178	16.9232	16.1011	15.1769
ABRAXAS1	12.9048	12.3236	14.213	12.7162	11.2673	11.6063
ABRAXAS2	42.7943	45.7939	47.4893	46.4408	47.5737	50.0188
ABT1	56.4937	60.3976	55.9428	55.7238	59.1828	57.7759
ABTB1	0.0998533	0.167638	0.221108	0.0261756	0.291784	0.259533
ABTB2	1.69591	1.36833	1.46428	0.286932	0.291784	0.493023
ACAA1	14.1126	12.4361	14.1643	15.3268	15.5091	13.6377
ACAA2	85.0897	86.5615	85.7513	82.008	81.7008	85.3796
ACACA	210.737	198.399	205.784	223.709	215.35	232.178
ACACB	3.75747	3.21125	3.53623	2.11223	2.7711	2.75009
ACAD10	4.98777	5.30547	5.44244	5.68458	6.1838	7.03075
ACAD11	9.47687	10.6713	9.38438	11.6053	10.6826	10.6741
ACAD8	8.08012	7.17632	7.51438	8.24	7.05885	8.56139
ACAD9	38.5037	37.667	38.4549	42.0839	40.2215	38.9917
ACADL	0.0666022	0.55856	0.248734	0.234781	0.17511	0.259533
ACADM	120.733	126.128	120.23	117.655	117.17	117.784
ACADS	3.22545	2.65279	2.59695	2.32083	2.04189	1.5567
ACADSB	27.6317	24.4327	28.9798	27.3016	28.3515	28.823
ACADVL	61.9417	58.9844	58.8964	58.3808	58.7286	55.2769
ACAN	2.42743	2.20602	2.29306	1.0692	1.1085	0.934059
ACAP1	0.0001	0.0838691	0.0001	0.0522513	0.0001	0.0001
ACAP2	72.3545	68.8583	73.3472	79.0093	77.7047	80.3206
ACAP3	16.4261	15.0227	15.3326	14.1853	16.3636	15.3067
ACAT1	21.0148	21.1658	24.974	26.5973	26.0766	25.9175
ACAT2	122.081	126.518	127.562	167.56	167.723	167.374
ACBD3	79.1311	82.0817	80.3578	73.7328	73.0263	76.7293
ACBD3-AS1	0.239504	0.375169	0.0618695	0.0875363	0.0990416	0.0890711
ACBD4	1.16389	1.28456	1.46428	0.573764	1.196	0.596796
ACBD5	33.351	33.7312	34.1734	34.8112	34.6521	32.8443
ACBD6	54.3656	60.1184	57.4623	62.3991	58.9786	55.9339
ACBD7	10.2082	11.2531	11.9898	8.73544	8.22559	7.41989
ACD	24.4396	26.4154	25.5818	27.7186	27.4766	27.7598
ACE	4.58875	3.65802	4.144	4.25043	3.82116	4.12509
ACE2	0.0001	0.0838691	0.0001	0.0522513	0.0292684	0.0519866
ACER2	3.02595	2.95994	3.31523	3.88537	2.68359	2.77603
ACER3	28.9285	28.3979	28.0957	28.7093	26.6016	26.5922
ACHE	0.0666022	0.195561	0.359239	0.18263	0.0001	0.15576
ACIN1	195.56	188.863	189.846	193.992	196.271	193.253
ACKR2	0.0333511	0.167638	0.027726	0.0783269	0.0001	0.0779299
ACKR3	0.29936	0.391022	0.110604	0.521613	0.350121	0.493023
ACKR4	0.0998533	0.028023	0.027726	0.0783269	0.0001	0.0260433
ACLY	729.561	715.074	702.067	677.175	675.34	670.192
ACO1	56.1948	57.6321	52.8213	49.0749	48.9737	50.0714
ACO2	155.442	154.725	156.204	161.634	160.976	163.133
ACOT1	4.64193	5.3639	4.25263	4.74813	6.43473	4.26555
ACOT11	4.58875	4.58253	3.90899	6.0107	7.72973	7.08263
ACOT13	24.4772	24.823	22.7891	33.3678	32.6308	31.2972
ACOT2	50.8545	54.8666	50.4472	50.1156	51.6693	51.3051
ACOT4	0.0001	0.0001	0.0001	0.0783269	0.0001	0.0001
ACOT7	70.3243	67.8526	67.9593	64.0675	64.7248	62.8866
ACOT8	11.0998	8.24937	10.3174	10.049	9.98429	9.93181
ACOT9	21.6466	24.656	21.6865	19.0614	20.1847	19.25
ACOX1	87.416	87.5943	83.4865	77.7053	80.7392	81.4352
ACOX3	14.6971	14.3246	13.5921	13.0379	14.4093	12.5826
ACOXL	0.0001	0.0001	0.0001	0.0001	0.0292684	0.0260433
ACP1	175.331	188.28	184.735	189.352	187.927	192.239
ACP2	22.8435	21.417	21.6313	21.304	22.1681	22.5967
ACP3	0.0001	0.0001	0.0001	0.0001	0.0001	0.0001
ACP4	0.0001	0.0001	0.0001	0.0001	0.0001	0.0001
ACP6	4.489	3.68593	4.22689	3.25956	3.52947	4.02132
ACR	0.0001	0.0838691	0.0553521	0.0001	0.0001	0.0779299
ACRBP	0.0333511	0.028023	0.0829781	0.0522513	0.0001	0.0260433
ACRV1	0.166355	0.0838691	0.0829781	0.18263	0.116774	0.207647
ACSBG1	2.37494	2.2855	1.68283	1.55395	0.949913	0.939445
ACSF2	9.44341	9.82898	10.1388	7.35342	7.61307	6.79726
ACSF3	8.61213	8.4887	9.11669	7.77065	7.99224	8.37979
ACSL1	68.364	66.7085	71.2201	76.5059	72.2496	73.0301
ACSL3	94.0331	97.1451	95.228	104.171	102.762	105.768
ACSL4	60.746	65.1626	62.7081	57.8308	55.1834	56.0865
ACSL6	0.465615	0.530638	0.524995	0.678067	0.291784	0.259533
ACSS1	5.8523	5.38925	5.1938	3.78107	3.99617	4.43641
ACSS2	9.9754	9.94069	11.6859	9.59595	10.8507	9.8067
ACTA1	1.33014	1.25664	0.911759	1.38211	0.845983	0.648683
ACTA2	7.26235	6.32551	7.39317	3.61129	3.21294	4.84469
ACTA2-AS1	0.21934	0.152835	0.148938	0.117728	0.316634	0.0587963
ACTB	3697.26	3587.44	3520.33	3077.86	3155.76	3146.92
ACTG1	7171.13	7181.87	7086.4	6062.27	6020.88	6111.21
ACTG1P17	0.0333511	0.139715	0.0553521	0.0261756	0.0876052	0.15576
ACTG1P20	5.12077	7.84649	4.53077	4.48514	4.17119	2.95764
ACTG1P25	2.36093	2.45733	1.93392	0.938823	0.875152	0.804343
ACTG1P4	0.29936	0.446868	0.442117	0.339083	0.116774	0.337363
ACTG2	0.29936	0.251407	0.165856	0.104403	0.17511	0.181703
ACTL10	0.698373	0.64233	0.580247	0.938823	0.816815	0.778399
ACTL6A	117.957	120.178	119.421	112.924	111.328	118.233
ACTL6B	26.3015	23.1481	26.2174	26.2062	24.1807	25.6064
ACTL8	0.931131	1.03325	1.40903	0.782369	0.787647	0.804343
ACTN1	94.9969	88.0678	91.1095	84.0928	82.5777	83.7466
ACTN2	1.79566	2.03848	2.04443	2.71197	2.97528	1.99774
ACTN4	123.628	110.072	119.677	116.871	115.011	108.002
ACTR10	43.2598	45.5705	45.9698	44.4591	43.4027	43.507
ACTR1A	179.955	177.814	174.873	190.535	185.686	184.742
ACTR1B	35.479	35.602	32.958	33.4812	36.8106	32.9741
ACTR2	359.908	372.203	367.33	373.535	384.765	382.301
ACTR3	166.787	169.265	174.373	185.766	181.746	191.724
ACTR3B	35.382	36.1775	33.8335	35.1386	39.2387	38.6102
ACTR3BP5	0.0001	0.167638	0.0001	0.0001	0.0292684	0.0260433
ACTR3C	0.795516	0.932303	0.947959	0.872012	1.01405	0.849908
ACTR5	17.5899	17.5078	17.073	20.652	21.3514	20.5991
ACTR6	25.3375	31.8323	30.3613	29.9088	29.1394	28.4599
ACTR8	44.1576	44.8724	45.7488	40.9649	44.0444	43.1438
ACTRT3	1.89541	1.50794	1.96155	1.46034	1.48769	1.97179
ACVR1	13.3338	12.37	11.1886	14.8371	13.4467	13.5685
ACVR1B	80.7012	78.4345	76.3316	73.6896	72.5696	71.6546
ACVR1C	0.29936	0.391022	0.13823	0.339083	0.204279	0.23359
ACVR2A	16.5734	17.0275	16.991	17.3015	18.9459	18.6859
ACVR2B	196.946	182.477	189.984	165.554	175.944	177.997
ACVR2B-AS1	0.964382	0.92156	0.801255	0.547689	0.962657	0.856229
ACVRL1	0.332611	0.0001	0.110604	0.0522513	0.0001	0.0260433
ACY1	7.02616	7.07461	7.35063	6.48152	7.02809	6.82799
ACYP1	7.01608	8.23738	6.40933	6.15396	6.85468	6.53782
ACYP2	2.22792	2.70863	2.34831	2.84235	3.17946	2.77603
ADA	4.15649	4.6074	5.4148	5.42384	6.30048	5.6298
ADA2	0.0333511	0.055946	0.0001	0.0261756	0.0292684	0.0001
ADAL	29.4836	31.3555	29.8935	30.6276	29.3548	30.0571
ADAM10	170.116	166.789	173.579	182.337	171.623	180.553
ADAM11	14.9299	14.6597	16.4375	15.0196	15.6927	16.3185
ADAM12	3.45821	3.37879	4.22689	2.81627	2.88777	3.4765
ADAM15	68.93	69.3882	64.811	57.2101	59.1536	55.7004
ADAM17	41.7212	39.0501	39.4404	40.963	37.2716	38.1057
ADAM19	14.8966	14.6876	14.6972	19.3482	22.1389	18.809
ADAM20	0.0333511	0.0001	0.0553521	0.0001	0.0876052	0.0001
ADAM21	0.133104	0.111792	0.221108	0.208705	0.285149	0.129817
ADAM21P1	0.0001	0.0001	0.027726	0.0001	0.0650718	0.0260433
ADAM22	30.4248	29.7103	32.1291	33.1163	31.2978	35.4388
ADAM23	28.9618	29.0121	32.5712	32.5164	31.4145	33.0778
ADAM32	0.0001	0.055946	0.0001	0.0001	0.0292684	0.0260433
ADAM8	0.0998533	0.139715	0.0001	0.0261756	0.0876052	0.103873
ADAM9	36.8426	35.9095	37.7929	41.8777	42.0608	40.7831
ADAMTS1	50.2093	52.4954	50.1966	39.1136	39.2024	40.0566
ADAMTS12	18.3879	17.6754	17.736	15.2804	16.7428	15.6958
ADAMTS13	0.631871	0.446868	0.773629	0.469462	0.495963	0.46708
ADAMTS14	0.29936	0.586483	0.552621	0.313008	0.350121	0.207647
ADAMTS15	0.29936	0.446868	0.690751	0.339083	0.262616	0.181703
ADAMTS16	0.465615	0.809867	0.414491	0.495537	0.466794	0.415193
ADAMTS17	9.34366	10.555	10.056	11.343	13.4176	13.7501
ADAMTS18	0.0001	0.0001	0.0001	0.0001	0.0876052	0.0001
ADAMTS19	1.03088	1.0891	0.994638	0.469462	0.90432	0.985946
ADAMTS19-AS1	0.0333511	0.028023	0.0001	0.0522513	0.0001	0.103873
ADAMTS2	9.2439	8.8517	8.7023	8.39646	8.28393	8.58734
ADAMTS20	2.89295	2.93202	3.48098	2.8945	2.27523	2.85386
ADAMTS4	1.6294	1.39625	1.60241	0.313008	0.0876052	0.0260433
ADAMTS5	40.0344	36.0766	38.7318	23.2074	23.8598	23.1156
ADAMTS6	0.133104	0.139715	0.0829781	0.156554	0.204279	0.129817
ADAMTS7	11.8706	11.8395	11.9069	9.64809	9.97569	9.46933
ADAMTS7P1	0.0334543	0.0001	0.0001	0.0001	0.0876052	0.0261221
ADAMTS8	0.0998533	0.64233	0.552621	0.313008	0.320952	0.38925
ADAMTS9	53.4009	49.6458	54.4776	68.7362	68.0807	69.8904
ADAMTS9-AS1	0.0337814	0.141667	0.111585	0.0264423	0.0879914	0.0524252
ADAMTS9-AS2	0.166355	0.111792	0.193482	0.0783269	0.0001	0.0779299
ADAMTSL1	1.6294	1.89887	1.65766	2.16438	1.92521	2.41283
ADAMTSL2	1.86216	1.98264	2.04443	2.86842	2.65443	3.1133
ADAMTSL3	0.59862	0.837791	0.552621	0.469462	0.525131	0.62274
ADAMTSL4	0.0666022	0.139715	0.110604	0.0522513	0.116774	0.103873
ADAMTSL4-AS1	0.0666022	0.0838691	0.0553521	0.0522513	0.0001	0.0519866
ADAMTSL5	0.0333511	0.111792	0.27636	0.130478	0.0584368	0.0001
ADAP1	8.91137	8.01399	7.23812	8.78761	10.1798	9.70293
ADAP2	0.0666022	0.139715	0.027726	0.104403	0.0876052	0.15576
ADAR	1072.18	989.84	1024.81	959.68	961.836	989.201
ADARB1	14.9298	15.5532	17.0178	12.0992	12.2508	11.7784
ADARB2	1.16389	1.11702	0.690751	0.730218	0.525131	0.804343
ADAT1	17.3904	17.9546	18.1227	18.9049	17.7053	19.7429
ADAT2	11.4053	11.9512	13.6475	15.4368	13.8843	16.2925
ADAT3	8.21312	7.34386	6.54748	6.44079	5.97963	6.56377
ADCK1	5.71929	5.50094	5.44243	5.55421	6.0963	6.87508
ADCK2	19.585	21.0261	18.8411	21.3821	21.6139	22.3632
ADCK5	0.964382	1.17287	0.746003	1.12135	1.02099	0.726513
ADCY1	130.078	113.061	120.063	102.216	100.018	105.797
ADCY10P1	0.0001	0.167683	0.0553666	0.0001	0.0001	0.0260497
ADCY2	0.332611	0.391022	0.303986	0.495537	0.583468	0.441136
ADCY3	26.2241	25.4553	25.4008	24.1915	24.6278	24.3561
ADCY5	4.02349	4.30025	5.00041	1.85147	2.71276	2.28311
ADCY6	42.1292	45.0958	43.1244	32.8033	34.1855	31.0024
ADCY6-DT	0.0001	0.028023	0.027726	0.0261756	0.0876052	0.0001
ADCY7	13.1079	11.7679	13.9284	12.4466	11.3725	13.434
ADCY8	0.232858	0.139715	0.221108	0.573764	0.437626	0.441136
ADCY9	83.5269	77.9891	79.8117	61.669	63.0622	64.6249
ADCYAP1	0.266109	0.391022	0.580247	0.730218	0.437626	0.648683
ADCYAP1R1	157.51	148.406	148.631	135.8	140.416	129.637
ADD1	156.913	154.362	157.08	166.411	167.777	168.766
ADD2	196.318	189.232	193.158	182.297	185.455	186.482
ADD3	27.4986	28.2302	29.3666	24.1202	22.7806	23.8939
ADD3-AS1	0.0333511	0.0001	0.0001	0.0001	0.0001	0.0519866
ADGRA2	41.2606	35.345	37.9009	37.4921	36.4527	37.7261
ADGRA3	171.543	173.625	172.718	204.459	196.303	203.603
ADGRB1	15.9274	14.8551	15.3602	11.5516	11.6675	12.6345
ADGRB2	49.6444	45.6818	45.2795	41.4079	42.1194	43.1962
ADGRB3	7.88061	8.82378	8.75756	7.43166	7.26303	7.91281
ADGRD1	0.133104	0.251407	0.359239	0.156554	0.0584368	0.129817
ADGRE5	0.0333511	0.195561	0.165856	0.0001	0.116774	0.0519866
ADGRF3	0.100545	0.3096	0.416517	0.0261787	0.263322	0.156134
ADGRG1	28.4632	24.6003	27.7366	7.97926	7.99224	8.5614
ADGRG2	0.0333511	0.028023	0.110604	0.0522513	0.0292684	0.0519866
ADGRG6	0.399113	0.502714	0.552621	0.625916	0.350121	0.46708
ADGRL1	145.608	128.947	136.777	127.278	124.481	121.485
ADGRL2	124.561	121.467	126.361	137.443	133.387	141.86
ADGRL3	24.3066	22.2827	24.6151	18.8789	19.5138	19.691
ADH5	172.873	184.795	183.023	178.853	180.844	171.511
ADH6	0.0001	0.028023	0.0001	0.0001	0.0001	0.0001
ADI1	97.4912	105.885	97.8489	91.5508	89.2853	90.205
ADIPOR1	113.588	121.413	119.893	119.659	111.858	116.149
ADIPOR2	105.773	109.596	110.283	114.03	110.258	111.638
ADIRF	0.0333511	0.0651738	0.0001	0.0001	0.0001	0.0519866
ADK	53.3345	52.5792	53.0695	51.8121	48.0408	49.3183
ADM	5.22052	3.68594	5.11092	5.34561	5.39625	4.54018
ADM2	4.75501	3.43464	4.28214	4.01575	3.15028	3.13924
ADM5	1.26364	1.92679	1.96155	1.8254	1.80854	1.5567
ADNP	279.342	274.489	279.727	278.064	267.526	284.285
ADNP-AS1	0.199607	0.27933	0.193482	0.156554	0.204279	0.38925
ADNP2	100.086	94.8546	97.3543	99.5569	98.3851	96.9243
ADO	78.5059	80.3067	79.9499	84.8503	85.026	85.4574
ADORA1	13.8991	12.1187	11.7412	6.70154	8.10891	8.14631
ADORA2A	0.000172969	0.0189998	0.17729	0.000105425	0.000122359	0.000100559
ADORA2A-AS1	0.0001	0.055946	0.0829781	0.0522513	0.121254	0.134192
ADORA2B	10.5407	9.68939	10.1665	12.1774	13.7384	12.7123
ADPGK	77.7041	79.6179	79.7483	74.6499	74.5217	74.0603
ADPGK-AS1	0.0372377	0.185703	0.0902503	0.0571523	0.0323673	0.0860926
ADPRHL1	2.75994	2.82033	2.67983	2.37298	3.29613	2.23123
ADPRM	3.0592	3.43386	4.36489	3.80402	3.99617	3.96943
ADPRS	26.1687	25.8568	26.383	27.1448	27.0684	26.6958
ADRA1A	0.399113	0.139715	0.165856	0.130478	0.262616	0.15576
ADRA1B	0.266109	0.055946	0.13823	0.0522513	0.0876052	0.181703
ADRA2A	48.58	44.7328	46.6881	63.051	61.8371	64.1839
ADRA2C	32.7857	30.0732	29.339	38.6442	38.3857	39.4339
ADRB1	0.465615	0.586483	0.607873	0.938823	0.670973	0.960003
ADRM1	127.919	122.723	121.365	138.144	130.728	128.186
ADSL	145.705	142.017	139.315	154.76	150.368	152.343
ADSS1	2.16142	2.40148	1.85105	2.1383	1.92521	1.7383
ADSS2	103.344	107.424	108.621	125.634	118.074	125.821
AEBP1	63.5097	59.6158	61.1365	44.7459	46.0862	42.9882
AEBP2	44.523	47.0781	44.5059	44.1721	45.3858	43.5068
AEN	194.918	188.285	184.791	211.578	217.013	211.853
AFAP1	129.968	120.478	121.518	145.906	140.014	141.043
AFAP1-AS1	0.778385	0.538834	0.727577	0.742481	0.947954	1.10205
AFAP1L1	0.0666022	0.055946	0.0001	0.0783269	0.0001	0.0001
AFAP1L2	0.232858	0.167638	0.27636	0.0522513	0.116774	0.15576
AFDN	132.24	125.321	132.383	133.897	135.08	136.228
AFDN-DT	0.498866	0.446868	0.414491	0.651991	0.437626	0.54491
AFF1	25.2709	21.7243	25.5265	25.9977	27.7975	28.0448
AFF1-AS1	0.0666022	0.251407	0.027726	0.0783269	0.0001	0.0001
AFF2	28.7955	24.2651	28.3996	25.0588	23.5683	27.2664
AFF3	59.2536	49.2563	59.2302	42.9467	45.3569	46.698
AFF4	163.562	162.596	168.906	142.816	139.454	144.971
AFG1L	3.59122	3.8814	3.67436	2.7902	2.94611	3.52839
AFG3L1P	1.83436	2.03848	2.50879	2.2163	2.50858	2.00212
AFG3L2	150.499	155.325	147.67	153.357	155.673	150.758
AFMID	39.1037	38.6175	37.9582	46.2062	46.4654	46.0496
AFP	0.0001	0.0001	0.0001	0.0001	0.0584368	0.0001
AFTPH	27.7648	28.8166	28.4271	29.0224	29.7226	31.1838
AGA	5.9853	6.67371	5.11091	5.73675	6.41714	5.99302
AGAP1	133.169	120.46	126.803	140.575	138.696	140.82
AGAP1-IT1	0.133104	0.167638	0.110604	0.130478	0.17511	0.363306
AGAP10P	0.0001	0.0001	0.0393389	0.0001	0.0001	0.0001
AGAP11	0.0352777	0.106248	0.0001	0.0001	0.0606943	0.0001
AGAP12P	0.0001	0.086684	0.0001	0.0001	0.0477989	0.033105
AGAP13P	0.168747	0.122803	0.150288	0.0317237	0.070007	0.175356
AGAP2	9.18452	6.92259	7.69337	5.6855	4.50345	6.08291
AGAP2-AS1	8.63827	8.96581	8.38519	9.33427	8.59336	8.1861
AGAP3	95.298	93.6825	94.1489	87.3533	86.3387	84.2639
AGAP4	1.3997	1.43222	1.47655	1.08164	1.9154	1.69961
AGAP5	0.834949	1.02577	0.521064	0.286758	0.445984	0.363569
AGAP6	0.8312	1.19294	0.533982	0.49459	0.221155	0.541875
AGAP7P	0.411474	0.564145	0.138114	0.0918191	0.254146	0.139571
AGAP9	0.220714	0.000111962	0.00118883	0.261206	0.145125	0.00047366
AGBL3	0.698373	0.809868	0.497369	0.547689	0.379289	0.441136
AGBL4	0.0998533	0.0838691	0.0829781	0.104403	0.145942	0.181703
AGBL5	54.0239	51.6984	53.4837	52.4513	50.7468	53.6314
AGER	0.498866	0.223484	0.497369	0.365159	0.408457	0.363306
AGFG1	94.9978	96.4159	97.9622	99.0099	94.5949	98.588
AGFG2	7.6811	7.31593	7.48676	5.52814	6.2713	6.2265
AGGF1	45.8866	45.0399	47.7379	50.8737	48.3321	49.6297
AGK	45.2549	48.3904	43.4561	53.9772	54.8663	49.8115
AGL	41.6639	43.3926	41.8256	45.3981	45.59	46.3862
AGMAT	0.133104	0.0001	0.0553521	0.0522513	0.0584368	0.0001
AGO1	119.238	111.748	110.063	109.959	111.685	111.839
AGO2	135.131	122.943	132.084	117.703	123.788	117.554
AGO3	32.2203	28.9008	29.7808	28.4227	30.1019	28.1487
AGO4	16.9581	17.2006	17.1006	15.5151	18.0553	17.5118
AGPAT1	163.232	163.125	159.513	157.307	158.265	161.956
AGPAT2	14.0986	14.2409	13.3435	7.53597	7.52556	8.35384
AGPAT3	25.1381	27.9232	26.6041	25.1631	24.5306	23.7123
AGPAT4	32.5529	29.5147	31.8806	22.2687	22.6639	22.5708
AGPAT4-IT1	0.166355	0.111792	0.165856	0.130478	0.116774	0.15576
AGPAT5	124.392	128.614	130.948	132.464	126.678	125.073
AGPS	166.222	167.901	171.088	169.622	168.36	173.405
AGRN	14.1983	13.459	13.5645	10.8736	11.0257	11.9081
AGT	0.199607	0.055946	0.165856	0.0261756	0.0584368	0.0779299
AGTPBP1	71.3583	68.9962	72.6552	72.5947	71.9584	74.6144
AGTR1	0.731624	0.781945	0.524995	0.782369	1.1085	0.62274
AGTRAP	8.01361	7.90233	8.17741	8.63114	8.83812	8.1982
AHCTF1	132.781	132.689	136.277	147.748	148.562	151.938
AHCTF1P1	54.689	52.775	53.4052	62.1347	58.3277	58.7479
AHCY	378.161	380.861	369.246	376.915	375.519	367.595
AHCYL1	178.962	175.717	173.191	186.741	184.498	190.183
AHCYL2	26.9999	26.1639	25.858	24.9023	26.2224	27.2147
AHDC1	40.6993	36.5518	36.5767	18.4096	19.4554	18.3939
AHI1	18.3215	17.061	17.2387	18.6703	17.3262	20.0024
AHNAK	263.648	227.45	266.094	334.63	324.79	367.776
AHNAK2	6.57453	5.80565	6.87803	3.70123	4.08309	3.62898
AHR	0.199607	0.167638	0.165856	0.130478	0.379289	0.181703
AHRR	0.727991	0.0561479	0.248023	0.0734489	0.0662133	0.00564429
AHSA1	141.818	151.477	139.951	132.385	129.477	127.123
AHSA2P	5.78421	4.77492	4.95363	4.01019	4.87809	5.03505
AHSG	0.133104	0.195561	0.0553521	0.18263	0.0292684	0.207647
AIDA	119.505	122.554	120.919	121.669	115.244	120.481
AIF1L	16.0604	16.1396	14.3656	8.86584	8.25474	8.8727
AIFM1	57.3914	58.8061	56.5778	52.6207	58.5692	56.8938
AIFM2	1.16389	1.00533	0.967012	0.808445	0.612636	0.726513
AIFM3	0.133104	0.028023	0.0001	0.104403	0.0292684	0.103873
AIG1	19.3855	20.8324	20.7196	19.3235	19.6596	18.447
AIMP1	51.2706	50.8939	55.129	59.7853	58.9207	60.1143
AIMP2	61.1249	63.221	62.74	66.1524	65.3258	59.8751
AIP	39.7354	34.9595	35.4168	36.1672	35.2648	33.6488
AJAP1	0.0001	0.0001	0.0001	0.547689	0.350121	0.415193
AJM1	8.67864	7.23216	8.56417	6.77977	6.2713	7.368
AJUBA	14.3313	12.2862	12.9843	13.9766	13.7967	13.7241
AK1	46.5513	49.2835	45.7759	43.1285	43.4026	41.1458
AK2	217.294	219.397	215.148	208.449	209.254	209.879
AK3	50.5092	52.049	52.3234	49.2571	49.0904	50.175
AK4	83.8275	83.9078	84.23	60.703	61.4873	62.2616
AK5	8.61215	8.12572	9.08908	7.77067	7.5547	8.19821
AK6	17.1476	18.3579	18.3379	20.9367	20.215	20.9679
AK7	0.266109	0.307253	0.27636	0.234781	0.204279	0.15576
AK8	0.199607	0.167638	0.27636	0.234781	0.379289	0.207647
AK9	2.46068	2.26187	2.15493	2.37298	2.53775	2.90575
AKAIN1	0.964382	0.418945	0.663125	0.573764	0.466794	0.54491
AKAP1	149.263	152.213	148.273	173.946	174.332	175.944
AKAP10	16.6922	16.1395	16.9072	15.2282	14.3509	15.618
AKAP11	175.366	167.845	169.707	162.973	160.63	165.674
AKAP12	628.058	583.911	624.628	576.017	555.916	559.542
AKAP13	68.0991	64.3624	68.9261	60.3654	60.8749	62.9642
AKAP17A	50.2766	48.9493	50.0025	51.6555	54.1951	49.8895
AKAP3	0.0666022	0.27933	0.0001	0.0522513	0.0876052	0.0779299
AKAP5	6.58382	6.84124	6.49222	7.04052	7.3797	7.54961
AKAP6	5.61954	5.61263	6.43697	6.57116	6.88384	6.35621
AKAP7	5.45328	5.78017	5.47006	6.7537	6.06713	5.68169
AKAP8	28.729	30.2407	27.6538	28.7094	29.1977	28.2264
AKAP8L	46.1856	45.7379	47.6544	46.572	46.9321	48.8516
AKAP9	56.1944	50.3177	53.8156	51.3956	52.0073	50.9011
AKIP1	11.9705	14.6597	13.4264	16.1149	15.6344	15.4363
AKIRIN1	206.629	208.63	209.214	200.999	197.469	201.589
AKIRIN2	111.358	109.905	105.283	105.059	111.365	108.028
AKNA	4.92127	3.96517	5.05566	4.45903	4.95873	4.77367
AKNAD1	7.24883	7.14839	7.56963	6.02358	6.06712	6.0449
AKR1A1	71.6231	70.6727	67.9322	69.3881	70.0334	68.4122
AKR1B1	171.706	176.019	175.753	176.775	172.377	169.149
AKR1C1	0.199607	0.028023	0.0001	0.0522513	0.0001	0.0519866
AKR1C3	0.0666022	0.0838691	0.027726	0.0261756	0.233447	0.0519866
AKR7A2	18.8536	18.6246	18.8687	18.2009	18.7553	19.302
AKR7A2P1	0.166355	0.0838691	0.13823	0.18263	0.0876052	0.23359
AKR7A3	0.0001	0.028023	0.0001	0.0001	0.0001	0.103873
AKR7L	0.0998533	0.0838691	0.027726	0.0001	0.0584368	0.0260444
AKT1	153.292	151.513	147.467	154.177	160.518	150.541
AKT1S1	90.6096	88.6844	89.9785	91.9423	89.4588	93.7594
AKT2	106.936	105.719	99.9504	107.174	111.249	108.259
AKT3	195.768	181.3	192.455	208.367	206.298	214.966
AKTIP	8.77249	9.3319	8.71355	10.4665	9.90895	10.7854
ALAD	16.8252	15.6649	16.2443	14.8632	16.8303	16.5778
ALAS1	60.6828	58.8338	62.1032	58.6184	54.7782	56.9456
ALB	0.0001	0.055946	0.027726	0.0261756	0.0584368	0.0001
ALCAM	61.5478	62.8824	61.911	48.5012	48.3319	47.0615
ALDH16A1	18.9533	19.8253	19.2832	15.5672	17.0929	16.2665
ALDH18A1	292.982	297.495	287.604	292.819	297.781	295.232
ALDH1A3	2.57207	2.3914	2.39813	2.73796	2.54476	2.97155
ALDH1B1	144.343	139.978	142.136	161.304	165.152	165.674
ALDH1L1	0.0666022	0.0001	0.0553521	0.0522513	0.0292684	0.0001
ALDH1L2	24.0075	22.1988	22.7916	23.859	22.1098	21.1438
ALDH2	68.7962	66.4288	66.2483	60.7549	60.7576	57.3878
ALDH3A1	0.199607	0.111792	0.0829781	0.0522513	0.0584368	0.0260433
ALDH3A2	57.2586	58.5265	59.7267	69.3358	69.42	67.3741
ALDH3B1	0.0998533	0.055946	0.13823	0.130478	0.0292684	0.0519866
ALDH4A1	10.4742	10.8901	8.84044	10.5086	11.5216	11.2595
ALDH5A1	39.5359	41.94	43.2621	41.7729	40.4276	42.5987
ALDH6A1	16.3768	14.9912	15.9548	9.85107	10.5909	9.56264
ALDH7A1	63.0099	67.127	66.5801	65.8409	67.2635	65.1437
ALDH8A1	0.0666022	0.055946	0.027726	0.0001	0.0292684	0.0260433
ALDH9A1	96.4928	98.2355	94.9757	93.0903	89.7836	92.3879
ALDOA	849.343	855.956	814.989	802.443	786.332	797.442
ALDOB	0.0001	0.055946	0.0001	0.0001	0.0001	0.0260433
ALDOC	15.1626	13.5707	14.3656	14.4199	14.4385	14.7359
ALG1	34.3479	35.5491	34.4161	36.3557	34.133	32.5092
ALG10	6.92854	8.38463	9.02481	9.04958	9.90835	10.0154
ALG10B	16.6467	15.769	15.7007	15.0706	17.0726	16.1617
ALG11	92.6915	92.4069	91.4781	89.4445	88.3305	90.6549
ALG12	20.1503	20.2443	18.9516	19.5047	19.4846	20.1321
ALG13	18.6872	20.4677	18.8411	20.4695	19.3971	19.7429
ALG14	11.904	12.9563	11.6583	11.4734	11.4341	11.8044
ALG1L	0.318831	0.110261	0.280921	0.196407	0.235783	0.130617
ALG1L9P	0.0998533	0.186978	0.165856	0.156554	0.17511	0.181703
ALG2	27.9975	32.6143	33.2066	29.7002	28.2643	30.3277
ALG3	56.0948	54.283	54.9482	62.9725	61.5754	65.4804
ALG5	31.1234	31.3299	31.9635	35.4628	37.3355	37.9551
ALG6	18.7537	18.8481	18.2609	24.9023	27.5934	25.8915
ALG8	76.8414	72.6294	75.8335	81.5133	77.9682	81.6705
ALG9	25.5369	26.9737	26.4935	26.7277	27.8268	27.4481
ALK	52.8026	48.5859	52.9321	57.7049	55.6537	57.1531
ALKAL2	0.0333511	0.0001	0.027726	0.0001	0.0001	0.0260433
ALKBH1	23.9741	25.8289	23.8966	25.8932	24.9391	28.7712
ALKBH2	41.1317	41.1028	42.8205	52.5168	51.7741	51.5753
ALKBH3	15.5949	16.1675	15.5536	16.8971	16.8594	18.7831
ALKBH4	22.4065	20.8317	20.9298	24.8391	23.8005	23.003
ALKBH5	166.821	155.531	152.109	149.466	156.168	150.368
ALKBH6	7.78086	7.76272	6.90662	6.85799	6.73801	7.05668
ALKBH7	17.3239	18.0663	16.4376	16.9232	17.85	15.1769
ALKBH8	16.4594	15.1344	16.5481	18.6964	17.9095	19.0425
ALMS1	93.7684	83.1547	96.0012	85.1633	81.4975	88.6484
ALMS1-IT1	0.133104	0.586483	0.248734	0.260856	0.204279	0.570853
ALMS1P1	0.0001	0.111792	0.0829781	0.0261756	0.0001	0.0001
ALOX12	0.0001	0.055946	0.0829781	0.130478	0.0292684	0.0260433
ALOX12-AS1	0.199607	0.418945	0.13823	0.41731	0.320952	0.181703
ALOX12B	0.133104	0.195561	0.193482	0.313008	0.145942	0.337363
ALOX15	0.0001	0.055946	0.0553521	0.0001	0.0001	0.0001
ALOXE3	0.166355	0.055946	0.110604	0.0261756	0.0584368	0.0779299
ALPK1	1.16389	1.22871	1.35378	0.41731	0.437626	0.38925
ALPK2	0.798126	0.865714	0.884133	1.09528	0.991825	1.47887
ALPK3	0.0333511	0.111792	0.0001	0.0522513	0.0001	0.0260433
ALPL	7.38184	8.8238	8.01165	6.38863	5.89212	6.95291
ALS2	42.3288	41.9962	42.8756	40.991	40.8941	41.7947
ALS2CL	0.0666022	0.139715	0.13823	0.0783269	0.0584368	0.285477
ALX1	5.9853	6.53409	6.27121	8.37038	7.14636	7.1864
ALX3	4.15649	2.98786	2.48644	2.79019	2.59609	3.08735
ALX4	31.1564	31.8603	30.6374	40.5477	40.34	38.5519
ALYREF	530.736	535.127	496.79	531.331	525.48	508.049
AMACR	17.2103	18.4957	20.3726	21.0715	19.4484	18.8284
AMBP	0.166355	0.363099	0.248734	0.625916	0.466794	0.38925
AMBRA1	57.8235	56.0692	55.8877	54.6802	54.4869	50.3825
AMD1	174.303	182.063	184.791	168.928	162.733	162.791
AMDHD1	0.332611	0.335176	0.221108	0.234781	0.204279	0.46708
AMDHD2	6.35106	6.84124	5.88445	6.04966	5.95046	5.34442
AMELY	0.0333511	0.0001	0.0001	0.0001	0.0001	0.0001
AMER1	32.2537	31.4693	32.3778	32.1774	32.7562	32.2217
AMER2	5.42003	4.57947	5.13854	2.42514	2.24606	3.08735
AMER3	43.1601	39.3441	38.5382	48.1359	46.728	48.6438
AMFR	51.2402	47.609	45.2516	45.7625	48.1278	44.9858
AMH	3.35846	3.29502	3.06659	2.92057	3.38363	3.58028
AMIGO1	7.6146	7.53932	7.48676	8.44861	8.98396	8.09441
AMIGO2	3.79072	2.7924	3.56386	1.77324	2.18773	1.81613
AMIGO3	4.82151	5.02624	4.61365	4.71979	4.17118	3.68405
AMMECR1	36.0442	41.6052	42.0468	40.9653	41.1273	41.7432
AMMECR1L	76.096	74.7495	75.1313	74.2553	76.3923	75.8358
AMN	0.232858	0.223484	0.0553521	0.130478	0.116774	0.0519866
AMN1	11.5066	10.7087	9.69395	16.3077	16.6728	16.1201
AMOT	38.3386	34.5967	36.6598	29.909	31.7059	33.9079
AMOTL1	159.941	151.203	155.234	138.936	138.787	143.777
AMOTL2	55.1303	50.7079	51.1353	48.0575	49.616	48.8257
AMPD1	0.0001	0.028023	0.0001	0.0001	0.0292684	0.0001
AMPD2	65.8381	65.5065	66.2206	77.08	70.5576	72.0707
AMPD3	0.0001	0.167638	0.0553521	0.0522513	0.204279	0.0001
AMPH	17.856	20.1327	19.1725	18.2269	18.1721	18.2382
AMT	0.0998533	0.028023	0.0001	0.156554	0.0876052	0.0779299
AMY2B	0.0666022	0.251407	0.193482	0.130478	0.116774	0.415193
AMZ1	3.94394	3.11575	3.3519	2.453	2.27473	1.96074
AMZ2	135.56	138.328	135.42	163.498	156.807	164.716
AMZ2P1	9.98177	10.0555	10.5544	16.0366	15.4622	14.5543
ANAPC1	138.593	133.683	146.895	147.32	143.54	147.283
ANAPC10	12.1373	12.9007	12.7367	13.5597	12.1928	14.321
ANAPC11	120.503	127.274	120.588	116.663	130.265	116.823
ANAPC13	83.2017	86.3264	89.8031	89.5772	91.933	94.5488
ANAPC15	21.5601	23.0003	21.7412	20.8103	20.1254	20.1416
ANAPC16	41.5972	46.3246	44.616	40.235	41.0403	40.8866
ANAPC1P1	0.119726	0.278449	0.05733	0.122788	0.229127	0.258506
ANAPC1P2	4.79308	4.90709	3.58014	4.98943	4.52784	4.79298
ANAPC1P4	0.453351	0.583001	0.649146	1.17175	0.892282	0.721928
ANAPC1P6	0.0609729	0.0850066	0.0001	0.0457734	0.0476362	0.0718597
ANAPC2	37.0751	34.0383	34.3945	33.7159	32.8437	30.5873
ANAPC4	10.6072	11.8116	11.9622	13.1944	11.5508	13.5684
ANAPC5	100.185	102.977	101.666	106.703	100.867	105.378
ANAPC7	110.992	114.653	112.492	114.655	110.431	113.242
ANG	0.0333511	0.167638	0.027726	0.127994	0.0584368	0.207647
ANGEL1	33.8133	33.0258	32.7036	34.6762	34.9675	36.147
ANGEL2	54.3653	53.612	54.424	49.3608	51.9783	47.736
ANGPT1	0.0998533	0.028023	0.165856	0.0783269	0.0292684	0.0260433
ANGPT2	0.199607	0.307253	0.331613	0.104403	0.116774	0.0260433
ANGPTL1	0.0001	0.0001	0.0001	0.0001	0.0876052	0.0001
ANGPTL2	37.7401	36.5513	39.1738	23.8593	22.3139	24.1793
ANGPTL3	0.0998533	0.0001	0.0553521	0.0261756	0.0001	0.0001
ANGPTL4	0.0666022	0.139715	0.027726	0.0522513	0.0001	0.0001
ANK1	12.3363	10.1362	10.8019	9.20481	8.69227	10.2736
ANK2	50.9742	46.9944	51.4397	52.5164	48.2444	53.469
ANK3	12.8018	10.2758	12.9015	19.0875	18.697	19.5614
ANKAR	0.0998533	0.0838691	0.0829781	0.391235	0.0876052	0.15576
ANKDD1A	3.49147	2.62486	3.20472	3.25956	2.7711	3.39867
ANKDD1B	0.0333511	0.055946	0.0001	0.0522513	0.0001	0.0001
ANKEF1	16.8252	16.391	17.6256	13.5333	12.0466	15.0212
ANKFN1	0.365862	0.502714	0.331612	0.495537	0.612636	0.596796
ANKFY1	134.503	128.976	131.197	124.512	128.371	123.7
ANKH	82.2351	78.2035	80.4438	87.9019	90.5871	90.8805
ANKHD1	104.452	99.0973	106.137	97.1424	115.175	102.398
ANKHD1-EIF4EBP3	47.1774	44.048	41.0494	41.9357	24.047	39.9278
ANKIB1	50.4982	49.5355	53.0421	51.6299	50.0291	54.1438
ANKK1	0.0998533	0.0001	0.0001	0.0001	0.0001	0.0260433
ANKLE1	0.199607	0.139715	0.110604	0.130478	0.408457	0.15576
ANKLE2	84.8902	84.9978	88.4587	88.7095	87.5053	87.5328
ANKMY1	3.02192	2.54779	3.51035	3.07533	3.14412	3.41776
ANKMY2	10.6405	10.192	11.0781	13.2987	11.4341	11.0001
ANKRA2	3.15895	3.8814	3.89537	3.23348	3.15029	3.26896
ANKRD10	26.1687	25.1027	26.3831	22.8684	23.8016	23.4788
ANKRD11	69.2617	63.7476	68.4857	60.0261	61.5458	54.0919
ANKRD12	37.0083	30.9387	35.859	34.6288	35.3233	34.842
ANKRD13A	33.9495	31.9999	34.6155	30.3522	29.8102	28.7712
ANKRD13B	50.8078	48.3349	49.5888	56.8972	60.9912	59.099
ANKRD13C	33.484	36.0487	36.1902	34.3678	36.2564	35.5424
ANKRD13D	8.37937	7.39969	8.2603	8.86583	7.87558	8.61329
ANKRD16	4.8204	5.67947	4.47329	6.8532	6.88133	6.84914
ANKRD17	178.395	165.97	174.761	170.667	166.583	178.179
ANKRD18A	2.12974	2.818	2.46787	3.19157	3.48502	3.24092
ANKRD18B	5.25221	4.80518	3.85869	5.17891	4.36148	5.06114
ANKRD18CP	0.233047	0.275285	0.193872	0.157163	0.146811	0.312411
ANKRD19P	0.864732	0.614406	0.60802	0.678112	0.554299	0.570853
ANKRD20A1	0.606521	0.424642	0.326165	0.726871	0.586183	0.741281
ANKRD20A4-ANKRD20A20P	0.256804	0.254076	0.392312	0.34243	0.726595	0.374482
ANKRD20A8P	0.034755	0.0755033	0.0001	0.0001	0.0001	0.0001
ANKRD23	0.59862	1.14494	0.884133	0.834521	0.933488	1.47887
ANKRD24	0.29936	0.335176	0.027726	0.0783269	0.116774	0.23359
ANKRD26	14.8634	15.3019	15.6917	14.6025	14.7302	15.5921
ANKRD27	44.2573	41.2982	41.3839	47.2492	46.0862	47.165
ANKRD28	62.146	56.4042	62.7113	60.6787	60.1452	63.4574
ANKRD29	0.0333511	0.055946	0.0829781	0.0261756	0.0001	0.0260433
ANKRD31	0.29936	0.195561	0.193482	0.260856	0.379289	0.285476
ANKRD33B	31.0899	30.3524	34.6708	12.7772	12.3383	12.9199
ANKRD34A	2.69344	2.23394	3.3981	2.29476	1.89605	1.97179
ANKRD34B	0.29936	0.251407	0.110604	0.0522513	0.116774	0.207647
ANKRD34C	0.0001	0.0001	0.0001	0.0261756	0.0584368	0.0519866
ANKRD36	5.13584	6.29891	6.24295	6.11404	7.0297	5.48979
ANKRD36B	5.21996	4.55866	4.50062	4.46011	4.86685	4.56418
ANKRD36C	5.70478	6.53878	4.50631	5.4366	5.89646	5.48636
ANKRD37	0.656515	0.974196	0.803998	1.69694	1.37273	1.52519
ANKRD39	9.67617	6.86916	6.71323	9.04835	8.54644	8.63922
ANKRD40	212.907	219.196	221.008	219.974	223.867	225.785
ANKRD42	5.12077	5.72432	6.4646	4.61549	5.22124	5.50008
ANKRD44	8.64539	8.68417	9.58633	9.30912	8.95479	8.79488
ANKRD45	2.56043	3.12748	2.98371	4.9284	4.84205	4.61802
ANKRD46	57.8904	58.4711	60.6114	52.4128	48.4193	48.617
ANKRD49	7.01608	7.42762	7.8459	8.60506	7.75889	7.9647
ANKRD50	62.7777	58.6677	65.807	59.036	57.7541	62.6529
ANKRD52	117.975	114.066	115.808	115.985	116.09	121.207
ANKRD53	0.0001	0.028023	0.0829781	0.0261756	0.0292684	0.103873
ANKRD54	30.0922	28.6212	29.0074	28.8138	29.0228	26.5141
ANKRD6	2.12117	1.54329	1.06274	1.70028	1.6464	1.78004
ANKRD61	0.266109	0.111792	0.110604	0.260856	0.262616	0.129817
ANKRD63	11.0062	9.60562	11.2715	8.63114	9.65484	10.7666
ANKRD65	0.565369	0.502714	0.331613	0.0522513	0.116774	0.0001
ANKRD7	0.0001	0.028023	0.0553521	0.0261756	0.17511	0.0260433
ANKRD9	17.6175	16.3411	16.7979	12.4106	13.6902	13.3046
ANKS1A	50.1095	52.1603	52.0752	40.0001	42.4109	42.3396
ANKS1B	2.8545	2.70274	2.75064	3.266	3.08659	3.16921
ANKS3	4.05673	3.43463	4.64128	4.53726	4.55037	3.37273
ANKS6	34.2155	30.3803	30.8308	31.8906	33.1062	32.6368
ANKZF1	13.2673	12.7889	13.2607	11.1866	10.7049	10.8444
ANLN	114.618	117.727	119.624	115.255	118.191	113.713
ANO10	18.255	18.6248	18.1228	19.0353	17.7928	17.6156
ANO3	0.0001	0.0001	0.0001	0.0001	0.0001	0.0519866
ANO4	0.465615	0.335176	0.469743	0.391235	0.466794	0.38925
ANO5	16.4926	14.6597	16.0509	17.1839	16.4219	17.927
ANO6	213.876	205.992	208.263	190.693	187.017	190.784
ANO7	0.0998533	0.139715	0.221108	0.104403	0.0876052	0.207647
ANO8	22.3116	22.9249	22.1838	22.3991	22.4889	23.1742
ANOS1	5.51978	4.66324	5.52531	3.02488	2.33357	2.72415
ANP32A	692.204	720.616	712.636	722.026	723.637	719.349
ANP32A-IT1	0.0666022	0.028023	0.27636	0.0783269	0.0876052	0.15576
ANP32AP1	7.64785	11.1308	7.64274	8.92705	8.26253	6.24231
ANP32B	284.829	295.9	285.018	306.441	313.998	307.195
ANP32C	4.67082	6.98299	4.62826	5.58023	5.03862	3.85586
ANP32D	0.90039	0.839851	0.690874	0.547779	0.526365	0.806476
ANP32E	960.182	996.788	1007.29	991.161	993.85	1005.05
ANPEP	0.0666022	0.0001	0.0001	0.0261756	0.0001	0.0001
ANTKMT	11.3055	12.5934	10.9953	11.4212	11.8425	10.8703
ANTXR1	3288.41	3401.31	3263.87	3018.13	3033.89	3035.34
ANTXR2	159.111	151.201	156.944	148.972	148.143	158.355
ANXA11	28.0974	27.4486	26.3002	27.9791	30.5976	28.5375
ANXA2	101.852	102.18	100.021	79.1826	82.1751	82.3028
ANXA2P1	0.604977	0.677182	0.194687	0.209141	0.293769	0.417894
ANXA2P2	58.046	61.806	60.7614	48.5635	50.2186	50.4725
ANXA2P3	0.0333511	0.195561	0.0001	0.0522513	0.0001	0.0260433
ANXA2R	0.465615	0.307253	0.331613	0.130478	0.145942	0.31142
ANXA4	0.0666022	0.111792	0.13823	0.234781	0.17511	0.15576
ANXA5	45.4211	49.8706	51.8818	47.2492	44.0152	45.3231
ANXA6	112.856	110.908	109.264	108.659	103.665	106.241
ANXA7	54.6321	53.3608	57.4062	64.1458	63.09	66.2332
ANXA9	0.565369	0.698176	0.386865	0.365159	0.145942	0.259533
AOAH	0.0001	0.055946	0.0001	0.0001	0.0001	0.0001
AOC2	1.92866	1.36833	1.43665	1.04313	1.45852	1.16755
AOC3	0.432364	0.502714	0.27636	0.18263	0.17511	0.31142
AOC4P	0.0001	0.0001	0.0001	0.0261756	0.0001	0.0001
AOPEP	19.7844	19.3786	20.1118	25.3192	24.5306	21.7147
AOX1	0.0333511	0.0001	0.0001	0.0261756	0.0584368	0.0001
AP1AR	46.3858	45.8774	45.2514	45.6855	44.6862	43.3251
AP1B1	110.792	111.079	108.569	105.607	108.125	105.849
AP1G1	67.2344	69.0819	70.0856	72.2571	70.3534	69.2428
AP1G2	1.31302	1.02313	0.986576	0.829259	1.14529	0.81739
AP1M1	80.8001	79.105	78.1007	82.763	83.1271	82.1633
AP1M2	0.0998533	0.0001	0.0001	0.0261756	0.0001	0.0260433
AP1S1	59.0208	57.8845	56.5782	62.373	62.858	60.007
AP1S2	36.7888	38.4918	40.9027	42.5603	40.8382	42.367
AP1S3	3.45822	2.7924	2.70745	3.91145	2.7711	3.32084
AP2A1	84.7233	82.1271	88.6248	79.3381	76.7655	77.9336
AP2A2	130.514	122.696	126.668	121.848	120.088	124.606
AP2B1	481.947	474.373	482.411	493.038	477.035	491.587
AP2M1	329.56	321.28	323.805	300.463	301.582	293.817
AP2S1	59.4536	62.8268	61.136	60.8869	61.0501	58.5798
AP3B1	69.3295	72.5457	72.3797	74.5504	73.3005	75.7032
AP3B2	103.012	100.578	103.209	97.9918	95.2357	99.3636
AP3D1	173.67	169.025	174.149	173.399	173.702	171.611
AP3M1	125.786	127.783	129.644	149.849	139.691	155.064
AP3M2	40.5665	42.9733	40.914	49.2827	49.9072	47.7883
AP3S1	60.351	61.7936	64.3408	63.4692	61.0782	62.9132
AP3S2	54.5054	56.4493	53.3273	54.4475	53.6998	53.2887
AP4B1	24.3617	25.1421	24.1225	29.6289	30.2261	27.8642
AP4B1-AS1	0.341379	0.742668	0.713469	0.488783	0.255132	0.23272
AP4E1	48.0812	50.5966	50.4731	43.4422	44.569	44.0779
AP4M1	17.5514	17.2545	15.6931	21.3199	20.2079	19.7683
AP4S1	4.65526	3.76971	5.02804	4.69372	5.68793	5.05904
AP5B1	10.3744	10.4154	9.89022	7.66634	7.67139	7.60149
AP5M1	50.9741	48.0269	50.3072	48.6306	47.9821	49.6563
AP5S1	8.21312	8.4887	8.95093	8.13571	7.26303	7.96471
AP5Z1	12.2365	12.1187	12.2937	11.7081	10.6174	10.118
APAF1	35.8834	38.0928	35.3457	27.6597	27.4529	26.1212
APBA1	90.7423	74.8617	85.1712	100.417	97.7725	102.139
APBA2	70.559	65.6465	68.8169	73.3247	68.9538	71.5006
APBA3	7.38184	7.7627	7.29338	6.80584	7.75889	7.41989
APBB1	77.1746	76.7885	72.8768	72.6211	70.2958	72.382
APBB2	37.491	35.4526	38.7135	30.7353	29.8588	32.6832
APBB3	9.84243	10.9739	8.59179	9.1005	10.034	9.41754
APC	77.8744	72.3757	78.5693	73.8469	70.9668	76.2217
APC2	83.3937	81.202	77.7965	72.9081	70.7927	69.7372
APCDD1	11.2057	8.29324	8.86806	9.28303	9.53816	9.31375
APCDD1L	0.29936	0.502714	0.414491	0.41731	0.262615	0.38925
APCDD1L-DT	0.0666022	0.0838691	0.0001	0.0783269	0.0876052	0.0519866
APEH	53.9334	52.998	52.7935	54.9936	51.6865	51.29
APEX1	294.22	295.954	293.279	308.176	306.316	308.048
APEX2	38.2721	33.8705	34.0076	34.7588	33.1938	32.222
APH1A	601.44	603.758	577.773	568.3	598.847	574.257
APH1B	13.4335	15.1065	14.117	12.0731	11.0258	10.2477
API5	274.913	283.669	284.281	275.434	277.045	282.912
APIP	27.6219	30.053	28.3646	29.633	29.3948	28.2195
APLF	0.89788	1.34041	1.29852	1.0692	0.991825	0.985946
APLN	1.89541	2.84825	2.73508	1.8254	2.07106	1.86802
APLNR	0.133104	0.028023	0.0001	0.0261756	0.0292684	0.0779299
APLP1	103.543	101.919	101.193	96.4806	95.9937	93.1106
APLP2	110.593	114.401	106.637	102.06	113.086	106.679
APMAP	101.283	101.947	106.609	101.826	103.548	101.153
APOA1	0.0333511	0.0001	0.0553521	0.0001	0.0001	0.0260433
APOBEC2	0.465615	0.167638	0.193482	0.0522513	0.0876052	0.129817
APOBEC3C	0.266109	0.335176	0.442117	0.156554	0.0584368	0.129817
APOBR	0.166355	0.27933	0.221108	0.0261756	0.0292684	0.207647
APOC1	0.0666022	0.0838691	0.0001	0.0001	0.0584368	0.0519866
APOE	0.764875	0.586483	0.635499	0.495537	0.379289	0.7784
APOL2	3.35846	4.21648	2.87321	3.25956	3.58781	2.98358
APOL4	0.0998533	0.028023	0.0001	0.0001	0.0001	0.0001
APOL6	0.0998533	0.028023	0.0829781	0.0522513	0.0001	0.0260433
APOLD1	1.6959	1.8151	1.60241	1.25173	1.34185	1.29727
APOM	1.04957	1.07897	1.43193	1.34754	0.622349	1.20905
APOO	15.5284	16.4746	15.8574	16.193	16.276	16.5779
APOOL	29.9817	28.2185	30.9254	29.4799	30.3584	31.4867
APOOP5	0.332611	0.418945	0.27636	0.286932	0.408457	0.493023
APP	594.714	595.175	592.533	593.21	597.514	585.581
APPBP2	139.749	144.146	142.966	129.831	131.165	130.933
APPL1	77.3076	80.081	80.362	89.462	84.2092	86.8324
APPL2	24.3068	24.3488	24.9466	23.729	24.0057	24.7761
APRT	26.8338	25.9685	23.6756	26.519	26.5433	26.2028
APTR	8.1005	7.37911	9.06351	8.92063	9.09374	9.41064
APTX	51.5394	51.574	50.2518	52.0211	52.6782	50.8231
AQP1	0.764875	0.391022	0.386865	0.208705	0.0584368	0.259533
AQP11	1.3634	0.977406	0.884133	1.69502	1.40018	1.45293
AQP12B	0.29936	0.055946	0.0829781	0.130478	0.152719	0.0260433
AQP3	7.91385	8.18154	7.87352	6.15396	6.79635	6.22651
AQP4	0.0998533	0.028023	0.0829781	0.0001	0.0001	0.0001
AQP6	0.0666022	0.028023	0.0001	0.0522513	0.0584368	0.0519866
AQR	116.678	116.802	119.124	120.574	118.365	120.17
ARAF	37.6735	34.1778	34.9194	34.5242	35.6731	35.5685
ARAP1	30.9895	28.7315	29.5308	29.4133	29.314	28.9526
ARAP1-AS2	0.06718	0.0573477	0.112045	0.0263461	0.0588623	0.0523052
ARAP2	0.29936	0.27933	0.303986	0.495537	0.350121	0.363306
ARAP3	0.0001	0.0001	0.0001	0.0001	0.0001	0.0001
ARC	14.8301	14.9948	14.4761	4.82409	4.95873	4.22886
ARCN1	130.018	127.157	130.722	131.004	129.474	135.869
AREL1	86.1204	87.2037	86	88.7877	88.2928	90.8536
ARF1	566.77	556.267	541.219	552.402	551.159	545.592
ARF3	194.885	192.027	187.912	182.686	193.503	185.261
ARF4	191.992	197.835	195.427	188.292	193.212	193.641
ARF4-AS1	0.498866	0.139715	0.110604	0.130478	0.291784	0.0260433
ARF5	87.1512	87.2316	84.3424	77.9924	79.0173	76.2734
ARF6	94.2005	91.5318	93.5695	94.6025	97.2767	101.049
ARFGAP1	44.7226	45.1795	43.649	40.3913	42.7902	38.1627
ARFGAP2	70.4599	71.1781	71.2189	68.7351	73.155	71.94
ARFGAP3	24.7722	25.103	26.9356	25.0847	25.8722	26.2546
ARFGEF1	59.6858	55.0364	59.8657	54.2896	52.2115	55.1556
ARFGEF2	61.3151	58.9735	63.6229	58.3313	56.5284	56.5565
ARFIP1	39.7355	39.0088	40.3616	39.4789	39.144	40.0303
ARFIP2	36.8755	36.0767	35.9969	33.1162	33.7188	30.0685
ARFRP1	10.8067	11.7557	10.9953	9.3091	9.74234	9.85856
ARG2	19.8305	21.6951	21.9884	14.0926	13.8536	15.9945
ARGLU1	39.0036	35.0156	33.7315	30.5086	29.431	28.875
ARHGAP1	40.1674	35.9091	34.9194	34.9675	38.1815	37.2028
ARHGAP10	14.8966	15.8045	15.7193	16.6885	14.6135	15.5401
ARHGAP11A	179.556	180.075	186.006	191.669	195.167	199.847
ARHGAP11A-SCG5	0.873655	0.730981	0.546215	0.478198	0.783519	0.307081
ARHGAP11B	2.41789	2.30211	2.21281	2.62535	2.56526	2.35504
ARHGAP12	23.9076	24.6282	25.5817	30.1697	30.1895	31.677
ARHGAP17	77.8754	72.0971	74.839	76.2963	75.6048	73.1063
ARHGAP18	3.79073	3.21125	3.48098	3.62461	4.02534	3.58028
ARHGAP19	67.4263	65.6458	69.3258	81.426	82.452	83.8459
ARHGAP19-SLIT1	0.771094	0.181373	0.198082	0.266967	0.502528	0.000168937
ARHGAP20	1.39665	1.0891	1.02226	1.12135	0.875152	0.596796
ARHGAP21	39.2698	37.0817	39.9199	37.8878	38.9691	39.2785
ARHGAP22	1.79566	1.87094	1.82342	0.938823	1.45852	1.34915
ARHGAP23	24.2069	22.8411	23.5927	15.7759	18.4345	17.8491
ARHGAP24	2.36093	2.73655	2.92846	3.46816	3.12112	2.77604
ARHGAP25	0.232858	0.055946	0.0829781	0.0001	0.17511	0.0779299
ARHGAP26	9.64294	7.65098	7.62487	9.28302	9.71319	9.05434
ARHGAP27	0.59862	0.726099	0.469743	0.808445	0.350121	0.441136
ARHGAP27P1	0.71923	0.740824	0.638637	0.240697	0.393147	0.531915
ARHGAP27P1-BPTFP1-KPNA2P3	4.9923	7.65502	3.9323	6.09676	4.55186	3.71478
ARHGAP28	14.4881	14.4314	15.5741	14.4721	13.6509	14.4214
ARHGAP29	38.8038	40.0974	40.7212	83.0232	81.409	85.067
ARHGAP30	0.0666022	0.028023	0.110604	0.18263	0.0876052	0.103873
ARHGAP31	2.69344	3.26709	2.70745	1.43426	1.34185	1.58264
ARHGAP31-AS1	0.133104	0.586483	0.165856	0.156554	0.379289	0.181703
ARHGAP32	14.7636	14.6876	17.2112	20.3912	17.9387	19.2242
ARHGAP33	21.3805	20.1884	18.0398	18.4617	20.6512	19.0166
ARHGAP35	240.339	227.433	234.6	266.702	261.495	266.153
ARHGAP36	237.611	242.231	238.901	240.943	238.504	234.522
ARHGAP39	25.6701	22.2548	26.6038	23.5986	25.4641	24.5942
ARHGAP4	1.66265	0.893636	1.54716	1.01705	1.37101	0.960003
ARHGAP42	41.0308	38.6726	41.9068	29.3595	28.729	30.8451
ARHGAP42-AS1	0.100916	0.364205	0.305699	0.132501	0.147875	0.105017
ARHGAP44	6.78333	6.61786	7.34862	7.24913	5.92128	6.01895
ARHGAP45	10.6954	10.8419	11.8255	9.79188	10.7603	10.7203
ARHGAP5	79.0378	86.4245	89.7295	96.7181	94.6823	97.9095
ARHGAP5-AS1	1.16389	1.22871	1.2709	1.43426	1.45852	1.84208
ARHGAP6	10.4077	8.09777	9.14433	9.2309	9.33398	9.08024
ARHGAP9	0.997633	1.11702	0.663125	0.651991	0.700141	0.726513
ARHGDIA	1322.06	1294.76	1272.04	1293.44	1283.53	1278.72
ARHGDIB	0.631871	1.06117	1.18802	0.756294	0.583468	0.70057
ARHGDIG	8.31287	9.04716	8.89569	6.93622	7.78806	7.03074
ARHGEF1	17.2907	15.2181	14.6419	15.9324	15.6052	14.5803
ARHGEF10	35.9442	34.4851	36.9912	36.2188	36.6352	36.5284
ARHGEF10L	8.51239	8.62831	9.94548	6.2061	6.76716	6.45998
ARHGEF11	72.9197	64.6697	65.5002	71.9951	75.1972	72.3297
ARHGEF12	52.4705	51.9645	56.5502	54.5766	51.7734	55.7003
ARHGEF17	14.6925	15.1255	16.5051	7.6396	6.75844	7.8271
ARHGEF18	40.4002	37.6961	36.7428	32.7772	35.294	33.2079
ARHGEF19	1.99517	2.56902	2.26544	1.9297	1.72103	1.3751
ARHGEF2	278.091	272.397	266.394	201.352	202.756	210.069
ARHGEF25	34.3154	34.9595	33.621	33.5593	29.5768	32.8704
ARHGEF26	2.89295	3.4067	3.59148	4.14613	4.22951	4.41046
ARHGEF26-AS1	0.0001	0.028023	0.0001	0.0001	0.0292684	0.0001
ARHGEF28	41.597	41.6058	42.1026	45.7107	42.6439	45.686
ARHGEF3	7.24883	8.23738	6.93424	5.76282	5.89212	6.53782
ARHGEF33	0.0333511	0.035027	0.0001	0.130478	0.0001	0.0001
ARHGEF37	0.0998533	0.028023	0.0553521	0.0261756	0.0001	0.0001
ARHGEF38	0.432364	0.111792	0.0829781	0.156554	0.0292684	0.103873
ARHGEF39	20.4092	18.3641	19.6023	21.8906	20.4509	22.9658
ARHGEF4	6.08505	5.64055	5.4148	6.83192	6.70882	6.74536
ARHGEF40	20.1547	20.2366	19.4201	11.0496	10.938	11.4143
ARHGEF6	17.3572	16.726	18.3438	17.2621	15.1676	17.3821
ARHGEF7	106.536	100.129	104.343	107.744	102.497	105.951
ARHGEF7-AS2	0.0335845	0.0585718	0.0553521	0.0528127	0.0882424	0.183958
ARHGEF9	0.997633	1.03325	0.967011	0.808445	0.816815	1.03783
ARID1A	306.934	266.309	282.047	312.439	306.162	328.759
ARID1B	162.332	145.976	152.053	173.308	175.374	170.7
ARID2	74.7477	68.2721	76.8286	84.1464	86.3949	87.1172
ARID3A	42.1625	36.5513	38.6213	25.2153	26.7183	23.9717
ARID3B	76.4775	72.7663	69.4529	73.0132	75.1975	79.311
ARID3C	0.0666022	0.055946	0.027726	0.0522513	0.145942	0.0519866
ARID4A	15.3954	16.2791	14.4485	12.6468	11.4925	10.7666
ARID4B	67.8655	66.7365	63.2918	59.8703	59.1834	58.8142
ARID5A	4.32274	3.79763	4.77941	4.64157	4.05451	3.83971
ARID5B	1.13064	1.00533	0.801255	0.234781	0.437626	0.259533
ARIH1	116.844	119.148	120.588	121.878	118.103	120.17
ARIH2	116.144	114.927	111.661	113.033	114.744	113.394
ARIH2OS	0.335699	0.283671	0.33577	0.630483	0.471353	0.394096
ARL1	44.8888	45.3189	47.1021	48.1354	46.8158	49.5775
ARL10	75.5466	67.6297	73.7063	68.1357	67.4666	67.7121
ARL13B	15.6281	15.8883	14.6696	13.6898	14.3801	14.8656
ARL14EP	41.7259	41.8009	41.5773	47.8421	47.6029	49.4465
ARL15	12.5358	12.3979	13.8407	17.5229	17.3261	18.6274
ARL16	42.2622	41.4381	42.1571	33.846	36.3734	34.3747
ARL17A	13.4494	13.609	12.646	12.9136	13.7528	14.2554
ARL17B	15.4822	14.9277	14.9109	14.0472	15.4438	16.1452
ARL2	42.0578	41.1627	38.7924	49.0664	50.2028	49.0761
ARL2-SNX15	8.6116	5.38963	8.85606	7.26706	9.63988	12.0848
ARL2BP	88.6143	92.0344	92.8512	83.1814	83.1883	83.9786
ARL3	54.1329	55.4831	50.6386	48.579	48.0696	50.2523
ARL4A	5.75254	5.47302	5.22143	6.7276	6.44632	7.6015
ARL4C	16.7586	14.7155	16.6863	9.28303	10.3257	9.65105
ARL4D	67.1673	70.8129	66.5789	45.0588	49.2072	44.908
ARL5A	89.9432	87.0908	91.0817	90.3555	87.2165	87.53
ARL5B	140.02	142.017	143.683	127.64	131.55	129.872
ARL6	23.7746	23.0366	25.2502	24.1722	21.468	23.4788
ARL6IP1	456.983	471.697	468.336	453.031	455.996	453.186
ARL6IP4	87.5506	86.8968	80.5308	80.4435	83.0141	78.9196
ARL6IP5	64.8397	67.9089	69.8664	64.1201	61.6621	64.8324
ARL6IP6	44.2921	45.0401	45.6107	47.981	45.7944	44.0779
ARL8A	64.6077	62.4914	58.5959	56.7673	60.6113	55.6998
ARL8B	96.5613	95.0221	100.531	96.6886	97.9767	96.9762
ARLNC1	0.232858	0.028023	0.165856	0.18263	0.17511	0.103873
ARMC1	68.498	71.4567	71.6628	79.8159	77.1507	78.0636
ARMC10	25.446	25.1265	24.2455	27.0658	24.682	25.509
ARMC12	0.232858	0.0838691	0.0829781	0.156554	0.17511	0.07793
ARMC2	1.46315	1.50794	1.35378	1.98185	2.15856	2.17934
ARMC5	15.9273	13.6824	15.5259	14.3678	14.4093	13.6982
ARMC6	97.1285	93.5132	92.6575	101.746	99.6957	99.9586
ARMC7	36.2108	34.4289	33.4279	35.3327	34.7107	36.5024
ARMC8	48.2142	48.6698	49.2297	50.1439	46.057	49.6816
ARMC9	22.5776	24.9354	25.0845	18.5138	16.2177	18.2382
ARMCX1	1.99517	2.03848	1.82342	1.48641	1.63353	1.32321
ARMCX2	48.7461	48.6416	49.3116	43.8599	39.9897	44.8817
ARMCX3	47.7489	51.8809	49.6709	49.8564	52.5327	52.6397
ARMCX4	20.4828	18.2897	18.7029	15.2022	14.2051	15.592
ARMCX5	16.2706	18.7621	15.712	18.4218	19.4582	20.3208
ARMCX5-GPRASP2	13.8062	15.5155	12.841	12.0694	12.428	12.1235
ARMCX6	20.6158	19.7696	20.471	21.4342	21.9639	23.375
ARMH1	0.199607	0.167638	0.0553521	0.0261756	0.145942	0.15576
ARMH3	27.5985	30.0173	30.5545	26.6233	29.3143	27.8373
ARMH4	15.4951	15.0785	15.1668	15.1501	15.051	16.6039
ARMS2	0.0001	0.055946	0.0553521	0.0522513	0.0001	0.0001
ARMT1	49.3781	53.8644	50.9712	45.5021	43.9279	47.9694
ARNT	158.809	153.358	156.97	150.792	149.226	156.775
ARNT2	161.068	149.863	150.783	182.138	176.761	182.978
ARNTL	6.15155	8.40493	6.65798	6.44078	5.65877	6.51187
ARNTL2	17.7894	17.6195	17.515	18.6964	20.3597	18.4718
ARPC1A	142.944	145.447	138.045	158.964	155.415	154.111
ARPC1B	18.388	17.7033	15.9956	14.9414	14.472	15.5142
ARPC2	121.066	123.701	119.984	114.733	117.925	114.123
ARPC3	99.3857	103.847	101.581	100.103	96.5767	101.513
ARPC4	139.033	142.384	133.784	124.952	133.156	125.104
ARPC4-TTLL3	0.433051	0.50198	0.177517	0.719602	0.0979607	0.581349
ARPC5	129.68	135.873	133.158	137.757	139.862	138.174
ARPC5L	38.6046	39.3436	36.0797	33.7941	38.0648	36.9174
ARPIN	29.2915	25.3727	27.5984	24.9815	26.892	27.0329
ARPIN-AP3S2	18.583	15.0429	19.1069	11.2356	14.2351	11.2837
ARPP19	398.491	384.224	382.816	393.053	409.367	394.541
ARRB1	54.3323	50.0102	49.948	50.5086	53.495	55.0253
ARRB2	80.3686	85.4449	80.78	80.0003	81.0301	80.7877
ARRDC1	2.36093	2.48525	2.92846	2.39906	1.98355	2.67226
ARRDC1-AS1	9.97541	10.4433	10.7467	8.47468	10.7049	9.70288
ARRDC2	8.74515	7.79062	8.86804	9.07444	9.65483	6.84914
ARRDC3	56.5268	54.8688	55.0312	42.8943	41.5648	43.0402
ARRDC3-AS1	0.133104	0.0838691	0.193482	0.0522513	0.0584368	0.181703
ARRDC4	19.718	20.0768	22.4877	16.7407	16.6261	17.3043
ARSA	1.89541	1.84302	1.49191	1.51249	1.40018	1.81613
ARSB	31.8546	31.0505	31.2175	32.7772	35.4981	35.2052
ARSD	0.0001	0.0838691	0.027726	0.104403	0.070096	0.103873
ARSF	0.232858	0.139715	0.193482	0.156554	0.145942	0.363306
ARSG	4.14078	4.08412	3.28304	4.19641	4.58363	5.1695
ARSI	2.02842	1.8151	1.76817	0.469462	0.845983	0.778399
ARSJ	0.89788	1.31248	1.10514	1.04313	0.787647	1.06378
ARSK	8.04687	9.5777	8.7023	10.2739	10.8216	11.2336
ART5	0.365862	0.586483	0.469743	0.286932	0.495963	0.518966
ARTN	0.133104	0.055946	0.0829781	0.0783269	0.0292684	0.0260433
ARV1	31.9212	31.8326	32.2119	39.1655	38.6772	40.1865
ARVCF	10.0419	8.62831	8.12216	6.70154	6.12546	5.29254
ARX	0.0001	0.0001	0.0001	0.0522513	0.0001	0.0519866
AS3MT	11.6646	13.1532	12.0014	12.5056	13.0239	12.951
ASAH1	50.9744	48.6423	51.3024	49.9344	49.2946	48.5659
ASAH2	3.03293	3.7062	4.14947	3.72086	2.78385	3.15292
ASAH2B	20.8414	19.4142	21.4601	18.6001	19.6469	19.2363
ASAP1	125.288	123.138	128.542	171.17	170.017	173.06
ASAP1-IT2	0.0333511	0.0838691	0.0553521	0.0261756	0.0001	0.0260433
ASAP2	33.8171	34.8977	32.1551	38.3873	38.1561	38.5382
ASAP3	7.34859	6.70164	6.879	4.53726	4.31702	4.43641
ASB1	58.6884	59.1124	56.302	53.5866	56.0036	54.8181
ASB12	0.0333511	0.0001	0.0001	0.0001	0.0001	0.0001
ASB13	49.7434	49.7864	51.2469	53.0112	52.0358	48.6705
ASB14	0.29936	0.223484	0.193482	0.208705	0.204279	0.207647
ASB16	0.822214	0.746795	0.678951	0.560554	0.580905	0.423603
ASB16-AS1	7.75677	8.32839	7.85769	8.98334	8.31566	8.24166
ASB18	0.0333511	0.055946	0.0829781	0.0261756	0.0001	0.0519866
ASB2	0.0001	0.0838691	0.0829781	0.104403	0.116774	0.0519866
ASB3	25.7691	25.6332	27.0742	24.4037	27.1606	27.4752
ASB5	0.0001	0.0001	0.0001	0.0522513	0.0876052	0.0260433
ASB6	37.1858	33.335	32.9664	34.7873	35.2394	32.6423
ASB7	34.7143	35.6299	34.6984	34.4461	32.8728	33.415
ASB8	29.5271	30.3804	30.3057	34.1594	32.2022	34.6088
ASB9P1	0.0001	0.028023	0.027726	0.0001	0.0292684	0.0001
ASCC1	23.0763	24.0977	23.4269	22.9206	21.5556	23.0118
ASCC2	63.0108	59.6437	62.7937	65.2673	62.7993	63.0166
ASCC3	187.436	186.137	194.981	206.652	200.85	210.35
ASCL1	410.551	408.095	392.041	428.475	430.205	428.013
ASCL5	0.0666022	0.139715	0.248734	0.0522513	0.116774	0.129817
ASDURF	1.56613	2.18188	1.659	2.44343	2.33006	1.61324
ASF1A	80.8245	86.1043	85.6495	109.773	106.945	107.333
ASF1B	44.2906	45.8776	47.5998	45.2935	45.6778	44.4669
ASGR1	0.365862	0.195561	0.303986	0.286932	0.116774	0.23359
ASH1L	247.117	226.36	254.712	252.843	242.97	258.037
ASH1L-AS1	2.73687	2.13734	2.67983	3.03965	2.07913	2.77862
ASH2L	68.8969	67.3502	69.8103	66.1278	67.8172	65.8436
ASIC1	9.3104	10.192	9.77972	11.5777	11.4633	11.0519
ASIC3	0.698373	0.893637	0.552621	0.756294	0.641805	0.596796
ASIC4	0.432364	0.167638	0.635499	0.18263	0.116774	0.103873
ASIP	0.0333511	0.055946	0.0001	0.0261756	0.0292684	0.0519866
ASL	8.8449	7.8744	9.17194	7.84887	7.5547	6.82319
ASMTL	8.14661	6.70161	6.40934	5.37124	6.53382	5.11092
ASMTL-AS1	0.133104	0.167638	0.13823	0.0787603	0.0584368	0.103873
ASNS	84.9399	84.4596	87.1329	95.7601	93.1358	94.0157
ASNSD1	77.3036	80.4721	83.7362	85.3266	83.6589	84.8839
ASNSP1	0.199607	0.223484	0.0829781	0.443386	0.466794	0.207647
ASPDH	0.764875	0.446868	0.635499	0.59984	0.379289	0.62274
ASPH	46.4995	42.505	45.6203	45.3972	47.829	46.8016
ASPHD1	35.8115	38.2826	34.6155	30.7172	32.8729	33.8821
ASPHD2	9.65151	9.77969	8.0536	7.92955	7.53014	7.32079
ASPM	200.702	190.944	205.312	196.774	189.152	203.504
ASPRV1	0.29936	0.837791	0.580247	0.573764	0.350121	0.415193
ASPSCR1	35.5453	34.1498	34.3944	35.9583	34.7687	34.7382
ASRGL1	53.2681	51.0709	51.9646	51.9426	55.858	52.302
ASS1	809.984	820.38	805.593	758.242	757.799	760.951
ASTE1	7.1936	7.73297	8.64051	8.79142	7.85201	9.15028
ASTN2	16.8252	16.4468	17.1283	21.8254	20.2138	19.6132
ASXL1	112.057	107.308	109.289	97.1088	96.7539	97.03
ASXL2	45.3884	46.967	50.3631	46.2581	46.7284	49.2922
ASXL3	20.649	18.7364	22.6811	19.0614	19.0762	20.1581
ATAD1	120.467	123.389	121.307	122.295	117.346	123.229
ATAD2	184.045	183.566	187.747	213.951	205.462	203.655
ATAD2B	37.4738	35.6303	36.77	39.4783	42.2942	42.314
ATAD3A	40.0795	41.725	39.0658	38.137	38.6686	37.9862
ATAD3B	22.4974	22.1905	21.0192	19.8262	21.9113	20.3845
ATAD3C	0.102145	0.0568671	0.112451	0.159528	0.178045	0.131825
ATAD5	26.1355	22.2268	24.6425	26.9623	27.0684	25.9434
ATAT1	28.3966	30.7433	30.0296	27.6403	26.0766	30.7948
ATCAY	82.7621	76.9001	75.7507	49.1788	48.1279	46.9056
ATE1	48.9793	49.4205	49.7527	48.372	45.7565	49.8563
ATE1-AS1	0.0001	0.450914	0.0850964	0.337264	0.300852	0.136976
ATF1	27.6983	29.403	29.1456	28.3183	26.835	26.6439
ATF2	61.0823	60.6765	63.0427	59.9477	62.946	60.7072
ATF3	11.0062	11.4206	10.719	7.32734	6.73799	6.61564
ATF4	226.05	228.591	229.251	279.384	271.532	271.458
ATF5	18.6872	18.6247	18.8964	15.5673	15.3427	16.0071
ATF6	95.1315	94.715	94.3707	86.9885	85.8135	87.2734
ATF6B	35.4459	34.4848	35.1679	36.1146	35.177	34.7645
ATF7	25.625	23.958	25.8369	26.3826	26.1905	27.66
ATF7-NPFF	0.0714397	0.000158921	0.000100001	0.000101679	0.0109846	0.0239536
ATF7IP	127.582	114.738	120.115	110.297	109.583	113.916
ATF7IP2	3.02595	3.74178	3.89537	4.43296	3.70449	3.63217
ATG10	5.28702	5.55678	5.44242	7.19699	6.53382	6.92697
ATG101	34.315	33.0889	33.3445	33.3509	33.4274	32.6369
ATG12	60.5494	61.9047	62.3512	65.3972	65.7449	67.1429
ATG13	62.5464	61.4022	62.6568	56.6106	54.049	51.186
ATG14	15.6614	14.9668	15.2497	14.5764	14.1468	14.8397
ATG16L1	37.6071	34.3454	36.4112	40.0263	38.0068	37.8775
ATG16L2	1.06414	1.87094	1.49191	1.25173	1.05016	1.08972
ATG2A	24.0738	21.5846	23.4546	16.193	17.7636	16.1109
ATG2B	39.9347	39.1203	38.5384	35.6977	37.744	37.3585
ATG3	41.6624	43.7545	40.7753	44.4572	42.0313	44.6996
ATG4A	6.3178	8.29326	8.14978	7.61419	8.37143	8.87273
ATG4B	36.7424	35.267	36.6322	35.1505	35.3228	34.3492
ATG4C	23.1096	21.4451	23.0127	23.2856	22.4598	23.7123
ATG4D	40.9883	40.7197	42.2365	37.6459	33.3144	32.9337
ATG5	36.5762	38.7573	38.1518	38.9828	37.1896	39.5897
ATG7	26.8722	27.9254	28.3408	29.6367	29.2541	31.0068
ATG9A	44.2903	44.0622	42.7653	38.2529	38.2693	40.7571
ATG9B	3.48112	2.85965	3.29549	3.36386	3.06015	3.33054
ATIC	185.973	184.878	185.979	214.551	200.679	213.202
ATL1	30.6245	30.7156	29.6703	34.8371	33.3978	34.7387
ATL2	69.8605	72.0975	72.7942	76.0627	74.03	75.988
ATL3	0.831377	1.11702	0.967011	1.01705	1.22517	1.34915
ATM	18.1219	17.452	20.9125	18.1227	18.843	20.158
ATMIN	52.6363	55.3422	54.7838	60.0515	56.4985	58.7352
ATN1	212.809	195.235	199.605	196.768	199.72	198.468
ATOH1	0.0001	0.0001	0.0553521	0.130478	0.0292684	0.0001
ATOH7	0.399113	0.307253	0.497369	0.756294	0.320952	0.908116
ATOH8	46.4851	43.3646	45.7212	51.8646	53.7574	54.7146
ATOX1	17.0912	17.089	16.5205	18.9571	18.2303	19.8467
ATP10A	0.665122	0.418945	0.469743	0.495537	0.379289	0.415193
ATP10D	16.7587	14.4363	18.1228	13.3508	15.3427	14.5284
ATP11A	47.8152	43.1412	47.3785	48.8398	47.8071	50.0188
ATP11A-AS1	0.0001	0.0001	0.0001	0.0001	0.0001	0.0519866
ATP11B	26.867	26.4711	27.6261	29.8306	30.3644	28.0189
ATP11C	75.3475	76.5355	83.3474	90.0898	87.3583	91.5278
ATP12A	0.0666022	0.055946	0.0829781	0.0001	0.0001	0.0001
ATP13A1	63.3767	60.0904	57.6004	62.1644	62.0996	61.9787
ATP13A2	25.4372	23.9023	24.4215	26.3626	24.6765	26.7476
ATP13A3	123.824	123.421	123.239	131.968	131.694	129.3
ATP13A4	0.0666022	0.0001	0.027726	0.0261756	0.0584368	0.0519866
ATP13A5	0.0333511	0.055946	0.110604	0.0783269	0.0292684	0.0787915
ATP13A5-AS1	0.698373	0.391022	0.27636	0.59984	0.408457	0.751595
ATP1A1	1258.15	1261.97	1252.24	1638.06	1619.76	1623.67
ATP1A1-AS1	2.86061	2.37816	3.59422	2.45353	2.77366	2.10308
ATP1A3	482.381	461.152	456.125	349.292	357.148	346.473
ATP1B1	133.143	136.091	131.522	162.058	158.994	161.236
ATP1B2	2.02842	2.20602	2.0168	0.625916	0.758478	0.804343
ATP1B3	123.96	127.245	129.318	127.38	122.42	130.547
ATP23	4.08999	5.38925	5.16617	5.78889	5.89211	5.993
ATP2A1	0.133104	0.307253	0.27636	0.313008	0.262616	0.285476
ATP2A1-AS1	6.01855	5.27756	4.36502	5.55421	5.65877	5.13688
ATP2A2	751.997	741.878	750.812	773.658	780.521	790.881
ATP2A3	9.50989	8.90753	9.03383	4.19828	4.34619	3.47651
ATP2B1	76.2739	70.4741	72.2418	85.1545	83.9714	82.8326
ATP2B1-AS1	0.969302	0.534108	0.525782	0.687109	0.909703	0.756305
ATP2B2	11.3387	8.76793	9.36533	6.64938	7.3797	7.08263
ATP2B3	39.7685	35.9088	37.9031	28.7879	27.214	27.6298
ATP2B4	41.8966	39.4276	41.1632	37.4186	36.7233	37.3327
ATP2C1	115.436	113.565	117.723	124.195	126.936	127.908
ATP2C2-AS1	0.0666022	0.0001	0.0001	0.0522513	0.0001	0.0519866
ATP5F1A	420.248	430.889	421.267	431.709	434.908	429.527
ATP5F1B	893.657	911.519	892.404	878.306	866.301	862.875
ATP5F1C	134.198	137.41	130.948	139.169	134.874	139.032
ATP5F1D	87.9167	87.0064	84.1215	82.5027	90.4804	85.9242
ATP5F1E	76.8145	77.1805	74.6241	74.8943	73.6041	76.1013
ATP5IF1	65.1054	64.8091	60.7772	59.0091	56.7034	59.5397
ATP5MC1	148.366	148.748	148.022	147.924	158.7	147.872
ATP5MC2	159.641	166.083	161.998	168.344	166.494	162.093
ATP5MC3	249.309	267.695	261.769	251.246	262.192	251.567
ATP5MD	104.342	115.798	111.608	107.015	108.185	107.562
ATP5ME	83.1614	89.3814	76.6069	77.3147	76.3335	76.8446
ATP5MF	123.919	123.432	122.762	121.603	122.411	121.639
ATP5MF-PTCD1	1.30394	1.92613	1.70133	2.36204	1.7023	1.77326
ATP5MG	72.7871	79.1901	73.071	75.5411	75.459	73.3673
ATP5MGL	0.266109	0.307253	0.221108	0.286932	0.233447	0.181703
ATP5MPL	62.5783	66.2624	60.9715	62.1641	60.8739	58.3466
ATP5PB	264.878	279.789	274.244	296.506	281.446	285.48
ATP5PD	188.466	204.185	191.114	190.819	194.281	185.789
ATP5PF	80.182	87.9236	82.5867	81.4318	82.5684	80.168
ATP5PO	166.621	188.676	170.453	174.811	174.369	175.584
ATP6AP1	115.714	110.631	108.46	104.72	102.76	104.292
ATP6AP1L	0.864629	1.20079	1.04989	0.860596	0.816815	1.03783
ATP6AP2	56.793	60.9002	63.982	59.4526	59.4161	60.2145
ATP6V0A1	192.986	198.976	201.56	217.448	214.534	225.058
ATP6V0A2	33.0849	33.3681	35.9968	26.9362	27.1267	27.1368
ATP6V0B	141.781	136.21	135.916	132.101	128.895	125.021
ATP6V0C	216.441	202.948	203.311	200.739	196.577	194.866
ATP6V0D1	84.8237	83.9088	78.4581	78.4878	76.3629	74.7947
ATP6V0E1	66.5023	67.2387	67.6287	64.5895	66.0957	62.9126
ATP6V0E2	43.6934	45.6762	42.9764	49.6039	50.5945	49.4427
ATP6V0E2-AS1	4.65419	4.11111	3.93231	4.47747	4.73772	4.54577
ATP6V1A	128.782	134.114	132.246	119.948	121.603	120.559
ATP6V1B1	0.199607	0.139715	0.248734	0.234781	0.116774	0.103873
ATP6V1B1-AS1	0.0333511	0.055946	0.0553521	0.156554	0.204279	0.285477
ATP6V1B2	176.297	185.353	180.509	174.185	173.26	173.042
ATP6V1C1	76.6106	74.8617	78.5409	82.7903	79.5715	85.1201
ATP6V1C2	5.40223	5.39159	5.3554	5.12323	5.89677	5.11052
ATP6V1D	46.6181	49.7589	48.4009	44.5634	45.3861	43.7146
ATP6V1E1	71.8214	70.7014	68.4863	63.5714	63.5868	64.5469
ATP6V1E2	3.55797	3.8814	3.84012	4.38081	4.72538	4.15103
ATP6V1F	95.429	97.8165	90.2537	99.3723	98.9976	97.1855
ATP6V1FNB	0.731624	0.670253	0.663125	0.860596	0.875152	0.70057
ATP6V1G1	137.061	144.055	144.042	133.846	131.812	136.384
ATP6V1G2	6.43704	7.18814	6.84984	7.2707	8.20253	7.74099
ATP6V1G2-DDX39B	4.24778	6.17464	7.89668	6.99822	7.87374	7.48262
ATP6V1G3	0.0001	0.0838691	0.0001	0.0001	0.0292684	0.0001
ATP6V1H	46.3184	46.7153	46.7707	43.0513	42.0899	40.2643
ATP7A	36.0777	35.9925	36.5497	34.9154	33.6022	36.4504
ATP7B	15.4619	15.4136	16.3823	15.6194	15.6052	14.7878
ATP8A1	66.5369	68.2995	74.0383	94.0046	95.0014	97.2132
ATP8A2	8.84489	8.71208	8.3708	6.83193	7.23385	8.04253
ATP8B1	0.0001	0.028023	0.0553521	0.156554	0.0001	0.129817
ATP8B2	97.0591	90.8336	93.791	83.8324	89.1076	85.4051
ATP8B3	0.0998533	0.167638	0.027726	0.0261756	0.0584368	0.15576
ATP8B4	0.0666022	0.0838691	0.13823	0.104403	0.116774	0.181703
ATP8B5P	0.332611	0.251701	0.221233	0.391333	0.320952	0.285476
ATP9A	96.794	89.8843	95.2823	89.4135	92.143	97.2875
ATP9B	4.68851	4.9704	5.66345	4.95447	4.87122	5.70763
ATPAF1	87.7501	90.9454	89.5093	85.2152	84.938	82.7067
ATPAF2	14.4311	14.4921	14.559	16.7928	15.6927	14.2949
ATPSCKMT	27.7316	28.7049	29.339	35.8283	32.9894	36.2951
ATR	26.9335	26.0246	25.9961	26.6492	25.9015	29.1604
ATRAID	43.6922	39.6787	41.0523	43.1551	40.3691	41.0165
ATRIP	20.5002	18.666	18.3999	17.1882	18.1136	16.9895
ATRIP-TREX1	0.148863	0.964078	0.137346	0.152283	0.466886	0.989386
ATRN	86.7854	86.8697	90.669	84.5371	83.8882	87.6637
ATRNL1	9.34366	9.15885	8.56416	9.23089	8.16725	9.54724
ATRX	129.315	117.274	127.436	113.927	114.021	116.927
ATXN1	2.9927	2.95994	2.40357	3.44209	4.78371	4.17697
ATXN1-AS1	0.0998533	0.028023	0.0553521	0.156554	0.0584368	0.15576
ATXN10	221.293	224.968	217.877	221.495	218.039	220.215
ATXN1L	29.3276	26.527	26.2725	24.9545	24.2682	25.7878
ATXN2	61.481	59.0019	59.4513	64.641	62.9459	69.1124
ATXN2-AS	0.0001	0.0001	0.0001	0.0783269	0.0876052	0.103873
ATXN2L	208.347	194.315	207.673	216.873	214.539	218.756
ATXN3	16.4262	12.9005	15.4983	13.6376	12.6883	14.3987
ATXN7	20.0505	17.8429	18.2609	17.21	16.8302	17.9789
ATXN7L1	8.21312	6.86916	6.46459	7.30129	6.82551	6.92697
ATXN7L2	15.5283	14.9947	16.4653	22.3469	20.8847	20.1322
ATXN7L3	198.893	202.626	196.915	154.368	157.078	159.432
ATXN7L3B	268.868	275.098	271.039	253.69	258.024	248.33
AUH	6.91634	6.6737	6.6856	5.78889	5.92129	6.87508
AUNIP	15.3743	16.1662	15.7103	15.4056	17.4767	15.3288
AUP1	121.526	125.537	121.775	133.008	133.179	134.932
AURKA	103.541	106.273	107.021	114.496	109.381	108.546
AURKAIP1	52.4034	51.9088	49.7273	49.9868	49.8202	49.0063
AURKAP1	1.19824	1.76121	0.967366	1.35733	1.43044	1.71236
AURKB	88.6478	82.6519	81.8562	86.7803	89.5185	87.2996
AURKC	0.133104	0.251407	0.165856	0.0783269	0.320952	0.207647
AUTS2	166.983	160.109	167.992	164.371	172.207	174.342
AVEN	12.569	14.0733	12.4318	12.6207	12.8634	12.8161
AVIL	0.166587	0.0559677	0.0554915	0.104477	0.0584605	0.0001
AVL9	75.943	73.4376	74.2025	75.4102	74.6704	76.1429
AVPI1	5.28702	5.05417	5.96733	3.05095	2.62526	2.80198
AVPR1A	0.798126	0.865714	0.635499	0.547689	0.320952	0.38925
AVPR2	0.0001	0.028023	0.0001	0.0001	0.0292684	0.103873
AXDND1	0.0998533	0.028023	0.027726	0.0261756	0.0001	0.0001
AXIN1	31.4889	28.6214	29.0903	28.6833	25.6974	28.7195
AXIN2	19.7512	19.4904	19.8908	19.5829	20.1555	18.9128
AXL	0.166355	0.139715	0.110604	0.0001	0.0001	0.0001
AZI2	40.6519	39.0079	40.5411	41.2958	42.4208	45.3628
AZIN1	369.164	377.338	369.734	358.71	353.82	349.01
AZIN2	2.02842	2.5411	2.1273	0.964899	1.69187	1.50481
AZU1	0.0333511	0.0001	0.110604	0.0261756	0.0292684	0.0779299
B2M	100.452	103.79	100.117	88.9702	86.1344	89.297
B3GALNT1	62.8777	66.401	66.247	68.5786	71.0836	68.6975
B3GALNT2	60.6436	57.9161	60.1052	64.2652	67.427	66.6493
B3GALT1	12.2365	12.733	12.791	11.0823	11.6383	10.1958
B3GALT2	7.78086	7.26009	7.90115	4.1722	3.35446	4.22886
B3GALT4	0.0001	0.223484	0.110604	0.104403	0.0876052	0.181703
B3GALT6	26.867	24.4886	26.3001	31.2126	33.4562	30.3278
B3GAT2	24.2649	22.7047	23.4355	27.8236	29.7606	30.8412
B3GAT3	24.0406	27.0577	24.5597	23.3117	23.0432	23.427
B3GLCT	13.3005	14.7714	13.5921	15.2544	14.8176	14.9435
B3GNT10	4.08999	4.04894	5.02804	4.45904	5.04623	4.2548
B3GNT2	15.1293	15.1343	16.8796	11.0301	11.4924	10.2737
B3GNT4	1.01467	1.08147	0.680184	0.75969	0.843821	1.33934
B3GNT5	19.9508	17.7033	18.8134	24.5112	24.5891	23.375
B3GNT7	0.29936	0.028023	0.0553521	0.0261756	0.0876052	0.103873
B3GNT8	2.02842	1.95471	1.54716	0.313008	0.525131	0.518966
B3GNT9	7.4257	6.01152	6.85346	3.10483	2.97157	3.1399
B3GNTL1	2.55768	1.72797	2.57235	3.79828	4.03781	3.64723
B4GALNT1	92.8358	78.9085	85.5512	93.401	90.8224	93.823
B4GALNT3	6.75007	5.41717	6.10546	3.57246	4.34619	3.94348
B4GALNT4	71.0244	70.4778	66.9104	65.9193	67.5249	63.7428
B4GALT1	26.8003	25.7452	25.3881	26.5191	27.156	29.29
B4GALT1-AS1	0.0998533	0.028023	0.0280352	0.0783269	0.0292684	0.0001
B4GALT2	115.082	114.459	106.801	124.096	122.74	119.338
B4GALT3	110.491	109.544	104.673	114.366	116.35	118.668
B4GALT4	6.75007	7.31594	6.71323	6.23217	5.83379	5.68169
B4GALT5	164.959	163.182	160.397	167.797	173.61	166.089
B4GALT6	3.89048	3.9931	5.27667	4.64156	4.3462	4.35858
B4GALT7	11.9705	10.3037	10.3046	11.5777	10.7924	11.0779
B4GAT1	55.1304	53.8078	54.0919	56.3235	59.0661	57.2829
B9D1	6.65786	6.10975	6.40902	7.69172	6.74749	5.75177
B9D2	3.72185	3.2334	3.3981	3.15476	3.06278	2.6982
BAALC	4.5555	3.8814	4.19926	4.25043	3.70449	4.6699
BAALC-AS1	0.0001	0.028023	0.13823	0.0522513	0.0001	0.0260433
BAAT	0.0333511	0.167638	0.13823	0.156554	0.17511	0.0779299
BABAM1	67.0677	68.9692	65.3075	65.7116	64.899	60.345
BABAM2	26.7339	23.2879	25.6646	24.8501	26.3101	26.151
BABAM2-AS1	0.034029	0.055946	0.084837	0.0262355	0.0584368	0.129817
BACE1	30.8322	27.121	30.594	25.4895	25.4121	25.4953
BACE1-AS	0.798126	0.781945	0.552621	0.443386	0.437626	0.596796
BACE2	0.0001	0.028023	0.0001	0.0001	0.0292684	0.0519866
BACH1	89.546	86.6168	88.7056	84.4584	88.3229	86.8835
BACH2	1.99517	1.8151	2.1273	3.57247	3.44197	4.28075
BAD	21.7463	24.0977	22.9575	22.7119	23.0431	22.2854
BAG1	83.1278	87.4271	83.4031	68.0054	67.7874	70.8254
BAG2	72.5228	76.061	76.4628	85.5948	81.1684	85.1891
BAG3	42.096	40.656	42.7376	34.4982	31.3561	34.3231
BAG4	54.0673	54.7011	55.0592	54.8897	57.0818	57.0486
BAG5	66.435	67.1544	69.0929	71.0307	70.5868	70.046
BAG6	464.304	457.812	442.214	445.8	430.73	443.441
BAGE4	0.0001	0.0001	0.0001	0.0515619	0.0001	0.0256877
BAHCC1	63.4764	56.4607	65.2518	43.5201	41.7109	41.3278
BAHD1	83.5277	81.143	78.2935	75.1753	77.2088	75.0794
BAIAP2	72.4543	70.5981	68.8719	40.991	40.865	39.6155
BAIAP2-DT	110.859	110.212	106.996	73.742	78.4339	74.3018
BAIAP2L1	0.133104	0.028023	0.0001	0.130478	0.0001	0.103873
BAIAP2L2	0.0333511	0.028023	0.0553521	0.0261756	0.0292684	0.0260433
BAIAP3	0.135006	0.0854967	0.252184	0.106147	0.354244	0.341717
BAK1	30.2586	30.7154	29.3113	30.6129	27.9726	28.6675
BAMBI	20.782	21.7242	19.7251	20.287	21.7306	20.0802
BANF1	160.538	165.617	156.807	161.097	162.646	159.111
BANP	14.6261	14.2868	15.6621	18.4816	17.5258	16.6275
BAP1	113.985	108.481	108.847	109.935	109.527	108.002
BARD1	34.0823	31.9163	33.6211	32.4383	33.2519	31.9362
BARHL1	0.0666022	0.0001	0.0001	0.0261756	0.0001	0.0001
BARHL2	0.0001	0.0001	0.027726	0.0001	0.0292684	0.0001
BARX1	0.731624	0.809868	1.13277	0.964899	0.612636	0.62274
BASP1	437.228	451.856	427.987	402.224	418.296	406.856
BASP1-AS1	0.0666022	0.139715	0.027726	0.0522513	0.262616	0.129817
BATF2	0.0666022	0.028023	0.0001	0.0522513	0.0584368	0.103873
BATF3	4.28949	4.57948	4.47552	3.12918	2.65442	2.56849
BAX	141.117	143.413	136.887	126.285	129.682	121.571
BAZ1A	167.034	160.289	161.79	144.742	143.299	144.195
BAZ1B	424.963	401.466	415.211	416.819	415.527	414.207
BAZ2A	203.708	191.864	203.146	184.26	179.483	195.697
BAZ2B	14.5563	13.6887	15.3452	9.72187	8.72526	9.00398
BBC3	6.08504	5.97563	5.13854	3.28563	3.64615	3.83972
BBIP1	12.071	14.1217	14.5106	11.7181	13.1351	12.1095
BBOF1	1.27968	1.39977	1.78128	1.80496	1.77674	1.67103
BBOX1-AS1	0.266109	0.223484	0.359239	0.547689	0.554299	0.337363
BBS1	15.1293	13.6265	13.896	12.9597	11.9883	11.7005
BBS10	15.2291	15.4415	16.7691	18.4877	16.2761	16.993
BBS12	3.42496	4.04894	3.75724	3.2074	2.3044	2.5166
BBS2	17.4037	18.7815	16.3204	19.4962	18.2861	18.9841
BBS4	18.521	17.1168	17.4874	22.9206	22.1682	19.4575
BBS5	11.2477	9.04716	10.6497	11.1993	11.2446	11.0001
BBS7	28.9286	26.7783	28.1787	26.6494	24.3849	28.7194
BBS9	11.1725	12.0349	11.9622	10.9779	11.4633	12.0637
BBX	49.7441	46.3523	48.732	37.9143	35.527	39.823
BCAN	5.51978	5.44509	5.85682	5.21523	5.04623	4.38452
BCAP29	25.0019	25.0143	26.6899	34.693	32.5427	32.2996
BCAP31	137.124	140.735	137.391	119.504	127.083	125.019
BCAR1	40.167	34.1501	36.2455	26.858	28.2059	26.6959
BCAR3	2.62694	1.98264	2.34831	2.37298	2.07106	2.28311
BCAR3-AS1	0.0666022	0.055946	0.0001	0.0001	0.0001	0.0001
BCAS1	0.0333511	0.0001	0.027726	0.130478	0.0001	0.0001
BCAS2	103.744	105.661	101.194	105.58	106.931	106.29
BCAS3	15.3954	15.6649	17.073	15.4108	16.4511	16.3963
BCAS4	3.69097	4.83078	4.33739	4.30259	4.40452	3.60622
BCAT1	463.387	467.035	480.687	454.49	457.708	462.601
BCAT2	25.4039	26.136	24.7808	29.2307	28.7308	27.8374
BCCIP	112.428	119.596	118.487	124.776	124.283	120.593
BCDIN3D	8.84495	11.0328	8.72566	9.40221	9.78995	10.4391
BCDIN3D-AS1	1.56284	1.83992	1.68956	1.81051	1.67342	1.72855
BCHE	2.42743	3.09955	3.20472	2.11223	2.18773	2.20528
BCKDHA	51.3063	50.0664	50.1962	52.229	51.9196	50.6409
BCKDHB	18.5542	17.452	18.0122	18.3313	18.0261	19.3797
BCKDK	38.4717	35.6017	36.08	35.9064	37.4524	34.1934
BCL10	25.3325	25.7144	24.3871	21.6044	22.0737	23.0363
BCL11A	59.5531	58.8337	58.429	59.8437	64.2872	60.0588
BCL11B	39.2696	39.6787	38.2623	23.3639	26.3099	26.099
BCL2	58.1893	57.4098	59.6447	63.5464	62.2452	64.2877
BCL2L1	56.3739	56.3146	52.4333	66.1736	68.0205	69.3119
BCL2L11	24.1405	23.3996	23.3717	27.6664	26.7476	27.2408
BCL2L12	11.3374	10.8272	9.76513	11.5703	10.6195	10.8675
BCL2L13	87.0522	84.6071	86.745	88.5261	89.896	86.4415
BCL2L15	0.133104	0.139715	0.193482	0.104403	0.145942	0.0519866
BCL2L2	19.2359	20.3178	19.9434	18.737	18.4484	19.1375
BCL2L2-PABPN1	3.44873	2.23997	1.72719	4.98676	3.11257	3.46553
BCL3	0.565369	0.474791	0.414491	0.260856	0.17511	0.285476
BCL6	0.89788	0.781945	0.690751	1.30388	1.1085	1.06378
BCL7A	141.617	133.356	126.615	145.241	148.003	143.019
BCL7B	45.9528	47.3573	48.5395	49.7517	52.2994	49.2408
BCL7C	24.2736	23.5949	21.9076	22.2426	22.7808	22.1297
BCL9	197.013	179.657	181.614	173.351	174.165	175.559
BCL9L	43.2928	40.0137	42.1022	20.4695	20.1554	20.7548
BCLAF1	455.601	443.941	464.362	454.799	445.078	456.933
BCLAF3	6.65032	5.5847	5.71868	5.94537	6.35881	5.96705
BCOR	148.004	141.788	146.525	111.109	113.814	113.785
BCORL1	33.8829	33.0611	34.5326	19.0875	21.6431	22.3631
BCR	113.341	103.108	107.413	112.453	110.97	109.584
BCRP2	2.59234	2.67955	2.34755	2.35331	1.79222	2.27217
BCRP3	0.331811	0.47647	0.492118	0.627152	0.393142	0.477106
BCS1L	28.2968	26.9458	28.0958	29.7525	28.7601	27.4482
BCYRN1	170.312	175.301	173.713	127.145	141.583	137.837
BDH1	29.7268	30.7991	32.157	32.3336	33.3106	32.8441
BDH2	17.1244	18.3734	17.7636	18.566	18.2595	18.7571
BDKRB1	0.133104	0.251407	0.248734	0.130478	0.0584368	0.0260433
BDKRB2	1.13064	1.3404	1.35378	1.46034	1.54602	1.27132
BDNF	13.9441	15.2185	14.5403	10.9136	11.0201	13.0822
BDNF-AS	0.387337	0.474429	0.598928	0.45555	0.501583	0.356664
BDP1	51.7056	46.3523	51.053	51.2387	48.0404	51.5495
BEAN1	0.0333511	0.055946	0.0553521	0.0783269	0.0001	0.0519866
BECN1	61.1226	60.4992	62.4705	58.946	57.2601	60.5334
BEGAIN	5.9188	5.11001	5.77394	3.96359	3.79199	4.0732
BEND3	40.0679	40.042	41.4392	37.2619	38.5903	38.8373
BEND3P3	16.2266	14.6597	14.7248	12.36	13.9718	13.1793
BEND4	113.652	109.849	114.483	144.825	145.58	154.96
BEND5	10.0087	9.18677	10.3599	9.77846	10.3841	9.70289
BEND6	4.78826	4.9704	6.21596	6.72762	5.51293	5.50008
BEND7	9.94218	9.77315	10.6914	10.3782	10.9383	10.7925
BEST1	30.5372	31.3929	30.3737	29.4716	27.5313	30.3936
BEST2	0.0001	0.0001	0.0553521	0.0261756	0.0001	0.0519866
BEST4	0.133104	0.028023	0.0001	0.0261756	0.0001	0.0001
BET1	10.0419	11.0576	10.056	12.0992	12.0175	11.6227
BET1L	27.9977	25.3264	26.6318	25.9451	24.2389	25.1134
BEX1	155.104	157.563	155.337	145.329	148.27	148.833
BEX2	14.045	15.3924	13.4857	14.1764	14.8109	14.5845
BEX3	211.406	223.625	218.087	207.794	211.587	203.997
BEX4	56.0955	56.9076	59.3134	64.171	63.1511	64.675
BFAR	64.0087	67.0156	67.2713	74.0018	78.4926	71.3719
BFSP1	1.03088	1.59171	1.07752	1.61679	0.991825	0.752456
BGN	0.498866	0.726099	0.773629	0.521613	0.816815	0.493023
BHLHA15	0.0666022	0.028023	0.0829781	0.0261756	0.0584368	0.0519866
BHLHA9	0.0001	0.0001	0.0829781	0.0261756	0.0876052	0.0260433
BHLHB9	11.5988	10.1954	13.1911	14.4044	11.9539	13.2365
BHLHE22	6.08433	4.99716	5.74581	12.9334	12.0171	11.9076
BHLHE40	2.42743	3.07163	2.79033	2.50336	2.8586	2.38689
BHLHE40-AS1	0.0666022	0.0001	0.0829781	0.0261756	0.0876052	0.129817
BHLHE41	0.0001	0.0001	0.027726	0.0001	0.0292684	0.0001
BHMT	0.0001	0.0001	0.0001	0.0001	0.0001	0.0001
BICC1	15.2624	14.548	14.3656	13.8463	14.0884	14.2949
BICD1	49.0788	50.5129	50.5558	58.6182	56.9953	59.4105
BICD2	103.845	94.744	102.853	96.6113	97.0446	95.003
BICDL1	13.8658	12.6213	13.3987	9.64808	9.82985	10.0402
BICRA	22.9434	21.9476	21.6313	19.4786	22.1389	19.5873
BICRAL	13.1675	12.6213	13.896	27.4316	29.2852	27.8113
BID	68.5975	65.0888	65.4741	80.8858	80.0377	77.2849
BIK	0.199607	0.028023	0.0829781	0.0001	0.0584368	0.0260433
BIN1	44.8891	41.5218	41.0802	39.4004	41.1859	41.1203
BIN3	6.75027	6.83473	7.073	5.7181	6.63721	5.33572
BIN3-IT1	0.0001	0.028023	0.0001	0.0261756	0.0292684	0.0001
BIRC2	23.1095	23.1202	23.5928	26.128	27.506	27.967
BIRC3	0.199607	0.0838691	0.0829781	0.625916	0.437626	0.596796
BIRC5	508.565	528.418	509.748	541.855	564.649	544.524
BIRC6	130.677	120.096	131.998	109.283	108.565	115.603
BISPR	0.0001	0.0001	0.0001	0.0001	0.0001	0.0001
BIVM	23.7229	26.1112	29.5831	29.141	30.0345	28.2293
BIVM-ERCC5	6.31787	4.35591	4.61549	5.96652	6.41789	7.51379
BLACAT1	1.06414	0.92156	0.635499	0.573764	0.554299	0.31142
BLCAP	73.7178	75.8935	75.253	57.5214	58.5984	58.0351
BLM	99.2201	98.9574	102.353	110.147	109.24	111.167
BLMH	207.853	217.018	209.986	208.397	209.137	211.179
BLNK	1.6294	2.48525	1.07752	1.61679	0.816815	1.03783
BLOC1S1	20.0149	18.7607	16.5129	18.0998	17.4064	17.8325
BLOC1S1-RDH5	0.966803	0.729812	1.03757	0.987196	1.10194	0.821031
BLOC1S2	59.4857	64.1955	62.9598	61.851	61.7491	61.5368
BLOC1S3	12.5025	11.3648	11.6307	10.4304	10.1215	10.2218
BLOC1S4	17.3239	20.7748	19.587	17.0014	17.297	17.4081
BLOC1S5	10.0149	8.12378	6.8666	7.66855	11.6408	11.074
BLOC1S5-TXNDC5	1.24885	1.51172	4.03225	3.48933	0.896967	2.31576
BLOC1S6	151.259	162.822	156.861	155.771	152.175	159.972
BLVRA	20.4162	22.2547	21.1341	16.9492	18.6971	17.6157
BLVRB	7.74761	7.12047	6.43697	6.51901	6.21297	5.75952
BLZF1	16.8916	15.8604	18.3991	17.0014	17.4136	16.6038
BMERB1	58.0231	58.2758	55.7762	49.1269	49.294	50.1744
BMF	4.72176	4.38401	4.58602	1.27781	1.95438	1.45293
BMI1	137.063	144.704	139.026	128.547	140.704	147.485
BMP1	10.2082	11.0018	10.9124	9.59594	9.65484	9.85857
BMP2	5.25377	5.36132	6.18833	5.55421	6.09629	5.11093
BMP2K	15.9849	16.7154	17.4218	16.6908	16.3917	17.274
BMP3	0.133104	0.167638	0.303986	0.756294	0.437626	0.54491
BMP4	0.764875	0.865714	0.386865	0.208705	0.525131	0.259533
BMP5	0.0001	0.0001	0.0001	0.0001	0.0001	0.0001
BMP7	0.0666022	0.195561	0.0001	0.0001	0.0001	0.129817
BMP8A	0.822117	0.243817	0.226974	0.194245	0.210188	0.250991
BMP8B	5.42929	4.95007	6.21009	6.92461	7.81132	6.83173
BMPER	0.0001	0.0838691	0.027726	0.443386	0.495963	0.285476
BMPR1A	55.4297	55.7903	55.3903	67.1449	66.0082	63.5612
BMPR1B	3.89048	3.1554	4.00588	2.79019	2.8586	2.72415
BMPR2	61.4481	56.9351	63.6505	62.9728	60.7287	60.6556
BMS1	172.798	171.748	177.327	165.785	168.064	168.76
BMS1P1	1.31768	0.820383	1.32384	0.913864	1.2116	0.871
BMS1P14	2.69429	2.40214	2.26544	1.98255	2.12939	1.81613
BMS1P17	0.432364	0.446868	0.258033	0.328928	0.364234	0.219276
BMS1P18	0.432364	0.446868	0.258033	0.328928	0.364234	0.219276
BMS1P2	0.550795	0.364869	0.125226	0.353823	0.658035	0.459827
BMS1P2-AGAP9	1.64402	1.95572	1.8976	1.94985	2.08129	1.37796
BMS1P20	6.488	6.67727	7.09999	7.09268	6.79633	7.34206
BMS1P21	0.0333511	0.0001	0.027726	0.0261756	0.0001	0.0260433
BMS1P22	0.432364	0.642329	0.230136	0.38547	0.351062	0.495707
BMS1P4	0.000100006	0.000103221	0.20366	0.178311	0.0253762	0.103421
BMS1P4-AGAP5	0.907077	0.7763	0.597957	0.843078	0.772631	1.08672
BMT2	20.649	21.6963	22.5706	16.3756	13.8843	16.4222
BNC1	1.76241	1.39625	1.68529	2.52944	1.89605	1.84208
BNC2	5.15402	5.19378	4.94516	5.05878	5.0754	5.0331
BNC2-AS1	0.166355	0.0001	0.110604	0.0522513	0.0876052	0.0260433
BNIP1	7.24884	7.67895	6.18833	6.77978	7.43805	6.66753
BNIP2	75.4795	76.4794	76.8558	71.6047	69.8592	73.4196
BNIP3	45.3878	45.7939	45.887	51.5256	51.6281	49.6037
BNIP3L	59.62	57.7453	57.6847	48.1611	49.1191	47.2177
BNIPL	0.498866	0.363099	0.303986	0.365159	0.554299	0.518966
BOC	2.25787	3.60873	3.32304	2.9964	2.9682	2.81683
BOD1	87.983	93.5995	91.6912	105.843	101.65	100.557
BOD1L1	62.5122	54.5896	60.0867	51.1605	48.8863	46.8537
BOD1L2	0.0001	0.028023	0.110604	0.156554	0.0001	0.0001
BOK	0.0333511	0.055946	0.027726	0.0522513	0.0876052	0.0519866
BOLA1	5.68604	5.27755	5.16617	7.61417	7.52555	7.10858
BOLA2	8.30061	9.77881	7.25673	9.51531	7.98193	9.28587
BOLA2-SMG1P6	31.326	28.956	29.9738	32.3573	31.8626	33.3764
BOLA2B	27.4237	28.7379	26.7826	27.9376	28.9459	26.0323
BOLA3	29.8927	32.1955	30.4716	26.8059	29.7518	27.2665
BOLA3-AS1	27.1662	28.5652	29.1735	27.249	26.5724	27.2146
BOP1	143.412	139.643	135.865	152.517	153.251	148.474
BORA	24.965	21.7008	24.6245	27.7364	27.9611	26.5334
BORCS5	8.34614	8.8238	9.80735	9.51771	10.2674	10.3774
BORCS6	12.3695	11.5882	11.5478	10.9779	12.1925	10.559
BORCS7	18.7416	20.4323	19.5701	17.7269	19.4742	17.9814
BORCS7-ASMT	4.04224	2.29585	3.8178	4.18758	3.23341	3.8578
BORCS8	12.9734	12.5803	13.1288	14.2228	13.8089	13.5338
BORCS8-MEF2B	2.6368	2.0227	1.45642	1.42782	1.41351	0.945563
BPGM	23.3091	21.5567	20.9685	24.433	22.8389	24.5423
BPHL	11.3055	11.1693	11.3544	10.3	10.1507	12.401
BPNT1	48.2145	48.2507	51.0254	42.321	43.548	45.2712
BPNT2	126.022	127.552	132.798	124.277	124.287	125.695
BPTF	162.228	150.265	160.848	163.024	160.575	164.295
BRAF	32.5862	31.5812	31.7701	32.6468	28.7018	30.717
BRAP	54.5652	52.2999	54.1748	52.7511	53.3491	54.3254
BRAT1	44.0246	43.0013	42.655	47.4845	47.7486	47.6579
BRCA1	188.871	185.412	200.672	229.29	216.487	223.288
BRCA2	34.3817	31.9161	35.3338	39.0875	36.6648	39.1745
BRCC3	34.9472	34.82	35.8863	39.1136	37.0145	41.2236
BRD1	85.2554	79.3853	80.5577	74.0813	73.9705	71.8888
BRD2	196.483	181.864	190.643	185.394	190.119	189.902
BRD3	123.44	119.495	125.584	114.618	120.628	112.976
BRD3OS	49.4999	43.7991	46.0289	45.2765	46.5071	47.5096
BRD4	138.99	129.981	132.8	132.597	143.917	135.736
BRD7	72.514	75.9095	76.3542	78.1132	71.0868	72.7238
BRD7P3	0.0666022	0.0001	0.0001	0.0001	0.116774	0.103873
BRD8	48.4804	47.5808	46.5498	42.7124	46.5524	45.271
BRD9	81.4529	82.1604	78.7514	78.3228	75.6542	76.0864
BRF1	42.1195	40.0011	39.1323	42.681	41.8691	42.5379
BRF2	21.8502	21.8415	22.0753	23.7337	25.2097	21.503
BRI3	33.8165	35.0993	32.3502	34.5503	34.6813	32.6627
BRI3BP	104.34	97.8992	97.4744	85.4451	88.3361	84.3377
BRICD5	0.805416	0.797722	0.418528	0.870168	0.55913	0.603235
BRINP1	7.04933	5.66847	6.13308	7.14483	6.47548	6.61565
BRIP1	85.4222	86.0868	89.7571	101.2	95.3224	97.3654
BRIX1	142.248	146.624	150.866	167.693	163.226	169.799
BRK1	143.878	150.952	145.037	139.009	143.975	142.169
BRMS1	48.2142	44.8452	44.2014	45.5808	46.1156	44.8566
BRMS1L	22.1786	24.8795	25.1674	20.4956	19.8054	20.2878
BROX	68.2975	70.5902	71.1641	66.3113	60.4077	63.0165
BRPF1	59.4531	56.0136	57.711	54.6293	53.6993	52.8463
BRPF3	56.5602	52.5233	57.186	44.8502	45.5028	44.2075
BRSK1	58.8213	59.9788	57.4623	52.1514	57.316	52.665
BRSK2	47.9148	48.1115	47.0198	59.7654	58.8909	58.3199
BRWD1	57.3249	56.9072	58.0979	67.1192	60.1453	64.3136
BRWD1-AS2	0.29936	0.139715	0.359239	0.0783269	0.233447	0.31142
BRWD3	36.3103	33.5915	38.4556	31.9428	31.0936	35.4906
BSCL2	16.7306	18.3604	14.7883	11.2339	10.9674	11.7315
BSDC1	49.5774	49.3402	47.7377	39.8435	40.2528	42.2876
BSG	599.553	595.44	586.963	548.524	565.333	543.854
BSN	38.6711	31.3577	36.356	36.7407	36.6648	35.3868
BSN-DT	0.0998533	0.167638	0.27636	0.469462	0.320952	0.570853
BST1	0.232858	0.195561	0.442117	0.234781	0.291784	0.103873
BTAF1	77.4754	78.3817	82.4091	79.2445	76.8306	82.6036
BTBD1	185.239	193.722	193.088	211.646	204.605	212.537
BTBD10	24.5394	24.2651	26.4105	26.4408	25.0848	24.5684
BTBD11	0.199607	0.167638	0.13823	0.208705	0.233447	0.259533
BTBD17	0.199607	0.223484	0.221108	0.0001	0.145942	0.0260433
BTBD18	0.0666022	0.111792	0.027726	0.0522513	0.0292684	0.0001
BTBD19	0.0001	0.0001	0.027726	0.0001	0.0001	0.0001
BTBD2	120.968	109.961	110.919	112.699	115.332	115.629
BTBD3	50.409	51.9655	50.6664	58.4353	57.2281	59.5908
BTBD6	66.9013	66.6781	62.7648	70.6111	71.3445	67.0895
BTBD7	100.12	98.7365	98.9006	99.2445	96.8655	100.58
BTBD8	1.46315	1.20079	1.2709	1.25173	0.700141	0.830286
BTBD9	20.0837	19.8814	19.6145	17.8358	17.8803	18.9388
BTD	9.41743	8.04747	9.25591	8.06425	7.64406	8.02011
BTF3	551.384	582.811	557.365	590.011	578.509	585.013
BTF3L4	187.84	195.29	194.346	198.867	193.94	196.59
BTF3P11	0.0998533	0.055946	0.0001	0.0783269	0.0876052	0.0001
BTG1	36.5098	37.4449	36.3283	36.8971	38.5024	36.9691
BTG2	30.9901	31.2739	31.6872	20.5477	19.6013	18.809
BTG3	42.1951	44.1314	43.1857	36.8337	35.6981	37.2198
BTG3-AS1	3.2928	3.50521	3.5026	1.94116	1.98765	2.16253
BTK	0.0001	0.0838691	0.0829781	0.0522513	0.0001	0.0519866
BTN2A1	24.4916	25.2818	24.7496	22.5529	23.9407	22.7504
BTN2A2	4.72649	4.45645	4.36846	2.94927	2.45683	2.28501
BTN2A3P	0.399113	0.418945	0.221108	0.234781	0.466794	0.23359
BTN3A1	3.1498	3.08479	3.37048	4.73577	4.59941	5.10653
BTN3A2	1.82062	1.33781	1.54716	1.31116	1.3953	1.4012
BTN3A3	0.283559	0.157082	0.193482	0.289755	0.247624	0.237821
BTRC	58.0232	59.531	59.3967	55.6192	58.7743	56.6605
BUB1	109.232	111.829	117.69	122.527	122.214	124.948
BUB1B	107.596	111.657	109.645	128.077	124.312	130.41
BUB1B-PAK6	0.535152	0.583344	0.363925	0.638387	0.328614	0.679216
BUB3	221.416	218.303	222.057	217.918	218.589	221.534
BUD13	19.452	16.9494	16.2719	18.1488	15.9552	17.4859
BUD23	75.9783	75.4196	74.3414	76.3757	77.0052	73.3952
BUD31	46.4799	45.554	43.7221	45.9089	47.5582	46.0456
BVES	26.9002	25.6613	26.9631	32.1773	31.0938	31.0283
BVES-AS1	0.232858	0.0838691	0.165856	0.0783269	0.262616	0.285476
BYSL	79.1377	84.9419	77.574	80.9911	81.4091	79.9833
BZW1	388.03	394.234	392.83	417.314	407.047	414.722
BZW1-AS1	0.0001	0.0839951	0.0554937	0.0523706	0.0878715	0.0520748
BZW2	129.111	137.215	131.997	138.516	139.248	142.251
C10orf105	0.0371993	0.055946	0.110604	0.0261756	0.0292684	0.0001
C10orf143	0.166355	0.391022	0.13823	0.286932	0.145942	0.0779299
C10orf53	0.266109	0.139715	0.303986	0.469462	0.525131	0.363306
C10orf67	0.0001	0.028023	0.027726	0.0001	0.0001	0.0260433
C10orf82	0.0333511	0.028023	0.027726	0.0001	0.0001	0.0519866
C10orf88	25.936	24.6841	26.6592	29.1005	26.2225	28.408
C10orf90	1.03088	0.64233	0.690751	0.598636	0.72931	0.856229
C10orf95	0.777336	0.969082	0.769944	0.686914	0.560949	0.818296
C11orf1	8.67864	9.10301	7.65251	7.66635	7.9339	7.00479
C11orf16	0.0333511	0.028023	0.0553521	0.0783269	0.0876052	0.0001
C11orf24	43.6257	44.0347	43.4835	47.3277	43.0235	45.6865
C11orf42	0.0001	0.028023	0.0829781	0.0783269	0.0876052	0.0001
C11orf45	0.266109	0.474791	0.248734	0.573764	0.262616	0.570853
C11orf49	25.5036	26.5829	25.0569	26.1801	22.9265	25.9694
C11orf53	0.0001	0.0001	0.0001	0.0001	0.0001	0.0001
C11orf54	10.0087	12.007	12.0451	12.6729	13.3009	14.3987
C11orf58	228.867	244.606	241.065	242.269	244.023	241.014
C11orf65	0.0666022	0.139715	0.0834907	0.0783269	0.0292684	0.15576
C11orf68	18.8202	17.2007	18.4819	17.184	16.947	16.9929
C11orf71	2.32768	2.4294	2.98371	3.70284	3.38363	3.37273
C11orf72	0.0333511	0.0001	0.0001	0.0001	0.0001	0.0001
C11orf80	7.18234	6.03147	7.29338	7.95318	7.11719	8.12036
C11orf87	2.85969	3.57425	4.33739	2.9988	3.23779	3.32084
C11orf91	0.0001	0.0001	0.0001	0.0001	0.0001	0.0001
C11orf95	76.7104	74.2195	73.071	52.8294	58.4536	55.2594
C11orf96	11.638	11.4206	10.4427	6.2061	6.44631	6.51187
C11orf98	42.2223	46.9373	45.8111	43.7122	42.6422	42.3007
C12orf29	28.8689	30.3221	32.193	35.3145	32.4641	34.6996
C12orf4	28.8954	27.5879	28.9245	30.4567	30.4519	31.2098
C12orf42	0.133104	0.0001	0.110604	0.104403	0.0292684	0.103873
C12orf43	36.7266	36.1047	37.2124	35.9324	37.1026	35.9836
C12orf45	16.1269	16.2234	16.7967	17.0536	18.6387	16.6817
C12orf57	96.5958	100.719	94.0392	83.7555	88.4972	81.3069
C12orf60	1.4964	1.53587	1.16039	1.1735	0.758478	0.985946
C12orf65	28.0639	27.3366	25.5818	33.4814	32.5226	31.4436
C12orf66	7.3486	7.39969	6.98949	8.1618	7.29219	8.12037
C12orf73	9.90893	9.99654	10.3322	11.004	10.8507	10.7406
C12orf75	52.8361	55.3156	51.3293	44.094	44.9194	43.7665
C12orf76	8.47911	9.29846	7.23813	8.16176	7.75889	7.5496
C13orf46	0.0333511	0.0001	0.0553521	0.0522513	0.0001	0.0260433
C14orf119	33.9753	34.5245	33.3724	34.0652	34.6521	35.6203
C14orf132	436.531	420.631	417.376	582.78	590.134	589.885
C14orf178	0.0333511	0.0001	0.0001	0.0001	0.0001	0.0001
C14orf180	0.0001	0.0001	0.0001	0.0001	0.0001	0.0001
C14orf28	1.66265	1.64756	1.46428	2.11223	2.01272	1.79019
C14orf93	9.4434	8.51661	7.90115	6.2061	6.1838	6.9529
C15orf32	0.0998533	0.0838691	0.193482	0.0783269	0.145942	0.103873
C15orf39	79.9025	76.3137	82.1323	89.8568	88.6137	90.5163
C15orf40	20.2235	20.1517	21.4912	21.2761	20.9664	19.5804
C15orf48	0.0001	0.0001	0.0553521	0.0261756	0.0001	0.0260433
C15orf56	0.0001	0.028023	0.0001	0.0001	0.0001	0.0001
C15orf61	17.8186	16.9931	16.492	21.5125	20.3211	19.3798
C15orf62	3.45821	2.95994	3.12184	1.72109	1.60436	1.94585
C15orf65	1.23039	1.89887	1.43665	1.32996	1.72103	1.68642
C16orf46	0.864629	0.64233	0.911759	0.573764	0.90432	0.570853
C16orf70	25.5264	24.1455	23.7011	23.9096	26.4595	24.5159
C16orf71	0.365862	0.372988	0.223044	0.495537	0.294149	0.261928
C16orf72	66.1698	64.614	67.2419	62.7381	66.6207	65.4551
C16orf74	0.166355	0.0838691	0.13823	0.0522513	0.0292684	0.0779299
C16orf86	0.365862	0.111792	0.221108	0.0783269	0.0876052	0.181703
C16orf87	16.8251	17.9825	19.3936	18.3052	20.1554	20.5212
C16orf90	0.29936	0.391022	0.0829781	0.234796	0.233447	0.103873
C16orf91	12.303	11.5044	11.603	11.6298	12.7175	11.5189
C16orf95	0.997633	0.502714	0.663125	0.469462	0.612636	0.830286
C16orf96	0.133104	0.223484	0.221108	0.234781	0.379289	0.259533
C17orf100	0.631871	0.977406	0.801255	0.990975	0.816815	1.11566
C17orf107	0.0333511	0.028023	0.110604	0.130478	0.145942	0.103873
C17orf113	1.09739	1.4521	1.46428	0.912748	1.13767	1.01189
C17orf49	18.0719	19.011	17.6858	20.6613	18.5968	18.6478
C17orf58	8.84489	9.49393	8.61941	14.8111	14.3218	15.6699
C17orf67	3.32521	2.4294	3.23235	2.00792	2.56692	2.07557
C17orf75	25.4704	23.8743	24.4491	24.798	25.5516	23.6604
C17orf80	76.6766	82.7639	80.6404	84.3291	86.922	86.5207
C17orf97	2.39418	1.79839	2.30478	2.52944	2.61302	1.85308
C18orf21	13.9323	14.0174	14.117	14.5242	15.1677	15.0472
C18orf25	28.6958	27.2531	28.2617	26.1279	27.5059	27.5782
C18orf32	8.90674	9.74251	9.4183	8.7435	9.30062	10.2684
C18orf54	25.1712	25.801	26.2447	28.7354	27.7976	28.4861
C19orf12	33.0517	33.061	32.4883	38.4097	35.4984	36.9176
C19orf25	21.4471	20.2722	21.0235	19.7915	19.5721	19.3019
C19orf38	0.166355	0.139715	0.13823	0.0522513	0.116774	0.181703
C19orf44	9.01351	9.18666	8.54239	9.48123	10.5542	9.31124
C19orf47	20.0506	20.6074	19.6146	20	21.818	20.0284
C19orf48	57.2253	57.2981	55.0588	60.444	60.4959	58.8911
C19orf53	64.7732	64.5861	61.2194	63.2857	62.0704	62.9645
C19orf54	10.5074	10.3595	11.6307	8.08355	7.75889	8.95055
C19orf57	1.16389	1.0891	1.71291	2.034	1.6627	1.86802
C19orf71	0.166355	0.139715	0.193482	0.0783269	0.204279	0.103873
C19orf73	0.698373	0.893637	0.884133	1.19958	1.16684	1.06378
C19orf81	0.631871	0.363099	0.552621	0.730218	1.07933	0.985946
C1D	15.5968	16.683	16.7048	16.9187	17.3639	15.5028
C1GALT1	19.6515	22.9249	22.9297	25.1892	23.5973	22.1816
C1GALT1C1	11.5382	9.91278	12.1832	12.3599	12.0758	12.2713
C1QBP	347.904	355.561	346.061	359.128	371.288	359.912
C1QL1	86.852	86.6732	83.1545	77.3405	81.0299	76.8442
C1QL3	2.32768	1.59171	2.12731	4.53726	4.34619	3.37273
C1QL4	6.78332	6.6737	7.01711	5.29346	5.10457	5.78546
C1QTNF1	0.365862	0.27933	0.442117	0.208705	0.233447	0.103873
C1QTNF2	0.133104	0.139715	0.248734	0.0261756	0.145942	0.0519866
C1QTNF3	0.711597	0.613485	0.75534	0.578152	1.00668	0.720272
C1QTNF3-AMACR	0.960636	1.99924	0.954926	1.29928	0.957435	2.20417
C1QTNF4	6.51732	5.86393	5.91207	8.57899	9.30482	9.62507
C1QTNF6	0.365862	0.698176	0.359239	0.495537	0.291784	0.337363
C1QTNF9B	0.138969	0.0393094	0.0001	0.0001	0.069138	0.0001
C1R	0.0333511	0.055946	0.0553521	0.0001	0.0292684	0.0260433
C1S	0.0001	0.0838691	0.027726	0.0783269	0.0292684	0.07793
C1orf100	0.0001	0.028023	0.0001	0.0001	0.0584368	0.0519866
C1orf109	47.15	45.6823	47.3787	47.3015	48.9739	45.3232
C1orf112	45.6341	45.2503	45.0874	55.3523	49.7195	47.9376
C1orf115	7.38184	7.20424	7.56964	9.90885	10.2674	10.6369
C1orf116	0.0001	0.0001	0.027726	0.0522513	0.0292684	0.129817
C1orf122	25.6028	24.3478	24.4098	21.0636	25.3841	23.0512
C1orf127	0.0333511	0.0838691	0.0553521	0.0783269	0.0001	0.0260433
C1orf131	19.6848	20.2163	18.7858	20.1305	20.4763	21.3513
C1orf159	4.05673	3.8814	4.61365	5.39776	4.72538	5.03311
C1orf162	0.0001	0.0001	0.027726	0.0261756	0.0001	0.0001
C1orf174	12.5358	11.5323	12.5423	13.3508	13.0384	13.2571
C1orf189	0.133104	0.028023	0.027726	0.0001	0.0292684	0.0519866
C1orf198	143.947	143.69	140.066	106.523	111.739	115.967
C1orf21	39.5689	40.6839	44.1741	49.8307	45.532	49.8891
C1orf216	74.5172	72.3474	75.1958	81.5621	90.5686	85.3294
C1orf220	0.166355	0.195561	0.221108	0.156554	0.116774	0.103873
C1orf226	4.02348	3.74178	3.45335	2.29476	2.56692	2.43877
C1orf229	0.332611	0.391022	0.165856	0.156554	0.116774	0.259533
C1orf232	0.0001	0.0001	0.0001	0.0261756	0.0292684	0.0001
C1orf35	21.2142	20.6074	20.0291	17.6012	19.1345	17.2784
C1orf43	804.923	833.899	810.326	870.618	863.093	874.68
C1orf50	13.0345	14.4911	13.1777	13.3769	12.5425	12.1415
C1orf52	45.5874	46.0451	46.7986	42.712	44.6569	43.2994
C1orf53	1.59615	1.78717	1.68529	1.66894	1.98355	1.47887
C1orf54	0.199607	0.27933	0.193482	0.286932	0.320952	0.15576
C1orf56	11.735	10.2144	10.7825	9.33403	9.47762	10.2517
C1orf74	11.9705	12.0628	11.7128	15.2544	14.9051	14.5802
C1orf87	0.0001	0.0001	0.0001	0.0261756	0.0001	0.0001
C1orf94	0.0333511	0.0838691	0.0829781	0.0783269	0.0876052	0.0001
C2	0.166506	0.055977	0.0554794	0.0261756	0.0293749	0.0519866
C2-AS1	0.0001	0.028023	0.0001	0.0261756	0.0001	0.0001
C20orf144	0.0333511	0.028023	0.0001	0.0783269	0.0001	0.0001
C20orf194	20.117	20.2443	20.6644	15.6976	17.5303	16.4482
C20orf204	0.133104	0.251407	0.193482	0.156554	0.116774	0.129817
C20orf27	75.6468	80.9782	78.5417	76.5594	78.7553	73.8347
C20orf96	12.17	10.8063	11.6306	11.8124	12.3383	11.986
C21orf58	7.4151	5.94771	6.54748	6.83192	6.41714	6.92698
C21orf62	0.0001	0.055946	0.0001	0.0001	0.0584368	0.0001
C21orf62-AS1	0.0666022	0.139715	0.027726	0.130478	0.204279	0.0779299
C21orf91	47.05	46.6592	46.6053	44.7204	42.2067	45.4531
C22orf23	3.1257	2.90409	2.40357	2.47728	2.47941	2.30905
C22orf24	0.266109	0.111792	0.221108	0.104403	0.17511	0.0260433
C22orf31	0.399113	0.418945	0.221108	0.339083	0.437626	0.207647
C22orf39	44.9556	43.4763	45.4174	45.6845	45.4736	46.0496
C22orf46	19.5185	19.63	20.7473	18.8789	19.6596	19.9505
C2CD2	12.5691	11.309	12.3213	10.0132	9.68403	9.26185
C2CD2L	8.94466	9.13092	8.72992	8.70934	8.72145	9.15809
C2CD3	53.6678	51.9921	54.8381	54.7334	50.8697	58.5284
C2CD4A	0.29936	0.139715	0.027726	0.104403	0.0584368	0.23359
C2CD4C	7.44835	7.23216	6.6856	4.82409	4.69621	4.46235
C2CD4D-AS1	0.0333511	0.028023	0.0001	0.0522513	0.116774	0.0260433
C2CD5	39.5356	42.192	40.6105	43.0511	42.4985	42.7546
C2CD6	0.0001	0.0001	0.0553521	0.0261756	0.0001	0.0001
C2orf15	0.133104	0.307253	0.0829781	0.0522513	0.0876052	0.181703
C2orf16	0.631871	0.670253	0.911759	0.782369	0.437626	1.08972
C2orf27A	2.96923	3.65802	2.87321	3.31171	3.17946	3.68405
C2orf42	6.41756	5.38925	6.32646	5.84104	6.09629	5.94113
C2orf49	25.6699	25.2982	27.2115	25.9714	26.6601	28.2785
C2orf50	0.0333511	0.111792	0.0829781	0.0783269	0.0876052	0.129817
C2orf66	0.0001	0.028023	0.0553521	0.0001	0.0001	0.0519866
C2orf68	30.2586	27.0296	30.1401	32.8554	32.4645	33.5967
C2orf69	31.1231	32.1116	34.505	35.3326	37.7732	35.9835
C2orf72	5.08752	3.99309	4.6689	4.48511	4.14201	4.54018
C2orf73	0.0001	0.0001	0.0001	0.0001	0.0001	0.103873
C2orf74	8.14662	9.29848	8.31554	7.09268	8.16725	7.80905
C2orf76	2.66019	3.01579	3.48098	4.14613	4.17118	4.51424
C2orf81	5.48653	4.10478	4.6689	3.67676	4.55037	3.83971
C2orf88	0.266109	0.335176	0.110604	0.495537	0.379289	0.259533
C2orf91	0.0001	0.0001	0.027726	0.0001	0.0292684	0.0260433
C2orf92	0.0998533	0.111792	0.0829781	0.18263	0.0584368	0.129817
C3orf14	2.9927	3.12748	3.14947	3.9636	3.64615	3.99537
C3orf18	12.0037	12.4817	10.9676	12.8554	12.8634	14.8137
C3orf33	3.22546	2.76448	3.23235	3.05095	3.76283	4.33263
C3orf35	0.0998533	0.223484	0.0001	0.0522513	0.0292684	0.0260433
C3orf38	34.2487	39.93	40.9143	43.0249	39.8733	41.1462
C3orf49	0.0001	0.0001	0.027726	0.0261756	0.0001	0.0519866
C3orf52	3.59122	4.94247	3.84012	6.33648	5.89212	6.40811
C3orf62	4.58875	4.07686	4.11638	4.61549	4.28785	4.28075
C3orf70	4.4225	4.6074	3.72962	5.91927	4.66704	5.21471
C3orf80	8.14662	8.37701	7.92877	8.08355	7.78806	7.52366
C4A	0.0635832	0.000113685	0.0660298	0.0731019	0.0049614	0.094037
C4B	0.0279085	0.0978169	0.0289802	0.0713775	0.0098228	0.0206743
C4B_2	0.0279085	0.0978169	0.0289802	0.0713775	0.0098228	0.0206743
C4orf19	0.840648	1.00364	1.08806	1.55432	1.90871	1.71047
C4orf3	55.1304	58.667	56.191	57.5227	61.4861	58.1897
C4orf33	6.68358	5.94771	6.2712	5.84104	5.97963	5.6298
C4orf36	0.864629	0.92156	0.773629	0.573764	0.845983	0.38925
C4orf46	75.3128	73.6885	72.9336	70.5069	73.0669	70.2803
C4orf47	0.0666022	0.111792	0.027726	0.0261756	0.0292684	0.103873
C4orf48	32.5528	33.0611	33.0685	33.1944	32.2019	28.3043
C4orf50	0.498866	0.167638	0.442117	0.443386	0.204279	0.38925
C5	3.52472	3.40671	4.61365	4.48511	4.6087	5.05905
C5-OT1	0.0001	0.0001	0.0001	0.0001	0.0001	0.0001
C5AR1	0.0001	0.0001	0.0001	0.0522513	0.0001	0.0001
C5orf15	60.1846	61.8217	67.0485	65.8411	64.6956	67.4008
C5orf22	110.396	117.131	115.978	125.186	120.112	128.102
C5orf24	110.096	113.509	115.534	115.07	117.227	114.982
C5orf34	18.0222	17.9267	18.6477	17.6272	17.822	18.9387
C5orf49	0.166355	0.111792	0.193482	0.0261756	0.116774	0.259533
C5orf51	100.319	101.165	98.6803	91.2127	94.3015	94.8229
C5orf63	1.19714	1.48002	1.65766	1.64287	1.83771	1.99774
C5orf66	3.17025	3.08672	2.80004	2.56524	2.63445	2.4718
C6orf118	0.0333511	0.055946	0.13823	0.0261756	0.145942	0.0779299
C6orf120	45.9393	46.94	47.8282	55.6079	53.9117	55.0854
C6orf136	5.98529	5.75224	6.24359	6.25825	6.30048	6.1746
C6orf163	0.0666022	0.111792	0.0553521	0.0783269	0.116774	0.23359
C6orf201	0.200354	0.195561	0.138364	0.287246	0.233447	0.0780123
C6orf226	1.09739	1.14494	0.884133	0.886672	0.641805	0.804343
C6orf47	17.4902	15.9441	17.2111	16.9232	17.3845	15.9552
C6orf52	0.399113	0.167638	0.248734	0.365159	0.204279	0.207647
C6orf58	0.0333511	0.028023	0.0001	0.104403	0.0001	0.0001
C6orf62	71.1863	70.8693	69.3164	66.7631	69.488	66.5352
C6orf89	89.5453	87.2051	89.6177	89.1267	87.6808	90.5699
C6orf99	0.399113	0.55856	0.635499	0.521613	0.379289	0.337363
C7orf25	7.84736	7.62307	7.45913	15.802	13.5634	13.9058
C7orf26	37.9729	38.4222	35.7758	39.6873	38.7066	39.5377
C7orf31	6.1848	5.52886	5.16617	4.45903	4.20035	4.59206
C7orf50	45.1217	46.7152	43.3177	48.7878	47.603	45.9974
C7orf61	0.365862	0.055946	0.13823	0.104403	0.204279	0.103873
C8orf31	9.74269	10.1641	9.47585	7.8228	7.81723	8.63922
C8orf33	93.5022	96.6417	92.6302	98.6182	99.931	100.453
C8orf34	0.532118	0.27933	0.303986	0.313008	0.466794	0.363306
C8orf34-AS1	0.0666022	0.0838691	0.13823	0.0783269	0.0292684	0.15576
C8orf37	1.4299	1.00533	1.32615	2.1383	2.59609	2.38688
C8orf44	0.831377	1.03325	0.856507	0.879482	0.955977	1.11159
C8orf48	0.0001	0.0838691	0.027726	0.0522513	0.0584368	0.0001
C8orf58	3.07039	2.82126	2.97947	2.91421	3.21655	2.37133
C8orf76	17.0504	18.9977	17.4282	19.0636	20.982	21.985
C8orf82	30.2586	29.6823	29.3666	29.8046	30.8603	30.0684
C8orf88	12.1791	13.4692	12.2502	15.0448	15.9209	16.2445
C9orf106	0.0001	0.028023	0.0001	0.0001	0.0001	0.0001
C9orf116	5.25377	6.31069	5.41481	5.47598	4.90039	5.993
C9orf129	0.101275	0.0569056	0.0843893	0.0532979	0.0001	0.10562
C9orf135	0.166355	0.167638	0.13823	0.0783269	0.0292684	0.0779299
C9orf139	0.0333511	0.028023	0.0829781	0.0522513	0.0292684	0.0779299
C9orf147	0.532844	0.672693	0.722317	0.627175	0.469329	0.54491
C9orf152	0.0001	0.0001	0.027726	0.0522513	0.0001	0.0260433
C9orf153	0.199607	0.195561	0.0553521	0.234781	0.0876052	0.103873
C9orf16	28.197	27.951	26.5764	24.7459	24.2974	23.401
C9orf163	0.499906	0.479177	0.360556	0.367608	0.792557	0.312706
C9orf24	0.0333511	0.028023	0.110604	0.0261756	0.0001	0.0260433
C9orf40	31.2561	30.2407	31.1623	33.9245	37.3356	34.7123
C9orf43	0.465615	0.27933	0.110604	0.339083	0.350121	0.31142
C9orf47	0.0001	0.0288898	0.0566995	0.0262758	0.0001	0.0001
C9orf50	0.0666022	0.028023	0.110604	0.104403	0.116774	0.0260433
C9orf72	21.5468	22.6736	23.3441	21.6691	22.6055	22.3115
C9orf78	73.1858	73.6052	73.0157	83.1814	79.7173	75.2617
C9orf85	9.14415	9.43808	9.72447	9.38733	7.96307	8.09442
CA10	0.199607	0.167638	0.27636	0.0783269	0.17511	0.259533
CA11	33.0181	35.2116	32.599	29.2827	29.6938	29.8088
CA12	28.0306	26.3875	26.7975	37.549	37.6562	37.566
CA13	0.0001	0.0001	0.0001	0.0001	0.0292684	0.0519866
CA14	0.731624	0.502714	0.442117	0.443386	0.437626	0.62274
CA5B	0.802173	1.19815	1.00504	1.44221	1.89367	1.80407
CA5BP1	16.0875	14.0691	16.1794	17.1768	16.254	16.6195
CA5BP1-CA5B	1.23246	0.257239	1.39735	1.06837	0.0958047	0.456725
CA7	0.0666022	0.0001	0.0553521	0.0001	0.0584368	0.0001
CA8	0.864629	0.781945	1.04989	0.339083	0.437626	0.441136
CAAP1	29.4606	28.7047	28.0129	25.8413	27.5352	27.5519
CAB39	104.212	106.58	103.654	103.754	103.75	106.578
CAB39L	4.622	5.33339	4.36502	6.18002	5.5421	6.38215
CABIN1	59.0869	53.4164	54.6988	55.099	55.7412	57.1529
CABLES1	23.6416	21.8639	22.2392	21.7993	20.8847	18.8869
CABLES2	25.8695	23.4275	25.7476	28.8398	26.9225	28.1486
CABP1	0.565369	0.195561	0.193482	0.208705	0.262615	0.181703
CABP7	0.462352	0.77589	0.473805	0.451183	0.75425	0.307039
CABYR	5.48653	4.27232	4.47552	5.44992	5.5421	5.88923
CACFD1	12.3695	12.9285	12.4042	11.7341	11.7841	10.7666
CACHD1	60.9836	56.0966	58.4574	54.421	56.0043	55.1292
CACNA1B	58.8552	54.3672	61.7149	51.8131	49.5275	52.1194
CACNA1C	1.26364	1.14494	0.939386	0.990975	1.05016	0.960003
CACNA1C-AS1	0.465615	0.307253	0.303986	0.208705	0.262616	0.23359
CACNA1C-AS2	1.09739	0.809868	0.718377	0.808445	0.437626	0.493023
CACNA1D	2.19174	2.0451	1.64426	2.18633	1.74398	2.04449
CACNA1F	0.332611	0.0838691	0.0829781	0.0783269	0.204279	0.129817
CACNA1G	0.0001	0.028023	0.0001	0.0001	0.0001	0.0001
CACNA1G-AS1	0.0001	0.0001	0.0001	0.0001	0.0584368	0.0001
CACNA1H	68.8304	63.6075	66.9947	43.7288	42.995	43.8703
CACNA1I	0.764875	1.4521	0.967011	0.730218	0.700141	0.804343
CACNA1S	0.0001	0.0001	0.027726	0.0261756	0.0001	0.0519866
CACNA2D1	33.7499	34.3734	37.7099	38.6702	41.2443	41.5354
CACNA2D2	5.35353	5.38924	5.16617	3.98967	3.967	4.46235
CACNA2D3	0.0666022	0.028023	0.0553521	0.0001	0.0001	0.0260433
CACNB1	6.51731	6.05939	6.32647	6.67547	7.11719	6.82318
CACNB2	2.46068	2.5411	2.73508	2.52944	3.61698	4.25481
CACNB3	30.7241	32.4748	29.6153	33.0118	32.4642	32.2992
CACNB4	4.32274	3.21125	3.84012	2.68589	2.47941	3.1133
CACNG1	0.0001	0.0838691	0.0001	0.0001	0.0292684	0.0001
CACNG4	52.7031	53.0259	52.5448	32.9076	31.7353	31.0024
CACNG5	0.332611	0.335176	0.580247	0.339083	0.233447	0.285476
CACNG7	4.72175	4.1327	3.75725	2.97272	2.82944	3.45056
CACNG8	0.0001	0.028023	0.027726	0.0001	0.0001	0.0260433
CACTIN	44.7454	43.5011	44.7313	40.7387	42.1813	42.7639
CACTIN-AS1	0.875364	0.728701	0.520637	0.956179	0.66711	0.509411
CACUL1	73.1193	69.8635	72.0488	74.0028	77.2672	73.9386
CACYBP	258.418	277.356	265.451	283.352	289.573	286.464
CAD	201.892	185.799	186.382	196.808	200.223	201.336
CADM1	36.6428	33.9266	36.7976	32.282	34.1855	33.4152
CADM2	1.29689	1.61964	1.3814	1.1735	1.37101	1.3751
CADM4	15.8609	18.904	17.1006	12.4382	12.805	11.934
CADPS	14.9299	15.9721	14.9458	12.9075	13.4176	12.1675
CAHM	0.29936	0.391022	0.552621	0.59984	0.495963	0.54491
CALB1	1.76241	1.42417	1.51953	3.07703	3.4128	3.19113
CALCOCO1	7.4816	8.15363	8.81282	8.52681	6.913	7.67934
CALCOCO2	32.1537	31.0224	31.991	34.0549	33.1936	36.0872
CALCRL	0.0333511	0.0838691	0.165856	0.0261756	0.0292684	0.103873
CALD1	116.842	113.365	117.467	108.738	107.863	107.151
CALHM1	0.0666022	0.0001	0.0001	0.0261756	0.0001	0.0260433
CALHM2	6.11831	6.4224	6.0502	3.75499	3.85033	3.50245
CALHM6	0.0333511	0.0001	0.027726	0.0001	0.0001	0.0260433
CALM1	324.026	329.008	336.513	299.537	299.407	299.535
CALM2	398.622	421.104	417.541	411.186	412.018	410.156
CALM3	462.426	453.008	449.525	441.455	449.119	444.086
CALML4	6.37078	5.93834	5.42837	5.23531	4.30566	4.85188
CALN1	16.2267	14.7992	15.0562	13.2466	13.4468	15.6439
CALR	810.263	815.352	790.906	724.043	767.654	731.057
CALR3	0.0001	0.028023	0.0001	0.0001	0.0001	0.0260433
CALU	360.955	377.745	371.583	369.559	363.545	367.119
CALY	9.67617	9.74521	9.75207	8.34432	7.8464	8.66517
CAMK1	3.19221	3.37879	3.78487	3.18133	3.73365	3.42462
CAMK1D	68.0316	64.1671	66.4134	55.2542	55.974	55.5966
CAMK1G	0.0666022	0.0001	0.193482	0.0261756	0.0001	0.0001
CAMK2A	0.0666022	0.0838691	0.0553521	0.0001	0.0001	0.0001
CAMK2B	3.65772	3.43463	3.64674	3.65069	3.26696	3.21707
CAMK2D	39.2363	39.0924	40.6934	56.2714	55.9159	55.3893
CAMK2G	26.867	25.3542	25.4713	17.8358	15.3719	16.4741
CAMK2N1	0.0666022	0.028023	0.027726	0.0261756	0.0001	0.0519866
CAMK2N2	18.4212	16.8098	18.3714	15.3065	13.3884	15.6958
CAMK4	48.0479	46.8264	48.1525	45.5021	47.7193	47.9433
CAMKK1	28.1305	25.4659	25.6371	18.8528	17.9678	19.0684
CAMKK2	83.2266	82.9881	80.0888	91.422	93.6882	91.0333
CAMKMT	9.60967	8.87962	10.0836	7.64026	7.78806	9.39158
CAMKV	91.7067	93.1228	92.2146	70.013	70.791	71.2663
CAMLG	51.5061	54.6734	53.1802	56.0627	54.37	54.974
CAMSAP1	181.784	177.591	181.918	183.129	180.902	184.717
CAMSAP2	162.863	161.506	166.146	173.241	171.182	176.827
CAMSAP3	0.498867	0.55856	0.469743	0.339083	0.291784	0.38925
CAMTA1	28.3632	28.2582	28.0958	25.9714	27.5934	25.4246
CAMTA1-DT	0.0001	0.0001	0.027726	0.0522513	0.0001	0.0519866
CAMTA2	25.0381	20.9982	23.8137	24.042	26.3682	26.1508
CAND1	389.013	398.263	407.09	447.941	437.201	446.195
CAND2	21.2723	19.8707	19.4935	15.8086	14.5902	14.5123
CANT1	214.845	210.886	211.457	215.856	214.936	211.141
CANX	891.334	897.994	890.318	808.769	801.529	812.019
CAP1	194.786	210.607	203.831	194.385	191.783	193.479
CAP2	26.0689	29.0679	27.5434	25.9974	24.764	27.8114
CAPG	2.19467	2.09433	1.85104	1.74717	1.86688	2.1534
CAPN1	60.2737	57.657	60.274	51.2125	52.7372	48.579
CAPN10	13.1676	13.3194	13.0396	13.6116	13.8843	12.8161
CAPN10-DT	0.931131	0.92156	0.884133	0.756294	0.641805	1.19349
CAPN14	0.0998533	0.139715	0.0829781	0.18263	0.204279	0.31142
CAPN15	28.2303	28.705	29.0074	25.1631	28.5851	26.9811
CAPN2	109.698	109.118	113.186	127.46	121.839	121.106
CAPN5	4.92126	5.5847	5.11092	4.12005	3.55864	4.28075
CAPN6	0.0333511	0.055946	0.0001	0.0522513	0.0292684	0.0260433
CAPN7	42.1292	41.2426	39.8091	43.6507	42.7906	42.3138
CAPN9	0.232858	0.27933	0.221108	0.260856	0.204279	0.15576
CAPNS1	161.733	164.015	163.194	165.169	158.908	157.194
CAPRIN1	726.518	704.716	743.732	763.781	747.547	770.699
CAPRIN2	3.69097	3.40671	4.00588	3.57246	3.52947	4.04726
CAPS	0.232858	0.111792	0.193482	0.286932	0.320952	0.207647
CAPS2	0.0001	0.111792	0.13823	0.104403	0.145942	0.0779299
CAPZA1	276.516	297.632	292.56	309.336	302.272	320.53
CAPZA2	65.139	68.3836	69.2862	68.4747	70.1209	68.3348
CAPZB	67.9329	69.1378	65.8891	64.0156	61.6622	61.7964
CARD10	1.86216	1.31248	1.35378	0.756294	0.379289	0.493023
CARD14	0.0333511	0.139715	0.165856	0.0522513	0.0876052	0.0779299
CARD19	8.74514	8.76793	8.78518	7.37951	6.88384	6.66753
CARD8	16.5924	18.0383	19.0345	16.6103	15.7219	16.2925
CARD8-AS1	0.232858	0.251407	0.221108	0.156554	0.116774	0.129817
CARD9	3.69097	3.54633	3.89537	2.19045	2.82943	2.56849
CARF	2.98566	2.28979	2.37517	2.21653	3.05981	2.38688
CARHSP1	88.2047	87.2978	83.3829	67.9095	68.914	67.7871
CARM1	133.73	129.427	127.835	134.733	134.711	133.364
CARMIL1	1.96191	2.40148	2.5417	2.9988	2.2169	2.38688
CARMIL2	55.7285	55.5391	53.7874	39.1392	39.1444	40.7834
CARMIL3	5.9853	4.88663	6.21596	5.84104	5.54209	5.73357
CARNMT1	11.771	12.3421	12.4042	13.2205	14.6718	13.5685
CARNMT1-AS1	0.0333511	0.055946	0.0001	0.0261756	0.0001	0.0001
CARNS1	0.0998533	0.0838691	0.0553521	0.104403	0.0292684	0.0519866
CARS1	56.4597	58.6655	59.7825	58.8775	58.1909	60.1368
CARS1-AS1	0.26706	0.028402	0.0278209	0.105442	0.0586312	0.0519866
CARS2	37.6071	36.1045	37.4058	38.7746	37.8607	36.6064
CASC15	0.199607	0.474791	0.221108	0.547689	0.233447	0.337363
CASC18	0.0333511	0.0001	0.0553521	0.0001	0.0292684	0.0260433
CASC2	1.16389	1.09149	1.27379	1.55567	1.42935	1.09191
CASC3	245.859	240.054	238.247	250.3	251.286	256.216
CASD1	19.053	19.9372	20.3052	19.8698	20.7971	21.4033
CASK	92.8036	86.1694	88.4594	78.2534	78.374	78.5047
CASKIN1	9.2186	7.38051	7.78948	7.94815	7.71647	7.54798
CASKIN2	69.0207	63.0225	69.4052	58.5964	58.9329	60.2744
CASP2	60.9155	59.5872	60.3351	60.6004	64.4037	61.9769
CASP3	39.6355	42.415	40.6382	39.2175	37.8607	36.9695
CASP6	5.25377	5.41717	5.19379	7.24912	6.06713	6.84914
CASP7	17.5899	18.0664	19.2279	14.0288	13.2134	13.3091
CASP8	0.0333511	0.0838691	0.0829781	0.0001	0.0292684	0.0519866
CASP8AP2	54.3981	50.3451	52.2969	53.7676	53.5832	56.5042
CASP9	2.79319	2.93202	2.92846	2.08615	2.80027	2.59443
CASQ1	0.631871	0.586483	1.07752	0.18263	0.320952	0.23359
CASQ2	0.0998533	0.028023	0.0829781	0.286932	0.262616	0.103873
CAST	43.7279	42.9453	45.5293	43.1002	44.4553	44.6356
CASTOR1	0.731624	0.726099	0.690751	0.443386	0.233447	0.31142
CASTOR2	31.5197	26.881	29.7412	20.1379	22.7291	20.4647
CASTOR3	23.207	21.1111	19.3632	22.9421	20.4168	22.2086
CASZ1	11.638	11.3647	12.2385	6.93622	7.17552	6.30432
CAT	30.5579	29.431	31.6595	31.9949	30.3936	31.5212
CATSPER2	0.0823181	0.0640074	0.0001	0.000100028	0.03572	0.0385543
CATSPER2P1	0.266109	0.111792	0.193482	0.286932	0.408457	0.415193
CATSPER3	0.29936	0.27933	0.193482	0.208705	0.320952	0.31142
CATSPERD	0.0001	0.0001	0.027726	0.0001	0.0001	0.0260433
CATSPERE	0.0666022	0.0838691	0.0829781	0.0522513	0.0292684	0.0260433
CATSPERG	0.0666022	0.139715	0.0829781	0.0261756	0.0876052	0.181703
CATSPERZ	0.0001	0.0001	0.0001	0.0783269	0.0292684	0.0779299
CAV3	0.0001	0.0001	0.0001	0.0001	0.145942	0.0001
CAVIN1	0.0333511	0.028023	0.13823	0.0783269	0.0292684	0.0260433
CAVIN4	11.3387	9.77316	10.4704	10.1435	9.42149	10.0142
CBARP	10.4131	11.4485	11.3128	8.38134	8.5259	7.47521
CBFA2T2	26.0025	22.171	23.7309	18.0965	17.9386	18.6275
CBFA2T3	14.1977	13.0096	14.421	11.0286	12.0459	11.2852
CBFB	75.7452	77.5982	77.628	63.13	67.7867	61.6677
CBL	43.7918	41.0749	42.9586	37.9141	41.8859	43.6108
CBLB	29.2278	29.9894	30.0296	30.0653	28.9644	29.6793
CBLL1	59.1611	56.489	56.7167	66.8551	57.6959	64.102
CBLN1	8.74514	9.35431	8.26029	14.0549	14.7593	14.3986
CBLN2	0.0666022	0.111792	0.110604	0.495537	0.583468	0.674626
CBLN3	0.0001	0.111792	0.110604	0.0783269	0.116774	0.15576
CBR1	23.9205	24.6619	23.4486	22.6271	24.6207	23.6858
CBR3	0.166355	0.363099	0.331613	0.0783269	0.291784	0.129817
CBR3-AS1	0.301253	0.168347	0.269071	0.0528304	0.124689	0.191653
CBR4	17.5234	18.3176	18.8963	17.6533	16.6553	16.6557
CBS	178.647	165.219	172.28	165.791	174.996	171.23
CBSL	50.8889	56.0682	51.549	65.8174	56.3426	59.357
CBWD1	22.8689	23.9166	21.106	22.9671	24.0703	21.6059
CBWD2	20.4854	22.5983	20.3176	21.0791	21.0196	19.7716
CBWD3	4.00231	2.90816	3.52532	3.05886	4.45596	3.61489
CBWD5	40.2789	44.6464	40.3798	43.9387	42.3083	42.6879
CBWD6	1.41135	1.39987	2.27383	1.2905	0.931077	1.98027
CBX1	715.722	720.72	729.474	738.548	750.905	741.009
CBX2	475.492	452.355	462.294	372.491	376.069	369.51
CBX3	303.076	304.269	317.138	310.503	312.775	303.954
CBX3P2	0.29936	0.251407	0.248734	0.234781	0.17511	0.285476
CBX4	63.5429	59.3086	62.7112	59.6612	59.9995	58.0353
CBX5	457.186	432.002	448.671	429.483	464.731	459.048
CBX6	111.656	99.3203	105.147	103.623	116.177	108.29
CBX7	1.13064	1.39625	1.21565	1.12135	1.196	1.50481
CBX8	102.413	98.2612	92.5197	87.1971	95.5849	88.0258
CBY1	9.67617	11.0297	10.4704	11.343	11.0258	10.4293
CBY2	0.0333511	0.055946	0.0553521	0.0001	0.0001	0.0001
CC2D1A	13.4335	13.7382	12.2661	12.7772	11.755	12.3232
CC2D1B	18.8867	17.0611	18.3162	18.8006	18.6388	17.2005
[truncated: 15,364 more rows]

## Sheet: ACBI1_vs_DMSO_24h
GeneName	IMR5_DMSO_24h_r1	IMR5_DMSO_24h_r2	IMR5_DMSO_24h_r3	IMR5_ACBI1_24h_r1	IMR5_ACBI1_24h_r2	IMR5_ACBI1_24h_r3
A1BG	2.97235	2.71868	3.05527	1.86599	2.27255	2.1143
A1BG-AS1	0.646453	0.962823	1.01268	0.514303	0.818852	0.238698
A1CF	0.0001	0.0525619	0.0303492	0.0266075	0.0001	0.0001
A4GALT	0.0497436	0.0001	0.0303492	0.0266075	0.0502445	0.0001
AAAS	57.9087	58.7312	59.9547	67.143	71.6068	67.4399
AACS	23.6553	24.6309	25.3189	9.64882	11.6587	10.1965
AACSP1	0.149031	0.157486	0.211845	0.10613	0.100389	0.107148
AADAT	17.2264	18.3356	17.6355	19.5361	20.785	20.6336
AAGAB	119.417	117.253	121.478	111.569	112.168	106.33
AAK1	33.46	33.4969	34.1213	32.2332	25.5738	29.4117
AAMDC	5.68429	6.42669	7.19942	4.50637	4.66353	5.43279
AAMP	76.1547	75.2586	76.5011	68.7624	69.475	67.3585
AANAT	1.16673	1.57396	1.39157	0.159145	0.326039	0.214196
AAR2	66.9683	64.5547	65.2479	67.3544	67.9952	65.7524
AARS1	123.563	121.895	128.499	147.435	148.252	151.125
AARS2	55.3528	61.1707	61.0431	59.7215	60.7501	59.4653
AARSD1	33.9615	35.2545	38.2335	37.0139	36.1551	36.4235
AASDH	15.7123	14.6108	13.582	15.507	14.7175	14.6925
AASDHPPT	114.007	109.646	107.718	111.676	108.738	110.929
AATBC	0.496536	0.446026	0.423589	0.795325	0.4514	0.588865
AATF	93.901	92.9889	98.2194	87.8725	89.7587	92.5165
AATK	7.27289	8.15793	8.21545	5.49841	5.34048	5.37092
ABALON	4.94114	6.09968	5.45616	6.15424	6.39656	6.4145
ABAT	12.4358	11.7778	12.493	9.30422	8.82553	9.15273
ABCA1	0.0497436	0.0525619	0.0303492	0.0001	0.0753167	0.026862
ABCA10	0.471715	0.183717	0.0908477	0.265175	0.175606	0.187434
ABCA11P	11.6915	10.9493	11.0257	14.6398	14.7498	15.0671
ABCA12	0.0249218	0.209948	0.121097	0.053115	0.100389	0.0001
ABCA17P	0.198675	0.183717	0.453839	0.371205	0.4514	0.481817
ABCA2	28.7437	31.0842	30.1889	23.1145	21.2363	25.7452
ABCA3	151.91	152.874	154.423	149.714	152.715	156.558
ABCA4	0.0249218	0.026331	0.0303492	0.159145	0.0502445	0.0001
ABCA5	30.3818	31.3723	29.6747	22.7433	23.5176	23.0688
ABCA6	0.0249218	0.026331	0.0303492	0.0001	0.0001	0.026862
ABCA7	3.54962	3.35766	3.14602	3.23402	3.18427	3.85383
ABCA9	0.0249218	0.0001	0.0001	0.0266075	0.0753167	0.0803861
ABCB1	0.943329	0.944415	1.21007	0.583265	0.601834	0.374769
ABCB10	40.2363	40.1859	41.8046	36.5009	35.2517	34.9781
ABCB4	0.0249218	0.0001	0.0001	0.0001	0.0001	0.0001
ABCB6	32.5416	32.3427	34.3328	23.1942	21.3366	22.4266
ABCB7	33.8818	33.1561	32.0039	34.778	34.9004	34.0949
ABCB8	10.7976	11.6729	12.009	14.7118	15.244	14.1572
ABCB9	6.32966	6.87261	7.77416	6.99808	6.16786	6.02156
ABCC1	128.056	122.656	120.755	125.275	121.726	126.263
ABCC10	9.85438	11.463	8.5909	8.21743	8.52467	8.99216
ABCC11	0.334938	0.220489	0.0945526	0.2195	0.0518568	0.334209
ABCC2	0.149031	0.131255	0.121097	0.0796225	0.250822	0.0803861
ABCC3	0.0001	0.0525619	0.0001	0.0001	0.0001	0.0001
ABCC4	86.8769	86.5117	81.5827	97.0965	95.574	93.4812
ABCC5	28.322	31.6874	29.1301	31.6501	29.811	26.9227
ABCC6	1.42735	1.26301	1.24922	1.02921	1.17547	1.31802
ABCC6P1	0.307154	0.054079	0.176643	0.195317	0.300953	0.127744
ABCC6P2	0.201898	0.440687	0.268391	0.180674	0.379217	0.401117
ABCC8	16.9287	17.4437	17.2119	22.9291	21.4117	24.3803
ABCC9	0.27314	0.105024	0.0605985	0.503743	0.351111	0.508579
ABCD1	6.92539	6.53161	7.07842	4.26781	4.83904	5.03136
ABCD2	3.89713	3.56751	3.44851	4.26781	4.41281	4.06793
ABCD3	116.414	115.914	113.708	118.011	117.539	114.462
ABCD4	14.5209	14.0599	14.4593	12.8032	9.45233	11.3472
ABCE1	236.758	230.608	229.136	272.488	274.728	270.793
ABCF1	203.103	210.675	215.634	184.847	190.016	194.384
ABCF2	106.705	104.62	101.518	121.907	117.891	123.915
ABCF2-H2BE1	48.1829	54.6594	54.3882	60.3816	67.7938	60.9329
ABCF3	34.9244	36.4609	37.146	35.5465	35.4268	35.8075
ABCG1	0.422071	0.865722	0.514337	0.31819	0.200678	0.240958
ABCG2	0.496536	0.629643	0.605085	0.238668	0.125461	0.321244
ABCG4	0.471714	0.577181	0.695833	0.397713	0.401256	0.428293
ABCG8	0.0001	0.026331	0.0001	0.0266075	0.0001	0.0001
ABHD1	0.149031	0.0787929	0.0605985	0.053115	0.0502445	0.0536241
ABHD10	49.5933	47.3465	49.0039	48.4826	49.1912	48.1444
ABHD11	5.53537	5.53484	6.23144	4.10876	4.98947	3.90736
ABHD11-AS1	0.0497436	0.0787929	0.0001	0.053115	0.100389	0.13391
ABHD12	34.5275	34.7298	32.76	29.8477	29.0841	27.1099
ABHD13	24.8219	25.0507	23.0198	25.3148	26.6268	24.8085
ABHD14A	24.2624	23.8697	24.1301	16.5357	16.8812	18.4297
ABHD14A-ACY1	0.36051	0.432726	0.905803	0.689824	0.347902	0.838153
ABHD14B	10.599	11.7253	12.3418	13.6514	13.3636	14.2642
ABHD15	5.36161	4.11836	4.08375	3.97623	3.68572	4.76374
ABHD16A	18.0207	20.7225	22.1728	19.9072	17.9517	19.59
ABHD17A	40.4345	40.1593	40.6254	39.8138	39.4632	41.2946
ABHD17B	40.3354	38.6647	42.1674	37.7732	37.5334	38.9924
ABHD17C	25.9637	25.7851	25.7422	27.6474	27.9306	30.6694
ABHD18	11.1947	12.486	12.2813	8.29694	8.90075	8.64425
ABHD2	105.431	103.589	103.728	122.811	120.109	122.651
ABHD3	4.64178	4.69543	5.08197	5.19557	4.06181	4.95107
ABHD4	0.173853	0.105024	0.121097	0.10613	0.0251722	0.0536241
ABHD5	28.4459	26.7031	28.253	31.3055	31.8169	31.1245
ABHD6	21.744	19.988	20.0856	24.9171	25.2731	23.7649
ABHD8	6.20556	7.18738	7.29017	6.22936	6.61917	6.42299
ABI1	27.2195	24.5558	24.9439	31.1371	30.2379	30.5255
ABI2	208.228	206.621	202.61	206.892	202.058	202.562
ABI3BP	0.0993873	0.314872	0.242094	0.0266075	0.200678	0.160672
ABITRAM	30.5061	29.0115	27.1639	32.2862	33.3462	33.4259
ABL1	175.315	179.656	181.16	204.72	196.472	199.429
ABL2	115.571	114.68	116.641	112.125	99.035	105.069
ABLIM1	166.576	162.947	162.681	213.626	204.413	215.329
ABLIM2	1.48941	1.62642	1.21007	1.96165	1.62979	1.31144
ABR	64.7822	62.7806	65.1858	56.2829	53.7163	58.791
ABRACL	20.6519	18.8864	18.3311	15.5335	13.0377	15.4953
ABRAXAS1	14.0729	14.6044	13.617	18.066	16.8154	18.2946
ABRAXAS2	43.9099	43.1763	43.1053	45.434	51.6238	47.2083
ABT1	52.4983	53.3801	53.6018	53.5718	52.376	48.3323
ABTB1	0.173853	0.393564	0.484088	0.265175	0.100389	0.107148
ABTB2	1.48941	1.5215	1.8453	0.477235	0.551689	0.294482
ACAA1	14.6545	15.2799	14.9366	15.8161	14.2824	14.5443
ACAA2	88.1672	90.2084	87.7532	73.903	79.1531	76.5663
ACACA	247.596	239.822	239.011	313.136	291.341	303.697
ACACB	4.91482	5.45614	4.59799	4.21479	4.03673	4.73698
ACAD10	5.90768	6.55783	6.83641	6.99809	7.42148	7.65404
ACAD11	8.9659	9.08887	9.04036	11.0425	10.6034	10.8297
ACAD8	6.95021	6.32176	7.47166	6.44142	7.39641	6.82442
ACAD9	35.1961	36.9307	34.7256	36.3943	38.7593	37.2528
ACADL	0.322784	0.341102	0.453839	0.291683	0.250822	0.321244
ACADM	129.074	124.652	125.29	106.718	110.769	105.469
ACADS	1.96102	2.85928	3.14602	1.88213	1.32893	1.60582
ACADSB	27.7015	27.3326	27.9504	30.5366	29.3594	31.151
ACADVL	72.6718	71.9544	71.8266	73.2091	73.5088	76.562
ACAN	2.13478	2.30843	2.17805	0.715803	0.952845	0.936771
ACAP1	0.0001	0.0525619	0.0001	0.0266075	0.0251722	0.0001
ACAP2	65.7779	65.7873	64.2798	71.5704	65.4637	68.5644
ACAP3	15.3152	16.8404	17.2422	15.3745	15.0685	15.7362
ACAT1	24.3503	24.3162	23.8668	40.1325	39.5139	40.3573
ACAT2	157.045	153.147	159.985	163.465	170.502	169.206
ACBD3	75.0723	78.4702	77.7295	72.321	69.1125	69.4126
ACBD3-AS1	0.113198	0.117997	0.10201	0.362831	0.112124	0.0618895
ACBD4	1.3653	1.57396	1.99655	1.405	1.12835	1.07058
ACBD5	34.7259	35.1759	35.2102	34.6719	35.7783	31.9004
ACBD6	43.3886	43.7009	46.8259	49.5691	47.9382	48.4394
ACBD7	12.9571	12.591	11.8881	6.07032	6.51888	5.67365
ACD	27.2791	24.4474	26.1054	25.4209	26.0249	28.5554
ACE	5.41125	5.71845	5.74746	3.52559	3.53529	3.98764
ACE2	0.0249218	0.026331	0.0001	0.053115	0.0001	0.026862
ACER2	3.40069	3.06912	3.17627	2.73037	2.7079	2.51573
ACER3	26.6587	25.9427	28.8882	25.5533	25.0725	25.4778
ACHE	0.223496	0.183717	0.211845	0.0796225	0.0251722	0.107148
ACIN1	202.105	199.857	210.775	206.381	203.903	209.014
ACKR2	0.0745655	0.0525619	0.0605985	0.10613	0.0502445	0.13391
ACKR3	0.397249	0.341102	0.423589	0.10613	0.175606	0.348006
ACKR4	0.0001	0.026331	0.0303492	0.0266075	0.0001	0.0536241
ACLY	737.238	730.409	735.475	587.137	585.588	583.459
ACO1	58.0581	57.0524	60.1358	56.0631	51.4481	53.7385
ACO2	150.729	146.147	147.351	159.154	166.619	170.065
ACOT1	3.57853	4.73606	4.87362	4.5329	4.89386	4.52275
ACOT11	4.81553	5.5873	6.2617	7.90493	8.42948	9.17948
ACOT13	26.3286	25.4171	26.8888	42.2046	40.5889	41.3364
ACOT2	47.5295	49.195	49.6958	44.7183	45.2761	44.693
ACOT4	0.0497436	0.0787929	0.0303492	0.0001	0.0753167	0.0536241
ACOT7	70.3696	71.0583	73.3853	53.7835	60.5488	58.9024
ACOT8	10.1348	9.85963	9.81158	8.80135	9.88433	9.99352
ACOT9	22.6129	22.8473	23.1408	21.0472	20.4591	18.2786
ACOX1	79.1561	76.9633	75.7142	79.3358	73.4631	73.6233
ACOX3	11.1699	13.4041	13.0375	12.5912	11.5835	11.9627
ACOXL	0.0249218	0.0001	0.0303492	0.0001	0.0251722	0.0803861
ACP1	179.774	175.993	180.566	198.537	198.005	199.476
ACP2	22.9852	20.3028	19.2683	20.0927	22.5149	24.2464
ACP3	0.0001	0.0001	0.0001	0.053115	0.0001	0.0001
ACP4	0.0249218	0.026331	0.0001	0.0266075	0.0001	0.0536241
ACP6	4.88999	4.98399	4.32574	5.11605	4.76382	4.92432
ACR	0.0249218	0.0001	0.121097	0.0796225	0.0001	0.0536241
ACRBP	0.0249218	0.026331	0.0303492	0.0266075	0.0001	0.0001
ACRV1	0.0745655	0.0525619	0.0908477	0.053115	0.100389	0.160672
ACSBG1	2.33782	1.63495	1.57766	0.808907	1.1955	0.981921
ACSF2	11.9394	11.9352	12.856	6.70649	7.04539	7.0385
ACSF3	9.35793	9.78424	9.83111	8.08489	8.49958	8.109
ACSL1	67.3425	62.7973	65.4902	56.9648	57.0649	56.6822
ACSL3	103.804	102.931	101.938	108.548	108.16	104.317
ACSL4	61.8564	58.5088	58.2194	48.3197	47.0326	46.1049
ACSL6	0.521358	0.629643	0.786581	0.132638	0.275895	0.214196
ACSS1	6.72682	6.24307	6.3222	6.30889	6.51887	5.56661
ACSS2	13.0316	13.2206	12.1301	10.391	9.57769	10.4373
ACTA1	0.769576	1.02311	1.14957	0.795325	1.00299	0.615627
ACTA2	4.36173	4.34668	5.26556	1.62092	1.7694	1.6047
ACTA2-AS1	0.304978	0.165247	0.330753	0.12877	0.136286	0.0815083
ACTB	3203.55	3288.02	3322.21	3029.22	3160.08	3185.62
ACTG1	6535.56	6504.39	6497.81	6804.16	7056.8	7010.46
ACTG1P17	0.124209	0.0525619	0.242094	0.159145	0.125461	0.0803861
ACTG1P20	3.89713	5.87589	6.08028	4.87754	4.31255	4.87082
ACTG1P25	2.1596	1.99365	2.72253	0.927863	1.00299	1.01706
ACTG1P4	0.0993873	0.341102	0.151346	0.238668	0.351111	0.160672
ACTG2	0.149031	0.026331	0.0908477	0.0001	0.0001	0.026862
ACTL10	0.794398	0.524719	0.605085	1.0604	1.17849	1.07058
ACTL6A	120.367	120.771	124.522	115.75	116.086	112.164
ACTL6B	24.2263	23.2146	22.0518	27.8593	28.5571	29.7596
ACTL8	1.04262	0.787029	1.08907	1.32548	1.07821	0.749437
ACTN1	95.9325	94.7719	95.7363	89.6196	88.9349	91.1012
ACTN2	2.63121	2.46581	2.54104	3.20751	3.03384	3.90735
ACTN4	120.78	118.199	120.907	96.6734	97.6826	103.166
ACTR10	42.9915	42.468	42.5608	38.8601	41.8206	39.6079
ACTR1A	169.136	174.672	167.883	148.787	153.818	156.719
ACTR1B	35.6939	34.1003	36.7227	32.5778	29.9363	30.1342
ACTR2	382.211	370.065	370.712	389.58	387.928	373.775
ACTR3	169.21	167.543	163.497	190.828	200.166	192.45
ACTR3B	34.684	33.7648	34.9567	36.8909	36.6423	36.7651
ACTR3BP5	0.0249218	0.026331	0.0001	0.0796225	0.0001	0.0536241
ACTR3C	0.836201	0.965192	0.858543	0.803221	0.616339	0.595212
ACTR5	15.5386	16.342	16.3649	19.2445	18.7541	18.0645
ACTR6	29.0415	28.5918	27.4664	30.9876	27.9559	26.9494
ACTR8	43.761	41.3139	43.4985	41.3783	36.8061	39.5009
ACTRT3	1.66316	2.15104	1.93605	1.00739	1.62979	1.3382
ACVR1	12.5103	12.3811	11.8881	14.8708	16.2971	16.1108
ACVR1B	79.184	83.9633	81.2506	78.279	74.3376	79.7233
ACVR1C	0.248318	0.183717	0.635334	0.132638	0.275895	0.187434
ACVR2A	17.5362	16.0072	16.5951	19.425	17.0868	16.2648
ACVR2B	195.199	206.044	200.764	187.673	164.323	182.303
ACVR2B-AS1	1.04262	0.918184	1.11932	2.06769	1.37907	1.44525
ACVRL1	0.223496	0.105024	0.181595	0.0001	0.125461	0.0536241
ACY1	8.71311	7.90953	8.57122	6.87012	7.39208	6.15635
ACYP1	7.62041	7.47593	7.04817	9.70182	9.25177	9.42036
ACYP2	2.5071	2.5445	2.0873	2.8364	2.90848	2.62278
ADA	6.35449	6.87261	6.53394	10.5766	10.4803	11.2937
ADA2	0.0497436	0.0001	0.0001	0.0001	0.0001	0.0001
ADAL	29.9648	30.5113	30.3569	26.7449	27.853	27.9396
ADAM10	171.216	170.073	173.206	173.05	173.549	171.607
ADAM11	19.7583	18.8077	19.0875	20.4904	19.3558	21.7575
ADAM12	4.46803	4.11836	4.62823	1.74959	1.47936	1.73963
ADAM15	63.9653	68.7254	66.5181	41.9617	43.4752	46.3252
ADAM17	41.1834	41.3945	39.7526	45.3017	42.9668	43.6505
ADAM19	18.815	16.3944	16.2742	25.3413	25.9248	26.1466
ADAM20	0.0001	0.026331	0.0605985	0.0266075	0.0001	0.0001
ADAM21	0.297962	0.131255	0.298699	0.338136	0.275895	0.391911
ADAM21P1	0.0249218	0.026331	0.0342424	0.0861843	0.0001	0.170292
ADAM22	27.602	29.9035	28.5856	38.4094	36.2546	37.3599
ADAM23	32.2436	32.4478	31.1871	37.2962	37.2073	36.6106
ADAM32	0.0249218	0.0001	0.0605985	0.10613	0.0753167	0.0536241
ADAM8	0.322784	0.236179	0.0303492	0.053115	0.100389	0.187434
ADAM9	37.5807	39.5822	40.3224	45.3814	43.3994	42.7926
ADAMTS1	50.6614	48.5274	47.6427	35.5467	36.079	32.8906
ADAMTS12	24.549	26.126	25.228	17.5746	19.0549	18.4658
ADAMTS13	1.01779	0.760798	0.726082	0.662787	0.651978	0.428293
ADAMTS14	0.496536	0.918184	0.484088	0.689295	0.702122	0.321244
ADAMTS15	1.24119	0.891953	1.17982	0.238668	0.175606	0.160672
ADAMTS16	0.744754	0.629643	0.453839	0.344698	0.175606	0.401531
ADAMTS17	10.1522	9.9941	9.74036	13.8635	11.3077	13.4882
ADAMTS18	0.0001	0.0001	0.0303492	0.10613	0.0251722	0.0803861
ADAMTS19	1.66316	1.23296	1.72431	2.20022	2.00588	2.08754
ADAMTS19-AS1	0.0001	0.0001	0.0001	0.0796225	0.0753167	0.0803861
ADAMTS2	15.762	14.2173	13.3703	6.14984	5.11483	5.91451
ADAMTS20	3.57444	3.33143	3.56951	4.42685	3.05891	3.15802
ADAMTS4	1.31566	1.73134	1.63356	0.21216	0.175606	0.107148
ADAMTS5	38.0023	38.2973	38.7796	14.0491	12.8371	12.3106
ADAMTS6	0.149031	0.393564	0.181595	0.503743	0.401256	0.508579
ADAMTS7	17.425	18.2568	18.0284	6.78602	5.59096	7.06528
ADAMTS7P1	0.0001	0.026331	0.0608234	0.0266075	0.0254226	0.0001
ADAMTS8	0.446893	0.472257	0.332842	0.053115	0.200678	0.374769
ADAMTS9	49.568	46.1663	48.338	39.443	37.8084	36.8779
ADAMTS9-AS1	0.0250243	0.0266095	0.0309035	0.053409	0.0760391	0.0269822
ADAMTS9-AS2	0.124209	0.157486	0.121097	0.132638	0.0251722	0.107148
ADAMTSL1	3.27658	3.20028	2.81328	2.86291	3.35978	3.23831
ADAMTSL2	2.63122	2.80681	3.23677	2.22673	1.78023	1.95373
ADAMTSL3	0.645467	0.524719	0.907577	0.901355	1.25371	1.20439
ADAMTSL4	0.0249218	0.026331	0.181595	0.0796225	0.100389	0.107148
ADAMTSL4-AS1	0.0249218	0.0525619	0.0001	0.053115	0.0753167	0.0536241
ADAMTSL5	0.124209	0.0787929	0.181595	0.132638	0.175606	0.187434
ADAP1	8.36504	8.76124	8.53038	9.01265	7.67218	8.21606
ADAP2	0.347605	0.26241	0.121097	0.238668	0.150533	0.107148
ADAR	1077.77	1058	1063.29	1016.4	975.842	1010.57
ADARB1	16.2336	15.9486	15.6087	10.7356	10.2546	10.9458
ADARB2	1.46459	1.4428	1.66381	2.59784	2.18138	2.62278
ADAT1	18.815	18.0469	19.8738	18.2903	18.353	18.1983
ADAT2	14.7195	15.3452	13.4308	21.6038	18.2025	18.8675
ADAT3	8.06718	7.02999	7.13892	7.55472	7.07048	8.34984
ADCK1	5.75877	5.9283	4.77948	6.67999	6.51888	7.03852
ADCK2	20.627	20.9586	20.4183	18.4228	18.5535	18.8406
ADCK5	1.24119	1.31165	1.39157	1.27246	1.20357	1.3382
ADCY1	123.663	123.285	121.965	86.4413	80.8833	88.3952
ADCY10P1	0.0994586	0.0788724	0.0908748	0.0532191	0.0001	0.0804224
ADCY2	0.54618	0.655874	0.363091	0.265175	0.300967	0.240958
ADCY3	26.8244	25.5662	24.2494	20.6022	21.6643	22.9057
ADCY5	4.21981	4.01344	4.41649	2.43879	2.18138	1.90021
ADCY6	38.6477	40.3433	39.9594	29.1318	29.3095	29.9468
ADCY6-DT	0.149031	0.0001	0.0303492	0.0001	0.0753167	0.0803861
ADCY7	18.6314	18.2731	18.2356	18.3341	17.9105	18.1409
ADCY8	0.173853	0.209948	0.181595	0.63628	0.551689	0.535341
ADCY9	80.6958	77.5913	77.4382	59.9866	56.0616	57.6991
ADCYAP1	0.149031	0.157486	0.363091	0.371205	0.601834	0.669151
ADCYAP1R1	147.339	148.73	151.464	134.076	131.349	136.785
ADD1	166.675	162.345	157.964	184.305	182.144	181.579
ADD2	192.99	198.177	201.157	158.515	157.629	164.375
ADD3	32.3179	30.8477	31.671	22.8495	24.4706	22.1324
ADD3-AS1	0.0001	0.0001	0.0605985	0.053115	0.0001	0.026862
ADGRA2	46.8609	46.8435	51.3728	42.1239	41.6673	43.7401
ADGRA3	177.178	178.528	175.567	200.503	206.445	202.08
ADGRB1	17.2513	16.7879	19.9041	12.8297	12.5864	13.7825
ADGRB2	53.4415	56.7373	53.5719	46.9186	45.13	45.7361
ADGRB3	9.30828	9.94163	9.34712	11.2128	11.2575	9.90205
ADGRD1	0.719933	0.367333	0.39334	0.291682	0.4514	0.321244
ADGRE5	0.322784	0.341103	0.181595	0.159145	0.175606	0.240958
ADGRF3	0.174386	0.23756	0.303498	0.106438	0.0251728	0.134095
ADGRG1	21.9922	25.5228	25.591	2.86291	3.25949	3.4524
ADGRG2	0.0001	0.026331	0.0303492	0.0266075	0.0001	0.026862
ADGRG6	0.347605	0.603412	0.605085	0.344698	0.326039	0.615627
ADGRL1	147.141	144.635	149.455	151.188	140.895	152.088
ADGRL2	126.593	119.955	120.393	153.85	149.912	148.636
ADGRL3	22.2158	22.7161	22.9896	14.3141	13.4639	12.8459
ADH5	169.21	178.633	170.273	165.884	168.185	167.905
ADH6	0.0001	0.0787929	0.0303492	0.053115	0.0251722	0.0536241
ADI1	92.7327	91.9896	95.374	64.5716	67.1918	68.6193
ADIPOR1	110.757	112.166	110.32	101.418	103.399	103.3
ADIPOR2	112.567	108.127	112.709	118.464	114.629	112.189
ADIRF	0.0001	0.0525619	0.0303492	0.0001	0.0001	0.0001
ADK	49.3709	47.1108	50.5167	40.4243	39.5388	38.7245
ADM	5.51054	5.74468	5.44496	7.15713	7.19583	7.46671
ADM2	6.20557	6.11191	6.2617	5.64621	5.66642	6.34269
ADM5	2.23406	2.41335	2.11755	1.69658	1.83037	1.63258
ADNP	302.438	294.299	295.319	290.861	289.327	281.613
ADNP-AS1	0.149031	0.183717	0.211845	0.159145	0.551689	0.214196
ADNP2	106.734	103.009	100.579	99.9069	98.9853	95.835
ADO	73.0259	78.2471	73.778	87.1303	86.75	83.3638
ADORA1	14.4713	13.9288	14.4593	7.79329	9.42727	8.51042
ADORA2A	0.19292	0.0173204	0.0109416	0.00363593	0.254433	0.000380141
ADORA2A-AS1	0.198675	0.0525619	0.151346	0.053115	0.0001	0.0536241
ADORA2B	10.177	10.9122	10.0731	14.6057	13.6645	16.6996
ADPGK	72.7249	73.2013	71.386	68.8118	71.5257	69.9548
ADPGK-AS1	0.027672	0.0888833	0.033364	0.0286974	0.0547529	0.0290564
ADPRHL1	3.92195	3.69866	3.26702	1.98816	2.48225	1.7664
ADPRM	3.15193	3.88204	3.41826	4.5859	4.83868	4.38851
ADPRS	25.641	26.1261	26.9219	22.5315	24.2951	24.862
ADRA1A	0.471715	0.655874	0.423589	0.583265	0.601833	0.588865
ADRA1B	0.198675	0.026331	0.151346	0.185653	0.250822	0.107148
ADRA2A	49.4948	50.075	50.7886	67.1436	68.8986	65.9685
ADRA2C	32.4174	33.7331	32.2155	41.2458	41.9961	45.0406
ADRB1	0.620646	0.472257	0.877328	1.32548	1.02806	1.01706
ADRM1	97.5508	96.6072	102.486	95.4523	96.3797	97.9784
ADSL	133.292	133.91	132.522	154.246	159.183	154.823
ADSS1	2.20924	2.49204	2.66203	1.56404	1.30386	1.3382
ADSS2	110.488	105.556	110.496	127.242	123.484	123.635
AEBP1	72.3805	76.306	76.4702	37.8793	38.1851	40.1432
AEBP2	49.5447	48.8688	50.6671	45.4077	46.9854	48.4397
AEN	169.21	172.285	169.517	185.235	181.648	183.159
AFAP1	128.039	124.505	116.324	110.208	108.33	110.038
AFAP1-AS1	0.655478	0.690178	0.737785	0.455964	0.354395	0.513583
AFAP1L1	0.173853	0.0787929	0.0001	0.053115	0.0753167	0.0536241
AFAP1L2	0.198675	0.655874	0.363091	0.265175	0.150533	0.214196
AFDN	147.633	151.039	151.244	135.426	131.54	130.832
AFDN-DT	0.874397	0.760798	0.847079	0.901355	0.740316	0.918124
AFF1	23.8289	23.4768	25.0463	30.3246	27.4543	29.3582
AFF1-AS1	0.198675	0.0001	0.121097	0.0796225	0.0001	0.026862
AFF2	30.8037	28.1985	29.7049	25.3942	23.8939	24.9423
AFF3	61.0369	57.1311	59.8936	24.334	23.8185	23.9746
AFF4	171.047	163.209	161.138	144.89	136.468	138.199
AFG1L	3.64891	3.54128	4.114	3.49909	3.23441	3.93412
AFG3L1P	2.12794	2.41263	2.85785	2.73561	1.76209	2.35516
AFG3L2	144.702	143.999	143.551	150.645	153.172	150.679
AFMID	37.5306	38.507	36.9647	49.887	49.4171	51.0885
AFP	0.0001	0.0001	0.0303492	0.0001	0.0001	0.0001
AFTPH	27.5524	27.3854	26.9218	32.5246	28.7581	28.8229
AGA	5.46091	5.35122	5.95921	4.63891	4.71368	4.41583
AGAP1	125.4	125.54	119.483	127.978	118.67	130.465
AGAP1-IT1	0.0993873	0.157486	0.151346	0.10613	0.100389	0.187434
AGAP10P	0.0001	0.127511	0.0001	0.0001	0.0001	0.039546
AGAP11	0.0760547	0.0001	0.0001	0.0001	0.0001	0.0283855
AGAP12P	0.0856873	0.0341427	0.0558464	0.0001	0.0372161	0.0001
AGAP13P	0.272783	0.095985	0.349576	0.318069	0.15699	0.116726
AGAP2	10.048	9.31805	11.2212	8.45186	7.58223	8.9491
AGAP2-AS1	9.08982	8.0733	9.01572	9.70599	10.6706	10.5606
AGAP3	99.1883	101.907	100.881	86.3081	88.4794	92.3823
AGAP4	2.37721	2.77395	2.0343	2.3267	2.36925	1.61347
AGAP5	0.961834	1.24547	1.23575	0.595135	0.692724	0.535715
AGAP6	0.696139	1.31196	0.749308	0.887382	0.946306	1.44311
AGAP7P	0.319427	0.668347	0.459052	0.854444	0.180596	0.285097
AGAP9	0.133938	0.29258	0.0527678	0.00024309	0.0481006	0.0622727
AGBL3	0.422071	0.682105	0.665583	0.609773	0.777339	0.508579
AGBL4	0.0993873	0.026331	0.121097	0.21216	0.100389	0.160672
AGBL5	59.8379	61.4934	61.1157	53.6336	58.5028	56.926
AGER	0.719933	0.472257	0.423589	0.477235	0.351111	0.508579
AGFG1	94.8197	95.4011	94.6172	96.701	95.8736	93.2905
AGFG2	6.00698	6.84638	6.1407	4.82447	4.11195	4.60317
AGGF1	45.7715	45.7469	44.5875	50.8415	52.6267	51.8649
AGK	44.282	46.0619	41.3206	51.5574	52.6014	50.5272
AGL	48.9738	47.0849	45.8583	55.0831	51.5732	53.3912
AGMAT	0.0249218	0.105024	0.0001	0.0266075	0.0001	0.0536241
AGO1	116.912	124.233	125.808	110.034	104.976	111.224
AGO2	129.545	131.711	133.878	111.044	96.1548	106.622
AGO3	28.4955	28.7231	29.2512	29.45	24.8966	25.2098
AGO4	15.8115	18.283	18.1799	18.1047	18.3781	17.0475
AGPAT1	170.407	174.13	173.304	177.96	179.898	185.825
AGPAT2	15.5882	16.7355	15.0944	9.70187	8.80048	9.39357
AGPAT3	29.1905	29.1427	29.4629	24.652	24.8968	23.8986
AGPAT4	34.3535	37.0907	33.3045	27.6209	23.8939	25.2635
AGPAT4-IT1	0.198675	0.314872	0.332842	0.21216	0.200678	0.26772
AGPAT5	127.783	126.433	124.476	130.417	132.482	130.251
AGPS	176.731	170.554	169.91	154.751	153.392	145.479
AGRN	16.6058	16.8927	16.5766	8.24395	7.22092	7.57375
AGT	0.0001	0.157486	0.121097	0.0266075	0.0001	0.0001
AGTPBP1	76.524	74.2854	76.9536	61.4175	64.0102	63.854
AGTR1	0.496536	0.734567	0.453839	0.901355	0.852556	0.749437
AGTRAP	8.61327	8.28909	7.92541	9.8079	12.0598	10.919
AHCTF1	141.64	133.246	137.789	163.941	152.65	156.344
AHCTF1P1	56.7574	54.1718	53.7817	65.1045	60.3694	63.3752
AHCY	339.394	335.597	343.132	357.375	365.633	364.591
AHCYL1	191.437	186.618	190.905	181.48	182.381	180.557
AHCYL2	24.8964	21.2208	21.8702	24.5991	24.897	24.3537
AHDC1	41.7501	43.1501	45.7975	21.6567	20.8604	21.3027
AHI1	20.3787	19.6209	21.0536	25.7123	28.0059	28.5821
AHNAK	293.143	281.599	288.074	351.348	297.632	366.597
AHNAK2	7.1708	7.36864	7.59088	4.18382	3.90851	4.25527
AHR	0.223496	0.209948	0.181595	0.185653	0.150533	0.0536241
AHRR	0.172458	0.26035	0.335768	0.299346	0.125146	0.18944
AHSA1	150.493	151.824	154.236	141.521	146.338	144.139
AHSA2P	6.25226	7.01787	7.46291	6.95657	6.24245	6.62541
AHSG	0.0745655	0.0787929	0.181595	0.053115	0.0502445	0.160672
AIDA	125.524	120.112	122.449	123.499	124.835	121.741
AIF1L	17.8966	18.2831	19.0873	5.91127	6.69437	6.69061
AIFM1	55.8979	54.4827	55.8699	56.7793	58.3187	55.103
AIFM2	1.09226	0.918184	1.05882	0.42422	0.4514	0.802961
AIFM3	0.372427	0.131255	0.181595	0.10613	0.0251722	0.13391
AIG1	23.185	22.2192	21.7509	16.9923	16.7242	17.5304
AIMP1	57.838	55.2148	56.1475	66.5427	64.1978	59.8273
AIMP2	59.6886	61.4971	62.687	55.0984	55.8991	57.3019
AIP	33.5592	33.943	34.2726	31.1201	31.14	29.9202
AJAP1	0.0497436	0.026331	0.0908477	1.56404	1.57965	2.00725
AJM1	10.3012	10.4138	11.6763	6.73301	7.17076	7.54699
AJUBA	13.8258	14.2173	13.582	18.3963	17.1746	18.5463
AK1	45.1751	45.3533	42.6517	36.6073	36.7559	36.1285
AK2	215.851	213.198	213.71	196.579	196.696	195.093
AK3	51.382	48.6857	50.8797	50.1784	50.7975	50.8742
AK4	84.6422	84.8049	80.7939	52.6952	51.2473	51.356
AK5	9.40754	9.83674	9.1959	18.0253	19.1302	19.9111
AK6	17.8838	16.7954	18.5153	18.8205	18.9786	21.3692
AK7	0.471715	0.655874	0.423589	0.31819	0.601833	0.428293
AK8	0.223496	0.367333	0.211845	0.344697	0.150533	0.428293
AK9	2.68086	2.6232	3.14602	3.68464	3.33471	3.8806
AKAIN1	0.695111	1.12803	0.998325	0.477235	0.250822	0.401531
AKAP1	153.177	155.051	159.78	189.032	187.856	188.224
AKAP10	16.3576	16.473	15.9415	14.0756	15.3694	14.9868
AKAP11	170.923	162.553	159.777	162.518	150.684	157.334
AKAP12	653.625	639.516	648.547	614.626	586.072	617.768
AKAP13	66.6221	63.086	65.7022	74.6184	65.4138	70.4104
AKAP17A	52.2742	53.3023	55.5693	51.2915	49.9695	52.1052
AKAP3	0.0249218	0.0001	0.0605985	0.053115	0.125461	0.0803861
AKAP5	8.11684	7.50215	8.07665	7.0511	5.867	6.42299
AKAP6	5.48572	6.05945	5.53571	6.33539	6.64424	7.1188
AKAP7	5.18787	5.22005	5.9592	6.65348	7.07047	6.61031
AKAP8	32.1692	32.3429	31.7316	29.9536	30.8891	29.6792
AKAP8L	50.3642	50.3895	48.1866	51.08	54.4314	53.5503
AKAP9	64.1154	64.7912	65.0663	56.7258	49.2667	54.3273
AKIP1	12.5848	12.3811	12.6443	13.837	14.191	13.2473
AKIRIN1	203.943	197.924	195.882	193.888	199.422	190.335
AKIRIN2	98.8406	101.566	101.184	104.89	105.078	103.382
AKNA	5.83322	6.21683	6.59444	7.55475	7.69728	9.20628
AKNAD1	9.3083	8.91861	9.28662	5.11605	5.89207	5.37927
AKR1A1	79.0826	77.1967	79.556	68.9999	72.3582	71.0542
AKR1B1	180.446	187.673	189.623	179.652	176.981	180.585
AKR1C1	0.0249218	0.0285255	0.0908477	0.0001	0.0001	0.026862
AKR1C3	0.0001	0.0456377	0.0605985	0.0266075	0.0251722	0.0001
AKR7A2	19.9815	19.2273	19.6318	20.0662	20.2335	19.4026
AKR7A2P1	0.297962	0.183717	0.181595	0.159145	0.0753167	0.107148
AKR7A3	0.0001	0.0001	0.0001	0.0266075	0.0001	0.0001
AKR7L	0.149151	0.0525619	0.0303492	0.053115	0.0001	0.0803861
AKT1	137.559	141.964	140.115	111.994	112.069	118.745
AKT1S1	85.9081	84.2795	82.7324	98.5028	99.3596	101.162
AKT2	101.82	101.776	107.444	104.708	103.851	105.12
AKT3	202.883	201.301	200.407	207.01	198.491	201.683
AKTIP	9.06505	8.95786	8.28892	10.9762	10.9449	11.1073
ALAD	15.2656	16.9452	17.3329	18.4229	16.648	16.084
ALAS1	57.3389	54.1141	56.9898	56.9911	55.8356	58.6091
ALB	0.0249218	0.0525619	0.0001	0.0796225	0.0251722	0.0536241
ALCAM	48.2786	47.2684	48.6102	24.8642	21.6625	21.7308
ALDH16A1	19.4357	19.5421	17.8773	13.4129	11.9095	10.8922
ALDH18A1	296.129	293.604	293.577	292.277	296.067	288.421
ALDH1A3	3.20596	2.93227	3.35672	4.6438	4.31169	3.60513
ALDH1B1	145.332	145.005	144.289	168.667	172.522	172.134
ALDH1L1	0.0497436	0.026331	0.0908477	0.0001	0.0001	0.0001
ALDH1L2	31.0523	29.3787	29.8259	33.1077	33.4462	35.8881
ALDH2	74.4665	74.8642	72.75	43.3668	45.8313	43.8634
ALDH3A1	0.124209	0.0787929	0.151346	0.132638	0.150533	0.187434
ALDH3A2	63.5185	60.3043	61.1937	81.5905	83.2404	81.0879
ALDH3B1	0.223496	0.183717	0.302592	0.0001	0.125461	0.187434
ALDH4A1	11.6664	12.5385	12.4023	13.572	14.2913	14.4248
ALDH5A1	43.1659	44.2257	43.0451	39.2046	41.3695	39.8216
ALDH6A1	18.4816	18.218	20.2137	11.5166	11.1029	10.9788
ALDH7A1	77.4203	76.4114	78.6486	84.2147	86.4997	85.9074
ALDH8A1	0.0497436	0.0525619	0.0605985	0.132637	0.0502445	0.0001
ALDH9A1	95.4162	95.3984	93.894	87.6053	89.2808	86.5212
ALDOA	786.492	796.725	799.631	721.145	754.97	765.905
ALDOB	0.0249218	0.0001	0.121097	0.0266075	0.0251722	0.026862
ALDOC	19.9072	21.9816	20.5393	18.3433	20.0328	19.4026
ALG1	32.3238	29.6024	32.8519	32.2389	34.6217	32.5959
ALG10	8.39171	8.48921	8.58047	9.03308	7.74056	7.34537
ALG10B	17.4231	15.2238	15.8612	14.8239	15.6771	15.7773
ALG11	97.9774	92.1334	94.0775	92.1501	84.8641	85.9384
ALG12	18.2441	20.6963	20.5696	18.1312	18.3279	20.2054
ALG13	20.7263	19.9619	20.4788	19.9603	20.5343	19.135
ALG14	10.4004	10.4138	11.1621	11.3188	10.6808	11.1867
ALG1L	0.262635	0.45917	0.229351	0.030365	0.103164	0.0611462
ALG1L9P	0.149031	0.236179	0.302592	0.21216	0.200678	0.214196
ALG2	32.2933	29.9558	32.8813	29.3439	27.8555	27.3509
ALG3	52.2743	51.7807	54.328	64.5191	68.171	67.3609
ALG5	29.2152	27.8838	28.3741	33.3465	38.8866	35.7813
ALG6	17.6981	18.9651	18.2101	25.0232	24.596	25.317
ALG8	75.1116	78.2716	76.5011	85.1425	92.2423	86.8709
ALG9	26.6588	26.336	27.1337	24.5726	22.4397	23.8451
ALK	53.3915	51.9897	53.7835	32.6309	34.2738	34.8176
ALKAL2	0.0001	0.0001	0.0001	0.053115	0.0251722	0.0803861
ALKBH1	24.8964	23.1883	22.7778	24.2014	25.1977	25.1297
ALKBH2	39.2433	41.6022	38.356	52.4583	55.5602	52.1863
ALKBH3	14.2975	16.1846	14.8525	15.719	17.0492	16.4855
ALKBH4	20.9955	19.9395	21.145	24.3969	23.7943	23.9139
ALKBH5	151.81	157.386	159.202	129.436	130.626	136.567
ALKBH6	6.85092	6.50537	7.80441	6.65349	5.96729	6.66384
ALKBH7	17.8222	18.5443	18.8756	16.8059	16.5728	18.0912
ALKBH8	17.425	14.1648	15.6994	16.5938	17.2749	17.9307
ALMS1	100.702	96.1357	98.4609	92.5645	87.9528	91.7675
ALMS1-IT1	0.248318	0.236179	0.121097	0.31819	0.626906	0.374769
ALMS1P1	0.0497436	0.0525619	0.0001	0.0266075	0.0001	0.026862
ALOX12	0.0745655	0.0001	0.272343	0.0796225	0.0502445	0.026862
ALOX12-AS1	0.521358	0.446026	0.423589	0.42422	0.250822	0.374769
ALOX12B	0.0497436	0.157486	0.121097	0.185653	0.200678	0.13391
ALOX15	0.0001	0.0001	0.0001	0.0001	0.0251722	0.026862
ALOXE3	0.0745655	0.0001	0.0605985	0.21216	0.0502445	0.160672
ALPK1	1.66316	1.8625	1.75456	0.31819	0.67705	0.562103
ALPK2	1.63834	1.75757	1.48231	2.04118	1.50443	1.68611
ALPK3	0.0249218	0.157486	0.0908477	0.132638	0.0251722	0.026862
ALPL	11.9642	11.6204	10.7386	6.49443	7.92292	7.76108
ALS2	41.0057	39.2417	39.7476	41.882	39.7146	40.839
ALS2CL	0.223496	0.26241	0.121097	0.21216	0.150533	0.107148
ALX1	6.8261	7.39723	5.65671	8.42949	8.19872	8.99214
ALX3	3.17729	3.77736	3.35777	4.05575	3.51021	3.53269
ALX4	38.4739	36.9333	37.7209	38.1444	36.1292	37.574
ALYREF	443.112	474.322	461.949	430.767	450.524	429.366
AMACR	18.8103	16.8231	18.7185	21.3398	19.9272	21.922
AMBP	0.223496	0.0787929	0.0908477	0.0001	0.0251722	0.0536241
AMBRA1	59.1509	59.4133	55.6885	49.8608	51.3479	49.5635
AMD1	183.11	180.513	182.308	157.725	160.008	155.059
AMDHD1	0.446893	0.157486	0.302592	0.21216	0.326039	0.294482
AMDHD2	6.99918	6.50538	7.22967	6.41491	6.46869	7.09204
AMELY	0.0001	0.0001	0.0001	0.0001	0.0001	0.0803861
AMER1	39.1441	39.1629	39.2939	39.8144	39.188	39.4741
AMER2	5.11339	5.22006	4.68874	1.7761	1.67994	2.06078
AMER3	39.9382	40.5533	39.0515	61.9482	60.5252	63.1856
AMFR	47.4595	48.7368	45.8582	34.4065	37.7086	35.273
AMH	3.89713	5.06268	4.23499	4.10876	4.56325	4.54965
AMIGO1	7.74451	8.26285	7.8649	9.99343	10.6307	9.90205
AMIGO2	3.02836	3.48882	3.9325	2.06769	1.55458	1.84668
AMIGO3	5.26233	5.9283	4.83998	4.42685	4.38774	4.06793
AMMECR1	42.0482	42.0742	42.0164	43.7115	43.3754	42.7129
AMMECR1L	74.0877	72.8901	72.6576	76.3452	76.0873	73.3705
AMN	0.223496	0.314872	0.151346	0.132638	0.0753167	0.0536241
AMN1	12.9551	12.5739	12.3969	21.3028	23.535	22.4375
AMOT	45.1262	46.7435	45.5856	30.1389	28.758	32.2748
AMOTL1	160.277	158.822	156.628	128.644	126.436	132.582
AMOTL2	47.0618	48.0287	51.9683	37.1901	37.032	37.5743
AMPD1	0.0497436	0.0001	0.0001	0.0001	0.0251722	0.0803861
AMPD2	66.3981	64.3982	65.5495	75.548	77.4487	81.0621
AMPD3	0.0497436	0.026331	0.151346	0.0796225	0.0502445	0.0536241
AMPH	20.6517	18.047	19.8436	21.2061	21.7629	21.8648
AMT	0.0993873	0.0525619	0.0908477	0.0796225	0.125461	0.13391
AMY2B	0.248318	0.288641	0.514337	0.153317	0.326039	0.26772
AMZ1	4.05438	3.82012	4.27899	2.69872	1.91894	2.75773
AMZ2	143.987	145.868	135.184	175.714	185.131	184.031
AMZ2P1	10.5274	9.99501	10.5268	20.1548	19.8072	19.7305
ANAPC1	145.106	142.637	140.097	152.394	151.609	149.864
ANAPC10	12.5852	13.0903	11.889	12.4855	13.239	13.9985
ANAPC11	123.166	131.338	134.58	124.957	123.456	125.889
ANAPC13	79.2778	75.7204	79.9222	82.6883	92.5181	86.0678
ANAPC15	21.3317	19.4267	20.8075	16.2831	16.9015	17.2658
ANAPC16	49.0979	48.0818	48.1265	43.3661	42.7234	44.2639
ANAPC1P1	0.0306255	0.18546	0.3455	0.163738	0.148743	0.0552158
ANAPC1P2	4.96886	3.9218	4.9363	4.68284	4.75084	4.28637
ANAPC1P4	0.637554	0.377702	0.773168	1.35153	1.52291	0.585549
ANAPC1P6	0.173005	0.341833	0.0779453	0.0612842	0.0385388	0.128479
ANAPC2	37.3818	37.4317	38.4166	31.6235	29.9113	28.7693
ANAPC4	12.8329	11.2794	11.1319	15.1889	15.3192	15.3348
ANAPC5	108.722	107.047	109.474	122.115	126.369	126.851
ANAPC7	110.83	109.96	107.929	99.0855	98.357	98.1635
ANG	0.0374662	0.117982	0.121097	0.10613	0.125461	0.13391
ANGEL1	33.9276	33.4847	33.2852	43.3164	41.8067	44.4256
ANGEL2	57.1392	55.9513	52.694	52.0337	47.5616	45.817
ANGPT1	0.149031	0.419795	0.0908477	0.0796225	0.0502445	0.0001
ANGPT2	0.0497436	0.131255	0.151346	0.159145	0.0502445	0.0536241
ANGPTL1	0.0001	0.0787929	0.0001	0.0001	0.0251722	0.0001
ANGPTL2	41.1299	38.2711	39.8081	23.4857	24.8216	25.1832
ANGPTL3	0.0249218	0.026331	0.0001	0.0266075	0.0001	0.0001
ANGPTL4	0.124209	0.393564	0.151346	0.0001	0.0251722	0.0001
ANK1	10.9465	10.8335	11.8578	7.79331	8.59987	9.42034
ANK2	52.4734	54.1147	52.2711	61.8418	56.2623	60.081
ANK3	13.528	13.7451	14.7315	30.2717	28.4821	30.9104
ANKAR	0.297962	0.157486	0.302592	0.238667	0.300967	0.26772
ANKDD1A	3.45033	3.98721	4.114	5.03653	4.91426	4.36231
ANKDD1B	0.0001	0.157486	0.0605985	0.0266075	0.0251722	0.0001
ANKEF1	17.0775	16.0798	17.6656	16.6732	16.949	17.1545
ANKFN1	0.27314	0.314872	0.242094	0.265175	0.100389	0.107148
ANKFY1	126.14	125.96	124.386	121.695	108.163	115.936
ANKH	77.3094	76.9915	74.087	80.5528	80.9972	80.3479
ANKHD1	110.461	110.463	112.66	108.923	109.184	117.1
ANKHD1-EIF4EBP3	40.2163	35.638	32.5001	43.6563	32.6184	31.6625
ANKIB1	53.6326	51.5177	50.7886	51.8939	50.8466	49.5553
ANKK1	0.0249218	0.0001	0.0303492	0.0001	0.0001	0.0001
ANKLE1	0.27314	0.209948	0.39334	0.291683	0.22575	0.187434
ANKLE2	87.0006	85.7229	86.8457	81.4046	80.507	77.8241
ANKMY1	4.19265	4.60084	4.50171	3.45911	4.10644	4.37578
ANKMY2	12.8826	11.0433	11.6158	13.5189	14.1659	12.8191
ANKRA2	3.72337	3.56751	3.26702	3.55211	3.40992	2.81011
ANKRD10	26.7081	29.8511	27.8292	21.7363	21.4619	20.9546
ANKRD11	84.1711	89.1062	93.1063	81.8562	79.7046	86.8686
ANKRD12	39.7901	38.9529	39.1126	42.0148	37.9598	38.2165
ANKRD13A	33.4847	34.0741	33.9398	26.0305	26.702	28.2073
ANKRD13B	56.5442	60.1739	62.858	66.5339	67.0934	71.5083
ANKRD13C	35.0237	36.4874	34.454	37.3757	34.7753	34.3358
ANKRD13D	6.95022	7.60708	7.41118	8.4295	7.87277	8.10898
ANKRD16	5.67512	5.75934	5.807	7.07706	8.21496	7.67654
ANKRD17	180.163	178.504	177.955	174.049	164.647	168.515
ANKRD18A	2.58263	2.12847	2.60304	3.21898	2.43794	3.10223
ANKRD18B	4.64072	4.87539	5.29221	5.74075	5.28451	6.37173
ANKRD18CP	0.149482	0.105231	0.0910531	0.212889	0.100873	0.214903
ANKRD19P	0.595824	0.655939	0.695913	0.397713	0.476508	0.696113
ANKRD20A1	0.402318	0.381688	0.421932	0.458385	0.617022	0.73178
ANKRD20A4-ANKRD20A20P	0.193606	0.274286	0.485746	0.255255	0.452991	0.499474
ANKRD20A8P	0.0001	0.0001	0.0001	0.0288704	0.0334652	0.0001
ANKRD23	0.868864	1.1018	1.54281	0.927863	0.67705	1.12411
ANKRD24	0.471715	0.603412	0.484088	0.344698	0.300967	0.294482
ANKRD26	16.6059	15.9223	16.0322	16.7528	14.9181	14.4248
ANKRD27	53.7393	50.0225	49.4576	59.748	60.0982	56.8159
ANKRD28	65.6788	64.0814	68.6357	67.3554	62.2548	63.9347
ANKRD29	0.0745655	0.0525619	0.0001	0.053115	0.0251722	0.107148
ANKRD31	0.248318	0.393564	0.453839	0.689295	0.401256	0.455055
ANKRD33B	34.4776	30.6116	31.4291	8.95964	9.35204	10.1697
ANKRD34A	3.84748	3.46259	3.23677	4.26781	4.43788	4.01441
ANKRD34B	0.248318	0.0787929	0.242094	0.371205	0.300967	0.160672
ANKRD34C	0.0249218	0.0001	0.0303492	0.0266075	0.0001	0.0001
ANKRD36	5.54654	6.27513	5.72294	6.66332	6.35509	7.46151
ANKRD36B	3.69464	5.63629	4.16256	6.88504	6.7421	5.9
ANKRD36C	4.68417	5.63739	6.38889	6.094	6.18365	5.5328
ANKRD37	1.02211	0.960119	1.14375	1.86727	2.08824	1.88565
ANKRD39	5.85805	6.00699	6.26169	7.15713	6.5941	6.87794
ANKRD40	221.982	221.521	217.764	230.085	225.55	225.604
ANKRD42	5.63465	5.61353	5.53571	6.89205	6.66932	6.04832
ANKRD44	6.90057	7.60708	7.41117	5.77873	6.06758	5.48632
ANKRD45	3.10283	3.12159	2.54104	6.49443	7.47161	6.66386
ANKRD46	55.6511	56.3976	53.3604	46.3612	46.3081	45.0947
ANKRD49	8.01755	7.26608	7.47166	7.81981	7.92292	8.83157
ANKRD50	62.0798	56.8953	58.6547	61.1269	57.0899	59.0903
ANKRD52	117.581	121.686	125.716	106.322	101.417	105.951
ANKRD53	0.0745655	0.0525619	0.0303492	0.0001	0.0001	0.0001
ANKRD54	27.5524	28.3558	27.043	25.3147	26.5267	25.9326
ANKRD6	1.76619	2.36497	1.6998	1.99757	1.35853	1.32967
ANKRD61	0.372427	0.367333	0.302592	0.185653	0.100389	0.214196
ANKRD63	12.5599	11.568	13.0678	16.1697	17.2498	15.7362
ANKRD65	0.297962	0.183717	0.272343	0.0266075	0.0251722	0.0536241
ANKRD7	0.0249218	0.105024	0.0908477	0.371205	0.0001	0.026862
ANKRD9	21.1983	20.0884	22.0882	13.1604	13.0287	12.8809
ANKS1A	56.3953	52.7506	54.6605	44.5327	41.9459	43.194
ANKS1B	3.6095	3.62713	2.91496	3.76184	3.97267	3.44594
ANKS3	4.59214	4.61675	5.80796	5.03652	4.41281	5.35251
ANKS6	35.6691	35.7267	33.6675	42.7567	39.3384	41.3207
ANKZF1	12.9075	12.5385	13.0073	11.1067	10.8564	12.0163
ANLN	118.147	110.48	108.385	105.794	109.336	107.586
ANO10	18.7158	17.9159	17.5447	17.4686	17.4253	19.1082
ANO3	0.0497436	0.0001	0.0001	0.053115	0.0251722	0.0803861
ANO4	0.446893	0.734567	0.514337	0.556757	0.576761	0.508579
ANO5	18.542	16.8142	18.5429	20.0398	19.4812	21.0084
ANO6	219.597	210.543	208.395	170.949	170.065	169.001
ANO7	0.347605	0.367333	0.514337	0.291683	0.22575	0.13391
ANO8	24.2014	24.1588	23.8365	24.6521	23.6934	26.6551
ANOS1	6.65235	6.37422	7.04817	4.90399	4.21223	3.8806
ANP32A	727.966	742.302	748.64	776.425	788.284	769.315
ANP32A-IT1	0.0497436	0.0787929	0.181595	0.0266075	0.175606	0.107148
ANP32AP1	7.62946	8.22083	9.44726	6.40463	7.3285	6.82173
ANP32B	296.124	295.649	302.16	343.59	337.974	329.976
ANP32C	4.93682	4.7198	4.67852	4.57587	4.99168	4.9132
ANP32D	0.598385	0.760798	0.998417	0.583265	0.980331	0.669204
ANP32E	1043.17	1030.53	1057.36	992.889	954.824	980.361
ANPEP	0.0001	0.0525619	0.0001	0.0001	0.0753167	0.0536241
ANTKMT	11.0955	10.886	11.1318	10.6031	10.7811	9.36683
ANTXR1	2903.96	2962.9	2942.07	2057.95	2119.56	2085.42
ANTXR2	149.973	145.555	144.559	105.763	106.56	108.492
ANXA11	30.7545	31.7657	29.0091	29.1585	31.6415	31.8204
ANXA2	83.9916	85.1794	84.008	44.2765	48.227	48.4107
ANXA2P1	0.150101	0.318058	0.243545	0.160311	0.175905	0.13501
ANXA2P2	50.7645	48.2026	50.1757	28.274	28.569	28.6891
ANXA2P3	0.124209	0.105024	0.0001	0.0001	0.0251722	0.026862
ANXA2R	0.297962	0.314872	0.242094	0.238668	0.175606	0.240958
ANXA4	0.496536	0.157486	0.242094	0.31819	0.326039	0.374769
ANXA5	45.2503	44.5403	45.2227	42.4651	42.1465	41.8292
ANXA6	115.873	117.019	116.579	100.466	104.223	105.471
ANXA7	44.5545	46.036	43.2869	45.9646	48.5155	47.3686
ANXA9	0.521358	0.603412	0.332842	0.291683	0.326039	0.481817
AOAH	0.0249218	0.026331	0.0001	0.0001	0.0251722	0.0001
AOC2	1.56387	2.17727	1.93605	1.69658	1.73008	1.81992
AOC3	0.521358	0.577181	0.423589	0.715803	0.351111	0.508579
AOC4P	0.0497436	0.105024	0.0001	0.0001	0.0001	0.0001
AOPEP	19.237	17.8896	19.8436	22.0013	22.9161	23.2295
AOX1	0.0745655	0.0001	0.0001	0.0001	0.0001	0.0001
AP1AR	46.4921	44.0686	44.5881	45.7523	46.5843	45.0667
AP1B1	109.169	107.206	109.26	92.4068	89.9347	92.7309
AP1G1	65.8027	63.9767	71.6001	66.799	68.6728	69.312
AP1G2	1.78752	1.84231	1.4984	0.495777	0.746545	0.964313
AP1M1	74.2417	77.3006	76.1051	74.5645	74.8409	79.5895
AP1M2	0.0001	0.131255	0.0001	0.10613	0.0251722	0.0001
AP1S1	56.7924	55.6884	55.7797	68.3364	66.5919	64.3628
AP1S2	42.6776	39.1526	36.5655	36.9085	37.5168	37.4871
AP1S3	3.72337	3.3839	3.41827	4.37384	3.435	4.01441
AP2A1	92.686	87.8308	91.0251	69.3278	71.3153	74.0336
AP2A2	126.917	130.685	134.398	124.827	130.051	132.123
AP2B1	463.619	445.112	443.402	494.68	489.414	495.149
AP2M1	319.787	323.11	321.368	290.696	288.855	300.601
AP2S1	55.9492	57.4193	60.1962	51.8746	50.1443	49.4298
AP3B1	69.6005	67.2814	66.4884	76.048	76.8442	77.9303
AP3B2	107.677	102.039	108.896	77.8799	79.4799	81.1434
AP3D1	193.754	196.802	194.541	182.212	178.032	190.113
AP3M1	131.532	127.669	122.296	142.696	148.693	146.398
AP3M2	45.9204	45.5114	44.6487	50.5761	51.6733	52.6415
AP3S1	58.7774	58.6522	60.2269	57.8402	61.3018	57.1111
AP3S2	48.3078	47.953	46.2909	44.3318	49.1892	44.7826
AP4B1	20.9335	23.593	21.1052	24.1234	24.2454	22.2304
AP4B1-AS1	0.487918	1.27411	0.674521	0.475824	0.651585	0.62449
AP4E1	51.0834	48.7897	48.5805	39.5758	41.8708	41.4277
AP4M1	17.1268	16.5094	15.8489	21.0212	21.3086	19.6437
AP4S1	5.43608	5.14137	4.93073	5.11605	4.58831	5.29898
AP5B1	9.63097	10.0203	11.3738	8.27044	9.32697	8.72452
AP5M1	51.7787	48.8947	48.2478	43.658	43.1996	44.8801
AP5S1	8.53882	8.07923	7.68341	7.18363	6.84482	7.22586
AP5Z1	11.7408	13.1681	12.856	13.1213	12.8371	14.1037
APAF1	36.8998	38.2112	37.3471	25.1847	24.1586	24.7883
APBA1	78.8094	80.9751	83.7603	124.956	118.918	122.222
APBA2	69.5753	74.3915	68.7262	58.6344	57.7912	57.2174
APBA3	6.2552	7.18738	7.44141	7.89934	7.44655	6.95823
APBB1	74.6138	77.7763	79.4945	72.101	72.1833	73.7288
APBB2	42.9492	40.3836	40.3607	36.0876	34.4916	35.9858
APBB3	8.7622	7.47594	8.92362	11.2393	9.9036	9.58094
APC	84.3445	77.2249	81.8244	79.2042	78.4003	79.6716
APC2	82.4826	83.4408	81.8241	102.344	97.3538	104.531
APCDD1	10.4004	12.6434	11.3436	8.27044	7.72235	9.42034
APCDD1L	0.844042	0.524719	0.81683	0.795325	0.4514	0.615627
APCDD1L-DT	0.0745655	0.0525619	0.0001	0.0001	0.0251722	0.026862
APEH	64.3383	64.1348	65.883	51.4777	52.5013	50.8747
APEX1	301.969	303.126	301.746	311.378	319.456	308.074
APEX2	35.4461	36.2517	35.7549	32.6836	32.9701	34.978
APH1A	534.73	547.163	537.418	522.65	510.202	517.327
APH1B	14.7443	16.0272	15.518	12.4056	13.9152	13.2473
API5	284.142	274.112	276.903	264.156	265.5	259.926
APIP	27.0911	28.2849	27.8407	24.19	27.6392	27.0707
APLF	1.48941	1.78381	1.72431	1.0604	1.50443	1.41849
APLN	2.85461	2.75435	3.02502	1.59055	1.57965	1.65935
APLNR	0.0249218	0.0001	0.0605985	0.0796225	0.0251722	0.026862
APLP1	108.993	113.606	118.335	139.33	139.228	144.38
APLP2	99.1635	100.779	96.1015	117.773	116.812	117.833
APMAP	96.2095	99.6515	100.004	98.7405	102.546	99.5549
APOA1	0.0497436	0.0525619	0.0001	0.0266075	0.0753167	0.026862
APOBEC2	0.297962	0.498488	0.484088	0.10613	0.0251722	0.0536241
APOBEC3C	0.521358	0.236179	0.302592	0.0001	0.0001	0.0001
APOBR	0.248318	0.236179	0.0303492	0.0266075	0.0502445	0.0803861
APOC1	0.0497436	0.0001	0.0303492	0.0001	0.0001	0.0001
APOE	0.54618	0.446026	0.574836	0.265175	0.175606	0.187434
APOL2	3.99641	3.51505	2.78303	3.15449	3.28456	2.16783
APOL4	0.0001	0.0001	0.0303492	0.0001	0.0001	0.0001
APOL6	0.322784	0.183717	0.151346	0.0001	0.0001	0.0001
APOLD1	1.76245	2.12481	2.0268	1.98816	1.25371	1.84668
APOM	1.40275	1.26895	0.904038	0.934654	0.685632	1.23445
APOO	16.73	17.5486	18.2706	18.5554	19.7069	18.1447
APOOL	28.4263	28.8208	27.813	29.3696	28.885	26.9536
APOOP5	0.322784	0.367333	0.39334	0.42422	0.501545	0.294482
APP	630.676	622.906	628.185	663.088	674.37	681.602
APPBP2	144.959	140.07	141.169	130.365	133.944	126.589
APPL1	81.3412	73.6808	76.5292	87.3688	86.3489	83.015
APPL2	29.8357	26.8082	29.0697	26.9054	27.7049	27.9668
APRT	30.5806	30.7426	30.2795	28.8402	28.2565	30.4017
APTR	7.47761	8.91126	8.83099	7.9779	6.53779	7.23737
APTX	48.1546	48.3175	45.1018	43.3663	45.2806	45.549
AQP1	1.24119	1.02311	0.937827	0.053115	0.22575	0.187434
AQP11	1.11708	1.12803	1.11932	1.53754	1.45429	1.20439
AQP12B	0.27314	0.288641	0.242094	0.185653	0.0502445	0.160672
AQP3	6.65235	8.28909	6.92719	4.50638	4.86412	5.32575
AQP4	0.0001	0.026331	0.0908477	0.0266075	0.0251722	0.0536241
AQP6	0.0497436	0.026331	0.0001	0.053115	0.0753167	0.026862
AQR	123.34	115.416	116.762	126.176	126.464	123.427
ARAF	33.9565	32.5788	34.1514	31.8885	33.1458	33.4795
ARAP1	28.396	29.0097	29.2812	29.6346	29.8104	29.7853
ARAP1-AS2	0.0500623	0.185602	0.0001	0.160066	0.0256491	0.0546727
ARAP2	0.198675	0.157486	0.0303492	0.477235	0.275895	0.240958
ARAP3	0.0249218	0.0001	0.0303492	0.0001	0.0001	0.0001
ARC	13.1557	14.0861	13.7635	3.94972	4.43788	4.2285
ARCN1	126.515	124.649	124.625	124.98	125.309	119.122
AREL1	87.0254	81.2112	83.851	84.0289	81.6102	82.0525
ARF1	525.233	523.373	517.582	490.517	501.782	494.826
ARF3	190.756	190.463	194.987	205.831	196.767	199.431
ARF4	184.923	184.456	186.154	182.186	183.353	180.242
ARF4-AS1	0.297962	0.367333	0.151346	0.159145	0.250822	0.187434
ARF5	83.1284	87.0082	80.2514	71.5969	71.481	71.8026
ARF6	91.6919	96.6612	97.6447	89.5424	88.129	85.1301
ARFGAP1	42.8424	41.0774	41.9861	38.9393	38.5364	39.8488
ARFGAP2	67.3652	70.193	67.0321	64.5729	63.1319	61.5254
ARFGAP3	24.0275	23.2146	22.1728	27.515	27.8301	28.2878
ARFGEF1	62.3029	59.6493	60.8011	54.8706	53.9305	53.2566
ARFGEF2	58.1328	59.5181	53.874	57.866	50.4204	55.0496
ARFIP1	40.0872	40.1076	41.5628	40.2649	39.2133	38.0829
ARFIP2	30.928	32.8938	32.2761	27.3029	27.705	28.7693
ARFRP1	10.0529	13.168	10.3453	8.77407	7.97306	9.07242
ARG2	20.6653	19.2092	21.8733	11.4149	12.2357	11.3046
ARGLU1	41.2043	41.3401	38.5074	33.7707	33.5217	32.9174
ARHGAP1	36.5378	39.8449	40.6853	41.5108	42.8485	42.3912
ARHGAP10	14.6698	13.3254	14.2777	13.2273	14.2161	13.7558
ARHGAP11A	181.707	181.24	174.732	188.405	183.762	186.827
ARHGAP11A-SCG5	1.26876	1.83364	0.183284	0.218224	0.727702	0.381822
ARHGAP11B	2.50617	3.0272	3.01128	2.82351	1.7288	1.7101
ARHGAP12	24.3751	25.4703	23.6549	32.5515	32.9952	31.0975
ARHGAP17	77.3465	79.1144	78.8295	75.7322	77.5249	75.3367
ARHGAP18	4.54249	3.82982	3.90225	5.88477	5.26527	5.67365
ARHGAP19	73.1486	71.6701	73.9287	94.5527	90.2612	89.3867
ARHGAP19-SLIT1	0.000101932	0.10284	0.00164302	0.331014	0.408073	0.558924
ARHGAP20	1.63834	1.49526	1.45206	0.821832	0.526617	0.749437
ARHGAP21	41.13	41.3401	39.1124	35.4408	34.65	34.764
ARHGAP22	2.55675	2.49204	2.26879	0.74231	0.651978	0.776199
ARHGAP23	25.0205	26.8081	26.4379	20.1723	20.3838	20.0984
ARHGAP24	3.00354	3.22651	3.35777	4.40034	4.16208	4.92432
ARHGAP25	0.173853	0.157486	0.211845	0.159145	0.0001	0.0803861
ARHGAP26	7.57075	8.52518	8.1069	6.46792	7.47161	6.90471
ARHGAP27	0.571002	0.603412	0.847079	0.74231	0.601833	0.428293
ARHGAP27P1	0.734066	0.683993	0.779681	0.54732	0.387436	0.751018
ARHGAP27P1-BPTFP1-KPNA2P3	4.8579	4.40161	5.2581	3.68621	3.91151	4.19479
ARHGAP28	13.2302	13.9287	14.0055	13.4129	12.2741	13.4614
ARHGAP29	45.3497	43.3602	45.2835	91.874	90.9381	91.8201
ARHGAP30	0.124209	0.131255	0.0605985	0.0266075	0.0502445	0.214196
ARHGAP31	1.73763	1.88873	2.0873	1.08691	0.952845	1.15087
ARHGAP31-AS1	0.347605	0.419795	0.302592	0.238668	0.376183	0.535341
ARHGAP32	18.4676	17.8371	18.0892	23.9894	22.0385	26.2538
ARHGAP33	24.2759	26.2837	25.47	19.9337	20.9856	21.8916
ARHGAP35	241.616	234.951	229.441	289.86	278.252	279.262
ARHGAP36	235.93	236.125	242.233	132.563	137.247	133.779
ARHGAP39	27.8502	27.1753	27.7993	27.3029	29.46	29.3582
ARHGAP4	1.7128	1.57396	2.23854	0.980878	0.727195	0.802961
ARHGAP42	38.269	37.2989	35.9641	19.5361	19.7067	20.1769
ARHGAP42-AS1	0.280087	0.237604	0.153568	0.21216	0.175606	0.296102
ARHGAP44	7.2729	6.37423	6.89693	6.07032	4.51311	4.71022
ARHGAP45	12.4981	13.1665	12.8405	10.2654	10.3073	9.47269
ARHGAP5	89.2344	84.8572	87.1771	90.0462	85.1467	87.0838
ARHGAP5-AS1	1.1419	1.18049	1.33107	1.61706	1.47936	1.63258
ARHGAP6	8.11682	7.58084	8.74213	7.47522	7.17075	8.56397
ARHGAP9	0.794398	1.07557	0.877328	0.053115	0.0753167	0.13391
ARHGDIA	1192.68	1199.74	1215.26	1059.38	1095.22	1118.44
ARHGDIB	0.620646	1.07557	0.756331	0.371205	0.4514	0.669151
ARHGDIG	7.76933	8.07924	8.13715	4.77145	5.19005	5.5666
ARHGEF1	17.3257	16.8929	17.1211	16.3817	16.8737	17.1814
ARHGEF10	39.9387	39.95	38.7192	34.1151	32.8198	34.3093
ARHGEF10L	9.75506	9.70553	9.07486	6.07032	5.46584	6.82442
ARHGEF11	72.0329	76.3323	74.1404	81.698	74.1645	80.3397
ARHGEF12	53.8633	52.488	52.4822	49.8337	47.5364	47.4757
ARHGEF17	20.0215	20.7364	20.5812	12.9578	12.8471	12.7293
ARHGEF18	38.0772	41.2873	44.1036	37.3761	36.6304	37.1724
ARHGEF19	2.75532	3.3052	3.17627	1.7761	1.50443	1.73963
ARHGEF2	280.672	280.812	275.623	233.992	236.315	246.098
ARHGEF25	42.2967	43.0975	43.0148	32.7633	32.7696	32.5429
ARHGEF26	5.3368	4.19706	4.08374	4.24131	4.93933	5.88775
ARHGEF26-AS1	0.0001	0.0001	0.121097	0.0796225	0.150533	0.0536241
ARHGEF28	46.2181	44.9082	42.4097	41.4313	40.0905	43.4617
ARHGEF3	7.19842	7.4497	5.95921	9.06566	8.85058	8.72453
ARHGEF33	0.0001	0.026331	0.0001	0.0266075	0.0251722	0.0001
ARHGEF37	0.0993873	0.026331	0.0605985	0.0266075	0.0251722	0.0803861
ARHGEF38	0.0745761	0.105024	0.0001	0.053115	0.0502445	0.160672
ARHGEF39	20.0359	19.1575	19.8737	19.7284	19.5162	20.3866
ARHGEF4	6.08144	7.39724	6.80618	8.74758	8.90074	8.43015
ARHGEF40	15.9983	17.6632	16.1847	9.52838	9.75916	10.2468
ARHGEF6	19.3114	17.9947	19.6017	16.4878	16.3472	16.1376
ARHGEF7	110.979	108.386	107.896	105.288	104.525	103.971
ARHGEF7-AS2	0.0514384	0.157486	0.062624	0.10613	0.0506816	0.107148
ARHGEF9	1.43977	1.4428	1.33107	1.37849	1.30386	1.41849
ARID1A	294.215	299.658	309.407	334.319	310.317	342.213
ARID1B	169.068	167.605	171.823	210.726	191.899	203.265
ARID2	70.2221	66.6537	69.8149	76.3942	73.8878	75.9509
ARID3A	35.396	38.1924	37.4789	33.4526	33.2709	32.2484
ARID3B	73.074	74.5485	76.4416	83.4722	81.6604	86.2274
ARID3C	0.0001	0.026331	0.0605985	0.10613	0.125461	0.187434
ARID4A	17.2513	14.5059	17.6051	16.3287	15.9459	15.4953
ARID4B	73.0999	68.6484	70.7518	69.2371	61.7288	64.2557
ARID5A	4.71625	4.61675	5.17272	5.19557	4.63846	6.18213
ARID5B	1.16673	0.865722	1.14957	0.63628	0.476472	0.40153
ARIH1	121.652	119.456	122.268	121.457	121.174	122.57
ARIH2	109.21	113.265	113.308	103.564	103.193	99.5778
ARIH2OS	1.12309	0.316613	0.428959	0.585166	0.782633	0.780359
ARL1	45.6727	44.5932	42.4706	51.1863	52.1258	52.9348
ARL10	67.9125	71.3222	69.9666	62.0807	56.513	60.6696
ARL13B	16.6804	17.1552	14.5802	12.7767	13.163	12.2304
ARL14EP	43.3875	42.3893	41.3786	49.408	49.0915	45.655
ARL15	12.8826	14.9517	13.1888	20.0928	19.3809	19.3223
ARL16	35.7435	37.6418	37.2973	31.1462	32.519	30.5354
ARL17A	16.1156	17.846	17.1329	17.155	15.4334	15.5352
ARL17B	17.6851	19.5311	19.7674	19.5033	17.0461	18.2131
ARL2	39.4499	42.6968	43.0444	54.1325	54.5741	55.2081
ARL2-SNX15	6.60735	8.15804	7.14293	12.1127	10.0605	8.75031
ARL2BP	86.5041	87.2967	87.1179	59.5625	58.5187	60.8302
ARL3	51.9025	55.531	51.8776	55.2682	55.159	56.2004
ARL4A	5.98216	6.7677	6.71543	7.31618	7.37133	6.79765
ARL4C	17.549	17.4437	17.9984	8.29693	8.97595	8.0287
ARL4D	64.8099	65.9447	67.2139	43.3134	40.8929	40.1432
ARL5A	94.5685	94.5605	92.5321	90.149	86.5249	91.096
ARL5B	143.47	143.352	135.668	126.52	124.308	117.833
ARL6	22.0916	20.2241	19.3294	24.1219	23.192	23.5774
ARL6IP1	469.312	465.144	460.883	446.379	462.527	444.321
ARL6IP4	80.8446	84.0709	83.7606	75.8386	77.4486	71.776
ARL6IP5	76.9477	75.6502	72.9008	69.0521	69.8263	70.3575
ARL6IP6	45.449	50.2065	46.6155	45.1946	45.3576	45.0957
ARL8A	54.9299	57.2348	56.385	56.355	51.4235	53.2556
ARL8B	96.7307	91.7035	93.9543	103.591	103.899	103.89
ARLNC1	0.0993873	0.183717	0.242094	0.185653	0.0753167	0.214196
ARMC1	73.8467	68.4114	68.575	78.6988	79.4044	77.6905
ARMC10	22.9896	25.937	25.4761	29.689	31.9532	31.0493
ARMC12	0.322784	0.209948	0.242094	0.556757	0.22575	0.348007
ARMC2	1.56387	1.49526	1.72431	3.10148	2.45718	2.3284
ARMC5	14.8932	14.6894	16.6372	14.7383	15.1438	13.8896
ARMC6	84.6173	90.6292	88.4777	95.932	94.4971	101.162
ARMC7	33.0872	32.9987	33.2741	36.0504	34.9255	38.5376
ARMC8	48.3529	45.9304	46.0395	47.1571	48.1138	46.7803
ARMC9	21.5454	21.2734	23.05	18.3433	18.704	18.2251
ARMCX1	1.66316	1.65265	2.32929	2.04118	1.88052	1.68611
ARMCX2	56.9915	53.826	56.3842	57.2558	58.6184	57.1101
ARMCX3	49.5686	46.4808	50.2135	61.9491	60.1745	62.4891
ARMCX4	20.4783	22.0604	21.7191	22.3459	19.7821	20.5805
ARMCX5	19.172	18.2553	16.6024	21.3021	22.4661	21.6253
ARMCX5-GPRASP2	12.7343	10.7521	10.8343	13.8867	12.6299	12.6387
ARMCX6	20.4285	21.5356	19.5713	26.8257	27.1534	26.5747
ARMH1	0.0745655	0.105024	0.181595	0.053115	0.0502445	0.107148
ARMH3	29.8359	30.7952	30.8241	27.4619	27.0029	28.5552
ARMH4	17.1768	16.6829	16.4859	16.6733	15.0434	15.1474
ARMS2	0.0001	0.026331	0.0001	0.0001	0.0753167	0.026862
ARMT1	56.5449	53.2765	53.4195	46.1493	45.9817	46.0835
ARNT	166.28	161.897	163.673	195.384	197.225	201.68
ARNT2	129.446	134.67	129.013	145.791	147.074	146.522
ARNTL	6.67717	7.03	6.83643	6.0173	5.26527	6.74413
ARNTL2	15.7371	14.1386	15.1549	15.9046	13.9403	13.3276
ARPC1A	142.206	139.212	144.013	153.952	153.288	152.926
ARPC1B	15.8116	17.0066	16.4557	13.4659	13.0878	13.3811
ARPC2	111.577	110.041	111.803	100.517	100.042	97.521
ARPC3	99.2872	99.7545	96.556	97.81	97.4794	96.8794
ARPC4	127.103	126.11	123.941	118.611	118.582	119.587
ARPC4-TTLL3	0.415264	0.334131	0.739496	0.353712	0.00157343	0.601286
ARPC5	123.389	122.027	122.298	133.889	138.248	132.712
ARPC5L	38.1512	40.9729	39.5964	35.4406	35.2015	32.0343
ARPIN	30.2748	33.3576	32.5139	23.0984	22.1197	23.4985
ARPIN-AP3S2	19.961	18.1844	18.3248	13.0466	8.17004	13.4499
ARPP19	389.14	392.898	374.013	386.216	361.325	356.727
ARRB1	56.4449	55.5311	55.205	66.0833	65.2128	64.845
ARRB2	80.001	81.8928	81.8852	76.103	79.6306	82.4271
ARRDC1	2.80496	3.20028	2.69228	1.93515	2.2566	2.3284
ARRDC1-AS1	11.4678	11.0695	10.8596	11.1068	10.731	9.34006
ARRDC2	8.58847	8.39404	7.65317	9.30422	9.40216	9.8753
ARRDC3	52.3992	51.0715	50.7883	51.1597	48.1137	48.5195
ARRDC3-AS1	0.149031	0.105024	0.0908477	0.0796225	0.0502445	0.0803861
ARRDC4	23.5064	22.48	22.9593	16.1697	15.6953	15.3615
ARSA	2.13478	1.81004	2.23854	2.14721	1.83037	1.79316
ARSB	27.2793	28.1459	27.89	32.3923	31.6663	29.1974
ARSD	0.0497436	0.026331	0.103408	0.21216	0.22575	0.0803861
ARSF	0.173853	0.026331	0.121097	0.0796225	0.0753167	0.0536241
ARSG	4.24496	4.58994	5.03459	5.4293	6.35205	5.66174
ARSI	2.03549	1.49526	1.72431	0.95437	0.977917	1.20439
ARSJ	1.39012	1.15426	0.786581	0.609773	1.05313	0.722675
ARSK	9.45721	10.0203	9.37737	12.8297	13.6645	11.6683
ART5	0.670289	0.682105	0.847079	3.07497	2.45718	2.59602
ARTN	0.0249218	0.0001	0.0605985	0.0266075	0.0251722	0.0001
ARV1	31.251	32.5527	29.5535	39.9992	42.8229	41.8021
ARVCF	8.71256	10.2564	8.2279	4.10876	4.0618	4.7905
ARX	0.0001	0.026331	0.0001	0.0266075	0.0502445	0.0001
AS3MT	14.7914	14.4412	13.4573	17.0281	17.1804	16.1826
ASAH1	51.0587	49.0517	51.2126	48.2433	50.1447	50.6344
ASAH2	3.68992	2.49574	3.32966	2.45529	2.93732	1.87554
ASAH2B	20.1889	18.2532	19.7507	14.8808	16.0677	14.958
ASAP1	140.27	131.468	134.641	173.01	160.86	165.956
ASAP1-IT2	0.0001	0.026331	0.0605985	0.053115	0.0001	0.0001
ASAP2	37.4475	34.0905	36.8021	35.6317	33.7518	35.3143
ASAP3	9.25865	9.41705	8.56064	5.11605	4.73876	4.62994
ASB1	57.3627	59.0189	58.1986	52.1145	47.0607	50.393
ASB12	0.0001	0.026331	0.0001	0.0001	0.0001	0.0001
ASB13	52.4242	53.695	50.5461	51.0532	51.1719	50.0178
ASB14	0.149031	0.414305	0.181595	0.0796225	0.22575	0.26772
ASB16	0.575542	0.981198	1.52889	1.2447	0.75651	1.01009
ASB16-AS1	10.0484	9.66878	11.418	9.86215	10.4008	8.70473
ASB18	0.0001	0.0001	0.0001	0.0796225	0.0753167	0.0536241
ASB2	0.0497436	0.0787929	0.0908477	0.185653	0.22575	0.0536241
ASB3	22.9635	22.4429	22.4353	26.2595	27.2931	24.9417
ASB5	0.0001	0.0001	0.0001	0.159145	0.0502445	0.160672
ASB6	33.3348	32.3209	34.843	32.6028	31.1429	31.3612
ASB7	35.0981	33.1035	32.9112	34.195	36.38	32.4089
ASB8	27.6518	26.808	26.8313	29.2115	28.9335	28.9033
ASB9P1	0.0001	0.0001	0.0001	0.0001	0.0251722	0.0536241
ASCC1	22.9603	22.244	23.9273	26.5077	26.9276	27.1903
ASCC2	56.7922	60.3315	54.6907	59.3769	56.4632	62.3821
ASCC3	168.517	160.141	160.864	181.101	174.979	187.066
ASCL1	385.011	377.359	380.233	392.709	386.689	395.382
ASCL5	0.0249218	0.26241	0.211845	0.159145	0.175606	0.187434
ASDURF	1.42687	1.70292	2.0106	2.09592	1.7598	1.92981
ASF1A	78.0014	76.9616	73.3538	78.5597	82.548	81.9997
ASF1B	46.3176	46.9011	44.9807	34.7779	36.054	34.4696
ASGR1	0.595824	0.498488	0.423589	0.132638	0.351111	0.321244
ASH1L	253.157	254.131	253.919	265.404	231.614	249.246
ASH1L-AS1	3.56518	3.91583	4.00532	2.78765	2.73753	2.56926
ASH2L	66.547	64.7373	67.0634	61.736	64.7867	64.3636
ASIC1	13.255	11.8565	11.8578	24.6257	27.5296	23.8985
ASIC3	0.769577	0.787029	0.695833	0.795325	1.32893	1.01706
ASIC4	0.54618	0.314872	0.544586	0.185653	0.0502445	0.0803861
ASIP	0.0001	0.0525619	0.0605985	0.0266075	0.0502445	0.0001
ASL	8.48914	8.44648	8.40939	4.90399	5.66642	5.43279
ASMTL	6.85029	7.2136	6.62467	5.51367	4.96441	5.83423
ASMTL-AS1	0.100029	0.236179	0.211845	0.238668	0.0251722	0.0536241
ASNS	80.6852	79.4314	79.1097	156.449	155.804	152.67
ASNSD1	84.3088	83.839	81.5991	81.1373	81.5568	77.8226
ASNSP1	0.149031	0.498488	0.181595	0.344698	0.476472	0.294482
ASPDH	0.223496	0.236179	0.574836	0.159145	0.300967	0.0803861
ASPH	54.8207	52.806	52.7574	58.3507	60.4809	59.906
ASPHD1	35.3464	38.6645	38.1747	38.7276	36.6056	39.26
ASPHD2	8.56721	8.97455	9.25806	6.52304	7.68358	7.58058
ASPM	209.17	196.459	198.127	197.42	181.267	188.465
ASPRV1	0.794398	0.682105	1.02857	0.556758	0.351111	0.374769
ASPSCR1	32.4922	33.3656	34.968	32.5251	34.3741	31.7132
ASRGL1	54.1852	55.0849	54.7213	47.6342	45.0298	47.2089
ASS1	601.587	588.076	586.179	304.323	315.974	312.691
ASTE1	7.83399	7.17966	7.67597	9.07992	10.8828	9.51182
ASTN2	16.5562	15.214	14.2777	22.4254	22.3896	20.0181
ASXL1	114.65	116.624	116.639	104.358	104.68	104.878
ASXL2	50.7603	49.8647	49.1549	51.5305	47.3862	51.8648
ASXL3	25.4921	25.5228	24.5927	17.23	15.57	18.0645
ATAD1	115.793	112.428	110.442	100.463	106.532	102.097
ATAD2	206.294	197.047	191.054	190.032	193.658	193.302
ATAD2B	33.7831	36.0413	34.5747	39.8414	34.6249	37.0659
ATAD3A	36.7126	37.7797	37.251	34.3623	33.9594	35.5144
ATAD3B	18.1422	18.4333	18.1344	20.6079	18.9426	19.3192
ATAD3C	0.200377	0.0268107	0.0613325	0.430299	0.0761934	0.162794
ATAD5	28.0488	27.5164	28.2831	26.8787	24.4706	23.3634
ATAT1	30.7295	31.215	30.0981	30.4042	32.7444	31.9272
ATCAY	94.8691	92.8577	89.9916	48.0582	51.2227	50.7142
ATE1	45.0947	41.9054	42.0014	41.5457	40.3333	39.8117
ATE1-AS1	0.180744	0.274065	0.317295	0.256692	0.0834038	0.117537
ATF1	29.3643	28.2508	28.1621	24.5195	25.3231	25.6381
ATF2	64.4122	65.6032	64.0981	65.3412	64.7373	63.3994
ATF3	10.9714	10.8072	11.1923	12.1935	11.8843	11.3472
ATF4	248.46	252.186	247.456	317.506	318.993	314.748
ATF5	16.2584	18.2831	17.3935	12.9358	13.7397	12.8459
ATF6	89.4579	91.4937	92.1091	87.2098	86.8252	86.6556
ATF6B	43.5125	43.4118	43.1053	45.5666	46.0829	44.8259
ATF7	27.0709	25.6759	26.8605	28.2124	25.8746	28.7201
ATF7-NPFF	0.0021848	0.082745	0.000100002	0.0786113	0.0358213	0.0905046
ATF7IP	136.669	132.233	136.791	120.797	119.117	120.615
ATF7IP2	3.8723	4.11836	4.02325	4.66542	3.78601	3.34535
ATG10	6.67717	5.82337	5.29372	8.82711	9.20164	9.0457
ATG101	28.5948	30.9528	30.3702	29.4767	29.8359	31.9537
ATG12	59.6222	58.4689	57.9874	64.2269	67.3679	65.2719
ATG13	63.694	63.4256	63.2514	55.5329	53.6796	54.4869
ATG14	16.8293	15.7387	16.1532	17.3625	18.704	16.9672
ATG16L1	35.3465	36.1465	35.2705	37.7734	36.6555	38.8582
ATG16L2	1.29083	1.91496	1.21007	2.01467	1.52951	2.03401
ATG2A	23.1093	22.1652	22.1123	16.5409	18.2526	16.6194
ATG2B	37.4314	36.4874	36.1177	36.3154	34.6499	35.8077
ATG3	38.1262	38.3494	38.7791	43.3394	41.2679	40.1688
ATG4A	5.51054	6.82016	5.68696	5.72573	4.98948	5.24545
ATG4B	37.0591	37.9821	37.0552	36.7923	38.0597	35.7806
ATG4C	23.7794	22.2439	22.1123	20.7291	22.7909	21.5703
ATG4D	34.5225	34.0962	34.9581	29.3828	28.6775	27.7649
ATG5	35.6693	36.3823	35.3614	35.759	37.3329	34.8709
ATG7	28.386	26.9178	27.2133	26.3993	27.7076	27.208
ATG9A	44.0334	45.6949	44.7991	35.1225	36.33	39.5007
ATG9B	3.77302	3.90292	4.28473	4.47178	5.03963	4.72074
ATIC	184.997	185.322	184.823	226.109	235.253	228.468
ATL1	25.666	26.2836	26.68	30.2451	31.1902	30.4017
ATL2	74.093	72.4762	71.9328	75.731	73.7615	73.2737
ATL3	0.844042	1.02311	0.78658	1.53753	1.42922	1.60582
ATM	23.3824	22.585	20.4485	25.7124	20.3336	21.4097
ATMIN	55.3784	53.5632	52.6631	54.8433	54.1064	54.754
ATN1	214.616	216.584	215.109	225.897	223.052	237.587
ATOH1	0.0001	0.026331	0.0001	0.556758	0.576761	0.428293
ATOH7	0.54618	0.918184	0.726082	0.821833	0.9027	0.963533
ATOH8	47.236	46.1141	47.4309	42.147	40.7675	43.756
ATOX1	18.2441	18.4142	20.9628	23.4592	22.7155	21.6238
ATP10A	0.81922	0.603412	0.665583	0.397713	0.250822	0.508579
ATP10D	14.5457	15.7124	15.0945	17.2565	16.7985	16.3785
ATP11A	48.5763	46.6915	48.3384	49.9401	48.4646	51.7044
ATP11A-AS1	0.0497436	0.0787929	0.0605985	0.159145	0.0251722	0.107148
ATP11B	28.5948	26.677	26.3169	34.3803	30.6133	31.5525
ATP11C	83.999	82.3642	81.2492	108.044	103.875	104.102
ATP12A	0.124209	0.105024	0.0908477	0.10613	0.100389	0.160672
ATP13A1	61.4589	65.8398	68.2424	63.9362	65.0375	71.9365
ATP13A2	25.4427	25.995	27.1036	20.6759	23.3424	23.283
ATP13A3	124.009	127.167	127.227	139.244	125.313	126.209
ATP13A4	0.0001	0.026331	0.0303492	0.0266075	0.100389	0.026862
ATP13A5	0.0497436	0.0268017	0.0605985	0.0535861	0.0753167	0.0803861
ATP13A5-AS1	0.496536	0.235708	0.453839	0.476764	0.501545	0.535341
ATP1A1	1182.79	1200.04	1183.29	1885.67	1926.68	1915.18
ATP1A1-AS1	2.65711	2.99317	3.32878	3.4484	2.43438	2.49037
ATP1A3	405.301	426.707	432.254	251.038	264.132	272.856
ATP1B1	127.361	128.064	131.609	135.128	135.019	132.954
ATP1B2	2.1596	3.06912	2.60154	1.59055	1.85545	2.16783
ATP1B3	125.177	130.027	133.278	135.825	142.511	134.399
ATP23	5.41125	4.77414	5.05173	6.62696	7.948	6.6906
ATP2A1	0.223496	0.577181	0.332842	0.265175	0.150533	0.160672
ATP2A1-AS1	5.90769	5.95452	5.6567	7.76679	8.44944	8.26956
ATP2A2	727.612	723.452	717.396	712.595	697.227	705.987
ATP2A3	12.7337	13.1419	13.6123	3.07497	4.2373	3.6665
ATP2B1	78.7061	75.7236	78.7363	70.8015	72.9796	72.7082
ATP2B1-AS1	0.425473	0.713159	0.335402	0.901355	1.05975	1.02198
ATP2B2	10.9961	11.3057	10.5571	7.95236	8.02322	8.40335
ATP2B3	32.517	33.7332	34.6956	14.2081	14.2913	14.4248
ATP2B4	46.8395	46.2189	47.0072	29.1849	30.5631	29.5189
ATP2C1	110.541	109.599	110.326	126.586	127.34	120.419
ATP2C2-AS1	0.0001	0.0001	0.0303492	0.0001	0.0001	0.026862
ATP5F1A	415.182	421.307	414.14	450.373	470.786	454.302
ATP5F1B	878.618	872.232	884.791	878.512	893.374	882.264
ATP5F1C	128.577	125.406	129.043	143.297	147.397	146.194
ATP5F1D	83.353	86.2455	87.1784	88.3496	88.7558	92.8659
ATP5F1E	71.7633	75.9992	71.9436	73.019	72.8746	71.4506
ATP5IF1	65.8524	69.9314	67.9699	58.343	62.0538	60.8037
ATP5MC1	134.06	143.882	147.129	178.212	186.494	183.299
ATP5MC2	158.515	163.285	171.482	184.073	190.473	190.592
ATP5MC3	247.39	247.435	247.279	248.876	256.103	242.18
ATP5MD	106.983	104.427	109.017	110.749	114.906	112.989
ATP5ME	79.8518	85.3554	84.607	81.3254	84.9445	81.8919
ATP5MF	121.49	123.17	127.313	136.613	138.429	138.664
ATP5MF-PTCD1	1.8264	2.08138	1.41193	1.29369	2.56894	3.01559
ATP5MG	69.7987	75.1524	73.8075	73.3194	74.8902	75.3616
ATP5MGL	0.149031	0.288641	0.242094	0.132638	0.250822	0.160672
ATP5MPL	55.4522	60.2002	58.1398	61.4433	62.531	60.6426
ATP5PB	257.849	253.286	258.177	280.158	289.183	290.93
ATP5PD	190.05	191.101	189.783	215.173	218.276	208.38
ATP5PF	80.5418	80.3346	79.3359	86.0212	88.1893	83.2847
ATP5PO	165.959	166.147	168.065	185.128	189.521	189.368
ATP6AP1	105.518	106.209	107.476	101.815	107.585	102.365
ATP6AP1L	0.943329	1.8625	1.51256	1.56404	1.70501	1.57906
ATP6AP2	58.8526	60.8297	61.4666	58.4226	57.4656	53.4707
ATP6V0A1	156.702	161.426	158.869	154.169	158.282	166.352
ATP6V0A2	37.1335	36.0414	32.276	29.1053	27.6798	27.1636
ATP6V0B	113.562	110.167	113.71	108.6	111.698	111.274
ATP6V0C	195.036	199.443	202.76	190.39	194.874	196.849
ATP6V0D1	70.3948	70.2204	72.9008	65.182	67.1937	66.6643
ATP6V0E1	56.0478	60.3051	59.5911	51.0801	51.7743	52.534
ATP6V0E2	36.289	35.812	37.2112	40.4727	38.9906	39.3729
ATP6V0E2-AS1	3.1281	3.95457	3.26235	2.54904	1.92776	2.32257
ATP6V1A	127.411	128.191	125.625	113.134	109.064	106.54
ATP6V1B1	0.248318	0.288641	0.272343	0.42422	0.125461	0.294482
ATP6V1B1-AS1	0.149031	0.105024	0.302592	0.503743	0.426328	0.669151
ATP6V1B2	162.509	164.678	165.857	162.942	158.607	159.529
ATP6V1C1	77.8165	73.2894	67.9097	83.5517	79.2283	81.8384
ATP6V1C2	6.43637	6.44682	6.05679	4.73771	4.12408	4.78593
ATP6V1D	43.2397	41.0516	45.011	45.54	45.5563	43.3011
ATP6V1E1	65.5557	62.7189	61.6791	59.8548	59.8226	60.6955
ATP6V1E2	5.48572	4.27575	4.65848	7.07762	7.77247	7.14556
ATP6V1F	87.0507	85.3281	89.5698	105.502	107.585	105.07
ATP6V1FNB	0.81922	0.734567	0.847079	0.768818	0.702122	0.936771
ATP6V1G1	131.258	133.909	133.732	124.161	122.603	122.651
ATP6V1G2	7.23434	8.04805	7.55453	7.8847	8.9986	9.01329
ATP6V1G2-DDX39B	5.57702	7.12444	6.20715	5.85966	7.84777	5.69809
ATP6V1G3	0.0497436	0.0001	0.0001	0.0796225	0.0502445	0.0001
ATP6V1H	42.3463	41.6289	41.9254	38.8601	39.9909	38.939
ATP7A	33.8821	33.7332	37.4489	31.1201	29.5352	30.4286
ATP7B	14.9428	15.6599	16.244	14.2346	13.9152	14.7459
ATP8A1	88.164	81.5268	80.1624	90.2035	86.1704	86.4437
ATP8A2	7.67003	7.68577	6.83643	7.97886	8.5999	8.34986
ATP8B1	0.0249218	0.183717	0.0908477	0.10613	0.125461	0.0803861
ATP8B2	102.317	99.1264	99.7314	98.5264	90.4877	94.4699
ATP8B3	0.27314	0.183717	0.181595	0.053115	0.175606	0.107148
ATP8B4	0.0497436	0.0001	0.0908477	0.0001	0.0753167	0.0536241
ATP8B5P	0.198824	0.393772	0.151346	0.318274	0.451846	0.321607
ATP9A	82.4085	78.9553	79.3741	54.3935	51.674	54.1932
ATP9B	4.79071	4.8266	4.44674	5.83175	5.76671	4.62993
ATPAF1	89.3587	92.1226	88.7211	75.8648	79.6546	77.6634
ATPAF2	12.6592	12.2237	13.5215	14.6853	14.9933	15.0404
ATPSCKMT	28.1726	27.6477	28.0712	30.5105	32.4689	32.6233
ATR	28.5452	28.2507	28.6766	33.2404	29.3342	31.5792
ATRAID	41.1297	40.6579	41.4718	46.9979	48.239	47.5026
ATRIP	17.4254	20.1249	21.0335	15.0259	17.4653	19.4889
ATRIP-TREX1	0.669874	0.361667	0.776432	1.32943	1.16368	0.0476097
ATRN	80.8208	83.8348	83.0948	95.5058	85.3958	93.5079
ATRNL1	10.326	10.2564	9.80085	11.6369	11.2074	11.9092
ATRX	141.434	137.627	136.694	134.101	121.129	125.135
ATXN1	3.64891	4.01344	4.32574	3.23402	3.58543	3.74678
ATXN1-AS1	0.0001	0.131255	0.0303492	0.265175	0.275895	0.294482
ATXN10	218	214.634	215.55	200.805	209.576	203.721
ATXN1L	26.3609	28.6968	27.3454	26.5341	23.4426	23.7113
ATXN2	65.9519	68.7252	66.2757	74.7258	73.8627	70.4107
ATXN2-AS	0.0497436	0.026331	0.0908477	0.0266075	0.0502445	0.026862
ATXN2L	223.102	219.756	227.716	246.985	248.533	255.513
ATXN3	17.1023	15.2928	15.8507	18.1047	15.8458	15.8432
ATXN7	18.542	20.093	19.6318	19.218	18.4031	19.1082
ATXN7L1	7.397	6.34799	7.47166	8.72108	7.89785	8.67099
ATXN7L2	15.6627	16.7354	17.5446	19.218	20.0078	21.2491
ATXN7L3	206.61	206.856	205.066	172.021	161.694	165.682
ATXN7L3B	281.008	278.232	271.336	228.998	220.912	227.718
AUH	5.58501	5.61353	6.71543	6.91857	6.46873	5.83422
AUNIP	17.0742	17.8569	16.6258	15.523	15.5274	15.5895
AUP1	108.124	106.808	104.358	123.658	132.502	135.198
AURKA	103.284	101.275	101.484	97.1228	104.702	101.99
AURKAIP1	48.8988	50.0226	52.3611	45.116	46.1327	45.6031
AURKAP1	1.91203	1.60253	1.39333	1.96315	1.70558	1.20483
AURKB	84.4435	84.1499	88.9929	83.0749	88.8061	85.5058
AURKC	0.173853	0.026331	0.0605985	0.053115	0.0251722	0.214196
AUTS2	183.391	184.667	183.547	171.294	162.665	175.12
AVEN	9.53168	10.3613	10.4966	9.94041	9.7532	10.1162
AVIL	0.0249218	0.0526241	0.0605985	0.185936	0.226264	0.0805733
AVL9	76.9713	76.6434	74.7438	83.7889	81.4094	79.9651
AVPI1	6.15591	6.37422	6.38269	3.76417	3.73586	3.26507
AVPR1A	0.719933	0.944415	0.605085	0.265175	0.250822	0.0803861
AVPR2	0.0001	0.0787929	0.0605985	0.0001	0.0001	0.0001
AXDND1	0.0001	0.026331	0.0605985	0.0001	0.0001	0.0001
AXIN1	34.8751	34.5988	34.3935	28.6547	28.1061	27.6721
AXIN2	25.0453	23.5817	23.7457	21.4977	20.8602	19.5364
AXL	0.0001	0.026331	0.0001	0.0001	0.0001	0.0001
AZI2	35.8974	36.565	34.1636	43.6068	47.8304	44.7659
AZIN1	369.462	361.273	358.575	347.331	332.982	331.323
AZIN2	1.73763	1.88873	2.84353	2.09419	1.85545	1.73963
AZU1	0.0249218	0.026331	0.0001	0.0266075	0.0753167	0.0536241
B2M	103.433	102.406	103.967	87.5014	94.5475	92.57
B3GALNT1	62.6502	61.1183	59.2276	63.2474	64.2853	64.149
B3GALNT2	67.0252	66.6789	66.8327	69.6744	63.9552	66.9661
B3GALT1	12.5103	11.0171	11.3133	10.6826	9.72812	10.5443
B3GALT2	8.86149	8.44647	8.83288	2.30625	2.18138	2.30164
B3GALT4	0.0745655	0.236179	0.302592	0.10613	0.150533	0.107148
B3GALT6	22.8114	23.5817	24.26	23.8834	22.6152	24.193
B3GAT2	30.0051	30.8567	29.7837	48.8291	46.1386	45.8135
B3GAT3	25.1444	27.1753	26.5891	22.2929	23.9189	25.558
B3GLCT	13.5032	12.3549	13.7938	15.1094	15.4446	14.1572
B3GNT10	5.31197	6.63653	5.17272	5.22208	5.66642	5.40603
B3GNT2	17.1768	18.152	18.1194	9.01267	9.1515	9.31325
B3GNT4	1.4094	0.68425	0.607678	0.729279	0.902161	1.08876
B3GNT5	20.627	20.3029	20.2066	27.78	25.5988	25.879
B3GNT7	0.27314	0.26241	0.151346	0.0796225	0.125461	0.214196
B3GNT8	1.71281	1.54773	1.17982	0.53025	0.401256	0.401531
B3GNT9	7.06043	7.5748	7.70223	6.37076	6.31922	6.03761
B3GNTL1	2.96933	2.94292	2.97763	5.93201	5.18257	4.764
B4GALNT1	87.6397	85.8449	90.9882	80.4722	79.5519	83.6562
B4GALNT3	7.09914	7.73823	6.29194	4.00273	3.13413	4.4426
B4GALNT4	74.0932	75.6764	75.835	61.418	57.4907	63.1853
B4GALT1	27.0061	27.7788	26.8917	28.257	28.9335	28.1801
B4GALT1-AS1	0.0497436	0.026331	0.181595	0.0001	0.0753167	0.134459
B4GALT2	105.665	108.884	109.2	118.067	123.607	123.505
B4GALT3	101.593	99.3111	100.879	114.722	121.395	118.634
B4GALT4	7.69485	7.26608	7.89516	5.27509	6.26815	6.47651
B4GALT5	156.8	161.635	158.506	179.35	177.236	173.82
B4GALT6	3.84748	4.80037	4.53749	4.90398	4.46295	5.11164
B4GALT7	10.6735	10.6499	11.3738	11.5574	11.3327	11.5613
B4GAT1	50.4132	49.9438	51.0003	60.5697	58.0674	61.0443
B9D1	7.82135	7.32981	8.26805	7.70358	9.16347	9.69892
B9D2	3.40069	3.74952	2.80886	3.26052	3.71079	3.20912
BAALC	3.45034	3.09535	3.20652	1.7496	2.55747	2.00725
BAALC-AS1	0.0249218	0.0525619	0.0605985	0.053115	0.0251722	0.0001
BAAT	0.149031	0.183717	0.242094	0.10613	0.150533	0.026862
BABAM1	63.4691	63.7156	62.9489	64.4403	63.9848	61.6329
BABAM2	24.5488	22.8994	24.3508	25.1823	27.4272	27.9662
BABAM2-AS1	0.124209	0.0265939	0.0921671	0.053115	0.152505	0.107148
BACE1	29.9732	28.4398	29.2617	22.8741	21.1818	21.3894
BACE1-AS	0.81922	0.870371	0.907577	1.11342	0.576761	0.481817
BACE2	0.0249218	0.0001	0.0001	0.0001	0.0001	0.0001
BACH1	90.4252	83.6259	85.031	84.9032	83.6404	84.2736
BACH2	2.383	2.59696	2.29904	5.3016	5.13991	5.45956
BAD	19.9569	20.5126	20.7814	17.0179	21.2613	18.1716
BAG1	71.7103	73.3681	72.9008	54.2875	54.2564	55.3708
BAG2	73.6362	70.2753	68.3407	80.2928	80.8673	81.7164
BAG3	37.7044	36.5923	37.0252	27.939	29.7107	28.8496
BAG4	54.6331	54.3506	51.9075	54.7105	53.2535	51.6769
BAG5	72.3071	74.2859	70.1192	76.2638	69.9527	69.0195
BAG6	453.04	449.049	450.61	458.403	466.308	472.564
BAGE4	0.0501716	0.00518376	0.0001	0.0385163	0.0001	0.0787395
BAHCC1	78.536	82.6803	88.4178	70.4053	70.1519	74.5322
BAHD1	80.025	79.4532	80.5838	76.5545	76.9462	77.8241
BAIAP2	73.274	73.2108	75.4238	30.5785	35.5526	34.7991
BAIAP2-DT	128.925	128.479	133.127	66.4809	64.3856	68.163
BAIAP2L1	0.124209	0.183717	0.0303492	0.132638	0.172134	0.183851
BAIAP2L2	0.0001	0.131255	0.0001	0.053115	0.0753167	0.026862
BAIAP3	0.100558	0.26623	0.184734	0.13427	0.228679	0.0001
BAK1	30.0841	29.3263	30.5821	25.7919	25.7493	27.1368
BAMBI	19.4852	19.1487	18.8756	27.5679	29.5352	27.5382
BANF1	158.313	161.61	161.145	167.63	173.619	166.194
BANP	13.9972	13.6604	14.3973	15.8987	16.5409	15.6781
BAP1	111.971	114.551	112.558	114.115	110.017	118.235
BARD1	38.9456	37.8515	36.027	31.3583	32.594	30.3752
BARHL1	0.0497436	0.0001	0.0303492	0.0001	0.0251722	0.0536241
BARHL2	0.0001	0.0001	0.0001	0.0266075	0.0753167	0.0001
BARX1	1.66316	1.39034	1.69406	1.08691	1.47936	1.28468
BASP1	443.179	444.727	454.492	378.688	374.082	377.019
BASP1-AS1	0.0497436	0.105024	0.0908477	0.238668	0.0251722	0.294482
BATF2	0.149031	0.131255	0.242094	0.159145	0.0251722	0.0803861
BATF3	3.8723	3.35766	3.72076	1.93515	2.50732	2.6763
BAX	111.524	115.389	120.845	111.013	108.637	105.924
BAZ1A	179.549	168.734	174.769	144.676	146.374	148.869
BAZ1B	459.764	438.009	446.859	428.677	413	417.257
BAZ2A	214.58	214.735	222.137	243.283	231.842	248.051
BAZ2B	16.7168	13.9504	15.7929	11.3266	10.2576	11.3075
BBC3	4.12052	3.80359	4.35599	7.13061	8.37424	7.14556
BBIP1	16.0297	14.9186	14.05	13.646	14.1095	14.4368
BBOF1	1.27675	1.40283	1.41472	1.68693	2.01015	2.10799
BBOX1-AS1	0.496536	0.419795	0.242094	0.477235	0.401256	0.455055
BBS1	14.7443	14.191	14.2475	14.0226	16.1215	15.5756
BBS10	17.8222	17.4962	16.5464	18.2638	18.353	18.3589
BBS12	3.17729	4.3282	3.47876	3.44608	3.13413	3.77355
BBS2	20.0712	19.8304	21.3738	21.8471	22.0616	21.8126
BBS4	16.7052	17.3126	18.0892	23.1677	21.8629	23.0155
BBS5	9.43804	8.94486	9.8908	13.0555	11.5584	11.6951
BBS7	25.9141	27.7262	26.9219	27.409	29.9365	29.0369
BBS9	10.6487	10.3089	10.6781	13.5719	12.9875	13.06
BBX	51.8025	52.0161	48.5798	49.7286	47.211	49.0015
BCAN	7.07432	6.87262	7.29017	2.59784	2.63268	2.78335
BCAP29	24.1457	26.3046	24.7399	28.2322	34.294	29.1764
BCAP31	130.444	132.389	138.022	111.998	116.931	112.777
BCAR1	34.4282	34.2312	36.2992	27.2233	25.4485	28.8762
BCAR3	2.48228	2.51827	2.2083	2.49121	2.38196	2.75659
BCAR3-AS1	0.0249218	0.105024	0.0303492	0.0271984	0.0001	0.0001
BCAS1	0.0001	0.0001	0.0605985	0.0266075	0.0001	0.026862
BCAS2	96.7307	95.3234	96.7674	96.0898	96.4028	93.239
BCAS3	17.6236	17.7585	17.5447	19.9338	22.0887	21.945
BCAS4	5.85806	4.87906	4.47699	5.40763	6.21801	5.96803
BCAT1	540.244	521.172	532.008	512.257	491.223	487.421
BCAT2	23.953	26.1524	27.3758	27.9656	26.2255	27.1635
BCCIP	131.624	125.832	125.823	141.319	141.186	139.021
BCDIN3D	9.62728	9.2447	9.16316	10.0721	8.98075	10.1007
BCDIN3D-AS1	1.84061	1.98234	1.99901	2.33361	2.12645	1.99592
BCHE	4.69142	5.19383	4.26524	3.23402	3.86122	4.30879
BCKDHA	45.5484	46.6382	47.9443	45.6189	47.1354	51.6249
BCKDHB	22.4886	20.0144	18.9361	25.5004	24.6208	23.417
BCKDK	36.5876	38.481	37.9632	35.3343	35.8785	33.1848
BCL10	24.5663	25.5912	24.1004	25.2034	24.7862	23.6634
BCL11A	62.6255	66.1547	64.2795	70.6696	67.1185	71.5082
BCL11B	41.8994	43.9364	47.3097	25.0497	25.0722	24.2465
BCL2	60.9872	56.3963	58.6536	38.1974	35.1764	38.0289
BCL2L1	50.5851	50.1398	48.3876	60.8307	59.9949	64.2906
BCL2L11	25.8395	28.0933	27.0126	28.6812	24.596	26.0128
BCL2L12	12.3905	10.5923	12.6261	14.5298	15.2744	15.8794
BCL2L13	83.7484	81.7879	84.2439	92.3271	87.8294	91.3938
BCL2L15	0.223496	0.131255	0.332842	0.0796225	0.275895	0.160672
BCL2L2	20.2647	20.7454	19.7055	19.2032	17.0134	17.8997
BCL2L2-PABPN1	3.03018	3.73237	5.35488	4.24328	4.70236	5.95292
BCL3	0.446893	0.288641	0.39334	0.344698	0.150533	0.187434
BCL6	0.943329	1.12803	0.937826	1.7761	1.85544	1.98049
BCL7A	131.188	132.496	128.434	131.051	130.328	129.105
BCL7B	44.6545	44.0155	45.9793	43.5783	41.8205	40.5712
BCL7C	23.159	22.0603	22.6265	26.8785	26.3007	25.1027
BCL9	210.588	211.684	218.46	199.787	192.505	205.72
BCL9L	42.0978	40.1336	43.468	38.4099	37.6958	36.9047
BCLAF1	467.481	448.788	451.598	486.617	473.323	480.394
BCLAF3	7.02468	6.97756	7.25992	7.71379	6.06757	6.36946
BCOR	157.351	155.32	151.819	124.451	126.161	132.927
BCORL1	36.8357	37.4321	39.4754	24.8374	24.3953	25.2635
BCR	116.826	116.056	120.009	112.889	113.27	121.655
BCRP2	1.96705	2.37938	2.27114	2.03326	1.98063	1.9064
BCRP3	0.794884	0.579859	0.682484	0.171777	0.369333	0.237806
BCS1L	29.2899	28.7755	30.5518	34.1683	32.2429	32.7568
BCYRN1	178.022	180.6	191.932	131.61	133.309	126.932
BDH1	26.4352	27.2804	28.041	27.2497	28.0556	28.9565
BDH2	17.7229	18.2044	19.7831	22.0808	20.9856	19.8843
BDKRB1	0.0249218	0.131255	0.121097	0.185653	0.100389	0.240958
BDKRB2	1.91138	1.33788	1.24032	1.59055	1.78023	1.68611
BDNF	14.5399	15.7546	14.8782	9.30848	8.09022	9.39358
BDNF-AS	0.403034	0.29897	0.488615	0.499511	0.559893	0.455055
BDP1	59.498	54.9802	56.9292	58.6347	55.7106	58.5822
BEAN1	0.0745655	0.0787929	0.0908477	0.0266075	0.0251722	0.0001
BECN1	58.3594	55.9377	57.9072	57.4706	56.4814	54.2697
BEGAIN	5.46091	6.47915	5.59621	2.99545	2.88341	2.43545
BEND3	40.0621	40.7889	41.9556	33.8764	33.9483	33.3188
BEND3P3	13.9748	14.9517	15.9112	11.1333	9.07625	9.98234
BEND4	117.805	115.441	114.735	167.074	155.021	160.411
BEND5	10.599	11.1483	12.2813	9.51628	8.62493	9.44709
BEND6	5.60983	5.35122	5.8987	6.99808	6.09265	6.47651
BEND7	10.0529	10.1515	8.89339	10.8682	10.0039	10.5443
BEST1	28.6088	27.0496	26.0062	23.9199	26.0816	25.0209
BEST2	0.0001	0.0525619	0.0605985	0.053115	0.0001	0.0001
BEST4	0.0497436	0.026331	0.0303492	0.0266075	0.0001	0.0001
BET1	9.0849	10.886	10.4966	11.7959	12.11	11.9895
BET1L	29.1411	28.5396	28.7672	30.5367	29.1093	28.6355
BEX1	151.527	151.63	145.664	148.523	150.487	147.503
BEX2	12.4961	12.3397	13.4777	21.735	19.7038	20.483
BEX3	220.837	222.124	229.401	199.247	199.598	204.383
BEX4	58.9033	60.0172	61.5875	73.1602	75.0158	72.7674
BFAR	68.6093	68.9611	69.1814	70.6959	73.5614	70.8107
BFSP1	0.943329	0.944414	0.968076	1.00738	1.25371	1.31144
BGN	1.53905	1.15426	1.33107	0.159145	0.125461	0.160672
BHLHA15	0.0749312	0.157486	0.0607697	0.10613	0.0251722	0.107148
BHLHA9	0.0249218	0.0525619	0.0303492	0.0001	0.100389	0.0001
BHLHB9	12.8618	13.7	13.4901	13.3493	13.4804	14.0536
BHLHE22	4.86518	5.9283	6.04995	12.6426	12.6114	12.1764
BHLHE40	2.45746	3.04289	2.57129	4.02924	4.38774	3.6665
BHLHE40-AS1	0.0993873	0.0001	0.0001	0.0266075	0.0001	0.0536241
BHLHE41	0.0497436	0.026331	0.0001	0.132638	0.0251722	0.026862
BHMT	0.124209	0.0001	0.0605985	0.0001	0.0001	0.0001
BICC1	15.9357	16.2108	15.2457	13.89	12.0598	13.167
BICD1	44.8532	47.1894	47.0981	45.4338	44.7541	46.7
BICD2	106.116	103.824	103.24	87.8711	87.6515	94.8163
BICDL1	11.8153	12.1188	13.6425	7.28967	6.51889	7.84139
BICRA	23.0347	26.4934	25.7725	22.5845	20.7599	22.0253
BICRAL	13.2053	14.4271	13.4913	31.4909	31.8418	31.3653
BID	62.2539	61.8788	62.0718	75.0421	76.4442	72.2312
BIK	0.124209	0.0001	0.211845	0.0796225	0.0251722	0.0803861
BIN1	43.1903	44.1468	43.3775	34.9635	38.3855	36.4767
BIN3	6.26359	6.99851	6.98548	7.52652	7.09322	8.73043
BIN3-IT1	0.0249218	0.0001	0.0605985	0.0001	0.0502445	0.0001
BIRC2	22.3149	20.2766	20.9023	31.279	30.3877	29.5988
BIRC3	0.149031	0.105024	0.272343	1.48452	1.90559	1.49877
BIRC5	499.495	509.887	508.037	488.587	495.016	486.522
BIRC6	119.639	116.362	121.873	103.432	95.8267	99.3406
BISPR	0.124209	0.026331	0.0303492	0.0266075	0.0001	0.0536241
BIVM	28.105	26.6899	28.4515	27.8613	26.5926	26.0036
BIVM-ERCC5	7.7347	9.71828	7.53919	7.48479	8.5165	9.65186
BLACAT1	1.1419	1.41657	1.39157	0.344698	0.326039	0.374769
BLCAP	71.9112	70.2999	68.8189	44.108	43.5762	42.0431
BLM	105.519	105.504	101.941	105.392	106.004	104.213
BLMH	189.713	188.05	193.868	168.005	167.106	164.881
BLNK	0.968151	0.996882	1.60331	0.795325	0.877628	1.01706
BLOC1S1	19.4223	22.4254	20.4888	22.4544	21.6663	21.6239
BLOC1S1-RDH5	1.15527	0.76303	1.07918	1.19054	0.975394	1.20438
BLOC1S2	48.3779	55.3475	48.822	49.4368	50.6708	50.2326
BLOC1S3	11.5671	11.804	13.0375	13.6515	14.1408	14.1305
BLOC1S4	19.5349	20.1455	19.0874	16.3022	15.7455	16.994
BLOC1S5	12.1108	7.53503	8.64363	11.9321	11.4162	9.95127
BLOC1S5-TXNDC5	1.87181	3.55784	3.36507	2.52745	4.0968	1.0934
BLOC1S6	158.59	155.755	149.581	154.754	153.297	148.128
BLVRA	22.1909	20.565	20.3577	15.1624	14.567	13.4346
BLVRB	6.37931	6.05945	6.68518	3.73766	4.66353	4.14822
BLZF1	17.8222	16.2633	19.5411	17.6541	19.5564	18.3856
BMERB1	53.8891	51.491	51.5754	43.234	45.3301	45.8711
BMF	5.13822	5.32498	5.53571	4.5859	4.48803	4.06793
BMI1	143.997	144.043	134.802	153.667	147.755	147.438
BMP1	13.0564	11.568	11.4948	10.391	11.2325	11.1331
BMP2	6.85092	6.9513	5.86845	5.35462	4.88918	4.65669
BMP2K	17.061	16.285	17.41	15.9275	14.6774	16.849
BMP3	0.372427	0.419795	0.242094	0.371205	0.250822	0.294482
BMP4	0.397249	0.393564	0.605085	0.583265	0.275895	0.348006
BMP5	0.0497436	0.0525619	0.0001	0.0001	0.0001	0.026862
BMP7	0.124209	0.183717	0.211845	0.0266075	0.0502445	0.0536241
BMP8A	0.437556	0.617495	0.472234	0.492458	0.508636	0.418094
BMP8B	7.43116	7.38315	6.90878	8.38776	9.06915	8.8953
BMPER	0.0993873	0.0787929	0.121097	0.95437	0.752267	1.07058
BMPR1A	56.1967	54.3506	55.1445	68.8401	66.8176	66.8784
BMPR1B	3.47515	4.19705	3.38802	2.22673	2.30675	1.92697
BMPR2	60.9873	63.0856	59.8029	60.4902	55.159	58.9569
BMS1	176.903	169.916	175.744	166.225	156.522	165.09
BMS1P1	1.5591	1.78057	0.963832	1.2815	1.2444	1.0953
BMS1P14	2.30853	2.17783	2.26879	1.67007	1.78023	1.90025
BMS1P17	0.305147	0.361812	0.363476	0.512608	0.376183	0.402207
BMS1P18	0.305147	0.361812	0.363476	0.512608	0.376183	0.402207
BMS1P2	0.782027	0.729214	1.18652	0.572274	0.496745	0.742652
BMS1P2-AGAP9	1.82809	2.26419	2.12904	1.88108	1.85197	2.31077
BMS1P20	6.05662	6.19061	6.23144	5.38112	5.84193	5.96803
BMS1P21	0.0001	0.0525619	0.0303492	0.0001	0.0001	0.026862
BMS1P22	0.407701	0.4833	0.634564	0.751086	0.476472	0.667799
BMS1P4	0.124332	0.0777359	0.240294	0.524542	0.000105488	0.241726
BMS1P4-AGAP5	0.771299	1.76805	1.05287	0.722328	1.21272	0.801639
BMT2	22.3894	19.3848	19.8134	17.9457	16.8236	16.6728
BNC1	1.91138	1.67888	1.93605	3.10147	2.80819	3.05097
BNC2	5.01411	5.11513	5.5962	5.69922	4.38773	5.37927
BNC2-AS1	0.0001	0.0525619	0.0303492	0.0796225	0.0251722	0.0001
BNIP1	7.64524	7.03	6.89694	6.99807	6.06758	6.58355
BNIP2	75.5573	76.9362	75.0196	71.0931	71.2051	66.7448
BNIP3	46.1687	44.0943	43.6195	47.263	46.7097	43.5955
BNIP3L	74.2174	72.6596	71.9318	57.4676	59.3706	57.7259
BNIPL	0.446893	0.55095	0.514337	0.344698	0.551689	0.455055
BOC	3.21064	3.97437	3.45724	3.78072	4.03021	4.74522
BOD1	98.6407	94.4304	95.8287	120.319	120.071	118.744
BOD1L1	76.774	75.4928	74.2318	66.9846	62.4049	64.0417
BOD1L2	0.0249218	0.0001	0.211845	0.053115	0.0251722	0.0001
BOK	0.0993873	0.183717	0.0303492	0.21216	0.100389	0.13391
BOLA1	5.01411	6.1906	4.99123	8.1909	8.22378	8.91185
BOLA2	8.60766	8.45618	8.48834	7.76569	10.1594	9.08352
BOLA2-SMG1P6	30.2936	30.8184	30.9393	36.1239	42.1221	39.6178
BOLA2B	23.9401	27.8235	27.773	30.6019	30.6889	30.8127
BOLA3	27.5522	28.4344	29.2813	26.2956	25.7242	26.5749
BOLA3-AS1	29.5378	32.1597	31.2172	27.5413	28.0306	29.1169
BOP1	133.169	133.594	134.549	155.361	161.691	167.183
BORA	24.1536	23.0054	22.6976	28.6418	24.4815	26.5171
BORCS5	9.55649	9.70557	10.5571	11.3453	10.5305	10.1697
BORCS6	11.4678	10.3613	10.7386	12.4851	11.784	12.6318
BORCS7	19.3779	17.3502	17.3494	15.3175	15.8485	15.0491
BORCS7-ASMT	3.16297	3.67315	4.73636	2.59156	1.49593	2.89016
BORCS8	12.6323	12.9582	13.0099	12.2027	11.9484	12.4276
BORCS8-MEF2B	1.86471	2.12211	1.41923	1.79299	2.01137	1.61799
BPGM	19.3115	20.7489	20.9628	21.7626	23.8189	23.7649
BPHL	10.4004	11.3843	9.92186	11.3453	10.731	9.52738
BPNT1	50.8097	47.3738	49.0646	43.9229	43.2995	42.0167
BPNT2	124.556	120.794	115.25	115.467	111.572	106.299
BPTF	190.468	185.734	192.953	196.174	177.712	191.208
BRAF	35.5449	35.7004	34.8775	32.4982	30.2372	29.358
BRAP	53.4911	54.7441	53.753	52.803	53.3789	54.0059
BRAT1	41.8494	42.7303	46.5232	53.3329	52.802	55.2635
BRCA1	220.484	202.581	214.2	232.876	221.152	228.915
BRCA2	38.4987	37.3005	38.7494	43.6845	39.4889	40.8925
BRCC3	36.1406	36.8811	34.1211	44.0026	39.5388	39.8218
BRD1	87.4479	86.1177	86.9965	71.2779	69.7514	75.5493
BRD2	195.244	194.811	195.228	229.236	221.839	229.991
BRD3	131.134	137.585	138.949	125.447	119.579	121.194
BRD3OS	45.2251	48.5767	51.2878	55.9443	52.8169	53.3755
BRD4	151.391	157.754	164.162	162.996	154.52	165.896
BRD7	81.7243	80.9577	77.5325	81.2017	78.7936	78.8189
BRD7P3	0.0001	0.0001	0.0001	0.0001	0.0001	0.026862
BRD8	47.2109	48.7109	47.7941	48.8272	50.5207	50.2056
BRD9	69.793	73.4369	72.2036	72.4559	67.9812	67.2601
BRF1	40.7487	40.8033	44.5479	41.4696	40.2229	41.8951
BRF2	18.4702	17.5541	15.8715	18.1015	19.81	19.0971
BRI3	31.2011	33.9954	32.3063	35.5202	35.8067	36.6676
BRI3BP	100.375	99.6547	97.6675	65.8301	62.2324	62.8153
BRICD5	0.625469	1.21241	0.854696	0.508318	0.48228	0.379831
BRINP1	6.90057	6.40045	6.32219	6.52095	7.54684	6.28918
BRIP1	101.77	94.2479	97.7657	91.0004	85.3961	91.0178
BRIX1	146.374	139.837	137.725	163.207	166.555	166.406
BRK1	133.442	135.116	135.698	140.622	141.884	134.961
BRMS1	39.4423	41.34	39.1732	42.2005	39.4381	40.6517
BRMS1L	21.5454	22.6636	21.1443	19.6422	19.1051	19.4026
BROX	74.4663	72.4502	70.2999	68.1779	66.1404	64.4428
BRPF1	58.9024	59.1503	60.8313	53.1743	52.6521	53.7116
BRPF3	54.3599	55.295	53.995	39.4168	40.5168	43.5955
BRSK1	54.757	58.3115	53.8438	51.2656	51.348	51.517
BRSK2	45.0024	47.5046	47.5215	50.4168	50.6208	52.3198
BRWD1	62.5263	60.0426	60.317	70.6166	63.1068	65.8619
BRWD1-AS2	0.0745655	0.157486	0.181595	0.132638	0.175606	0.107148
BRWD3	41.2291	40.3695	38.7494	31.9416	29.7358	28.9566
BSCL2	12.3685	14.1403	13.1887	4.0386	4.82185	4.55814
BSDC1	45.6973	49.6286	47.6121	39.3636	39.5389	39.5274
BSG	557.148	577.184	575.282	506.006	516.219	515.246
BSN	37.0591	40.7368	40.5643	41.988	36.9064	45.2815
BSN-DT	0.372427	0.682105	0.363091	1.00739	0.727195	0.910009
BST1	0.248318	0.26241	0.121097	0.21216	0.250822	0.187434
BTAF1	78.8575	74.1804	74.2623	76.3686	69.4744	73.5954
BTBD1	192.56	187.491	196.698	214.601	215.812	212.802
BTBD10	22.6873	21.8767	21.3862	23.1146	24.0192	22.4
BTBD11	0.198675	0.0525619	0.302592	0.053115	0.125461	0.13391
BTBD17	0.372427	0.419795	0.302592	0.0001	0.0001	0.0001
BTBD18	0.0497436	0.0787929	0.0303492	0.0796225	0.0251722	0.026862
BTBD19	0.0497436	0.0001	0.0605985	0.0266075	0.0001	0.026862
BTBD2	133.12	134.906	139.691	143.83	145.996	152.223
BTBD3	52.3236	49.9444	47.3104	61.8412	62.8811	59.1707
BTBD6	62.6744	63.4003	62.2219	64.2278	62.8812	61.9802
BTBD7	102.314	96.8678	99.3685	95.5846	89.2578	93.6657
BTBD8	1.39012	1.36411	1.30082	0.980877	1.20357	1.17763
BTBD9	17.4251	17.9159	17.2119	15.2419	14.2912	15.1741
BTD	10.7525	9.7108	10.41	9.83693	8.96636	9.95674
BTF3	553.986	557.297	553.333	591.198	639.271	617.943
BTF3L4	188.231	184.944	187.365	200.74	200.336	200.176
BTF3P11	0.0001	0.0525619	0.0605985	0.159145	0.150533	0.0001
BTG1	41.9986	40.1072	38.9611	42.0145	39.4136	39.0994
BTG2	28.0984	29.1689	28.7369	23.0086	21.3616	21.9717
BTG3	41.3092	41.5754	42.5935	31.9035	32.3856	30.9304
BTG3-AS1	4.01596	4.40842	3.50668	2.60947	2.76567	2.81649
BTK	0.0249218	0.0001	0.0605985	0.0001	0.0251722	0.0001
BTN2A1	24.3182	23.5707	24.459	21.4896	21.3366	21.5168
BTN2A2	4.84035	4.62788	5.00402	3.65814	3.08398	3.82707
BTN2A3P	0.471715	0.341102	0.121097	0.477235	0.351111	0.401531
BTN3A1	4.30307	4.87323	4.21935	6.98092	6.2546	5.69075
BTN3A2	2.0473	2.0185	1.82686	1.57595	1.66531	1.63733
BTN3A3	0.227717	0.269627	0.336681	0.190914	0.279023	0.0853124
BTRC	54.955	53.3273	54.358	58.5557	51.0474	51.9459
BUB1	117.23	110.459	109.171	129.706	128.95	123.399
BUB1B	114.046	117.688	118.236	128.689	128.466	126.871
BUB1B-PAK6	0.985413	1.01415	1.05669	0.721054	0.480331	0.868139
BUB3	220.894	217.245	214.77	198.831	200.828	197.69
BUD13	16.9286	18.3355	18.2101	18.6349	19.6818	18.1983
BUD23	71.6609	73.9456	70.1473	80.635	76.4451	81.3835
BUD31	42.3754	42.6944	41.8182	47.1456	48.2682	47.5064
BVES	24.3751	24.6048	25.5908	23.088	22.2892	21.1957
BVES-AS1	0.124209	0.288641	0.181595	0.21216	0.4514	0.187434
BYSL	76.774	72.9484	76.9542	68.9461	70.6035	69.5814
BZW1	378.744	371.932	368.357	383.266	392.595	383.138
BZW1-AS1	0.248799	0.211051	0.0608974	0.0266075	0.100708	0.107148
BZW2	140.445	140.966	140.175	131.844	139.221	132.953
C10orf105	0.0745655	0.288641	0.0605985	0.0796225	0.0251722	0.0536241
C10orf143	0.223496	0.682105	0.242094	0.132638	0.100389	0.26772
C10orf53	0.198675	0.288641	0.0605985	0.291683	0.250822	0.615627
C10orf67	0.0249218	0.105024	0.0303492	0.0266075	0.0251722	0.0001
C10orf82	0.0745655	0.026331	0.121097	0.0266075	0.0001	0.0001
C10orf88	25.4673	23.5293	22.5358	24.334	23.7435	23.4169
C10orf90	1.19155	0.918184	0.748284	0.10613	0.175606	0.13391
C10orf95	0.689951	1.09995	0.890296	0.787572	0.741725	1.24324
C11orf1	8.26577	7.73824	8.71188	8.32346	9.17654	8.37662
C11orf16	0.0993873	0.0001	0.0605985	0.0001	0.0502445	0.0001
C11orf24	45.6719	43.3074	44.1337	41.4844	43.8265	44.4518
C11orf42	0.0497436	0.0001	0.0605985	0.053115	0.0001	0.0536241
C11orf45	0.670289	0.577181	0.574836	0.371205	0.4514	0.562103
C11orf49	25.4425	25.0245	26.0144	25.0761	25.7242	25.2367
C11orf53	0.0001	0.0001	0.0001	0.0001	0.0001	0.0001
C11orf54	12.7585	11.7778	13.4005	17.4686	17.8265	16.2714
C11orf58	230.322	227.318	234.039	240.662	251.675	241.956
C11orf65	0.0497436	0.157486	0.211845	0.0001	0.200678	0.214196
C11orf68	17.7973	18.5191	16.4859	21.7362	20.7849	20.2856
C11orf71	2.60639	3.20028	2.11755	3.57861	3.81108	3.85383
C11orf72	0.0001	0.026331	0.0303492	0.053115	0.0753167	0.0001
C11orf80	6.50342	7.05623	7.80441	9.62232	9.97885	8.13576
C11orf87	4.14534	4.09213	4.23499	4.21479	3.56036	3.58621
C11orf91	0.0249218	0.0001	0.0908477	0.0001	0.0001	0.0001
C11orf95	75.0613	76.8306	73.7175	56.9912	53.3789	52.8819
C11orf96	10.5742	11.3843	9.64961	6.09683	6.09265	6.31594
C11orf98	42.1786	44.1028	41.7781	37.0562	37.8667	39.5301
C12orf29	29.6501	29.1382	30.5034	35.3502	35.1365	33.6068
C12orf4	31.5985	31.0315	27.8595	28.6017	29.3595	29.706
C12orf42	0.124209	0.183717	0.0303492	0.0266075	0.100389	0.107148
C12orf43	37.4185	34.6648	34.5098	35.8992	36.4433	35.8472
C12orf45	15.3152	14.9255	15.881	17.4951	15.3694	17.5025
C12orf57	77.7167	82.758	83.5792	60.5964	62.1041	63.0241
C12orf60	1.26601	1.41657	0.78658	1.32548	1.65487	1.36496
C12orf65	26.3607	27.805	26.8916	28.2309	27.3291	28.4749
C12orf66	8.66291	7.1087	6.95742	9.43675	7.97308	9.63444
C12orf73	9.68061	10.1777	10.0126	12.2201	12.1852	12.7656
C12orf75	51.0586	50.7045	51.4238	29.5825	30.0116	29.7595
C12orf76	8.86151	8.70881	8.65138	9.64885	9.52758	9.0189
C13orf46	0.0745655	0.0525619	0.0001	0.0001	0.0001	0.026862
C14orf119	33.9006	32.8353	32.1248	37.4552	37.994	37.0897
C14orf132	462.083	456.79	440.829	882.15	862.18	866.992
C14orf178	0.0001	0.026331	0.0001	0.10613	0.0251722	0.0001
C14orf180	0.0001	0.026331	0.0605985	0.0266075	0.0502445	0.0001
C14orf28	2.01067	1.99365	1.66381	1.82912	2.2566	1.9002
C14orf93	9.50685	9.54814	9.13537	7.4222	7.07047	6.95824
C15orf32	0.0993873	0.131255	0.0303492	0.132638	0.0251722	0.0536241
C15orf39	85.0645	89.8674	85.4845	92.6438	93.695	102.793
C15orf40	23.1675	23.117	22.4786	21.5763	20.8023	21.3777
C15orf48	0.173853	0.0001	0.0908477	0.0001	0.0001	0.0001
C15orf56	0.0001	0.105024	0.0303492	0.0001	0.0502445	0.0536241
C15orf61	15.7351	16.683	16.7582	18.9265	20.3587	18.6521
C15orf62	5.41126	4.53806	5.05172	1.7496	1.65487	1.63258
C15orf65	1.09226	1.36411	1.33107	1.35198	1.57965	1.28468
C16orf46	0.794398	1.02311	0.574836	0.583265	0.827483	0.615627
C16orf70	26.3994	25.0044	24.453	24.6697	24.2691	25.0334
C16orf71	0.380702	0.504891	0.706928	0.240573	0.252427	0.463407
C16orf72	66.324	61.4592	65.1267	62.9289	62.2294	62.543
C16orf74	0.223496	0.288641	0.0908477	0.0001	0.100389	0.0001
C16orf86	0.198675	0.209948	0.151346	0.132638	0.175606	0.13391
C16orf87	20.5773	19.9357	20.0856	20.9409	18.6789	19.1081
C16orf90	0.273146	0.183721	0.211845	0.132638	0.100389	0.294496
C16orf91	11.6664	11.804	11.7973	12.4851	11.1823	11.8557
C16orf95	0.496536	0.498488	0.726082	1.32548	0.977917	0.802961
C16orf96	0.27314	0.26241	0.211845	0.371205	0.401256	0.240958
C17orf100	1.1419	1.12803	1.17982	1.64357	1.45429	1.65935
C17orf107	0.0993873	0.131255	0.363091	0.053115	0.0502445	0.240958
C17orf113	1.91138	1.67888	1.75456	1.19294	1.42922	1.92697
C17orf49	18.6328	21.5507	20.2824	25.7757	24.1197	26.3844
C17orf58	10.2267	9.49568	9.49837	15.613	14.2913	15.2009
C17orf67	2.92907	3.48882	2.99478	2.35927	2.7079	2.3284
C17orf75	26.3857	26.2835	25.5002	27.3558	25.6239	25.9325
C17orf80	84.3439	82.5242	79.5553	90.7883	91.2117	87.5654
C17orf97	2.52305	2.12481	2.36262	3.20546	2.97217	3.34535
C18orf21	12.5351	12.6434	13.0073	14.6058	16.6983	16.2715
C18orf25	27.7512	28.5659	28.2526	25.4738	22.9162	22.7476
C18orf32	7.51456	8.80673	8.66345	8.68118	8.74073	8.4844
C18orf54	26.5347	26.2836	25.5001	27.3295	27.1032	24.7817
C19orf12	29.5131	30.5067	30.9449	33.903	33.597	34.4696
C19orf25	19.8576	20.0668	18.2101	19.1385	17.8515	20.0716
C19orf38	0.0993873	0.472257	0.272343	0.265175	0.175606	0.026862
C19orf44	9.44476	10.48	9.6693	9.77279	11.4346	10.4429
C19orf47	19.2618	20.4077	21.7796	18.953	17.7012	17.2883
C19orf48	59.9206	61.9581	59.0164	61.8421	59.3209	60.4023
C19orf53	61.7816	63.8987	62.7673	67.3026	71.4559	67.3869
C19orf54	13.0067	13.85	13.5518	8.40297	7.99815	8.13576
C19orf57	1.53905	1.54773	2.42004	2.27974	1.67994	1.41849
C19orf71	0.173853	0.236179	0.242094	0.291683	0.125461	0.240958
C19orf73	0.893686	0.708336	1.14957	1.19294	1.45429	1.39173
C19orf81	0.769576	0.865722	0.847079	1.00739	0.752267	0.856485
C1D	15.5285	16.4677	16.0807	16.4654	17.8864	16.5523
C1GALT1	24.673	22.8473	21.2351	23.9364	26.1003	23.4436
C1GALT1C1	9.18418	9.54815	8.95387	9.27773	10.38	11.8289
C1QBP	330.033	334.786	336.78	356.592	373.213	357.232
C1QL1	105.245	106.078	108.625	69.8474	72.2833	70.4645
C1QL3	2.1596	2.33466	2.38979	3.04846	3.23442	3.39888
C1QL4	9.5565	9.5744	11.5251	8.98614	10.2797	8.72452
C1QTNF1	0.446893	0.655874	0.695833	0.450728	0.376183	0.294482
C1QTNF2	0.322784	0.131255	0.272343	0.0266075	0.0251722	0.026862
C1QTNF3	1.08521	1.04237	1.40569	0.666907	0.806622	1.18677
C1QTNF3-AMACR	1.02698	2.25095	0.486215	1.12099	0.879957	1.01357
C1QTNF4	8.46434	7.16115	8.2279	10.073	11.2575	11.1599
C1QTNF6	0.719933	0.603412	0.877328	0.795325	0.651978	0.749437
C1QTNF9B	0.0290095	0.0001	0.0347905	0.0001	0.053301	0.0463482
C1R	0.0249218	0.0525619	0.0605985	0.0001	0.0502445	0.0536241
C1S	0.0249218	0.0787929	0.0303492	0.053115	0.125461	0.0001
C1orf100	0.0249218	0.026331	0.0001	0.0001	0.0001	0.0001
C1orf109	43.4382	43.0712	40.7762	47.979	46.5846	45.9504
C1orf112	45.2644	44.2499	42.2836	41.1262	43.0086	39.9695
C1orf115	8.26577	9.41701	8.59089	13.5984	11.8593	12.7388
C1orf116	0.0249218	0.0001	0.0605985	0.0001	0.0502445	0.026862
C1orf122	22.5031	24.3907	24.1435	22.3707	22.159	20.7614
C1orf127	0.0001	0.0525619	0.211845	0.0001	0.0251722	0.0803861
C1orf131	19.2867	19.3585	20.0554	24.3076	22.8912	24.4339
C1orf159	4.96446	4.64298	4.50724	4.5859	4.81397	6.58357
C1orf162	0.0249218	0.0001	0.0303492	0.053115	0.0753167	0.0001
C1orf174	13.4287	13.168	11.0411	14.2876	13.9152	12.9529
C1orf189	0.0001	0.026331	0.0001	0.0266075	0.0753167	0.0001
C1orf198	143.921	135.274	139.24	107.783	105.057	107.721
C1orf21	43.6369	39.74	41.7441	47.0774	44.5033	44.7998
C1orf216	71.882	72.212	72.6002	77.7456	74.5909	76.9413
C1orf220	0.149031	0.472257	0.242094	0.503743	0.22575	0.26772
C1orf226	3.79784	3.80359	3.35777	3.02195	2.23153	1.95373
C1orf229	0.297962	0.655874	0.332842	0.21216	0.250822	0.26772
C1orf232	0.0001	0.0525619	0.0605985	0.0001	0.0001	0.0001
C1orf35	19.2865	20.0405	20.5393	17.1771	17.1745	16.8869
C1orf43	779.917	787.939	782.178	806.091	821.699	811.876
C1orf50	12.3613	14.1911	13.4308	13.2539	11.7088	12.8191
C1orf52	45.573	45.3272	45.4042	41.7494	40.3162	40.5178
C1orf53	2.20924	2.04611	1.60331	2.17372	2.18138	1.95373
C1orf54	0.124209	0.209948	0.302592	0.265175	0.125461	0.294482
C1orf56	11.5733	12.0331	11.0993	12.7881	13.1115	13.0062
C1orf74	12.2373	11.5155	12.1905	14.6057	17.3501	17.1813
C1orf87	0.0249218	0.0001	0.0001	0.0001	0.0001	0.0536241
C1orf94	0.0249218	0.0525619	0.0303492	0.053115	0.0001	0.026862
C2	0.0497879	0.0789788	0.0303987	0.0266218	0.125461	0.0001
C2-AS1	0.0001	0.026331	0.0001	0.053115	0.0502445	0.026862
C20orf144	0.0745655	0.0001	0.0001	0.0001	0.0001	0.026862
C20orf194	21.4462	20.8799	19.9041	17.9192	17.0994	16.8869
C20orf204	0.27314	0.288641	0.332842	0.132638	0.0753167	0.160672
C20orf27	79.826	76.9884	84.0018	80.6625	82.59	82.5069
C20orf96	11.5174	10.8597	12.4326	14.4733	12.6867	14.0769
C21orf58	8.63811	8.55139	8.74212	7.21015	7.62204	8.05547
C21orf62	0.0001	0.026331	0.0001	0.0266075	0.0001	0.0001
C21orf62-AS1	0.149031	0.157486	0.302592	0.185653	0.250822	0.508579
C21orf91	48.4035	47.5826	47.1888	47.3961	42.9992	42.1232
C22orf23	4.0957	4.22329	4.71899	3.34005	2.68283	3.02421
C22orf24	0.0745655	0.157486	0.0605985	0.159145	0.125461	0.107148
C22orf31	0.372427	0.236179	0.332842	0.132638	0.0502445	0.107148
C22orf39	49.7429	47.0848	47.3403	46.282	46.9352	45.5761
C22orf46	25.641	25.8638	26.4984	23.6448	22.4648	24.0592
C2CD2	11.9145	11.909	11.6763	11.2128	9.52752	10.3302
C2CD2L	8.41469	8.053	8.19763	6.97158	7.34627	8.13576
C2CD3	56.3947	54.324	54.2668	54.7638	54.5319	55.5323
C2CD4A	0.149031	0.209948	0.121097	0.132638	0.150533	0.0536241
C2CD4C	9.18417	9.78425	9.58911	5.61969	6.06758	5.59337
C2CD4D-AS1	0.0497436	0.026331	0.0605985	0.0796225	0.0502445	0.0536241
C2CD5	43.3885	44.8552	44.5272	48.0315	43.8514	44.1039
C2CD6	0.0001	0.026331	0.0001	0.0001	0.0001	0.026862
C2orf15	0.149031	0.157486	0.0303492	0.0796225	0.0753167	0.13391
C2orf16	0.670289	0.446026	0.574836	0.768818	0.67705	0.963533
C2orf27A	3.45853	3.35766	3.78126	4.66542	4.31252	4.44318
C2orf42	6.55307	6.11191	6.68518	5.96429	6.34337	6.34271
C2orf49	27.8503	29.4312	29.13	29.1851	30.588	29.251
C2orf50	0.27314	0.26241	0.0303492	0.185652	0.250822	0.428293
C2orf66	0.0001	0.026331	0.0001	0.0266075	0.0001	0.026862
C2orf68	30.8784	33.7331	32.4575	35.043	35.9787	35.7809
C2orf69	34.5521	35.5431	32.5483	31.332	28.4571	28.3143
C2orf72	4.89	6.13814	4.59799	4.26781	4.46296	4.81727
C2orf73	0.0249218	0.0001	0.0001	0.0001	0.0251722	0.0001
C2orf74	9.28344	8.34155	9.07488	8.40298	8.24886	8.16252
C2orf76	3.02836	3.3052	3.29727	4.32082	5.5912	3.88059
C2orf81	5.13822	4.30197	5.20297	5.6197	5.51599	5.37927
C2orf88	0.27314	0.341102	0.39334	0.291683	0.22575	0.26772
C2orf91	0.0249218	0.0001	0.0001	0.0001	0.0001	0.026862
C2orf92	0.0497436	0.0525619	0.181595	0.132637	0.200678	0.160672
C3orf14	2.82979	2.15104	2.26879	4.34733	3.78601	3.98764
C3orf18	12.5599	11.7778	11.0714	14.4996	14.7927	16.3517
C3orf33	2.92907	2.70189	2.60154	3.5521	3.91136	3.3186
C3orf35	0.0497436	0.026331	0.0001	0.053115	0.125461	0.0001
C3orf38	37.6796	38.1137	36.4504	36.925	40.7675	40.384
C3orf49	0.0745655	0.0787929	0.0001	0.0266075	0.0001	0.0001
C3orf52	4.46803	4.45936	4.87023	3.81718	4.28745	4.06793
C3orf62	5.13822	5.53483	5.20297	4.79796	3.76093	4.33555
C3orf70	4.0957	3.96097	3.993	4.55939	4.01166	3.74679
C3orf80	8.73738	8.73501	9.46811	7.15713	8.34915	8.05547
C4A	0.164873	0.0526861	0.0731188	0.0507083	0.000492813	0.0767414
C4B	0.036189	0.0525363	0.0160927	0.0222687	0.112686	0.0336723
C4B_2	0.036189	0.0525363	0.0160927	0.0222687	0.112686	0.0336723
C4orf19	1.06744	1.18038	0.998324	2.09275	1.83037	1.74623
C4orf3	61.3345	61.7754	59.9853	61.9476	63.5591	61.3926
C4orf33	5.585	5.14137	5.26346	4.29432	4.13701	4.0144
C4orf36	0.645467	0.839491	0.847079	0.715803	0.852556	0.936771
C4orf46	75.3343	77.3043	75.4115	73.48	71.4568	71.5091
C4orf47	0.0497436	0.0001	0.181595	0.0266075	0.0502445	0.107148
C4orf48	28.3217	30.8475	34.6054	30.6429	29.8361	29.1172
C4orf50	0.719933	0.419795	0.605085	0.31819	0.200678	0.348006
C5	4.71625	4.53278	4.11111	6.07031	6.69438	7.19909
C5-OT1	0.0001	0.110291	0.0332365	0.0001	0.0001	0.0001
C5AR1	0.0001	0.0001	0.0303492	0.10613	0.0502445	0.026862
C5orf15	60.5405	61.1707	60.9523	65.4206	62.6055	65.6474
C5orf22	116.091	115.31	113.977	111.735	113.247	106.644
C5orf24	118.942	112.767	112.467	120.664	117.535	113.899
C5orf34	17.2761	18.3618	18.3311	18.8734	19.2054	17.9842
C5orf49	0.0745655	0.131255	0.0605985	0.132638	0.0753167	0.187434
C5orf51	107.851	103.901	99.2479	100.623	92.2158	96.1026
C5orf63	1.9362	1.73134	1.78481	2.35927	2.48225	2.46221
C5orf66	2.46805	3.45072	3.18777	2.81741	2.31398	2.38861
C6orf118	0.198675	0.026331	0.151346	0.0796225	0.0251722	0.0536241
C6orf120	50.0266	48.6788	51.2279	63.8981	62.6152	60.5538
C6orf136	5.60983	5.77091	5.41472	5.48716	5.71657	5.32574
C6orf163	0.149031	0.157486	0.0908477	0.132638	0.175606	0.13391
C6orf201	0.273846	0.262629	0.424699	0.477235	0.30177	0.241181
C6orf226	0.844042	1.23296	1.45206	1.29897	0.977917	1.09734
C6orf47	17.3257	17.1027	16.8187	17.23	15.7705	15.4418
C6orf52	0.223496	0.183717	0.39334	0.21216	0.125461	0.107148
C6orf58	0.0001	0.0001	0.0303492	0.0266075	0.0251722	0.0001
C6orf62	74.2745	72.7918	68.1243	59.1603	58.8729	58.0581
C6orf89	91.8408	95.6119	91.4759	80.9006	79.4527	83.7656
C6orf99	0.521358	0.603412	0.665583	0.689295	0.401256	0.588865
C7orf25	8.76223	8.34153	8.19765	14.4997	14.7174	17.9306
C7orf26	35.5201	37.2218	36.4505	31.8356	34.0231	35.7007
C7orf31	6.90057	6.50537	7.07842	5.16906	6.21801	5.91449
C7orf50	45.2254	48.4227	43.5288	45.9642	45.8321	46.3252
C7orf61	0.198675	0.209948	0.211845	0.10613	0.250822	0.0536241
C8orf31	10.6486	10.0728	10.9503	6.91856	7.02032	7.25261
C8orf33	90.004	90.6281	88.4791	90.7618	93.0682	89.7867
C8orf34	0.322784	0.341103	0.544586	0.371205	0.576761	0.455055
C8orf34-AS1	0.0497436	0.0787929	0.151346	0.159145	0.200678	0.348006
C8orf37	1.61352	1.57396	1.78481	2.54482	3.00876	2.64954
C8orf44	1.43977	1.67888	1.36132	1.51103	1.47936	1.3382
C8orf48	0.0001	0.105024	0.0001	0.053115	0.0001	0.0001
C8orf58	2.91146	2.46817	2.7579	4.11639	3.37033	3.5468
C8orf76	17.0405	17.2592	16.6793	19.915	18.3404	18.7994
C8orf82	29.9104	30.9002	30.2796	36.5805	36.1793	35.8612
C8orf88	14.0355	14.1845	13.3538	21.3774	21.0115	19.0256
C9orf106	0.0001	0.0001	0.0303492	0.0001	0.0001	0.0001
C9orf116	6.15591	5.87583	5.47522	5.75224	6.94511	6.6906
C9orf129	0.0252978	0.0533537	0.0309696	0.0810257	0.0256423	0.0543011
C9orf135	0.372427	0.341102	0.332842	0.265175	0.100389	0.26772
C9orf139	0.0993873	0.105024	0.0303492	0.0001	0.0251722	0.026862
C9orf147	0.821484	0.866561	1.09383	0.610348	0.780953	1.15759
C9orf152	0.0001	0.026331	0.0001	0.0001	0.0001	0.0803861
C9orf153	0.0745655	0.26241	0.272343	0.185653	0.0753167	0.187434
C9orf16	25.8396	27.4377	26.8009	18.6879	19.9325	19.7505
C9orf163	0.422903	0.424644	1.06692	0.213097	0.532224	0.295848
C9orf24	0.0249218	0.026331	0.0605985	0.0266075	0.0251722	0.107148
C9orf40	30.1338	31.3986	31.3383	31.8886	32.1928	30.7229
C9orf43	0.446893	0.419795	0.363091	0.503743	0.326039	0.508579
C9orf47	0.0001	0.215531	0.0927189	0.0001	0.0001	0.0278888
C9orf50	0.124209	0.0787929	0.0605985	0.053115	0.175606	0.0536241
C9orf72	20.7761	20.8537	21.2653	22.5049	22.7154	21.8111
C9orf78	72.5046	71.3745	72.7798	85.6458	83.967	84.354
C9orf85	8.73738	9.86295	9.92186	8.85361	9.3019	7.81462
CA10	0.322784	0.288641	0.332842	0.053115	0.175606	0.348006
CA11	33.4604	32.6579	34.6961	25.633	27.0531	28.0197
CA12	33.5094	35.543	32.972	53.1471	51.4225	54.702
CA13	0.0497436	0.0001	0.0303492	0.053115	0.0001	0.026862
CA14	0.595824	0.708336	0.665583	0.42422	0.526617	0.508579
CA5B	1.49934	1.68206	1.01219	1.44608	2.39062	0.945168
CA5BP1	15.7771	15.8283	15.4724	16.4635	16.0435	17.4146
CA5BP1-CA5B	0.790153	0.69422	0.667003	1.30867	0.24226	1.09638
CA7	0.0993873	0.026331	0.0908477	0.0001	0.0001	0.026862
CA8	0.744755	0.682105	0.726082	0.21216	0.426328	0.321244
CAAP1	29.3642	28.1985	30.2793	27.5677	26.8526	25.8525
CAB39	102.088	102.566	101.758	97.8389	95.8538	98.696
CAB39L	4.56731	3.90851	3.69051	6.57395	7.09555	7.06528
CABIN1	69.4269	66.5751	68.8476	79.391	73.1089	78.655
CABLES1	23.978	24.7098	24.6231	20.1192	20.1331	17.9038
CABLES2	28.7438	28.2246	28.7671	23.5123	25.8496	26.6283
CABP1	0.372427	0.419795	0.453839	0.238668	0.275895	0.374769
CABP7	0.745569	0.729428	0.588778	0.202348	0.497194	0.471037
CABYR	5.16304	4.72167	4.50724	7.7668	8.34916	8.43013
CACFD1	13.4288	12.5647	11.8578	11.6899	12.4861	13.9431
CACHD1	63.4683	65.2118	63.1598	53.2793	52.7263	52.9091
CACNA1B	64.5132	66.9954	66.6686	58.0244	52.5266	59.9748
CACNA1C	1.68798	1.10789	0.907577	1.00738	0.927772	1.44525
CACNA1C-AS1	0.347605	0.597324	0.332842	0.397713	0.326039	0.214196
CACNA1C-AS2	0.620646	0.918184	0.695833	0.901355	0.526617	0.508579
CACNA1D	1.3674	1.72686	1.83024	2.17443	2.33549	2.16429
CACNA1F	0.149031	0.0525619	0.272343	0.0266075	0.0251722	0.0803861
CACNA1G	0.0249218	0.026331	0.121097	0.0001	0.0001	0.0001
CACNA1G-AS1	0.0249218	0.026331	0.0001	0.0001	0.0251722	0.0001
CACNA1H	78.5602	83.5733	83.4262	44.904	45.7074	49.0005
CACNA1I	1.53905	1.75757	1.72431	1.74959	1.65487	2.3284
CACNA1S	0.0249218	0.0787929	0.0303492	0.0266075	0.0001	0.0001
CACNA2D1	39.9383	38.8219	38.4772	43.87	40.4918	41.9897
CACNA2D2	7.54592	8.78747	7.92539	4.53288	4.91426	4.89756
CACNA2D3	0.0497436	0.0787929	0.0001	0.0001	0.0001	0.0001
CACNB1	6.45377	7.47593	7.19943	8.4825	7.44654	8.99214
CACNB2	2.68086	3.27897	2.93428	2.30625	2.90848	2.51573
CACNB3	29.4387	26.1786	29.8259	29.715	31.2402	31.0438
CACNB4	4.17017	3.80359	4.1745	4.00273	2.80819	3.42564
CACNG1	0.0001	0.0001	0.0303492	0.053115	0.0001	0.026862
CACNG4	53.7642	57.8394	57.4737	23.0616	23.3925	23.1493
CACNG5	0.422071	0.760798	0.423589	0.344698	0.476472	0.321244
CACNG7	3.49997	3.69866	4.17449	3.36656	3.30963	3.77355
CACNG8	0.0001	0.0525619	0.0001	0.0001	0.0001	0.026862
CACTIN	49.415	47.5386	47.5572	42.3108	42.6278	47.351
CACTIN-AS1	0.874855	1.04188	0.962506	0.631668	1.09825	1.03535
CACUL1	74.8875	73.6304	70.3296	72.7632	63.6836	66.7446
CACYBP	266.178	267.925	262.613	304.066	318.507	309.093
CAD	192.822	193.573	190.716	205.849	197.63	203.515
CADM1	34.7509	35.6741	33.6072	47.4483	47.5124	47.0206
CADM2	1.51423	1.15426	1.69406	1.88213	1.62979	1.41849
CADM4	18.2441	18.1519	17.0909	7.92584	8.80045	8.02871
CADPS	15.7123	15.8173	16.3347	5.64619	5.66642	6.18214
CAHM	0.794398	0.787029	0.756331	0.689295	0.651978	0.615627
CALB1	1.68798	2.15104	2.11755	7.95238	8.42437	8.67098
CALCOCO1	8.83667	9.33834	9.64962	10.391	9.87856	9.92881
CALCOCO2	32.3182	30.9789	30.6125	38.8068	40.1157	39.8487
CALCRL	0.0497436	0.0787929	0.0303492	0.21216	0.150533	0.0803861
CALD1	140.44	138.21	133.243	134.388	136.071	136.782
CALHM1	0.0745655	0.026331	0.0001	0.0796225	0.0753167	0.0803861
CALHM2	7.09913	8.36776	8.19765	4.29432	3.96151	3.93412
CALHM6	0.0497436	0.105024	0.0303492	0.0266075	0.0502445	0.0001
CALM1	321.044	318.481	317.493	283.78	272.14	275.904
CALM2	393.579	388.264	388.41	381.426	384.573	370.816
CALM3	459.912	472.084	471.442	467.556	468.114	470.223
CALML4	6.76441	7.49991	6.01554	3.52503	4.32398	4.76788
CALN1	16.5812	14.3484	14.0659	13.0682	13.3386	12.5247
CALR	784.618	814.445	814.31	629.606	625.001	627.623
CALR3	0.0249218	0.0525619	0.0001	0.0796225	0.0001	0.0001
CALU	361.045	365.343	366.866	332.411	347.882	334.664
CALY	9.06006	8.31532	8.71189	4.957	4.71368	4.36232
CAMK1	4.12052	4.56429	4.32574	3.44608	4.53817	4.30879
CAMK1D	66.1253	65.4729	64.7034	59.6683	56.6134	59.2512
CAMK1G	0.198675	0.157486	0.181595	0.0266075	0.0001	0.026862
CAMK2A	0.471715	0.105024	0.0001	0.0266075	0.0001	0.0001
CAMK2B	4.07088	4.06591	3.90225	2.4653	1.83037	2.1143
CAMK2D	39.1937	36.3299	38.1444	57.5215	58.9199	56.1738
CAMK2G	32.0948	30.5067	29.0092	18.2372	16.8487	20.1787
CAMK2N1	0.0249218	0.026331	0.0303492	0.0001	0.0001	0.0001
CAMK2N2	17.6236	16.7092	16.8792	11.6369	11.9596	11.0528
CAMK4	29.8359	29.3524	27.4363	30.6427	28.7829	29.0101
CAMKK1	26.0878	27.2278	28.5856	18.8734	17.0994	18.2785
CAMKK2	82.7299	78.563	82.2176	94.4724	92.1178	91.8468
CAMKMT	9.38275	9.2334	9.61936	9.11868	8.92581	8.75129
CAMKV	91.442	90.4425	93.1674	53.0426	51.8995	54.3806
CAMLG	53.2925	49.9701	51.0608	53.3597	54.6826	54.1129
CAMSAP1	182.813	175.826	178.38	158.223	159.284	159.529
CAMSAP2	158.582	152.014	146.131	170.13	161.8	165.256
CAMSAP3	0.27314	0.341102	0.39334	0.450728	0.22575	0.401531
CAMTA1	30.7792	29.3263	29.7956	25.8184	25.8245	26.1734
CAMTA1-DT	0.0745655	0.0525619	0.0303492	0.0796225	0.0753167	0.026862
CAMTA2	23.6801	26.4147	24.8044	27.8066	29.385	30.4552
CAND1	405.331	391.691	392.111	410.544	406.688	408.95
CAND2	23.4865	24.2664	23.2813	26.4307	27.2914	27.6832
CANT1	206.837	208.577	209.867	215.027	213.612	210.903
CANX	880.299	889.505	883.069	676.753	670.016	660.971
CAP1	186.113	185.394	186.228	182.648	194.569	185.92
CAP2	31.4744	30.402	28.4043	25.2883	23.3422	23.6309
CAPG	2.20924	2.75435	2.29904	1.61706	1.90559	1.57906
CAPN1	62.4724	60.8249	61.829	48.411	48.9407	51.5698
CAPN10	11.8401	11.7777	12.7048	11.5839	11.3077	12.391
CAPN10-DT	1.39012	1.46903	1.42181	1.405	1.52951	1.44525
CAPN14	0.173853	0.157486	0.121097	0.132638	0.351111	0.240958
CAPN15	33.8571	36.0939	33.97	32.7634	31.2401	34.6034
CAPN2	118.122	120.85	123.058	151.906	157.831	152.116
CAPN5	6.20556	6.21684	5.02148	7.18363	6.7696	7.27937
CAPN6	0.0001	0.0001	0.0001	0.0001	0.0001	0.0001
CAPN7	40.9807	37.0117	36.8438	40.2121	40.6675	38.4306
CAPN9	0.173853	0.314872	0.332842	0.397713	0.326039	0.13391
CAPNS1	145.652	146.398	152.216	159.52	174.432	169.934
CAPRIN1	740.194	721.553	729.499	759.638	777.49	774.382
CAPRIN2	4.21981	4.48559	4.71898	4.5859	3.98659	4.4426
CAPS	0.397249	0.236179	0.272343	0.159145	0.150533	0.240958
CAPS2	0.223496	0.105024	0.0908477	0.21216	0.200678	0.240958
CAPZA1	274.256	274.035	273.635	273.372	287.854	277.228
CAPZA2	63.3206	63.479	62.6765	67.2231	65.9902	66.1023
CAPZB	67.1669	65.4459	64.9754	69.2388	69.6001	73.7305
CARD10	1.56387	1.46903	2.05705	1.0604	0.702122	0.722675
CARD14	0.124209	0.26241	0.0908477	0.053115	0.0753167	0.0803861
CARD19	6.60271	7.76447	7.56242	5.11605	5.34049	5.43279
CARD8	17.1271	17.3125	15.2457	18.7409	18.1524	17.4198
CARD8-AS1	0.223496	0.314872	0.0001	0.0796225	0.0502445	0.163042
CARD9	4.61696	3.98721	4.53749	1.03389	0.827483	1.39173
CARF	2.82963	3.41012	2.72253	2.86291	2.75805	2.56752
CARHSP1	90.3419	90.9264	90.3573	57.9604	59.0212	60.0686
CARM1	143.985	144.765	151.119	157.239	159.455	162.669
CARMIL1	3.10283	2.88551	2.60154	2.67736	2.60761	2.24811
CARMIL2	50.7612	50.1527	50.4256	43.6586	45.4554	47.6359
CARMIL3	6.95021	7.58085	8.13715	7.47522	8.27394	8.72452
CARNMT1	14.1486	14.0337	12.9468	15.0033	14.7426	15.0939
CARNMT1-AS1	0.0249218	0.131255	0.121097	0.0796225	0.0251722	0.0536241
CARNS1	0.124209	0.157486	0.181595	0.10613	0.0502445	0.0536241
CARS1	59.6469	57.288	57.2922	78.1702	79.629	74.6929
CARS1-AS1	0.0745655	0.0264659	0.0304768	0.0266075	0.0503738	0.0001
CARS2	38.052	37.5893	39.4449	38.9925	40.4919	41.7489
CASC15	0.322784	0.446026	0.332842	0.21216	0.200678	0.0536241
CASC18	0.0001	0.026331	0.121097	0.0266075	0.0001	0.0001
CASC2	1.43977	1.13032	1.27057	1.30178	1.45997	1.49877
CASC3	258.321	254.598	257.663	256.725	259.849	264.65
CASD1	22.29	20.985	19.7226	19.5891	19.1552	16.8869
CASK	85.5605	79.0348	83.0348	55.9042	52.2505	50.8483
CASKIN1	8.98888	10.4279	11.1226	8.9653	8.19325	9.63443
CASKIN2	71.8874	76.8515	77.1694	63.6586	59.7234	64.958
CASP2	65.3555	64.9998	66.2466	62.1616	56.8133	58.6619
CASP3	40.7823	39.9234	39.5053	34.2479	36.1795	35.0048
CASP6	5.28714	5.42991	5.59621	7.31618	8.1235	8.32312
CASP7	20.3788	19.2273	18.1496	16.1962	16.0715	16.8067
CASP8	0.347605	0.131255	0.272343	0.0266075	0.0502445	0.0001
CASP8AP2	59.3238	59.3861	57.4426	57.6797	56.3124	55.9868
CASP9	3.64891	4.01344	3.56951	3.181	3.71079	3.15802
CASQ1	1.11708	0.865722	0.665583	0.0001	0.0502445	0.026862
CASQ2	0.124209	0.026331	0.0605985	0.10613	0.250822	0.240958
CAST	44.8059	43.4116	43.5958	46.6218	48.8353	48.2913
CASTOR1	0.670289	0.787029	0.605085	0.265175	0.250822	0.562103
CASTOR2	35.8952	35.45	37.2224	21.4354	20.9868	21.6745
CASTOR3	22.2883	22.5318	22.8392	21.651	21.3147	21.5403
CASZ1	14.1485	13.2205	14.9129	9.11867	7.29612	7.41318
CAT	33.3854	30.9526	29.4629	34.6719	32.7695	33.3724
CATSPER2	0.134962	0.135033	0.176114	0.0367829	0.0301792	0.140043
CATSPER2P1	0.571002	0.472257	0.272343	0.185653	0.426328	0.428293
CATSPER3	0.198675	0.105024	0.332842	0.10613	0.4514	0.160672
CATSPERD	0.0249218	0.0001	0.0303492	0.0001	0.0753167	0.0001
CATSPERE	0.0249218	0.026331	0.0908477	0.0796225	0.0753167	0.0536241
CATSPERG	0.0745655	0.026331	0.121097	0.0796225	0.0251722	0.0001
CATSPERZ	0.0249218	0.0525619	0.0001	0.053115	0.125459	0.107148
CAV3	0.0249218	0.0525619	0.0001	0.0001	0.0001	0.0001
CAVIN1	0.0745655	0.026331	0.0303492	0.0266075	0.0251722	0.107148
CAVIN4	11.8401	11.2007	11.4343	9.78137	8.65002	9.4471
CBARP	12.3459	12.49	13.358	8.51279	8.55738	9.41028
CBFA2T2	27.4031	26.0211	24.8046	19.5095	19.1302	20.2589
CBFA2T3	14.8658	15.3701	13.5813	5.32763	5.91676	5.94082
CBFB	70.5183	71.2168	71.9334	57.3627	58.0673	55.5317
CBL	44.0837	44.2255	47.2192	41.3518	34.2989	39.0994
CBLB	30.3323	29.8247	30.4309	30.3511	28.7329	29.7595
CBLL1	61.4056	58.127	60.4983	63.7513	66.3159	66.2347
CBLN1	8.58845	8.00054	9.86135	12.9623	12.4861	12.4444
CBLN2	0.223496	0.0787929	0.0001	1.45801	1.15342	1.36496
CBLN3	0.223496	0.131255	0.151346	0.10613	0.250822	0.0803861
CBR1	22.3294	21.28	21.5339	22.3719	21.75	22.6826
CBR3	0.297962	0.288641	0.332842	0.10613	0.0502445	0.026862
CBR3-AS1	0.100155	0.173571	0.202004	0.372172	0.209755	0.141472
CBR4	18.2938	20.3029	19.3596	21.2061	18.9296	19.5899
CBS	200.816	192.161	191.059	196.447	192.847	196.793
CBSL	59.5904	65.2208	64.0604	95.613	100.704	101.589
CBWD1	20.7471	20.0684	19.0848	20.7481	22.4784	20.0673
CBWD2	20.8047	22.4166	21.6714	22.7656	24.1986	22.8556
CBWD3	3.64483	3.1539	2.74316	2.437	2.43109	3.06162
CBWD5	37.9831	38.0393	39.9836	45.9559	45.2632	43.2183
CBWD6	1.5873	0.864897	1.63896	1.1352	1.78121	1.30692
CBX1	811.326	820.111	830.927	877.699	852.921	844.664
CBX2	492.909	497.023	493.822	388.919	384.307	391.155
CBX3	338.769	328.57	334.104	301.977	301.56	294.385
CBX3P2	0.248318	0.157486	0.0605985	0.715803	0.250822	0.481817
CBX4	61.0618	60.5412	63.9773	77.402	75.3421	80.7412
CBX5	469.545	479.419	476.482	508.262	448.383	479.804
CBX6	108.917	106.678	113.828	114.329	112.12	117.245
CBX7	1.19155	1.33788	1.27057	2.4653	1.67994	2.00725
CBX8	92.8834	94.4053	90.8688	112.471	109.415	111.25
CBY1	9.50686	11.227	10.4664	11.7164	11.2826	10.3035
CBY2	0.0993873	0.131255	0.121097	0.0266075	0.0001	0.0536241
CC2D1A	12.5599	13.0631	12.9165	11.1863	10.2797	11.6416
CC2D1B	18.9392	18.9651	19.783	18.5818	17.9016	18.7068
[truncated: 15,364 more rows]

## Sheet: siSMARCA4_vs_siCtrl
GeneName	IMR5_siCtrl_48h_r1	IMR5_siCtrl_48h_r2	IMR5_siCtrl_48h_r3	IMR5_siSMARCA4-5_48h_r1	IMR5_siSMARCA4-5_48h_r2	IMR5_siSMARCA4-5_48h_r3	IMR5_siSMARCA4-7_48h_r1	IMR5_siSMARCA4-7_48h_r2	IMR5_siSMARCA4-7_48h_r3
A1BG	4.27135	4.5705	3.94535	4.01561	4.70518	3.79536	3.41171	3.87868	4.02206
A1BG-AS1	0.492112	0.928275	1.24281	0.969046	0.824385	1.09886	0.263653	0.534054	0.129688
A1CF	0.0001	0.0310321	0.0001	0.0289885	0.0001	0.0314658	0.0868358	0.0001	0.0745808
A4GALT	0.14166	0.0001	0.0295422	0.0289885	0.0326465	0.0001	0.0001	0.0001	0.0373404
AAAS	85.2218	78.5976	79.7888	85.0187	84.0012	86.0663	86.5066	86.0157	84.5712
AACS	28.9492	27.4368	24.9377	15.4844	14.8413	16.4672	16.2486	16.8187	17.7638
AACSP1	0.10627	0.0001	0.117869	0.0578771	0.0977397	0.282392	0.0290119	0.0001	0.111821
AADAT	19.1107	18.8068	18.0776	16.351	16.1432	16.5299	19.429	19.5647	17.5031
AAGAB	115.334	116.054	116.214	116.657	116.91	115.02	113.711	109.113	106.768
AAK1	26.7549	29.4473	29.2068	26.2598	25.9071	30.3933	26.7146	27.0473	34.8573
AAMDC	6.75961	8.13523	8.715	6.99112	7.84382	8.02974	6.41854	6.96782	7.0013
AAMP	73.2232	70.8049	73.5181	68.1758	69.0955	71.6405	62.0158	68.6485	72.5454
AANAT	1.98194	1.82509	2.44381	1.04009	0.813764	0.909707	1.73481	1.33872	1.15455
AAR2	56.8019	57.8436	54.5566	52.434	58.6813	55.2048	58.3736	58.3847	58.8021
AARS1	103.764	107.118	104.962	105.472	97.9001	106.769	111.687	114.847	119.02
AARS2	47.9183	48.2851	47.7259	47.3484	46.8346	47.8329	48.5432	55.3299	60.553
AARSD1	46.0747	41.634	42.5792	45.9296	49.076	45.5326	44.9414	50.1628	47.8255
AASDH	13.9438	12.9916	16.0756	15.3688	14.8413	15.9339	14.8319	14.6563	14.5983
AASDHPPT	89.714	91.2188	89.475	102.034	101.806	99.555	94.5999	96.1065	92.0584
AATBC	0.212441	0.278489	0.323964	0.635648	0.390659	0.21966	0.173572	0.583603	0.595946
AATF	86.635	87.3523	92.4487	80.7146	82.115	84.4367	79.7103	84.9856	88.8184
AATK	11.962	10.3102	10.6876	6.78891	6.76978	7.02603	6.93896	7.03647	8.41645
ABALON	5.307	4.19239	4.39271	6.38724	6.96769	6.63694	5.69632	6.61383	5.74909
ABAT	16.8811	16.1775	15.7223	14.82	16.1433	15.0557	13.6176	13.7296	13.4066
ABCA1	0.0708802	0.0310321	0.0884267	0.0289885	0.0001	0.0314658	0.115748	0.0344237	0.0745808
ABCA10	0.17705	0.15476	0.353407	0.20232	0.293019	0.313758	0.462691	0.480632	0.372504
ABCA11P	11.8414	10.8304	11.6201	16.1995	15.2301	16.7102	12.37	12.5574	11.7175
ABCA12	0.354001	0.58781	0.559502	0.0867656	0.130286	0.125563	0.0579239	0.0344237	0.149062
ABCA17P	0.10627	0.123828	0.235638	0.260097	0.162833	0.156929	0.115748	0.240366	0.0745808
ABCA2	29.9046	32.2312	31.3853	25.7977	21.8388	24.6536	28.5073	31.2349	31.3938
ABCA3	117.141	117.666	120.831	108.361	112.221	114.077	106.078	111.621	120.622
ABCA4	0.14166	0.0928962	0.0001	0.0578771	0.0326465	0.0314658	0.0868358	0.137395	0.0373404
ABCA5	24.8793	24.8078	25.4381	21.5799	20.537	21.1407	26.4548	23.4089	22.7167
ABCA6	0.0001	0.0001	0.0295422	0.0001	0.0001	0.0001	0.0001	0.137395	0.111821
ABCA7	3.99918	3.77381	3.44484	3.55339	3.18966	4.32858	3.18041	3.50112	3.20277
ABCA9	0.0001	0.0001	0.0295422	0.0289885	0.0326465	0.0001	0.0001	0.0001	0.0001
ABCB1	1.02641	1.33018	0.883367	1.09786	0.748671	1.0038	0.867458	1.06414	0.633187
ABCB10	67.4182	62.7613	61.3577	57.4594	54.9061	53.6669	64.6183	59.8607	58.1324
ABCB4	0.0354901	0.0001	0.0295422	0.0867656	0.0326465	0.0001	0.0001	0.0344237	0.0745808
ABCB6	35.4614	34.3656	35.7137	29.6398	29.3569	29.6406	28.8539	28.0767	30.0159
ABCB7	30.8248	31.5199	30.6495	34.6377	34.955	33.6554	32.4105	31.8866	31.3565
ABCB8	16.8104	15.9611	14.8684	20.7709	20.0813	21.5484	18.9663	19.0497	18.8066
ABCB9	6.68883	7.14542	6.68348	6.64446	5.82594	6.17916	6.62093	6.52161	6.62889
ABCC1	118.805	114.82	121.479	98.2211	102.196	106.706	119.869	126.105	131.198
ABCC10	12.9175	11.6924	12.3953	9.27331	9.73151	10.6644	12.3166	11.5672	12.8108
ABCC11	0.221866	0.2246	0.305504	0.27167	0.0679079	0.262863	0.390174	0.143174	0.117041
ABCC2	0.212441	0.15476	0.0589845	0.144543	0.0977396	0.0941973	0.0868358	0.206042	0.111821
ABCC3	0.0001	0.0001	0.117869	0.0001	0.0651931	0.0001	0.0290119	0.0001	0.0373404
ABCC4	81.965	81.2897	79.6706	76.7295	74.3678	71.3887	86.3871	83.5429	85.6176
ABCC5	23.8177	23.4776	25.6443	26.6353	24.7354	25.4063	26.0787	25.0909	26.4407
ABCC6	0.871189	1.01412	1.10874	0.914993	0.617728	0.71279	0.749475	0.614704	0.63176
ABCC6P1	0.0764643	0.0665283	0.0914539	0.0300132	0.128351	0.0986005	0.0579239	0.105132	0.0760076
ABCC6P2	0.220519	0.0332077	0.0366843	0.210834	0.132977	0.192614	0.089171	0.138556	0.0001
ABCC8	21.0218	19.9204	18.9314	15.311	14.4833	17.8158	23.6212	28.2142	27.2601
ABCC9	3.85762	2.96958	3.73927	5.89336	6.1514	5.64594	6.15835	4.97704	6.36821
ABCD1	4.70698	5.25855	5.21137	4.42004	4.10097	4.23448	3.67191	4.42786	3.94758
ABCD2	2.72514	2.59839	2.38492	2.71562	3.31985	2.69756	2.71782	1.81926	2.42073
ABCD3	119.619	126.358	120.771	120.928	117.981	112.259	124.292	124.32	116.563
ABCD4	13.059	12.7441	11.8359	11.9311	11.9121	12.3582	11.6805	12.1507	11.3957
ABCE1	227.609	238.651	229.618	243.559	239.965	231.915	264.891	246.04	226.628
ABCF1	182.686	191.37	188.187	178.273	172.01	181.102	165.052	187.398	188.801
ABCF2	126.111	122.5	120.853	127.422	123.689	125.968	130.623	128.418	129.386
ABCF2-H2BE1	64.364	63.0891	61.7751	68.235	61.5616	69.5684	72.5176	69.7699	67.688
ABCF3	39.8496	37.7992	37.2447	37.0927	34.1088	38.831	35.2728	37.2414	41.2995
ABCG1	0.637122	0.989926	0.706713	0.288985	0.488298	0.156929	0.318131	0.27469	0.223542
ABCG2	0.566341	0.587809	0.559502	0.548982	0.325566	0.501952	0.260307	0.480632	0.223542
ABCG4	0.814072	0.278489	0.382849	0.375651	0.325565	0.345123	0.347043	0.309013	0.186302
ABCG8	0.0354901	0.0001	0.0295422	0.0289885	0.0001	0.0314658	0.0001	0.0001	0.0001
ABHD1	0.14166	0.123828	0.0001	0.0578771	0.0001	0.0314658	0.0868358	0.0344237	0.0373404
ABHD10	45.5119	44.3572	42.927	44.9219	43.1246	42.7515	42.8479	46.5427	39.7355
ABHD11	6.33492	6.24838	5.12305	4.65115	5.33773	4.51677	4.77057	5.4919	4.76687
ABHD11-AS1	0.0001	0.0310321	0.0884267	0.0867656	0.162833	0.188295	0.14466	0.0001	0.0001
ABHD12	34.9299	33.8088	34.3002	32.6442	33.23	32.0872	32.092	34.1181	31.7289
ABHD13	25.7287	24.8076	26.5275	32.7886	33.9462	36.353	27.4375	27.7337	24.467
ABHD14A	24.5842	22.4488	21.864	16.9159	18.7996	17.9367	18.8024	18.4834	18.6885
ABHD14A-ACY1	1.73034	0.915423	0.486391	0.690563	0.24319	1.06295	1.02451	0.26815	1.12997
ABHD14B	13.4837	13.6103	13.4257	13.4911	14.7112	12.9856	12.2588	13.352	12.4011
ABHD15	8.9184	9.89837	9.12719	9.64887	9.11313	10.884	9.6856	9.54209	8.63987
ABHD16A	23.4638	22.9518	23.7598	23.9198	23.7591	23.2106	21.9731	22.3448	23.387
ABHD17A	43.2821	44.48	42.8969	46.6267	46.2163	48.241	44.0044	46.0625	45.1729
ABHD17B	45.4054	45.5321	45.7533	44.4305	42.7336	44.4451	44.2065	44.7924	42.2309
ABHD17C	31.1434	32.0767	31.7977	28.3686	28.7712	30.8326	33.7692	33.7403	34.6709
ABHD18	9.34308	9.68185	8.50889	8.43555	8.91786	7.68472	8.64477	10.4345	7.89507
ABHD2	136.908	124.604	133.025	133.218	130.867	136.982	147.6	144.821	150.285
ABHD3	7.04272	6.00092	5.91799	5.74892	6.34667	6.11642	8.06654	7.41402	6.33097
ABHD4	0.318611	0.216625	0.294522	0.491205	0.358112	0.407855	0.14466	0.27469	0.111821
ABHD5	22.6852	21.7144	22.6706	22.0709	22.7827	21.4229	23.5055	22.6538	21.6367
ABHD6	19.4292	18.9925	18.843	21.3488	20.3093	22.9912	22.8694	22.9627	22.1954
ABHD8	9.87393	8.63015	9.30384	10.3422	10.3499	8.59432	8.93389	10.6405	10.1295
ABI1	29.2607	28.7079	30.569	34.6259	33.3647	33.4179	31.2748	31.5158	29.9508
ABI2	203.385	203.502	208.569	211.547	206.181	211.469	208.338	206.354	198.864
ABI3BP	0.10627	0.15476	0.176753	0.20232	0.162833	0.0628315	0.173572	0.240366	0.298023
ABITRAM	27.7105	28.272	27.558	28.3686	27.1114	25.9082	28.4494	26.8756	27.1111
ABL1	194.543	196.442	195.74	204.645	199.022	208.262	217.588	223.731	231.148
ABL2	123.052	124.534	127.042	135.605	119.674	135.528	128.484	125.317	143.786
ABLIM1	169.659	158.743	166.937	191.963	196.749	198.133	189.314	181.606	200.091
ABLIM2	1.0618	0.804334	0.677271	1.24231	1.3996	1.38019	1.12767	1.40737	0.819389
ABR	76.5513	79.0954	74.2856	62.7712	59.3904	64.9737	68.5216	72.2529	74.0731
ABRACL	16.7396	19.5182	17.9893	13.1444	13.214	12.9855	16.8558	19.0841	16.1624
ABRAXAS1	20.1153	20.4274	20.9861	25.7387	24.5692	25.6608	21.6335	20.108	20.1245
ABRAXAS2	43.7776	42.6554	41.5136	46.8573	45.7605	46.5469	44.4377	43.1793	40.6294
ABT1	50.1479	48.9656	51.5534	55.8127	51.6189	53.5101	51.4055	50.5246	46.9602
ABTB1	0.601731	0.649674	0.588944	0.693425	0.618484	0.941073	0.462691	0.27469	0.335264
ABTB2	2.90209	2.56746	1.97273	3.32228	2.83165	3.01121	1.4457	1.23575	1.34075
ACAA1	18.2778	15.3	17.7467	16.819	15.7921	16.8184	17.1023	14.4035	16.398
ACAA2	106.984	108.603	107.818	107.234	110.365	109.247	102.522	103.177	94.6652
ACACA	196.313	188.162	185.983	175.549	161.563	165.139	206.35	196.636	220.691
ACACB	6.15797	7.08355	5.97687	5.40225	5.10991	5.70867	6.50528	5.73216	6.77785
ACAD10	6.61805	6.89796	6.74237	5.63337	5.85848	7.3397	6.27398	7.13944	5.73512
ACAD11	6.43409	7.3156	8.11125	12.125	13.8526	13.5746	7.30775	7.92875	8.18894
ACAD8	7.39663	7.60939	7.56675	6.70224	7.35562	7.21423	6.76549	7.34537	7.7461
ACAD9	37.2289	33.498	34.6226	38.6233	38.0786	37.8258	35.0694	37.5496	34.0739
ACADL	0.601731	0.525945	0.441733	0.462316	0.358112	0.345123	0.347043	0.240366	0.409744
ACADM	108.577	108.51	107.523	109.72	106.396	103.6	99.4844	101.153	95.4838
ACADS	2.76053	3.3717	3.38595	2.0223	2.53873	2.35253	2.4287	3.05491	2.64417
ACADSB	30.5417	30.4375	29.4127	28.9754	28.1532	28.355	35.0703	28.9351	32.66
ACADVL	47.6943	46.0716	45.596	46.1118	44.9199	46.6361	41.1482	42.3303	45.2888
ACAN	0.955632	1.5467	1.47221	0.664536	0.781217	0.439221	0.75181	0.583603	1.11731
ACAP1	0.0354901	0.0310321	0.0295422	0.0578771	0.0001	0.0001	0.0001	0.0001	0.0001
ACAP2	57.1551	59.5134	60.0034	65.6637	63.7262	68.7225	66.4108	64.1854	61.8564
ACAP3	11.148	10.9191	11.9242	9.5622	9.04804	9.88032	11.3914	12.391	11.8053
ACAT1	27.0027	27.7771	29.089	34.6374	33.8811	35.2239	33.6536	33.9119	30.5745
ACAT2	134.552	124.008	130.021	95.1771	94.0978	95.5648	138.336	138.123	126.376
ACBD3	82.1194	83.4788	80.6028	86.2049	83.0101	83.5072	81.1608	81.0041	78.9383
ACBD3-AS1	0.198139	0.0689684	0.0985558	0.287535	0.179088	0.20822	0.168653	0.0001	0.0860078
ACBD4	1.73421	1.6395	1.73719	1.93563	1.75761	2.07024	1.67699	1.81926	1.60144
ACBD5	36.6289	36.3144	37.5094	38.1908	34.2717	35.8512	34.6076	35.1132	37.9481
ACBD6	58.3937	57.2863	54.6449	78.9524	79.0557	77.0344	61.0332	60.5815	64.5005
ACBD7	9.41386	7.82592	9.86325	5.57559	5.27264	6.02233	4.82839	4.32489	5.51168
ACD	27.4629	27.0965	27.411	25.0462	25.8419	24.6852	27.3218	29.0724	26.4037
ACE	3.04365	2.87678	3.68038	1.90674	2.11563	2.54073	1.82155	3.1922	2.49521
ACE2	0.0001	0.0001	0.0001	0.0867656	0.0326465	0.0314658	0.0001	0.0344237	0.0001
ACER2	3.25599	2.84585	3.00321	4.62226	3.87314	4.35994	3.23824	3.12356	2.79313
ACER3	28.4537	29.1383	29.2069	26.0287	27.2742	28.3235	29.866	27.665	29.9042
ACHE	0.212441	0.123828	0.206196	0.231208	0.358112	0.282392	0.0290119	0.206042	0.0745808
ACIN1	159.027	166.957	174.412	162.205	149.91	167.149	161.147	177.383	192.272
ACKR2	0.0708802	0.0619642	0.0001	0.0578771	0.0326465	0.0628315	0.0290119	0.171719	0.111821
ACKR3	12.3512	15.0022	14.5446	6.93335	6.93252	7.77881	10.2927	10.8464	9.8688
ACKR4	0.0001	0.0001	0.0589845	0.0001	0.0326465	0.0941973	0.0579239	0.0001	0.0001
ACLY	732.535	706.264	704.45	566.316	532.592	533.552	628.905	615.816	633.403
ACO1	65.5076	61.865	63.3606	57.113	53.149	56.9295	62.3047	59.5863	57.3503
ACO2	151.495	144.45	150.656	158.183	149.653	149.669	159.908	155.674	150.704
ACOT1	4.60701	3.83053	3.69234	4.64658	3.81121	3.68113	4.49627	4.09502	3.87983
ACOT11	7.25507	6.7662	6.89978	10.6748	10.2197	10.3428	7.43047	8.61536	8.59721
ACOT13	26.936	25.8002	28.0771	26.2605	23.8169	27.2654	30.4529	32.2067	29.8702
ACOT2	46.1779	43.6197	38.9401	48.9706	47.7429	47.0375	41.503	40.5944	40.5107
ACOT4	0.0354901	0.0619642	0.0001	0.0578771	0.0001	0.0001	0.0001	0.0001	0.0745808
ACOT7	67.8779	63.7515	64.2716	61.9947	61.3496	65.7105	58.9805	59.9293	57.4244
ACOT8	10.2178	10.9217	10.074	9.17284	8.51923	9.66089	9.67504	9.39224	9.1737
ACOT9	23.4991	23.9416	24.7609	22.0131	21.8388	23.1167	22.3202	20.766	21.823
ACOX1	59.0668	62.8548	59.0613	60.7808	56.7613	57.8065	57.0149	56.4623	54.6322
ACOX3	14.6516	14.6	13.4258	13.4043	13.8649	13.5187	14.167	14.2788	14.9707
ACOXL	0.0708802	0.0619642	0.0295422	0.0289885	0.130286	0.0314658	0.0868358	0.0344237	0.0373404
ACP1	209.545	208.417	205.837	206.415	215.229	206.264	206.375	211.776	198.833
ACP2	23.9591	21.8382	22.7	26.1154	24.7353	26.7866	24.8355	22.997	23.201
ACP3	0.212441	0.247557	0.206196	0.173431	0.0651931	0.156929	0.14466	0.137395	0.149062
ACP4	0.0354901	0.0001	0.0589845	0.0289885	0.0651931	0.0001	0.0001	0.0687474	0.0001
ACP6	9.27231	10.1149	9.80435	10.0822	10.3499	9.75484	9.62778	8.58104	8.1185
ACR	0.0708802	0.0001	0.0001	0.0001	0.0326465	0.0314658	0.0290119	0.103071	0.0373404
ACRBP	0.0354901	0.0928962	0.0001	0.0578771	0.0001	0.0941973	0.0001	0.0001	0.0373404
ACRV1	0.0708802	0.15476	0.147311	0.0289885	0.0326465	0.0941973	0.0579239	0.0344237	0.0373404
ACSBG1	1.4661	0.939643	1.12808	1.56493	1.91262	1.27732	1.74623	1.10346	1.32154
ACSF2	19.04	17.8169	16.2522	12.7111	12.1399	12.8601	14.3115	12.7342	13.2949
ACSF3	8.5645	8.84667	8.09672	7.33778	6.63959	7.71608	8.15326	8.51238	8.63987
ACSL1	57.6155	53.4817	53.2907	50.2371	48.4944	50.0909	51.2033	53.6135	52.4716
ACSL3	99.8692	100.561	99.605	72.3356	73.7843	73.3013	96.4236	94.0126	87.0303
ACSL4	48.9082	52.7581	51.1928	42.8978	41.49	39.7986	49.2847	46.0216	49.5999
ACSL6	0.601731	1.14459	0.912809	0.375651	0.84631	0.972439	0.722898	0.789546	0.744908
ACSS1	10.5109	9.49625	10.982	7.68444	8.10418	7.68472	9.97471	9.91966	8.60263
ACSS2	15.8902	16.858	17.43	13.2599	14.5159	12.4837	14.6006	14.8623	13.2205
ACTA1	0.991022	1.14459	0.853925	1.15564	0.94395	0.784244	0.665074	0.892517	1.11731
ACTA2	2.25152	2.21796	2.44069	8.64204	7.66889	8.15878	1.9372	1.92018	1.7504
ACTA2-AS1	0.119816	0.164006	0.0620969	0.226935	0.14249	0.341537	0.0001	0.0364746	0.0001
ACTB	4383.88	4305.75	4372.29	4185.02	4239.42	4254.14	4386.55	4284.3	4200.75
ACTG1	6493.21	6322.72	6339.5	5955.32	5996.01	5956.14	6453.36	6293.3	6294.76
ACTG1P17	0.14166	0.0928962	0.147311	0.0289885	0.162833	0.251026	0.0290119	0.0687474	0.0745808
ACTG1P20	4.53003	4.4234	3.47428	3.43783	4.10098	4.07765	5.05969	4.59948	4.39447
ACTG1P25	2.22968	1.82509	2.41436	1.64675	1.56233	2.44663	1.04093	1.27008	1.26627
ACTG1P4	0.10627	0.15476	0.0884267	0.115654	0.0977396	0.564684	0.173572	0.0001	0.0745808
ACTG2	0.247831	0.185692	0.441733	0.115654	0.195379	0.21966	0.289219	0.206042	0.223542
ACTL10	1.34492	1.14459	1.20723	0.98231	1.56233	1.63112	1.27222	0.92684	1.45248
ACTL6A	122.886	120.498	114.505	119.294	118.542	117.04	116.585	110.104	114.907
ACTL6B	16.5981	15.3733	16.6939	20.7708	22.1643	22.1756	18.5905	18.3289	16.2741
ACTL8	0.955632	0.89713	1.14835	0.722313	0.553391	0.501952	0.636162	1.40737	0.856629
ACTN1	98.315	97.1911	95.2737	82.7385	78.8268	82.2705	96.5071	93.5002	96.5623
ACTN2	1.45109	1.33018	1.35444	1.90674	1.13923	1.66249	1.61917	1.71629	1.97384
ACTN4	113.353	120.481	125.301	109.4	108.217	113.104	108.275	119.857	119.428
ACTR10	36.3103	37.5207	38.4516	39.4907	40.846	40.1169	39.2336	37.7562	35.9743
ACTR1A	161.591	148.35	144.208	164.087	167.582	161.471	159.102	149.137	147.807
ACTR1B	43.5653	37.0567	40.1887	33.1064	32.3514	33.3419	33.7692	33.4657	33.3675
ACTR2	382.036	394.851	383.827	385.687	381.563	376.412	399.649	397.123	385.811
ACTR3	162.057	160.26	162.993	170.063	169.276	165.836	178.536	180.095	175.062
ACTR3B	42.5251	39.6949	39.6029	37.7294	37.7097	36.9692	41.5639	39.9226	42.1344
ACTR3BP5	0.0001	0.0310321	0.0589845	0.0001	0.0001	0.0001	0.115748	0.0001	0.0001
ACTR3C	1.00563	1.16815	1.46995	1.06818	0.565591	0.763942	1.02357	0.957725	1.13925
ACTR5	15.0409	13.6102	14.4268	17.391	15.3295	14.8361	16.7401	16.0293	18.0989
ACTR6	26.6841	26.5397	26.3802	28.7731	27.7948	26.1279	25.8474	28.523	28.4147
ACTR8	40.274	40.6449	39.7471	40.7329	40.8135	41.497	37.0652	41.1886	39.8846
ACTRT3	2.01733	3.00051	2.38492	1.84897	1.79016	2.00751	1.99502	2.26547	1.37799
ACVR1	17.6597	17.848	16.8116	19.7888	19.8209	19.8232	16.4221	17.9171	16.4976
ACVR1B	85.362	84.6913	80.523	75.3998	73.2635	75.9691	83.4986	79.9056	80.2162
ACVR1C	0.495561	0.495013	0.382849	0.173431	0.227926	0.439221	0.318131	0.240366	0.186302
ACVR2A	15.388	17.6745	17.7226	18.8007	19.6656	18.957	19.3094	19.8102	18.9436
ACVR2B	177.729	184.201	195.261	154.265	151.602	174.802	191.86	203.094	220.426
ACVR2B-AS1	2.01733	1.39204	1.82552	2.19563	2.44109	1.85068	1.56134	1.8879	2.1228
ACVRL1	0.14166	0.185692	0.176753	0.0001	0.0651931	0.188295	0.0579239	0.137395	0.186302
ACY1	6.77552	8.00112	7.47485	6.74686	6.44144	6.62652	5.84723	7.02588	5.87769
ACYP1	5.09627	5.44415	4.53421	5.22892	5.95611	6.36735	5.23316	5.73216	5.47444
ACYP2	2.58358	2.10348	2.4438	2.80229	3.02693	2.44663	2.08176	2.16249	2.23452
ADA	9.55543	10.4861	9.24496	12.74	11.782	11.5741	11.3336	11.6015	11.0232
ADA2	0.0354901	0.0928962	0.0295422	0.0289885	0.0001	0.0941973	0.0290119	0.0001	0.0001
ADAL	33.6664	32.6674	35.1475	38.8911	38.5189	40.9528	34.0268	31.9042	34.516
ADAM10	169.273	172.604	187.866	168.475	170.122	172.041	180.303	189.879	179.504
ADAM11	27.2153	27.0655	27.0575	20.9732	20.9275	21.078	22.1757	24.4729	22.9776
ADAM12	7.14889	6.49584	6.91902	4.47783	5.27264	5.99095	4.74165	4.32489	4.76687
ADAM15	65.4011	62.6994	64.5082	41.1665	39.5768	41.1206	49.5263	51.7603	49.6788
ADAM17	33.5444	38.5846	38.8299	45.9503	44.0402	48.1764	40.1853	40.475	44.2183
ADAM19	15.4302	15.7755	15.7222	14.9066	15.5574	17.314	21.8575	20.6973	22.2699
ADAM20	0.0001	0.0001	0.0589845	0.0289885	0.0001	0.0314658	0.0001	0.0001	0.0001
ADAM21	0.247831	0.179101	0.235638	0.288985	0.293019	0.21966	0.256176	0.0687474	0.361562
ADAM21P1	0.0354901	0.0376237	0.0589845	0.0001	0.0001	0.0628315	0.0331428	0.0344237	0.0482818
ADAM22	26.0472	26.3541	26.9987	35.9663	32.091	32.7772	30.9648	28.9351	28.8242
ADAM23	29.9047	29.5093	27.9997	27.7042	26.0373	28.2607	28.4494	30.9601	30.351
ADAM32	0.0001	0.0928962	0.0295422	0.0001	0.0651931	0.0001	0.0001	0.0344237	0.0373404
ADAM8	0.0001	0.0928962	0.0001	0.0867656	0.130286	0.0001	0.0579239	0.0344237	0.111821
ADAM9	41.9727	42.0985	41.8668	43.2458	44.7519	44.3832	47.098	45.3758	43.3105
ADAMTS1	30.471	32.5406	30.2667	22.9087	22.3921	22.9912	27.0328	25.9488	27.4835
ADAMTS12	36.2747	33.5307	33.2107	24.7285	21.969	24.4967	30.3864	31.4404	31.2819
ADAMTS13	1.16797	0.74247	0.942251	0.808979	0.683577	0.784244	0.578339	0.995488	0.595946
ADAMTS14	1.0618	1.6395	1.56054	0.635648	0.94395	0.972439	1.09875	1.20143	1.67592
ADAMTS15	0.884852	1.45391	1.08946	0.808979	0.618484	1.0038	0.578339	0.858193	0.93111
ADAMTS16	0.424781	0.309421	0.235638	0.462316	0.195379	0.188295	0.202483	0.27469	0.0001
ADAMTS17	8.10443	7.4238	7.97894	6.87557	6.50941	6.9633	9.42539	8.85562	8.97504
ADAMTS18	0.0001	0.0001	0.0001	0.0001	0.0001	0.0001	0.0001	0.0001	0.0001
ADAMTS19	3.07904	3.3717	3.38596	2.86006	3.18966	3.07394	2.94912	3.84436	3.12829
ADAMTS19-AS1	0.0708802	0.0310321	0.0295422	0.115654	0.0326465	0.0314658	0.173572	0.0344237	0.0745808
ADAMTS2	19.7124	19.8894	19.4025	8.55111	8.26692	8.46886	13.1839	13.8669	14.9335
ADAMTS20	2.68975	2.53653	2.70878	2.05119	1.79016	2.54073	2.51544	2.50573	2.16004
ADAMTS4	2.65436	3.03145	3.32707	1.2712	0.84631	0.941073	0.665074	0.961164	0.856629
ADAMTS5	22.579	23.9415	24.6727	8.95554	8.29947	8.28066	8.78933	9.95398	11.6563
ADAMTS6	0.212441	0.309421	0.294522	0.462316	0.390659	0.21966	0.318131	0.343337	0.298023
ADAMTS7	24.2777	25.6737	27.9113	17.5932	17.5427	18.3804	14.3401	17.0247	19.7375
ADAMTS7P1	0.0001	0.0001	0.0001	0.0001	0.0001	0.0001	0.14498	0.0344237	0.0001
ADAMTS8	1.0618	1.33018	1.20723	0.520093	0.358112	0.627415	0.491603	0.652251	0.484225
ADAMTS9	84.1924	83.8579	88.2093	88.9462	85.074	89.5456	80.8951	84.5721	93.8436
ADAMTS9-AS1	0.0712482	0.0933196	0.148529	0.174709	0.32761	0.126288	0.174721	0.275603	0.150406
ADAMTS9-AS2	0.354001	0.247557	0.235638	0.0867656	0.227926	0.0628315	0.14466	0.240366	0.0745808
ADAMTSL1	5.27322	6.24838	5.94743	4.13116	4.19861	4.7677	5.98487	5.01136	5.51168
ADAMTSL2	2.4774	2.35094	2.29659	1.5023	1.72507	0.972439	1.41678	1.27008	1.45248
ADAMTSL3	0.566341	0.433149	0.323964	0.808979	0.716124	0.470587	0.520515	0.377661	0.446985
ADAMTSL4	0.10627	0.123828	0.235638	0.0001	0.130286	0.251026	0.0001	0.0344237	0.0745808
ADAMTSL4-AS1	0.0001	0.0310321	0.117869	0.0578771	0.0977396	0.0314658	0.0290119	0.171719	0.0001
ADAMTSL5	0.10627	0.0928962	0.0589844	0.0867656	0.0326465	0.0314658	0.0290119	0.0001	0.0001
ADAP1	9.94473	9.52716	10.4815	12.6821	11.6843	13.0482	10.5819	12.185	11.3957
ADAP2	0.247831	0.0928962	0.176753	0.0867656	0.162833	0.0314658	0.202483	0.103071	0.111821
ADAR	899.128	909.897	924.419	776.378	760.089	809.832	881.142	903.678	962.266
ADARB1	9.13074	12.0946	10.4227	7.91556	8.26692	8.2493	7.63285	8.58103	10.204
ADARB2	0.672512	0.835266	0.618387	1.0112	1.20432	1.03517	1.04093	1.02981	1.48972
ADAT1	20.2786	19.2089	19.2553	20.0487	18.7795	19.6977	20.701	19.0841	19.5141
ADAT2	12.6698	12.5586	13.6908	17.4776	16.3711	17.3453	15.5836	16.6815	18.9555
ADAT3	6.33493	6.37211	7.50785	6.87556	6.41177	8.6257	6.50529	7.82589	7.26199
ADCK1	5.83946	4.98016	6.12409	6.06669	7.45326	6.52418	6.67875	6.34999	6.74061
ADCK2	37.6905	37.2423	35.6841	36.4863	37.0706	35.9453	33.509	34.4268	33.7771
ADCK5	2.37124	1.82509	2.06106	1.87785	1.43215	1.66249	1.30114	1.81926	1.78764
ADCY1	96.3317	87.9089	89.2393	73.9548	66.7205	78.195	88.9041	90.3057	103.044
ADCY10P1	0.0001	0.061984	0.206196	0.0001	0.0326647	0.0001	0.0579551	0.0687474	0.0373404
ADCY2	1.52187	0.866198	0.765598	0.98231	0.716124	0.909707	1.01202	1.23575	0.93111
ADCY3	31.5327	33.6888	32.3429	25.6438	25.5365	27.2657	30.7798	30.6582	33.0803
ADCY5	3.75145	3.2789	3.94535	2.86006	2.24581	2.79165	2.83347	3.19221	2.19728
ADCY6	33.6207	33.747	34.2414	32.8752	31.1471	30.519	31.2828	29.999	32.1386
ADCY6-DT	0.14166	0.0310321	0.0295422	0.0578771	0.0977396	0.0314658	0.0868358	0.0687474	0.0373404
ADCY7	13.3996	12.1078	11.8529	11.2307	11.975	12.3867	13.1064	11.1698	13.0115
ADCY8	0.0001	0.0928962	0.0884267	0.260097	0.455752	0.345123	0.173572	0.240366	0.372504
ADCY9	66.9935	65.2668	70.3376	51.7683	49.0478	50.499	56.3784	58.522	59.9571
ADCYAP1	0.743292	0.958995	0.736156	1.44453	1.52979	1.22336	0.925282	0.92684	0.521465
ADCYAP1R1	159.252	155.56	152.475	171.113	171.53	169.936	160.322	154.214	155.961
ADD1	166.123	162.487	153.337	163.076	154.108	160.025	179.767	174.021	171.302
ADD2	147.26	152.867	160.874	139.329	141.381	159.682	141.033	150.85	170.82
ADD3	36.0271	34.1802	32.7398	25.9701	22.9129	25.406	28.1604	26.498	26.0684
ADD3-AS1	0.0354901	0.0310321	0.0001	0.145169	0.0651931	0.0946373	0.0868358	0.0344237	0.0373404
ADGRA2	58.5878	60.4143	63.1221	47.116	45.7049	49.411	44.9363	50.3984	51.5536
ADGRA3	182.153	171.797	177.125	186.1	178.974	183.302	205.68	192.419	188.809
ADGRB1	16.8104	16.8272	16.9883	11.9022	11.9121	12.3896	12.6924	13.6266	13.4066
ADGRB2	68.9753	69.7523	71.4851	56.4473	57.8348	61.133	61.0342	62.4359	62.7495
ADGRB3	7.04273	6.71236	6.30074	7.71334	7.94146	8.02974	8.24	7.55132	7.5599
ADGRD1	0.10627	0.0310321	0.206196	0.173431	0.0651931	0.188295	0.115748	0.103071	0.0745808
ADGRE5	0.389391	0.309421	0.176753	0.0578771	0.0977396	0.407855	0.0868358	0.137395	0.149062
ADGRF3	0.390059	0.186219	0.207484	0.116135	0.0982118	0.219934	0.116004	0.137878	0.186614
ADGRG1	30.5771	30.6538	34.3886	15.311	16.4036	16.6239	9.9747	12.0134	11.8053
ADGRG2	0.0001	0.0001	0.0001	0.0578771	0.0001	0.0001	0.0290119	0.0001	0.0745808
ADGRG6	1.02641	1.11365	1.47221	1.35786	1.43215	1.59975	1.41678	0.92684	0.96835
ADGRL1	123.898	131.239	138.137	102.443	100.92	114.42	107.059	127.746	133.39
ADGRL2	120.116	124.563	119.8	149.269	141.905	145.6	148.291	145.739	134.29
ADGRL3	35.1777	33.5615	33.8292	39.6931	35.5738	37.8586	37.1518	35.0446	35.9745
ADH5	188.629	188.748	195.555	191.993	191.471	182.298	185.644	185.108	176.11
ADH6	0.0001	0.0001	0.0001	0.0289885	0.0651931	0.0314658	0.0579239	0.0001	0.0373404
ADI1	84.831	85.9272	88.4722	68.4066	67.1103	65.2711	69.6487	64.5278	64.3896
ADIPOR1	134.062	130.874	126.185	131.99	138.091	136.878	127.704	124.903	128.555
ADIPOR2	107.585	102.351	102.784	85.2515	84.1661	86.0349	100.759	94.1506	100.809
ADIRF	0.0001	0.0001	0.0001	0.0001	0.0001	0.0001	0.0001	0.0001	0.0745808
ADK	35.4964	39.0675	37.9219	33.8573	35.9314	33.5301	34.1162	31.9554	31.6545
ADM	6.37032	4.73271	4.32811	7.71334	7.71363	8.75115	7.86414	7.68861	8.56539
ADM2	8.17519	9.24878	9.92213	5.66224	5.82594	6.17917	5.29098	6.31568	7.59714
ADM5	1.87577	1.82509	1.61942	1.2712	1.46469	1.38019	1.38787	1.3044	1.22903
ADNP	295.111	300.086	304.306	310.198	294.443	307.992	290.082	295.524	287.865
ADNP-AS1	0.424781	0.216625	0.618387	0.144543	0.162833	0.0941973	0.14466	0.0687474	0.372504
ADNP2	146.267	142.752	144.002	133.667	132.725	138.449	147.711	144.125	147.435
ADO	75.9472	76.2786	78.287	85.8857	80.7155	83.8722	81.3004	78.8417	75.2257
ADORA1	19.4647	18.4975	16.3699	16.8998	15.1017	17.22	14.3982	13.9699	14.9335
ADORA2A	0.00356679	0.0440417	0.000359513	0.000128688	0.00434353	0.296209	0.000351367	0.000122833	0.0103023
ADORA2A-AS1	0.0726872	0.0928962	0.0295422	0.0867656	0.0977396	0.156929	0.115748	0.240366	0.0745808
ADORA2B	10.511	11.3212	10.3049	14.1266	13.5069	14.1147	13.2707	11.9104	11.8798
ADPGK	81.3846	77.9024	80.2441	72.7279	70.2271	68.5626	79.3243	74.7578	81.1459
ADPGK-AS1	0.119557	0.169772	0.163314	0.12911	0.073113	0.034642	0.126151	0.0001	0.411003
ADPRHL1	6.01642	5.7844	6.00632	4.91115	4.81699	5.26956	5.43554	5.93809	5.36272
ADPRM	4.06568	4.23717	4.29784	5.57415	5.40283	4.92369	4.59511	4.90789	3.42622
ADPRS	24.5962	21.4051	22.3173	23.2554	24.0845	25.1241	24.2283	23.1686	24.2436
ADRA1A	0.389391	0.216625	0.412291	0.288985	0.488298	0.345123	0.462691	0.343337	0.521466
ADRA1B	0.0354901	0.0310321	0.0295422	0.0867656	0.0651931	0.125563	0.0868358	0.103071	0.111821
ADRA2A	40.5217	43.8309	42.0436	39.0285	41.855	43.1908	53.0535	51.2454	55.6
ADRA2C	33.9392	34.9843	35.3308	36.1685	37.4612	37.294	36.6604	39.7126	39.4377
ADRB1	0.814072	0.587809	0.647829	0.404539	0.716124	0.627415	0.404867	0.583603	1.11731
ADRM1	104.685	99.57	103.989	86.9254	85.2063	87.0395	105.357	103.656	108.481
ADSL	148.567	139.413	139.997	165.359	163.094	160.434	157.366	154.009	146.875
ADSS1	3.14982	2.22721	2.59102	2.19563	2.18072	2.69756	2.11067	1.61331	2.38349
ADSS2	107.766	105.785	113.59	96.5169	96.7623	97.956	117.725	122.812	117.68
AEBP1	82.9191	88.404	91.8304	67.8881	61.7735	67.9697	54.0654	62.229	64.3887
AEBP2	45.6888	47.9451	51.8178	48.2731	47.7457	51.0952	44.4668	49.255	48.1891
AEN	139.72	129.451	136.229	234.864	235.019	237.533	149.07	150.956	146.057
AFAP1	264.525	274.145	269.54	362.22	334.722	363.922	334.151	337.239	354.793
AFAP1-AS1	1.50405	1.75239	2.11546	1.51958	2.57088	2.12463	1.49561	1.91175	2.41058
AFAP1L1	0.0708802	0.0619642	0.147311	0.0578771	0.0651931	0.0941973	0.0001	0.103071	0.0001
AFAP1L2	1.52187	1.6395	1.50165	1.56008	1.52979	1.72522	1.30114	1.33872	2.19728
AFDN	130.836	138.667	137.995	131.154	118.175	129.508	130.269	131.619	144.455
AFDN-DT	0.920242	0.592843	0.677271	0.722313	0.553391	0.941073	0.90275	1.04298	1.04283
AFF1	14.0853	18.3428	19.638	17.5932	16.0455	18.5686	19.8626	21.6241	20.7803
AFF1-AS1	0.0708802	0.123828	0.0589845	0.0289885	0.0651931	0.0314658	0.0290119	0.0687474	0.0745808
AFF2	25.3039	24.7458	25.8504	21.6665	18.8445	21.3916	22.8405	22.5164	26.1801
AFF3	33.6915	36.871	38.1278	25.8842	24.8658	26.3787	26.5991	28.0082	27.3718
AFF4	144.356	148.381	148.831	162.036	142.749	154.445	146.266	135.304	140.061
AFG1L	3.11443	4.08313	3.82759	3.98672	3.71041	3.73262	2.68891	3.22653	2.49521
AFG3L1P	1.34492	1.70136	1.76663	1.41564	1.65997	1.98143	1.7438	2.0666	2.30156
AFG3L2	123.938	115.884	114.986	105.169	107.705	107.648	118.903	128.177	114.637
AFMID	36.6641	35.0772	35.1833	39.8378	37.4285	38.6117	37.5856	39.0263	40.1824
AFP	0.0708802	0.0001	0.0295422	0.0289885	0.0651931	0.0314658	0.0290119	0.0344237	0.0001
AFTPH	25.6933	25.0243	25.7326	28.6286	27.2416	26.8179	26.1944	28.1457	27.5581
AGA	8.49371	7.9187	7.09568	6.0378	6.96507	6.55556	7.22808	7.55131	7.6344
AGAP1	100.156	98.6402	91.3906	92.9344	85.4666	92.0253	100.289	102.112	106.135
AGAP1-IT1	0.14166	0.0928962	0.0884267	0.144543	0.227926	0.156929	0.115748	0.0001	0.0745808
AGAP10P	0.0001	0.0491336	0.0425411	0.0001	0.0612721	0.0001	0.096318	0.0920768	0.0496789
AGAP11	0.0001	0.0001	0.0303719	0.0307699	0.06921	0.0001	0.0001	0.0359178	0.0001
AGAP12P	0.0001	0.0357926	0.0546098	0.0001	0.0001	0.0001	0.286025	0.0001	0.0001
AGAP13P	0.153135	0.0566464	0.261895	0.284176	0.235769	0.0887811	0.0013628	0.0422477	0.19107
AGAP2	14.456	14.8044	14.2633	13.3562	14.0312	14.4815	13.7156	14.3657	16.0189
AGAP2-AS1	9.60939	9.29186	8.52513	8.39713	9.79308	10.6113	8.74914	8.76867	9.60267
AGAP3	126.732	120.419	125.305	102.438	106.786	106.33	109.315	115.293	114.663
AGAP4	1.48461	2.41908	2.63288	1.80161	1.94029	2.44718	2.02945	2.04338	2.49528
AGAP5	0.441267	0.982384	1.26641	0.702516	0.885136	0.713967	0.737131	0.69332	1.05428
AGAP6	0.531972	0.762451	0.747435	1.18643	0.805747	0.709107	1.17816	1.52217	2.22121
AGAP7P	0.279247	0.549342	0.243787	0.338739	0.132191	0.571416	0.344724	0.183424	0.502673
AGAP9	0.128914	0.632059	0.272902	0.000702872	0.11616	0.304705	0.000416126	0.643927	0.26786
AGBL3	0.707902	1.45391	1.06002	1.0112	1.30196	0.878341	0.780722	1.02981	0.856629
AGBL4	0.14166	0.0928962	0.0589845	0.173431	0.0326465	0.0314658	0.231395	0.103071	0.111821
AGBL5	83.6895	81.1081	81.1012	75.9406	75.9601	73.8294	81.4081	75.453	76.5274
AGER	0.318611	0.495013	0.323964	0.491205	0.162833	0.313758	0.433779	0.583603	0.186302
AGFG1	91.7318	89.1773	90.4474	93.3072	92.5314	93.2817	92.2595	94.527	86.5076
AGFG2	7.04273	7.57846	8.09671	6.58668	6.34668	6.46145	6.44746	5.32028	5.8096
AGGF1	52.0943	53.5435	48.6092	55.4661	51.5864	51.785	51.4344	50.3187	50.014
AGK	50.0769	49.522	52.407	59.2214	60.8623	59.125	56.3788	57.1831	56.829
AGL	48.3786	49.2435	50.7293	59.0774	52.2052	53.0399	55.8578	51.863	53.4031
AGMAT	0.0001	0.0310321	0.0001	0.0578771	0.0001	0.0001	0.0001	0.0001	0.0001
AGO1	123.513	117.231	128.954	98.6567	103.692	110.878	120.651	119.788	134.252
AGO2	116.114	116.147	117.416	97.3229	88.234	107.333	124.962	126.344	147.877
AGO3	22.1544	22.8897	25.0556	22.4175	23.694	25.9081	25.6159	26.0519	30.388
AGO4	19.1108	17.9097	17.901	18.0843	18.5516	17.6277	19.1398	18.4662	19.9981
AGPAT1	172.134	165.919	168.819	185.293	190.463	199.952	165.396	161.877	165.345
AGPAT2	17.872	17.1055	17.2827	14.7621	15.6549	15.2125	15.3813	14.6906	14.3004
AGPAT3	34.3637	35.2935	36.8326	32.4131	29.6173	32.9342	33.1044	34.2551	35.7508
AGPAT4	28.1352	30.4063	29.9428	28.9175	26.3954	28.292	22.7827	24.267	26.7015
AGPAT4-IT1	0.283221	0.247557	0.117869	0.20232	0.227926	0.251026	0.260307	0.0344237	0.223542
AGPAT5	128.891	121.47	128.751	124.539	125.89	128.537	129.265	131.597	122.558
AGPS	146.09	150.608	148.359	152.185	148.022	145.38	146.67	140.247	131.906
AGRN	19.0045	19.4872	17.9598	14.9066	13.6045	13.2051	9.65667	10.1599	10.837
AGT	0.17705	0.216625	0.53006	0.115654	0.0651931	0.156929	0.14466	0.137395	0.0745808
AGTPBP1	62.6405	59.6674	61.1817	56.5633	54.4179	55.8307	61.2362	59.9287	57.5362
AGTR1	0.566341	0.649674	0.883367	0.317874	0.618484	0.282392	0.347043	0.446308	0.446985
AGTRAP	9.02457	8.50642	8.33225	8.63778	9.89426	8.68842	10.4373	10.0913	9.83158
AHCTF1	146.015	145.509	144.392	178.545	152.004	157.102	165.473	152.407	157.96
AHCTF1P1	59.0326	58.642	59.5519	68.3902	61.465	61.9895	63.1697	62.0141	63.6579
AHCY	358.303	345.548	350.029	395.295	387.367	371.639	344.46	351.55	335.039
AHCYL1	193.398	194.898	192.862	183.649	181.876	184.087	185.929	174.201	177.382
AHCYL2	26.0826	27.9626	26.7041	31.633	32.4816	32.4011	25.2981	25.9831	27.4463
AHDC1	46.5024	51.3162	53.6437	30.7086	30.1055	31.6797	29.5478	35.9711	38.9909
AHI1	17.6244	18.281	19.1081	19.4421	19.463	17.659	21.2504	18.5005	18.2479
AHNAK	276.043	290.631	311.257	427.82	343.589	402.239	461.255	445.454	604.475
AHNAK2	6.97195	7.03981	8.32728	5.31097	4.00333	4.6386	5.57754	5.69604	7.48226
AHR	0.707902	1.14459	1.00114	0.953421	1.23687	1.44293	1.30114	1.09846	0.93111
AHRR	0.194548	0.0780666	0.0313418	0.582334	0.140992	0.279857	0.249939	0.678025	0.13109
AHSA1	107.268	105.661	105.55	96.5483	91.7492	90.2083	91.3938	101.561	99.2808
AHSA2P	6.2121	6.20534	6.39004	4.72648	5.69634	7.47545	5.99634	7.0738	7.72118
AHSG	0.0354901	0.0310321	0.0001	0.0867656	0.0977396	0.0314658	0.0868358	0.0687474	0.0745808
AIDA	133.704	135.73	140.763	146.638	146.525	149.113	135.655	132.627	129.41
AIF1L	20.4555	21.9927	21.0513	13.2599	12.2376	12.8601	13.7044	12.4939	12.6991
AIFM1	56.801	51.4401	53.2897	56.5922	55.2641	56.709	54.1802	56.3595	54.1852
AIFM2	1.34492	1.57764	0.736156	0.664536	0.781217	0.909707	0.722898	0.617927	0.93111
AIFM3	0.14166	0.247557	0.353407	0.288985	0.227926	0.313758	0.260307	0.0344237	0.335264
AIG1	22.1543	20.3225	21.1985	21.2343	19.5606	20.6417	19.8347	19.0498	19.1434
AIMP1	56.4849	59.2398	61.2484	71.3406	66.6752	69.9186	62.9821	61.946	59.8402
AIMP2	78.9028	80.457	78.6038	78.0282	81.0592	78.1922	73.7117	75.5144	73.7565
AIP	42.3265	38.8197	38.3342	49.2546	49.732	47.2055	36.805	40.2617	39.8474
AJAP1	0.0001	0.0001	0.0001	0.0578771	0.0651931	0.0628315	0.0579239	0.411985	0.111821
AJM1	5.98102	6.92889	5.47635	4.01561	3.80805	5.17545	4.07668	5.08001	4.95307
AJUBA	34.4346	32.5407	32.7986	43.0442	41.3017	44.6337	40.7374	39.919	45.4334
AK1	36.1338	36.345	35.4482	35.2443	34.3046	34.0009	30.0686	33.7746	30.7977
AK2	201.191	203.131	196.738	210.42	204.525	201.526	190.963	173.679	180.428
AK3	58.4289	57.8428	58.5315	61.851	63.1391	63.139	53.3416	53.9909	52.0247
AK4	120.645	118.162	124.041	93.051	96.1426	99.8679	96.7668	97.9556	97.7902
AK5	11.3957	11.5068	12.6308	10.2555	10.3825	10.1626	12.9526	12.2193	12.7363
AK6	14.4967	17.4702	16.0543	19.6505	22.2052	21.198	16.9377	18.9134	16.89
AK7	0.566341	0.928062	0.971693	0.635648	0.651031	0.564684	0.722898	0.343337	0.595946
AK8	0.247831	0.433149	0.353407	0.520093	0.227926	0.251026	0.549427	0.343337	0.149062
AK9	3.9284	4.145	3.4154	5.20003	4.81699	5.08135	3.06476	3.60409	3.3145
AKAIN1	0.460171	0.402217	0.706714	0.866756	0.585938	0.658781	0.375955	0.411985	0.409744
AKAP1	130.484	137.617	133.376	132.161	126.311	132.618	149.814	154.078	154.694
AKAP10	13.4483	14.0742	12.6603	11.2667	11.2287	12.5464	11.9407	12.4253	12.4012
AKAP11	145.347	139.751	148.065	126.503	120.911	126.624	151.99	150.269	149.222
AKAP12	408.842	462.198	483.875	384.688	359.45	404.559	381.077	458.022	504.094
AKAP13	77.3629	82.744	87.7373	81.6396	67.209	73.5841	87.5449	89.4475	113.212
AKAP17A	46.2192	50.2947	52.1122	48.1275	46.5086	51.2837	48.9772	53.3054	56.0832
AKAP3	0.0354901	0.123828	0.206196	0.288985	0.0326465	0.156929	0.173572	0.137395	0.0001
AKAP5	5.16705	6.15558	5.2997	6.00891	5.24009	6.33598	5.84031	5.86945	6.55441
AKAP6	5.23783	6.68143	5.68245	6.70224	6.70469	8.2493	6.76549	6.00675	7.5599
AKAP7	7.18429	7.70219	7.71397	8.37778	8.62492	7.33969	8.03762	9.09588	7.85782
AKAP8	29.5154	29.2618	29.9428	33.5975	34.2391	35.067	31.3406	32.5047	34.5219
AKAP8L	50.7495	53.7905	54.3803	57.518	56.7945	58.7791	52.389	55.0889	57.2381
AKAP9	41.9725	45.9654	43.8395	53.1838	42.1478	48.7429	44.4377	47.2979	50.4234
AKIP1	12.7051	12.7751	10.9821	13.8666	14.9715	14.4911	14.6584	14.3817	15.0824
AKIRIN1	190.037	190.27	189.65	172.936	176.431	179.14	196.584	186.407	182.628
AKIRIN2	100.614	98.0239	100.251	121.39	118.404	122.515	101.568	98.3719	99.134
AKNA	4.10536	5.66066	6.30072	4.96893	5.1099	5.99096	5.46446	6.96783	7.29922
AKNAD1	7.85671	9.31065	9.03884	7.88667	9.63388	6.64965	8.12435	8.27213	7.70886
AKR1A1	81.0783	77.0526	80.8769	64.3345	64.6383	65.4909	72.5693	74.7911	74.406
AKR1B1	212.296	205.153	204.85	210.549	208.074	204.344	198.153	192.958	190.445
AKR1C1	0.0354901	0.15476	0.0001	0.0001	0.0001	0.0001	0.0001	0.0344237	0.0373404
AKR1C3	0.0001	0.0310321	0.0001	0.0001	0.0001	0.0001	0.0001	0.0001	0.0001
AKR7A2	20.3495	19.5801	20.8747	20.1931	18.3237	20.6701	19.8046	20.7317	21.4506
AKR7A2P1	0.14166	0.15476	0.0884267	0.144543	0.227926	0.0941973	0.173572	0.343337	0.149062
AKR7A3	0.0001	0.0310321	0.0001	0.0289885	0.0327799	0.0314658	0.0290119	0.0001	0.0373404
AKR7L	0.0708802	0.0001	0.117869	0.0867656	0.032715	0.0001	0.0869121	0.0001	0.0745841
AKT1	184.308	175.21	174.279	121.042	121.402	124.085	164.073	167.323	161.069
AKT1S1	91.3776	85.2189	87.7963	102.007	103.108	103.757	90.4084	91.7808	86.8464
AKT2	101.498	99.5692	95.6873	111.541	108.508	114.142	104.718	105.479	103.825
AKT3	228.048	224.713	220.85	240.574	229.95	249.176	248.744	237.539	238.497
AKTIP	8.15282	8.50299	8.83842	10.096	9.96727	8.81222	9.52435	9.34022	9.88333
ALAD	15.9611	16.5179	16.7527	16.871	14.6786	16.4985	16.3932	15.4801	17.2796
ALAS1	48.4137	47.6665	46.2531	57.6043	54.5162	53.2598	47.792	48.8082	48.0399
ALB	0.0001	0.216625	0.176753	0.0578771	0.0977396	0.0941973	0.173572	0.0001	0.0373404
ALCAM	50.1477	50.9448	49.9049	53.415	50.3173	52.2236	35.1567	35.182	34.8944
ALDH16A1	25.5164	27.0967	25.8209	21.9552	20.765	21.4542	22.1178	19.9764	21.1898
ALDH18A1	311.195	302.356	299.078	296.202	279.927	278.151	307.266	293.132	294.649
ALDH1A3	1.41505	1.76463	1.69195	1.97441	1.84125	2.23983	1.66777	2.4671	1.66072
ALDH1B1	144.427	141.7	139.174	140.658	134.71	138.009	149.533	145.498	152.313
ALDH1L1	0.0354901	0.123828	0.0295422	0.0001	0.0001	0.0314658	0.0290119	0.0001	0.0001
ALDH1L2	47.812	45.2232	45.842	43.5937	42.5057	41.0891	49.6126	49.1857	48.2266
ALDH2	83.3431	80.9187	84.2647	62.6311	63.0757	59.5955	69.9391	65.1132	66.0278
ALDH3A1	0.14166	0.123828	0.147311	0.260097	0.195379	0.0628315	0.231395	0.206042	0.0001
ALDH3A2	69.8591	70.0005	65.6571	68.6384	71.0825	68.5351	75.0546	71.0166	66.9955
ALDH3B1	0.21244	0.278489	0.235638	0.0867656	0.0651931	0.251026	0.115748	0.103071	0.0373404
ALDH4A1	14.2269	14.8166	12.8369	12.6244	12.6282	13.6129	13.155	14.4161	12.9225
ALDH5A1	41.7602	41.0777	42.3967	39.3749	40.3249	40.8379	39.0605	38.2709	36.049
ALDH6A1	26.9811	27.4744	25.2837	21.9284	21.1506	22.5405	19.3935	18.017	18.01
ALDH7A1	93.3246	94.6237	92.2399	92.9056	95.7209	94.3183	92.5488	100.02	95.559
ALDH8A1	0.0001	0.0310321	0.117869	0.0001	0.0326465	0.0628315	0.0579239	0.0687474	0.0373404
ALDH9A1	122.521	122.456	124.516	113.97	112.64	114.483	121.603	114.368	109.749
ALDOA	764.363	751.304	753.079	620.911	629.5	630.338	691.638	697.904	710.353
ALDOB	0.10627	0.0001	0.147311	0.0578771	0.0001	0.0314658	0.0001	0.0001	0.0001
ALDOC	16.0318	14.6928	13.4552	9.96664	9.04804	9.66076	13.0105	13.352	12.7363
ALG1	32.1672	31.6152	31.6443	34.1154	34.7659	35.6266	32.8393	33.7081	34.3444
ALG10	8.871	9.45719	9.9669	10.108	10.5059	10.8454	10.5794	11.4714	10.7323
ALG10B	19.5121	19.7119	20.565	22.7385	24.547	22.528	21.9467	22.6809	20.4382
ALG11	85.6743	87.8878	84.9648	89.5576	87.1318	86.7194	81.9703	82.8733	83.4975
ALG12	22.0127	22.2093	22.3173	30.3908	27.9901	28.0097	23.7368	23.2373	24.2064
ALG13	21.4111	21.003	22.3762	24.4687	22.9129	22.7089	20.2673	20.2511	19.0299
ALG14	12.6698	12.9298	11.9536	13.4621	14.5484	14.5539	12.4033	12.2194	12.215
ALG1L	0.343771	0.253721	0.0961456	0.0001	0.0371011	0.0692778	0.0662753	0.21828	0.165468
ALG1L9P	0.212441	0.0928962	0.176753	0.208003	0.195379	0.188295	0.14466	0.206042	0.149062
ALG2	29.3031	30.994	33.5347	27.2709	27.99	28.9506	28.0737	32.2986	31.5427
ALG3	58.1459	56.76	56.9712	63.6995	63.5307	64.3005	61.6408	68.3736	61.5219
ALG5	36.6997	33.8709	33.9762	48.0709	45.4346	46.7667	40.8813	40.1591	37.8361
ALG6	18.9692	20.2297	21.1396	21.6376	22.0341	23.0853	23.332	24.5416	21.3016
ALG8	78.9222	81.3808	80.2901	90.0181	92.5964	90.9915	91.0417	89.0675	85.3179
ALG9	26.5426	27.0038	28.2647	28.5708	28.283	29.2644	27.4374	26.0174	24.616
ALK	48.1304	47.9143	50.0519	46.5969	45.012	50.6874	38.366	41.875	45.1729
ALKAL2	0.0354901	0.0001	0.0001	0.0289885	0.0001	0.0628315	0.0001	0.103071	0.0745808
ALKBH1	22.8621	24.3127	23.2889	28.7153	27.6647	27.8843	23.1875	22.0359	23.1264
ALKBH2	43.2115	42.2226	42.2206	64.0458	64.5717	63.1707	55.7713	56.3251	53.1795
ALKBH3	18.5445	18.4047	18.9609	20.1065	20.3742	19.5096	18.735	21.3494	19.6258
ALKBH4	26.3711	25.5178	26.404	26.3573	26.9496	28.7462	27.2087	27.5955	28.1435
ALKBH5	139.649	134.307	145.827	141.987	145.613	152.218	131.202	139.595	154.548
ALKBH6	6.795	6.40304	6.88959	5.89335	6.86742	6.8692	5.66684	5.62918	6.70337
ALKBH7	23.0037	21.6216	22.2879	24.1509	24.6053	24.3086	21.1925	21.4524	22.5678
ALKBH8	13.059	12.7751	12.6308	13.9244	16.6965	16.2789	12.8659	12.082	13.5184
ALMS1	74.9208	72.9694	71.0148	67.1949	59.3975	61.728	73.6975	69.8487	80.5516
ALMS1-IT1	0.10627	0.0928962	0.147311	0.115654	0.162833	0.188295	0.318131	0.206042	0.0745808
ALMS1P1	0.0354901	0.0310321	0.0589845	0.0001	0.0977396	0.0314658	0.0001	0.0344237	0.0001
ALOX12	0.0708802	0.15476	0.0589845	0.20232	0.0977396	0.125563	0.0001	0.103071	0.186302
ALOX12-AS1	0.389391	0.309421	0.53006	0.317874	0.358112	0.533318	0.60725	0.137395	0.186302
ALOX12B	0.0708802	0.123828	0.0589845	0.173431	0.130286	0.0628315	0.115748	0.0687474	0.0373404
ALOX15	0.0001	0.0310321	0.0001	0.0578771	0.0001	0.0628315	0.0001	0.0344237	0.0001
ALOXE3	0.0354901	0.0928962	0.0295422	0.0289885	0.0001	0.0314658	0.14466	0.0687474	0.111821
ALPK1	3.78684	4.45432	5.53524	4.33337	3.80804	3.85809	3.18041	3.70706	3.5007
ALPK2	3.85762	3.09331	3.00321	3.81339	2.53873	3.35624	2.9202	2.78032	4.0593
ALPK3	0.0001	0.0001	0.0589845	0.0289885	0.0326465	0.0628315	0.0290119	0.0001	0.0373404
ALPL	11.785	10.5479	11.041	8.40667	8.20184	9.15889	9.02063	9.06156	9.42193
ALS2	38.9292	38.0775	36.5968	38.8264	35.4758	38.4544	38.9734	38.7859	37.8363
ALS2CL	0.707902	0.74247	0.53006	0.808979	1.3996	1.03517	1.15658	1.40737	1.7504
ALX1	8.17521	6.95982	7.86117	7.82889	8.59239	9.09617	7.63285	7.27673	7.9323
ALX3	4.03457	3.83568	4.23978	4.73782	3.22221	4.64223	3.49844	4.0503	4.69239
ALX4	29.4093	29.5093	29.0007	22.2443	23.3034	22.6148	28.2471	29.4842	31.4682
ALYREF	492.124	491.116	467.321	453.729	479.088	459.714	495.906	517.57	509.894
AMACR	17.367	18.3999	20.4873	16.3913	16.3607	14.8717	18.9624	16.671	18.249
AMBP	0.0001	0.0001	0.0295422	0.0001	0.0001	0.0314658	0.0001	0.0001	0.0001
AMBRA1	59.2428	56.7293	57.383	48.9664	48.95	50.5933	55.2798	55.296	60.7393
AMD1	158.477	164.804	169.349	132.253	137.211	135.996	148.492	149.202	147.663
AMDHD1	0.10627	0.525945	0.588945	0.231208	0.260472	0.345123	0.231395	0.309013	0.260783
AMDHD2	7.078	6.61956	7.74341	5.86447	5.82593	7.27696	6.18726	7.20432	8.34194
AMELY	0.17705	0.0001	0.0295422	0.0578771	0.0001	0.0314658	0.0290119	0.0001	0.0001
AMER1	44.9101	43.9855	43.8985	47.1462	44.7842	47.2369	42.0959	46.0625	48.2264
AMER2	3.39755	3.61915	4.09257	2.42674	2.14817	2.66619	2.39979	2.05952	2.34624
AMER3	18.1906	17.2293	17.8715	15.5421	15.4598	17.1258	21.1925	21.2465	21.0409
AMFR	53.5452	51.0382	51.701	48.5903	49.8287	46.0769	51.9837	51.4168	50.6097
AMH	3.96379	4.02127	5.56468	5.11337	5.40283	5.17545	4.30798	5.14866	5.32548
AMIGO1	10.7233	11.1356	9.09775	10.3711	10.1546	10.0058	10.3795	9.91965	10.0922
AMIGO2	4.35308	4.51618	4.88751	2.80228	3.38494	2.94848	3.29606	3.26085	2.86761
AMIGO3	3.99918	4.63991	4.7403	4.73782	4.49152	5.33228	4.01886	5.52622	4.69239
AMMECR1	60.6588	59.5124	58.2377	68.0907	69.3882	71.8289	62.0736	57.3548	62.2657
AMMECR1L	76.4015	73.3998	72.8581	81.4504	80.3313	81.303	75.9979	77.9963	76.5121
AMN	0.283221	0.309421	0.53006	0.173431	0.260472	0.21966	0.318131	0.103071	0.186302
AMN1	11.7976	10.4197	11.6292	15.7145	15.251	15.2515	15.8722	15.5072	14.2458
AMOT	44.5558	47.7901	50.1695	52.1728	50.8703	49.3382	45.276	46.6116	46.625
AMOTL1	180.273	188.468	189.263	172.436	161.631	167.143	183.013	192.901	210.446
AMOTL2	37.478	39.3145	39.4822	41.4839	41.1066	45.1348	39.4071	38.9571	41.5607
AMPD1	0.0354901	0.0001	0.0001	0.0289885	0.0651931	0.0001	0.0001	0.0001	0.0373404
AMPD2	64.5874	63.9681	62.8303	73.9827	69.5203	72.0155	67.4818	65.9369	67.0324
AMPD3	0.212441	0.0928962	0.0884267	0.260097	0.390659	0.0628315	0.231395	0.137395	0.186302
AMPH	40.203	40.3971	37.4801	34.9841	33.4901	31.9306	37.8163	37.482	39.1768
AMT	0.0708802	0.15476	0.0884267	0.0289885	0.162833	0.156929	0.14466	0.0344237	0.149062
AMY2B	0.0708802	0.185692	0.206196	0.115654	0.0326465	0.0941973	0.173572	0.206042	0.149062
AMZ1	4.04301	3.89985	3.85064	3.33783	2.3529	3.20307	3.0635	3.81034	4.83818
AMZ2	146.796	145.195	147.503	231.198	219.819	224.597	162.222	159.45	158.676
AMZ2P1	11.6095	11.539	13.1902	18.4033	19.7588	18.5142	16.6838	16.7681	16.7291
ANAPC1	145.543	142.293	143.223	164.619	159.463	157.685	148.826	139.849	140.361
ANAPC10	12.4576	12.1567	12.6611	13.4622	14.2242	12.4212	12.7224	12.804	11.9922
ANAPC11	146.798	138.389	135.021	149.471	148.934	140.488	146.901	153.391	145.796
ANAPC13	94.7011	96.4096	98.7565	105.875	108.407	100.125	105.872	102.576	100.713
ANAPC15	19.5303	22.4854	22.4276	20.9466	19.9915	20.4815	18.0445	20.6898	19.0171
ANAPC16	52.8376	54.0073	54.0265	54.5413	56.0778	53.4478	51.0585	49.2541	51.7641
ANAPC1P1	0.161757	0.139057	0.0445451	0.0911677	0.268576	0.125303	0.179968	0.104358	0.194856
ANAPC1P2	4.29366	4.59963	4.37336	4.39035	3.80264	3.88483	4.1289	5.08699	3.75349
ANAPC1P4	0.502263	0.37531	0.848199	0.75822	0.818592	0.240571	0.980016	0.692681	0.529784
ANAPC1P6	0.114081	0.0245702	0.0193342	0.0001	0.0380427	0.115351	0.0348525	0.00456598	0.0001
ANAPC2	34.3285	36.7165	34.5947	30.9686	28.8363	31.8991	33.509	34.2552	31.3565
ANAPC4	14.4039	14.4144	11.8653	16.2932	16.3385	15.7144	15.0921	14.9652	14.0397
ANAPC5	117.496	117.787	112.502	122.024	124.26	118.942	115.616	115.259	109.336
ANAPC7	103.517	103.592	103.018	105.791	102.131	99.9316	98.3871	97.582	91.2024
ANG	0.094882	0.123828	0.323964	0.138355	0.0326465	0.0001	0.123907	0.199701	0.223542
ANGEL1	47.8033	43.0654	43.5684	45.2399	43.6287	45.4342	47.2434	49.8854	50.977
ANGEL2	66.7456	63.3795	69.0431	61.33	62.5224	62.0416	63.7214	64.5981	61.2235
ANGPT1	0.0708802	0.0310321	0.0884267	0.0001	0.0001	0.0001	0.0001	0.0001	0.0001
ANGPT2	0.318611	0.309421	0.471176	0.0867656	0.0326465	0.0941973	0.289219	0.171719	0.298023
ANGPTL1	0.10627	0.0310321	0.0295422	0.0578771	0.0001	0.0001	0.0001	0.0344237	0.111821
ANGPTL2	46.1134	41.7584	45.4589	33.8575	32.1235	33.7497	35.822	38.6829	36.4212
ANGPTL3	0.0354901	0.0001	0.0295422	0.144543	0.0326465	0.0001	0.0290119	0.0001	0.0001
ANGPTL4	0.566341	0.433149	0.500618	0.317874	0.227926	0.21966	0.115748	0.171719	0.260783
ANK1	5.83946	6.52676	6.21241	6.58668	5.46792	6.55555	5.43554	5.49189	4.99031
ANK2	46.3964	43.6452	41.8375	50.3818	45.2399	49.1502	51.5787	52.0006	58.7654
ANK3	32.1342	30.8085	28.147	45.586	41.0737	43.285	41.3151	38.4085	41.8211
ANKAR	0.14166	0.0928962	0.0884267	0.115654	0.195379	0.156929	0.289219	0.0001	0.186302
ANKDD1A	5.62712	5.50601	6.47739	5.25781	6.54196	5.83413	6.59202	6.83052	7.03853
ANKDD1B	0.0001	0.0619642	0.0589845	0.0578771	0.0001	0.0001	0.0868358	0.0344237	0.0001
ANKEF1	14.3331	15.6209	16.0167	12.3355	12.2702	12.86	15.6704	14.519	13.146
ANKFN1	21.765	22.3949	23.76	29.0908	26.493	29.484	36.1401	36.0743	39.326
ANKFY1	101.002	97.2509	97.3644	99.6936	90.3478	96.7954	102.811	100.365	108.332
ANKH	67.9572	62.4032	61.7778	57.9158	58.7599	59.9585	66.5534	63.4804	67.8345
ANKHD1	101.714	102.875	109.536	110.125	100.199	99.4717	90.3094	103.233	117.646
ANKHD1-EIF4EBP3	43.7486	44.1082	40.9873	29.4616	29.6427	40.9163	50.0346	40.2627	35.7328
ANKIB1	39.3539	39.7169	43.17	45.2291	43.1894	45.9823	41.5465	40.8891	44.7631
ANKK1	0.0001	0.0310321	0.0001	0.0001	0.0651931	0.0314658	0.0579239	0.0344237	0.0001
ANKLE1	0.17705	0.15476	0.26508	0.0867656	0.195379	0.21966	0.173572	0.137395	0.0745808
ANKLE2	88.5107	91.126	87.9735	85.1635	85.207	86.0364	89.974	90.6147	88.1854
ANKMY1	3.85221	4.30966	4.06134	3.44907	3.20658	3.67649	3.17233	3.98317	4.27941
ANKMY2	14.9701	15.992	14.6034	18.6332	17.38	16.8749	19.2844	18.6036	17.1679
ANKRA2	3.46833	3.61915	4.23978	4.13116	5.10991	4.6736	4.01886	4.0503	3.35174
ANKRD10	23.8531	25.3026	25.5266	23.3421	23.9544	25.8142	20.1228	21.6928	23.3499
ANKRD11	65.9673	85.0322	88.9751	64.9125	60.7969	72.9876	62.1021	88.0413	103.304
ANKRD12	24.8794	24.1271	21.5813	21.5221	20.3092	20.1684	21.0191	23.8207	21.0781
ANKRD13A	38.6461	36.7165	35.9785	28.282	31.4075	29.8917	33.4223	33.6373	32.1386
ANKRD13B	53.7222	58.9876	60.0034	51.1328	50.968	58.0895	55.511	62.9841	67.368
ANKRD13C	30.8603	32.1076	33.0637	38.133	37.3961	39.2073	36.1689	35.3535	33.7771
ANKRD13D	6.12258	6.61956	7.0368	6.0667	6.54196	6.55556	6.85223	6.00674	7.33645
ANKRD16	7.14763	6.49319	7.06623	8.89674	8.26474	8.71372	10.234	7.54621	9.23572
ANKRD17	170.226	168.827	179.216	165.59	154.336	167.901	168.181	172.752	198.299
ANKRD18A	1.26903	1.52407	1.47971	1.61742	1.86071	1.96314	1.50608	1.98871	1.39617
ANKRD18B	3.29649	2.99221	3.43735	3.75605	4.81154	4.43567	3.66936	3.70922	5.56798
ANKRD18CP	0.0711082	0.124374	0.0593111	0.116301	0.306758	0.301324	0.174143	0.172414	0.0377246
ANKRD19P	0.530992	0.928129	0.706756	0.635697	0.618484	1.03524	0.607288	0.480821	0.521523
ANKRD20A1	0.537897	0.384137	0.24394	0.380794	0.3213	0.753081	0.584591	0.80398	0.240112
ANKRD20A4-ANKRD20A20P	0.488615	0.605889	0.238567	0.399396	0.394924	0.282189	0.254055	0.257252	0.393175
ANKRD20A8P	0.0001	0.0001	0.0001	0.0001	0.0001	0.0001	0.0001	0.13774	0.0001
ANKRD23	0.460171	0.711538	0.853925	0.491205	0.716124	0.846976	0.867458	0.995488	0.96835
ANKRD24	0.17705	0.340353	0.235638	0.144543	0.195379	0.125563	0.14466	0.137395	0.149062
ANKRD26	15.8549	14.3526	15.9872	17.3042	14.3531	13.8324	15.0054	12.9058	14.7845
ANKRD27	43.8484	44.0164	43.6924	46.3951	43.5474	44.1945	46.0857	45.7193	48.3009
ANKRD28	55.8451	56.6061	57.354	52.5188	50.9357	47.3621	56.1476	59.8265	58.281
ANKRD29	0.0354901	0.0001	0.0295422	0.0289885	0.0001	0.0001	0.0001	0.0001	0.0001
ANKRD31	0.17705	0.247557	0.235638	0.260097	0.358112	0.376489	0.231395	0.377661	0.223542
ANKRD33B	35.7087	34.0873	33.1815	31.2864	30.366	31.8677	21.0769	22.5508	19.9237
ANKRD34A	1.94655	3.24797	2.94432	3.49561	2.8642	3.10531	2.4287	2.47141	2.60693
ANKRD34B	0.0354901	0.0928962	0.0295422	0.173431	0.390659	0.439221	0.318131	0.206042	0.186302
ANKRD34C	0.0001	0.0001	0.0001	0.0867656	0.0326465	0.0001	0.0290119	0.0001	0.0001
ANKRD36	7.73549	7.25642	9.17519	8.18235	10.0495	11.1264	9.7617	6.91997	9.35429
ANKRD36B	5.15607	5.57095	7.54741	8.25308	7.79623	7.01157	7.61733	8.70092	7.01176
ANKRD36C	6.46712	7.37157	7.50865	8.75567	8.8102	8.08418	8.93114	7.71953	7.69155
ANKRD37	0.998667	0.805036	0.798487	0.773481	0.945987	0.922483	0.989679	1.03584	1.5066
ANKRD39	6.65344	5.6916	6.21241	6.26891	6.93252	6.02233	6.85223	5.80081	7.00129
ANKRD40	226.603	220.051	229.914	209.904	212.399	218.87	231.064	225.507	236.179
ANKRD42	6.68883	7.05261	7.3901	6.0378	6.76978	6.39871	6.7655	6.04107	6.40545
ANKRD44	5.20245	5.50601	5.00528	5.5467	5.59811	5.9596	5.00186	5.04569	4.69239
ANKRD45	2.76053	3.12424	3.70982	4.59337	4.49153	4.26584	6.10051	5.9381	5.99581
ANKRD46	47.671	49.7697	49.463	41.3396	44.1007	42.6887	48.5715	48.3618	43.9805
ANKRD49	8.5645	8.07337	8.53835	8.89777	10.415	9.3471	7.97979	7.44835	7.82058
ANKRD50	59.809	63.597	65.4514	58.0077	55.557	58.7161	63.463	62.2283	61.446
ANKRD52	96.0488	101.519	104.579	96.4589	93.8318	99.3668	96.2768	103.314	110.194
ANKRD53	0.0354901	0.0001	0.0295422	0.0867656	0.0326465	0.0001	0.0001	0.137395	0.111821
ANKRD54	26.8612	25.7357	25.5265	26.2021	25.5491	24.7164	24.1416	24.6103	24.0574
ANKRD6	2.09944	2.30634	1.90252	2.87166	2.31656	2.55002	2.55091	2.45128	2.16883
ANKRD61	0.212441	0.15476	0.382849	0.433428	0.423205	0.188295	0.260307	0.137395	0.223542
ANKRD63	14.8285	13.1462	13.7496	10.9777	12.9862	12.4523	15.1789	15.3771	16.3859
ANKRD65	0.0708802	0.247557	0.294522	0.0578771	0.195379	0.21966	0.0868358	0.0687474	0.0745808
ANKRD7	0.0708802	0.15476	0.0295422	0.288985	0.130286	0.21966	0.231395	0.103071	0.0745808
ANKRD9	28.3299	23.9531	23.3839	17.0613	16.4657	19.0492	24.2842	24.0641	24.4938
ANKS1A	47.0689	47.0478	47.7259	42.2062	38.5027	43.4417	42.067	43.9345	48.3009
ANKS1B	3.77584	3.0166	2.82481	3.47014	2.79632	2.59227	3.21029	3.44927	3.95803
ANKS3	4.31769	3.9594	3.9748	3.87116	4.2637	3.92082	4.56819	4.46218	3.98482
ANKS6	50.2186	50.9762	51.5534	45.9906	47.1926	47.7388	53.1691	53.0646	58.0951
ANKZF1	16.4565	14.9712	17.2534	13.52	14.4833	13.7697	12.4033	12.9744	13.6673
ANLN	114.488	113.765	114.97	103.509	98.9726	101.344	116.598	111.928	109.862
ANO10	18.226	18.6831	15.8105	17.6509	18.0309	16.7808	18.9952	17.7111	20.2961
ANO3	0.884852	0.618742	0.765598	0.635648	0.520845	0.564684	0.636162	0.480632	0.633187
ANO4	1.27414	1.08272	1.1189	1.04009	0.716124	0.941073	0.809634	0.892517	1.30351
ANO5	16.0672	16.3013	18.1366	18.3443	19.7233	19.4782	17.9255	17.5395	19.5513
ANO6	168.809	168.675	170.851	155.535	153.886	162.291	175.622	168.393	161.551
ANO7	0.530951	0.804334	0.441733	0.462316	0.260472	0.313758	0.347043	0.377661	0.335264
ANO8	21.1634	21.6216	23.1122	19.1821	19.4304	21.7679	25.7606	27.9739	28.8986
ANOS1	8.38755	8.16617	9.00942	8.00222	8.29947	8.75115	5.0886	4.73677	3.76138
ANP32A	805.883	817.318	827.55	838.689	843.797	808.977	814.398	838.831	815.456
ANP32A-IT1	0.0708802	0.123828	0.147311	0.0867656	0.0326465	0.0314658	0.173572	0.137395	0.223542
ANP32AP1	9.11708	9.05031	8.48594	7.83872	8.08742	7.9297	8.02413	8.29031	9.38678
ANP32B	289.668	294.628	294.275	286.401	286.507	279.877	312.914	310.218	310.064
ANP32C	4.5286	4.46637	4.89228	5.19014	4.15462	4.90769	4.83507	4.89675	5.43094
ANP32D	0.637314	0.806274	1.119	0.782776	0.423243	0.533365	0.520557	0.755292	0.707668
ANP32E	793.191	842.924	873.456	703.663	735.956	750.298	805.865	858.685	840.551
ANPEP	0.0708802	0.0310321	0.0001	0.0289885	0.0001	0.0001	0.0001	0.0001	0.0001
ANTKMT	9.87394	10.053	9.48047	10.8333	9.79661	10.6645	10.4951	10.4345	10.055
ANTXR1	3208.17	3185.8	3202.38	3195.37	3185.54	3180.32	2937.38	2839.06	2946.57
ANTXR2	166.087	163.291	160.55	175.356	174.976	173.075	171.218	158.097	163.337
ANXA11	27.4276	28.5195	27.0576	27.444	23.7915	25.8456	30.7912	30.102	29.6435
ANXA2	144.536	142.77	139.536	133.194	134.856	138.107	134.369	133.117	137.395
ANXA2P1	0.214474	0.530501	0.267743	0.435995	0.295721	0.285467	0.174547	0.207869	0.450325
ANXA2P2	83.4796	87.2956	86.3442	80.928	83.0765	79.2262	80.5047	83.5662	82.8067
ANXA2P3	0.0354901	0.123828	0.0884267	0.173431	0.0326465	0.156929	0.0579239	0.0344237	0.0001
ANXA2R	0.283221	0.123828	0.26508	0.404539	0.455752	0.282392	0.24751	0.27469	0.0373404
ANXA4	1.80499	2.32001	2.26715	2.91784	2.96184	2.72892	2.13958	1.78493	2.23452
ANXA5	64.5516	64.8956	65.6268	50.9884	47.5506	47.2997	61.2934	58.5907	59.0634
ANXA6	151.224	142.507	141.906	96.4595	90.9363	91.5264	116.11	114.195	112.321
ANXA7	50.7497	50.2032	48.2854	49.1686	52.5948	49.0567	54.3826	51.6235	50.0884
ANXA9	0.601731	0.278489	0.412291	0.260097	0.520845	0.501952	0.375955	0.652251	0.744908
AOAH	0.0001	0.0001	0.0884267	0.0289885	0.0001	0.0001	0.0290119	0.0001	0.0001
AOC2	0.955633	1.26831	1.26612	0.866756	1.46469	1.2861	0.89637	1.37305	1.08007
AOC3	0.247831	0.123828	0.323964	0.20232	0.260472	0.125563	0.231395	0.171719	0.298023
AOC4P	0.0354901	0.0001	0.0001	0.0289885	0.0326465	0.0001	0.0001	0.0001	0.0001
AOPEP	37.761	34.1489	34.4178	30.2173	33.0996	32.2438	36.9784	38.6827	39.2516
AOX1	0.0354901	0.0310321	0.0295422	0.0001	0.0326465	0.0001	0.0001	0.0001	0.0001
AP1AR	40.7342	39.6855	39.3349	38.5658	40.5205	40.3677	41.4305	39.6781	41.6724
AP1B1	101.003	101.366	103.754	85.1914	84.0037	89.2656	91.1023	92.2979	92.9156
AP1G1	64.5517	66.7832	70.367	69.9971	70.3326	73.1443	69.447	70.638	72.8423
AP1G2	2.24741	2.38327	2.89108	2.37062	1.88197	2.7404	1.73084	1.74723	2.12981
AP1M1	66.7464	67.8028	68.8943	73.2903	71.862	74.9627	68.5228	66.7946	66.1022
AP1M2	0.0001	0.0001	0.0001	0.0001	0.0001	0.0001	0.0001	0.0687474	0.0001
AP1S1	66.7104	62.1736	63.7425	79.2991	79.4137	75.7798	72.4245	71.3591	72.2837
AP1S2	33.1955	31.2232	32.8753	35.2363	36.0377	34.179	34.8914	32.8949	31.3985
AP1S3	3.89301	3.30983	3.47429	4.13115	4.78445	4.54813	5.23316	4.08462	3.79862
AP2A1	87.0833	93.8821	87.9187	80.1051	77.6825	79.2354	80.4048	77.2809	77.6685
AP2A2	127.478	126.697	126.987	117.635	114.302	117.591	122.993	128.06	119.468
AP2B1	409.079	408.906	415.666	393.049	377.86	369.753	432.366	422.264	418.959
AP2M1	301.27	287.501	286.038	285.989	285.02	283.464	276.767	277.932	277.153
AP2S1	59.9157	60.4417	59.8561	57.5169	54.8739	58.5596	57.1298	59.2085	53.7381
AP3B1	76.7973	83.3933	77.1974	79.4747	78.4045	76.2504	85.9579	77.9495	77.5731
AP3B2	74.0006	75.9692	73.3702	65.4902	60.0811	61.7904	59.7902	66.1077	61.857
AP3D1	176.349	188.498	187.164	165.926	160.26	172.203	168.877	191.189	191.45
AP3M1	123.22	119.326	121.414	131.24	122.104	129.926	135.872	131.24	129.008
AP3M2	44.2381	42.6863	42.9562	51.8257	51.6183	52.8832	50.0183	44.6898	44.3533
AP3S1	65.153	62.5147	64.3016	67.4256	61.8711	63.045	61.9867	65.1117	58.2063
AP3S2	53.0933	47.9223	54.6162	51.0516	52.7198	55.3007	47.5605	49.2823	50.6042
AP4B1	24.3944	22.994	23.1891	19.5339	21.6524	20.3439	23.9775	23.9939	22.6828
AP4B1-AS1	0.308102	0.359951	0.541554	0.514873	0.577069	0.671314	0.51102	0.479033	0.667195
AP4E1	49.3339	49.9866	51.053	48.5905	48.4293	48.8678	47.1843	47.0918	46.5877
AP4M1	20.0146	19.4181	19.8057	21.0107	21.9664	22.5324	21.5466	20.5691	21.447
AP4S1	4.67159	5.25855	4.91695	6.12448	4.84953	5.45775	4.39471	4.53083	4.76687
AP5B1	12.5282	14.1051	13.6907	11.6422	11.9447	13.0796	11.2179	11.4299	12.4756
AP5M1	49.1923	45.6559	47.4316	53.184	52.4001	51.691	47.2712	43.7287	43.4598
AP5S1	8.98918	7.91872	8.42058	7.36668	7.38816	8.12382	8.09544	8.20348	8.45368
AP5Z1	14.3331	13.239	14.1912	15.8022	16.7615	16.1535	14.4271	13.2491	15.7528
APAF1	26.2705	25.3173	25.8521	25.5342	26.9515	28.3032	22.6372	24.0442	21.2911
APBA1	38.823	41.5419	46.6366	39.2018	43.1243	49.0248	56.0314	62.4349	68.15
APBA2	69.7189	68.3907	70.9556	62.0233	57.1192	63.7985	65.6879	66.5884	65.99
APBA3	6.93656	7.23821	7.27233	8.32	6.86742	7.27696	5.95596	6.96781	8.15575
APBB1	69.0106	63.9061	63.6249	67.7441	66.3309	65.5546	60.657	64.768	64.8726
APBB2	30.6013	32.6784	33.0248	27.0199	25.5666	26.3055	29.9992	29.1215	30.8285
APBB3	6.33492	5.81534	6.86015	6.38447	5.76085	6.8692	6.73657	5.83513	6.36821
APC	72.3738	75.0411	73.2814	73.5505	63.9541	68.0637	73.899	69.7115	74.7411
APC2	59.3141	67.7722	69.4535	59.9433	57.3149	61.916	59.356	70.4322	77.273
APCDD1	7.96287	6.95982	7.92006	4.59338	5.33773	4.73633	5.95596	6.76187	5.51168
APCDD1L	1.30953	1.36111	1.35444	0.837867	0.716124	0.81561	0.983105	1.54467	1.11731
APCDD1L-DT	0.0708802	0.0310321	0.0884267	0.0289885	0.0326465	0.0314658	0.0001	0.0001	0.0745808
APEH	68.5507	66.5041	65.1852	55.8994	57.64	57.8072	57.7661	56.5656	56.9034
APEX1	324.794	312.364	314.135	305.444	313.661	302.035	317.819	328.282	319.934
APEX2	35.0363	36.5311	36.8323	31.7195	34.7599	34.4709	32.9598	35.3535	32.2128
APH1A	528.68	498.917	473.501	464.484	472.915	467.522	506.9	508.605	501.133
APH1B	24.1007	23.0754	24.8493	24.1799	25.6793	26.2218	22.7827	22.7224	20.8547
API5	278.424	273.629	275.059	251.592	254.804	244.685	264.378	264.98	252.485
APIP	27.3495	27.4875	27.075	27.1083	28.2661	26.9705	24.5373	24.2893	24.8263
APLF	1.55726	1.5467	1.325	1.35786	1.30196	1.47429	1.27222	1.51034	1.45248
APLN	5.02549	4.8255	3.9748	2.10896	2.44109	2.07024	2.66	2.05952	2.42073
APLNR	0.17705	0.0619642	0.147311	0.0001	0.0001	0.0314658	0.0290119	0.0687474	0.0373404
APLP1	70.2494	69.5361	73.8126	79.1835	80.2288	78.9149	71.904	75.7194	79.3976
APLP2	130.165	123.76	128.016	135.488	136.045	135.406	128.861	120.271	129.747
APMAP	112.824	107.891	109.172	103.045	109.552	105.954	112.814	108.12	107.439
APOA1	0.0001	0.0001	0.0295422	0.0289885	0.0326465	0.0314658	0.0001	0.0001	0.0373404
APOBEC2	0.0708802	0.0928962	0.0884267	0.0289885	0.0326465	0.0001	0.173572	0.0001	0.0373404
APOBEC3C	0.247831	0.0619642	0.206196	0.144543	0.0977396	0.0941973	0.0001	0.0001	0.186302
APOBR	0.10627	0.216625	0.0589845	0.144543	0.0651931	0.188295	0.115748	0.103071	0.0745808
APOC1	0.0001	0.0001	0.0589845	0.0289885	0.0326465	0.0314658	0.115748	0.0001	0.0745808
APOE	0.17705	0.247557	0.235638	0.0001	0.195379	0.125563	0.173572	0.240366	0.111821
APOL2	4.24691	4.48525	4.06312	3.09117	3.12457	3.88945	4.04777	3.913	4.02206
APOL4	0.424781	0.340353	0.412291	0.0289885	0.130286	0.156929	0.14466	0.0344237	0.186302
APOL6	0.10627	0.0928962	0.0001	0.0001	0.0001	0.0001	0.0290119	0.0001	0.0001
APOLD1	1.48648	1.70136	1.82552	1.70452	1.65997	1.44293	1.85046	1.4417	1.52696
APOM	1.53209	1.84816	1.87313	2.01207	1.68696	2.29784	1.51765	1.36001	1.4103
APOO	17.1997	15.6827	17.6949	18.2865	17.2497	18.3491	17.3472	17.091	17.2424
APOOL	27.9823	28.0163	31.4999	33.708	32.5995	35.8647	33.2045	30.0551	29.5016
APOOP5	0.318611	0.402217	0.26508	0.491205	0.227926	0.376489	0.462691	0.585962	0.298023
APP	597.799	580.773	565.212	614.039	588.522	583.647	587.999	598.988	589.864
APPBP2	137.274	135.116	139.876	137.485	138.881	136.151	132.621	128.205	130.83
APPL1	78.0352	82.7044	82.4955	80.3657	79.0846	80.3906	87.7464	87.148	85.9882
APPL2	32.2406	31.9222	30.9734	27.3575	25.9072	23.3047	30.9071	30.3079	28.7496
APRT	29.6216	28.4574	30.1489	25.942	27.0464	25.4064	27.3508	29.5871	28.0793
APTR	10.2354	9.89201	9.47724	12.0549	10.5636	11.9438	9.54183	7.87389	10.0938
APTX	43.3529	42.4699	43.4274	47.5506	47.7134	48.1465	41.9512	42.3899	40.8529
AQP1	1.84038	1.11365	1.26612	0.808979	0.585938	0.470587	0.404867	0.411985	0.819389
AQP11	1.4157	1.51577	1.58998	1.93563	1.46469	1.94478	1.9372	2.6087	1.63868
AQP12B	0.10627	0.185692	0.206196	0.00482501	0.00542332	0.0314658	0.115748	0.343337	0.090878
AQP3	8.74144	9.96022	8.21447	7.85777	8.62495	8.46887	6.64984	7.24239	7.33646
AQP4	0.212441	0.0928962	0.294522	0.0289885	0.0651931	0.188295	0.202483	0.0687474	0.409744
AQP6	0.14166	0.0310321	0.0295422	0.0578771	0.130286	0.0001	0.0290119	0.103071	0.0001
AQR	122.839	118.903	128.221	124.307	116.972	113.764	128.629	119.138	117.158
ARAF	37.4428	40.057	37.3032	46.8579	46.5414	49.6836	37.6434	35.7313	35.8628
ARAP1	28.949	29.3535	28.2639	36.1959	32.7409	36.9158	30.4151	26.9095	30.8333
ARAP1-AS2	0.0356369	0.124986	0.0303199	0.117154	0.163911	0.18991	0.0583833	0.0690186	0.113727
ARAP2	0.212441	0.216625	0.0589845	0.288985	0.423205	0.21966	0.404867	0.377661	0.409744
ARAP3	0.17705	0.216625	0.294522	0.115654	0.130286	0.21966	0.0868358	0.0344237	0.0745808
ARC	7.18429	7.98058	9.39217	11.6422	10.9683	12.9855	2.77564	3.53544	4.20826
ARCN1	137.064	132.82	133.487	136.129	138.577	136.845	137.072	132.111	132.683
AREL1	87.626	85.7438	86.2364	75.4569	75.9963	76.1875	85.9553	81.9995	81.5566
ARF1	602.689	593.811	594.807	587.014	581.508	572.305	589.899	587.04	568.339
ARF3	185.338	185.562	180.393	184.511	179.462	186.846	177.375	176.252	191.341
ARF4	181.056	179.561	183.867	148.516	158.046	153.441	177.115	168.976	158.048
ARF4-AS1	0.212441	0.15476	0.323965	0.288985	0.293019	0.0941973	0.0579239	0.0344237	0.335264
ARF5	102.808	103.994	103.077	98.3078	105.972	100.402	99.6306	101.976	98.2775
ARF6	100.933	102.231	105.021	103.19	105.646	103.821	102.001	104.825	100.586
ARFGAP1	39.7787	38.8815	39.6585	39.5194	38.2747	40.995	37.1517	40.4332	42.4172
ARFGAP2	72.9382	73.4004	71.6916	71.7311	77.1701	73.1776	73.1183	72.87	72.3204
ARFGAP3	22.579	21.467	22.6706	29.5527	28.0228	27.3826	27.8424	26.7727	26.2547
ARFGEF1	53.333	54.3787	54.2327	54.4839	51.0656	51.8163	51.0007	49.186	49.1202
ARFGEF2	51.8112	48.6253	50.1108	50.295	49.0478	52.82	52.6198	50.8335	51.9877
ARFIP1	36.6642	38.2008	41.4254	43.0729	40.5854	38.2663	43.7147	39.6439	37.1289
ARFIP2	36.5935	37.1186	35.1247	31.7773	31.3425	34.0006	34.0584	34.8386	33.926
ARFRP1	10.6171	10.4861	11.0115	10.0244	9.17823	10.6017	9.33865	10.3659	11.3212
ARG2	17.6333	18.485	17.8941	15.9703	15.8829	14.7368	15.2748	15.3348	14.6095
ARGLU1	40.3448	41.1088	42.8385	32.7019	34.3693	35.2239	35.0703	38.477	38.7301
ARHGAP1	38.1152	37.4279	40.2182	35.8797	36.7777	38.4232	37.6434	39.1978	42.7148
ARHGAP10	15.8195	14.2598	15.7811	15.8888	14.0277	16.4358	15.9306	15.8233	16.6838
ARHGAP11A	161.636	164.628	176.952	164.571	159.474	172.411	171.069	173.618	173.762
ARHGAP11A-SCG5	0.128247	0.815847	0.439662	0.40554	0.592851	0.575959	0.549245	0.616318	0.422542
ARHGAP11B	1.58636	1.93571	2.55446	1.67628	1.53413	2.07225	2.33626	2.31756	2.63529
ARHGAP12	22.3666	22.8898	23.2594	26.1732	24.9308	24.4341	28.5363	26.9098	24.9511
ARHGAP17	63.9494	66.5654	67.6883	55.0917	56.9561	60.4424	60.9167	67.4121	67.4434
ARHGAP18	5.41478	4.23779	3.65094	7.10668	5.59811	5.45774	5.49337	6.0754	5.251
ARHGAP19	66.7456	62.5009	67.6688	74.7396	76.3479	78.692	75.1839	76.8928	77.4389
ARHGAP19-SLIT1	0.000140135	0.108662	0.229028	0.140505	0.592954	0.317772	0.132952	0.667606	0.285187
ARHGAP20	1.69882	0.866198	1.20723	0.924533	0.813764	0.690147	1.06984	0.720898	1.08007
ARHGAP21	32.6297	32.912	31.5917	26.4331	22.6525	24.5282	28.3627	28.5231	28.9731
ARHGAP22	3.39755	2.10348	1.67831	1.87785	1.52979	1.50566	1.38787	1.64764	1.30351
ARHGAP23	19.8893	18.5903	20.9041	16.5243	16.2734	20.1056	15.9595	16.7501	19.2161
ARHGAP24	4.21152	3.77381	4.62253	5.37336	4.42643	4.20311	3.96103	4.70245	3.64966
ARHGAP25	0.283221	0.0001	0.0295422	0.0578771	0.0001	0.0001	0.0290119	0.0344237	0.0001
ARHGAP26	7.78591	6.37211	6.33019	7.13556	5.5981	6.61827	6.15834	6.69323	6.18201
ARHGAP27	0.601731	0.525945	0.824482	0.317874	0.423205	0.690147	0.347043	0.480632	0.893869
ARHGAP27P1	0.712208	0.784984	0.395102	0.375933	0.47845	0.362105	0.534754	0.667924	0.846999
ARHGAP27P1-BPTFP1-KPNA2P3	3.71637	3.39348	4.33258	2.59095	2.93887	2.96877	3.79197	3.70412	3.51544
ARHGAP28	27.9938	26.997	26.0825	26.7483	26.7147	26.0323	26.7706	23.1685	21.3369
ARHGAP29	34.0099	33.2523	35.8904	62.5444	59.1043	61.1324	52.8219	53.0648	50.6841
ARHGAP30	0.10627	0.0928962	0.323964	0.115654	0.195379	0.251026	0.0579238	0.137395	0.260783
ARHGAP31	4.77776	5.84626	5.38803	5.34448	5.175	5.33228	4.94404	4.94271	4.87859
ARHGAP31-AS1	0.212441	0.464081	0.26508	0.346762	0.195379	0.251026	0.433779	0.137395	0.446985
ARHGAP32	20.4555	19.1471	20.7275	19.6442	16.8266	21.0779	22.8404	23.6148	24.2436
ARHGAP33	17.1289	19.1162	19.3437	18.3154	17.5752	17.0003	18.5905	19.5647	18.6204
ARHGAP35	215.243	210.029	212.131	229.144	215.263	234.365	240.981	242.188	251.484
ARHGAP36	175.853	168.148	167.827	120.116	116.093	120.977	136.322	130.261	127.848
ARHGAP39	24.1715	22.2093	24.4961	20.6842	22.6525	22.4266	22.2913	25.2967	24.6905
ARHGAP4	2.19429	2.10348	2.26715	1.38675	1.17178	1.31746	1.47461	1.09846	1.82488
ARHGAP42	83.3754	80.974	82.2859	79.3748	77.4558	79.2519	77.5377	70.8356	72.4628
ARHGAP42-AS1	0.356605	0.688377	0.891379	0.70533	0.751325	0.793472	0.785639	0.420688	0.713833
ARHGAP44	8.84762	7.54753	9.39217	5.37336	5.53302	5.74004	6.38963	6.72754	6.18201
ARHGAP45	11.7492	11.4024	12.7503	9.78022	8.35908	9.62534	10.3887	12.6259	11.1493
ARHGAP5	103.055	102.137	102.224	114.426	105.614	109.278	112.066	107.155	110.233
ARHGAP5-AS1	1.02641	1.08272	1.41333	2.62896	2.76656	2.2898	1.9372	1.64764	1.52696
ARHGAP6	4.95471	5.35135	4.76974	4.99781	5.72829	4.61087	5.29098	4.18759	5.10203
ARHGAP9	0.637122	0.835266	0.441733	0.288985	0.618484	0.627415	0.347043	0.514956	0.409744
ARHGDIA	983.609	998.397	979.255	943.588	933.567	944.253	924.712	962.237	947.579
ARHGDIB	1.52187	1.36111	1.56054	1.47341	1.23687	0.846976	1.01202	0.92684	1.37799
ARHGDIG	8.59989	9.12506	7.97894	7.68445	6.99761	6.24189	8.21109	7.41402	6.70337
ARHGEF1	21.3402	19.3945	19.638	22.6777	22.9455	21.36	20.6722	18.2603	21.4505
ARHGEF10	34.5054	34.5201	34.7422	30.795	29.9754	30.1427	32.8154	33.4658	33.6654
ARHGEF10L	7.78593	7.94966	7.53731	5.22892	5.69574	4.98725	4.74165	5.66351	5.9958
ARHGEF11	62.5688	64.4017	69.8368	59.7701	57.3149	66.9975	64.2713	73.35	82.0049
ARHGEF12	55.9162	57.8728	55.4991	57.6329	48.6249	51.7219	56.3492	53.5791	58.8023
ARHGEF17	26.243	26.515	29.476	20.192	19.0827	19.2834	19.9323	21.3901	18.5286
ARHGEF18	32.2405	38.1702	41.2482	33.3373	37.5261	38.7997	34.1451	39.232	40.8531
ARHGEF19	3.75145	2.53653	2.91488	2.34007	2.44109	2.10161	2.39979	2.64303	2.19728
ARHGEF2	281.99	271.497	267.269	231.55	232.146	233.932	226.468	240.881	243.923
ARHGEF25	52.165	51.2241	49.1694	45.0664	43.0592	45.418	48.9192	47.2983	45.173
ARHGEF26	8.70608	8.66109	9.12451	8.49334	7.61598	7.93565	9.30977	9.23316	8.49089
ARHGEF26-AS1	0.0708802	0.0310321	0.0616418	0.0867656	0.0001	0.0941973	0.14466	0.103071	0.111821
ARHGEF28	30.0818	29.0145	29.8253	25.8554	25.1912	23.6186	21.8288	22.242	21.8231
ARHGEF3	6.22876	6.27932	5.88855	8.00222	7.42072	8.28066	6.59202	7.13943	6.182
ARHGEF33	0.0001	0.0001	0.147311	0.0289885	0.0001	0.125563	0.115748	0.089868	0.0001
ARHGEF37	0.0001	0.123828	0.0884267	0.0289885	0.0977396	0.125563	0.0290119	0.137395	0.0745808
ARHGEF38	0.0354901	0.0928962	0.0001	0.115654	0.0001	0.156929	0.0290119	0.0687474	0.149062
ARHGEF39	17.0356	18.3163	18.8191	17.9708	17.1585	18.2466	17.4008	17.7381	17.9548
ARHGEF4	7.53818	7.57846	6.44795	6.0378	6.28158	6.17916	8.06653	8.9586	8.3047
ARHGEF40	20.2568	17.5956	17.8513	17.0109	16.6006	16.494	15.8263	14.8414	16.284
ARHGEF6	18.3322	17.9407	16.1345	13.1155	11.4565	13.205	14.6585	15.3429	15.1941
ARHGEF7	94.3147	94.1833	95.4822	90.0161	85.0764	86.4431	93.5284	93.9427	91.7227
ARHGEF7-AS2	0.0358891	0.283513	0.0589845	0.0592378	0.0977396	0.0950798	0.204142	0.138613	0.0001
ARHGEF9	3.43294	2.66026	2.14938	1.79119	1.92035	1.91341	1.67699	2.12817	1.78764
ARID1A	262.272	286.041	302.37	290.423	277.607	312.241	308.643	347.742	387.667
ARID1B	153.936	160.45	161.703	180.584	163.39	182.254	182.123	198.398	211.82
ARID2	70.2141	72.3183	75.2853	87.8481	84.9795	92.717	86.3889	86.5988	94.8161
ARID3A	29.3031	30.1898	31.2972	27.6753	26.2652	28.1666	26.1365	31.269	31.8406
ARID3B	61.7199	60.4104	58.354	55.6391	56.5655	56.145	57.5631	64.7011	65.9901
ARID3C	0.0354901	0.123828	0.0589844	0.0578771	0.0001	0.0628315	0.14466	0.0344237	0.0373404
ARID4A	17.5181	17.8789	17.4005	17.8822	17.2823	18.6314	14.5139	15.686	14.859
ARID4B	80.6531	80.7929	81.2901	75.4576	72.1872	74.4629	77.3968	77.9822	77.7571
ARID5A	5.02549	5.62973	5.50579	6.84668	6.47686	6.33598	7.28591	5.73216	6.182
ARID5B	2.93748	2.5056	3.06209	2.45563	1.72507	1.88205	2.22632	1.51034	1.71316
ARIH1	126.52	130.472	136.671	126.965	128.299	127.282	132.677	129.092	131.347
ARIH2	108.147	106.925	102.334	101.22	98.677	100.398	108.53	100.528	102.258
ARIH2OS	0.571533	0.593893	0.80264	0.785605	0.525584	0.663479	0.467758	0.726321	0.376669
ARL1	40.274	41.666	41.1011	47.8101	45.3371	47.7381	44.0911	48.2937	40.5548
ARL10	67.9136	64.2151	68.6889	64.0749	66.0695	70.6358	64.3869	62.4693	70.9431
ARL13B	16.7042	16.4869	17.2237	16.6977	16.1107	17.0944	17.3183	17.0247	16.0135
ARL14EP	42.9283	41.5419	46.7201	41.2792	43.3521	42.9699	46.8646	47.9457	44.9861
ARL15	14.4746	13.4556	12.9547	18.6621	18.0634	21.1093	19.4	16.8874	18.6203
ARL16	46.3256	43.5834	45.4291	42.2931	46.0211	41.6223	40.4768	42.1499	40.7786
ARL17A	14.6361	15.73	18.0655	15.7489	14.4224	16.6196	16.9494	17.3651	17.5075
ARL17B	16.5417	17.1102	19.7857	17.1801	15.0723	18.5972	17.6135	18.6505	18.3782
ARL2	44.4284	46.9776	45.6413	54.6875	55.4746	52.5217	56.6523	56.1841	56.8201
ARL2-SNX15	7.39911	8.09493	7.9186	13.7528	9.4526	10.8063	7.41373	8.0899	4.88351
ARL2BP	74.2839	75.3816	74.43	71.3837	68.3479	65.8055	65.8036	61.8858	59.5847
ARL3	51.9881	54.1312	53.32	57.6905	60.2112	58.2463	50.9429	55.227	53.6263
ARL4A	7.5028	7.42381	8.3028	8.11779	8.49473	8.18657	7.83522	8.27212	7.96955
ARL4C	15.961	18.4356	18.9902	12.4799	13.9626	12.5151	12.8081	12.5969	13.4439
ARL4D	48.5907	47.1715	46.3716	35.0997	33.5556	33.2478	36.3135	36.8294	34.224
ARL5A	104.439	106.28	107.348	99.0575	102.227	104.294	110.151	106.027	102.634
ARL5B	159.185	160.197	158.988	161.054	161.138	157.707	163.786	164.72	152.313
ARL6	18.6507	18.8996	16.9588	22.1577	19.7885	20.921	19.7469	19.2213	18.8065
ARL6IP1	395.386	394.002	391.924	363.742	352.012	341.993	402.979	393.766	372.055
ARL6IP4	92.2628	86.8263	91.1523	88.6877	89.5681	89.7694	87.8347	87.5946	86.8814
ARL6IP5	74.0715	76.3405	71.2797	72.5392	70.203	71.1063	70.0537	68.8878	61.5585
ARL6IP6	54.1117	53.8842	51.6709	50.7577	51.5229	48.9006	56.5523	58.1442	51.7639
ARL8A	67.9505	63.7499	66.3639	67.1089	67.8933	66.1493	70.1097	67.688	69.5291
ARL8B	91.6958	90.5692	93.3614	89.3234	89.0149	84.4995	94.3397	94.5963	85.4668
ARLNC1	0.10627	0.247557	0.0001	0.260097	0.162833	0.0628315	0.14466	0.137395	0.0745808
ARMC1	65.0837	65.4513	70.0137	76.757	77.1045	70.9482	73.3805	73.4175	70.458
ARMC10	32.8908	32.969	32.4073	34.5402	36.6005	34.7985	34.9721	33.334	32.7885
ARMC12	0.17705	0.0310321	0.412291	0.173431	0.390659	0.407855	0.462691	0.240366	0.260783
ARMC2	0.991022	1.29925	1.23667	1.61786	1.8878	1.22336	1.85046	1.85358	1.97384
ARMC5	15.2886	13.7958	15.31	15.5999	13.865	13.8638	14.0513	15.8576	15.9762
ARMC6	73.3635	69.9367	67.3931	71.3543	66.6547	66.8092	76.5879	72.8701	73.1404
ARMC7	35.6381	33.654	34.4477	35.5332	32.7745	35.4751	34.4343	36.5551	36.421
ARMC8	44.5562	40.2118	44.6344	45.4706	45.6955	45.1354	45.1317	44.1404	41.8211
ARMC9	22.2958	23.5703	23.7305	19.7887	18.3564	20.1055	19.9493	21.6584	22.1582
ARMCX1	4.53003	3.99034	4.91695	3.43783	3.12457	3.45033	4.48145	4.7711	3.98482
ARMCX2	65.5067	64.0592	64.6271	54.9745	51.1638	52.5692	65.0523	59.2776	58.6542
ARMCX3	44.7332	46.8618	50.9647	55.1768	54.8732	57.1489	52.3309	53.8191	53.6641
ARMCX4	28.4537	30.4372	33.417	28.1664	28.1854	32.7151	30.0411	32.1614	35.5647
ARMCX5	19.201	17.6558	18.0736	19.2058	18.6498	19.5094	19.2956	18.8543	17.6226
ARMCX5-GPRASP2	11.8443	14.6984	14.7767	13.4556	12.5726	16.2328	14.4041	13.5396	13.2171
ARMCX6	21.5881	20.2606	19.4908	28.3975	27.0788	26.6296	23.9682	22.7568	22.5305
ARMH1	0.247831	0.0928962	0.117869	0.115654	0.130286	0.251026	0.231395	0.0687474	0.149062
ARMH3	24.8085	25.8284	22.8767	23.9198	22.5223	23.9008	23.7079	21.5211	23.2381
ARMH4	17.8367	18.1263	19.0492	16.8132	15.655	16.028	19.6602	18.5349	22.4561
ARMS2	0.0354901	0.0001	0.0295422	0.173431	0.0326465	0.0941973	0.0001	0.0001	0.0001
ARMT1	48.5911	54.1627	51.4058	44.4598	40.6185	40.0227	49.5254	49.1172	44.9495
ARNT	135.331	132.174	128.601	159.612	153.851	157.015	139.501	136.502	132.164
ARNT2	131.297	126.172	121.243	135.372	133.864	138.386	145.716	139.08	140.21
ARNTL	6.4411	6.80516	7.00735	7.54001	7.87637	7.30832	5.31989	5.90378	6.14477
ARNTL2	13.0944	14.1051	13.7202	11.2089	11.131	11.6995	13.5887	15.686	12.8108
ARPC1A	161.38	157.905	160.728	155.161	157.656	151.467	174.108	170.622	163.679
ARPC1B	21.9484	19.9822	21.1396	19.0376	20.6997	21.0779	20.5565	20.0795	20.7058
ARPC2	115.196	114.666	114.468	114.771	118.506	113.448	109.926	109.871	105.576
ARPC3	88.1208	89.2403	91.5352	95.9406	96.6645	92.9042	89.0757	91.1971	81.6676
ARPC4	122.919	125.394	124.418	107.706	109.623	106.808	121.754	119.005	118.461
ARPC4-TTLL3	0.164541	0.208379	0.327528	0.0553315	0.00621536	0.0237706	0.254237	0.531664	0.932229
ARPC5	148.071	153.546	155.837	143.575	151.699	142.745	166.908	166.23	161.064
ARPC5L	33.6207	37.2733	36.2435	31.3153	31.4075	31.4286	31.7743	36.4176	34.6337
ARPIN	40.7532	41.4783	42.133	33.2984	32.3055	34.8921	34.1033	34.3246	35.947
ARPIN-AP3S2	23.1174	25.6374	20.5781	20.5741	15.6409	19.7118	18.2859	22.0757	23.8668
ARPP19	408.39	409.114	412.707	413.932	421.43	412.699	420.77	415.914	384.456
ARRB1	41.194	40.8922	41.3955	41.4262	39.8049	40.8693	44.8136	46.3028	44.6514
ARRB2	79.3799	80.2993	81.4086	87.5611	85.338	87.6359	76.7901	73.1441	73.5866
ARRDC1	3.18521	2.93865	2.88544	2.31118	2.8642	2.41526	1.64808	2.6087	2.53245
ARRDC1-AS1	11.6434	10.1458	9.50992	10.0822	10.5127	11.0095	9.91689	10.0569	8.93778
ARRDC2	7.25508	7.60941	5.77078	6.18225	6.73725	7.3397	7.34374	7.92887	7.63437
ARRDC3	46.6794	48.9658	49.1395	49.0818	50.4149	54.4822	48.3116	51.0734	51.9137
ARRDC3-AS1	0.247831	0.371285	0.441733	0.231208	0.0326465	0.0941973	0.347043	0.206042	0.223542
ARRDC4	21.4819	23.6631	23.495	19.0376	19.9837	21.517	18.5037	18.3976	18.4713
ARSA	2.44202	2.78399	2.82655	3.06228	2.57128	2.03887	2.28414	3.05491	2.45797
ARSB	29.8693	29.7568	27.4108	32.6152	33.7835	32.495	36.0821	33.2254	36.8681
ARSD	4.53003	4.57805	4.71086	3.66894	3.90569	2.94848	3.61409	3.3295	3.53794
ARSF	0.0354901	0.0310321	0.0001	0.0001	0.0326465	0.0314658	0.0290119	0.0001	0.0001
ARSG	5.31799	4.77705	4.80763	4.91808	5.76275	5.78718	5.67555	6.48017	5.54862
ARSI	8.67067	8.9704	10.2166	8.08889	7.12779	6.08506	7.45938	7.61996	7.48542
ARSJ	9.34309	8.66108	8.03781	7.68444	7.71362	7.43379	9.51216	10.1256	9.34743
ARSK	12.1743	11.0429	10.3343	13.6355	11.8145	12.0132	11.1023	11.1896	10.1295
ART5	1.48648	0.773402	0.647829	0.635648	1.10668	0.439221	0.89637	0.686574	0.856629
ARTN	0.10627	0.185692	0.176753	0.0867656	0.0977396	0.0628315	0.0579239	0.137395	0.223542
ARV1	40.6985	42.7485	42.5737	54.3399	51.9765	50.0915	44.0913	42.1839	43.8318
ARVCF	8.28138	6.89795	7.12512	4.59338	4.39388	5.11272	5.37772	5.28595	5.73512
ARX	0.0001	0.0001	0.0001	0.0289885	0.0326465	0.0314658	0.0001	0.0001	0.0373404
AS3MT	14.2064	15.2141	17.4899	15.6115	15.6801	14.756	15.0295	19.2754	17.5367
ASAH1	54.2525	54.2864	55.3217	62.5431	63.7255	64.9896	58.9221	62.0227	59.0639
ASAH2	2.80896	3.1223	3.15169	2.84444	3.07756	3.82099	1.34551	2.45585	2.49867
ASAH2B	16.9743	17.5096	18.5474	17.8111	18.1104	17.1002	15.5682	15.2554	16.6431
ASAP1	124.041	122.8	127.015	131.384	124.948	133.24	139.16	138.464	146.47
ASAP1-IT2	0.0708802	0.0310321	0.147311	0.115654	0.0651931	0.125563	0.0290119	0.171719	0.111821
ASAP2	32.6648	32.1281	34.0112	22.1927	22.2366	25.8537	34.1458	35.9904	40.6321
ASAP3	13.8376	11.5378	13.3669	8.40667	6.96507	7.81016	8.52911	9.16452	9.27294
ASB1	53.6163	52.5534	52.4947	50.6122	50.1219	51.8789	54.4413	55.7079	55.3763
ASB12	0.0354901	0.15476	0.0295422	0.0001	0.0001	0.0314658	0.0579239	0.0001	0.0001
ASB13	59.7025	60.9679	58.9732	50.6412	52.7254	49.2124	59.0384	59.8269	56.2708
ASB14	0.424781	0.123828	0.206196	0.231208	0.358112	0.0628315	0.115748	0.171719	0.409744
ASB16	0.599777	1.25661	1.47812	1.04545	0.814426	1.17088	0.720221	1.39669	1.20731
ASB16-AS1	8.14177	9.66261	10.9173	9.78793	10.87	12.6302	9.83283	9.7244	11.9387
ASB18	0.0708802	0.0001	0.147311	0.0289885	0.0651931	0.0314658	0.0579239	0.0687474	0.149062
ASB2	0.0001	0.0001	0.0295422	0.0289885	0.130286	0.0001	0.0001	0.0344237	0.111821
ASB3	23.3749	22.1174	24.8267	26.0386	24.3392	27.2021	25.9643	24.3085	24.2276
ASB5	0.0001	0.0310321	0.0001	0.0867656	0.0001	0.0941973	0.0290119	0.0001	0.0001
ASB6	35.7073	34.5584	33.8714	36.0646	33.243	34.7783	33.9399	34.1223	34.2849
ASB7	34.1162	35.0771	37.7746	39.9529	40.9437	41.1519	36.6025	35.4565	35.2668
ASB8	27.2503	26.7254	26.9102	32.1533	33.4581	29.6721	25.9631	27.5963	24.9884
ASB9P1	0.0001	0.0001	0.0589845	0.0001	0.0001	0.0001	0.0868358	0.0344237	0.0001
ASCC1	26.578	27.1276	24.0249	26.6064	27.4044	27.7902	27.7845	26.2581	26.1056
ASCC2	49.794	49.7391	48.8449	54.195	51.7814	52.6004	45.305	50.0782	49.4182
ASCC3	118.38	117.11	113.736	182.808	161.625	165.831	130.25	120.751	116.077
ASCL1	297.949	290.36	295.129	323.032	309.16	324.416	256.998	249.911	260.087
ASCL5	0.10627	0.123828	0.0884267	0.288985	0.260472	0.156929	0.0868358	0.0001	0.111821
ASDURF	1.22737	1.68829	1.64662	1.88866	1.53087	2.72682	1.64134	1.69494	1.75334
ASF1A	70.0288	71.1439	68.4916	72.9199	73.0497	69.4748	72.1987	72.5953	71.3564
ASF1B	52.3066	52.3062	50.0519	37.0641	36.4848	38.8936	44.8714	43.1107	43.8693
ASGR1	0.460171	0.402217	0.53006	0.375651	0.553391	0.282392	0.347043	0.377661	0.149062
ASH1L	168.419	166.436	171.857	185.315	159.57	182.061	183.189	176.04	206.176
ASH1L-AS1	3.3359	2.88134	3.5033	3.4731	2.47364	2.83941	1.59786	2.82471	2.22072
ASH2L	85.7508	80.5167	81.7896	74.0994	75.9308	78.697	84.1043	84.3002	80.8494
ASIC1	19.6416	19.3017	20.0503	23.6019	21.2855	22.7717	22.7539	22.5851	24.0574
ASIC3	0.778682	0.958995	1.41333	1.38675	1.17178	1.53702	1.06984	1.3044	1.11731
ASIC4	1.16797	1.82509	1.79608	0.144543	0.358112	0.21966	0.115748	0.549279	0.149062
ASIP	0.0001	0.0310321	0.0589845	0.0289885	0.0651931	0.0941973	0.14466	0.0001	0.111821
ASL	9.2723	10.3623	9.24496	9.15776	8.91785	8.53158	7.92196	9.47344	8.34195
ASMTL	12.2441	9.8365	11.0704	6.96225	7.45328	8.06111	8.41348	9.91963	10.0922
ASMTL-AS1	0.390368	0.278489	0.294522	0.317874	0.0977396	0.470586	0.202483	0.171719	0.260783
ASNS	85.0536	83.414	82.4741	76.3551	78.0341	73.0164	118.91	117.858	116.01
ASNSD1	79.2483	82.3859	85.2095	87.0876	89.9229	85.4434	82.8696	77.2489	74.8884
ASNSP1	0.530951	0.309421	0.382849	0.317874	0.520845	0.439221	0.838546	0.686574	0.707668
ASPDH	0.601731	0.74247	0.559502	0.577871	0.455752	0.533318	0.260307	0.309013	0.260783
ASPH	63.405	60.999	60.6377	57.9478	55.6895	54.7902	67.9078	68.7926	63.9635
ASPHD1	35.4964	37.5826	37.1562	35.273	36.0942	37.5449	31.1672	33.0538	34.6709
ASPHD2	10.7072	11.7636	11.8284	11.3967	9.99089	11.3027	10.3801	11.4672	9.87038
ASPM	185.3	181.826	174.742	182.115	155.668	168.248	182.317	174.978	187.544
ASPRV1	0.601731	0.247557	0.353407	0.606759	0.325565	0.439221	0.462691	0.480632	0.484225
ASPSCR1	37.3718	37.8305	34.8012	38.7972	38.4049	37.4506	37.2389	40.365	35.1548
ASRGL1	43.7072	46.9238	42.9265	42.5814	41.3341	39.0818	42.4434	41.3263	44.3901
ASS1	592.563	578.094	576.519	402.005	402.013	389.228	470.232	460.296	458.542
ASTE1	8.66499	7.9699	8.53167	10.3523	10.0141	9.88116	9.69914	8.19417	8.25998
ASTN2	20.1017	20.7555	20.7863	27.1842	27.6647	27.8529	26.0497	27.2531	25.9939
ASXL1	105.533	105.078	102.492	90.391	89.7326	93.4052	99.2258	100.774	107.104
ASXL2	50.3594	56.8526	54.3498	54.3097	49.0805	54.1688	53.8338	52.5837	60.0313
ASXL3	22.1189	20.6937	23.7011	18.7199	16.5337	19.8233	19.5157	22.2075	21.823
ATAD1	87.3416	96.1061	93.4221	97.7607	101.35	93.5021	93.3274	94.185	88.9308
ATAD2	156.141	157.383	160.607	147.62	137.639	136.378	154.737	145.567	150.302
ATAD2B	31.9575	34.7677	31.7092	37.6415	34.6294	35.6632	36.4	35.9369	38.6931
ATAD3A	36.9995	38.0077	38.7494	32.692	32.7272	32.8955	35.2826	36.116	39.8397
ATAD3B	17.6057	17.6052	17.2489	17.1397	18.3377	15.9408	18.0576	19.1432	20.0774
ATAD3C	0.107924	0.126668	0.089476	0.0593347	0.0658707	0.0317176	0.147366	0.139739	0.189233
ATAD5	20.8095	22.0237	21.2868	20.3087	16.4361	20.231	21.8864	20.2511	22.1954
ATAT1	20.6679	22.6733	23.4361	25.8842	26.1675	26.661	23.2453	25.6399	24.1319
ATCAY	62.1451	62.5757	57.7363	42.4373	39.5767	42.3125	39.8696	42.2526	43.7948
ATE1	39.0283	37.5018	37.3802	39.657	39.9904	36.9047	38.3272	34.0388	32.353
ATE1-AS1	0.219541	0.359446	0.364956	0.267049	0.139803	0.232425	0.212763	0.147799	0.158083
ATF1	24.2777	26.6326	24.8199	29.062	28.8038	28.3548	24.4018	24.9534	24.0202
ATF2	56.7306	55.7088	53.7028	54.8876	53.7347	56.113	57.9971	55.4672	55.6743
ATF3	8.38754	7.26913	5.91799	9.67774	9.14568	10.1312	8.0087	8.06617	8.45368
ATF4	175.847	172.02	160.659	268.821	265.631	267.654	188.206	191.457	186.162
ATF5	21.2343	26.0757	25.0555	19.1821	21.4156	21.1093	22.2333	25.7087	24.3552
ATF6	103.693	104.643	106.61	107.812	106.167	105.671	104.921	100.637	96.3782
ATF6B	44.9449	44.543	44.4582	47.6665	48.3312	52.2239	43.8591	46.028	45.6197
ATF7	23.1713	26.1976	29.7929	27.1504	28.167	29.758	26.8881	25.7114	29.2115
ATF7-NPFF	0.00442708	0.230907	0.00303838	0.000100007	0.409011	0.000100286	0.146238	0.113255	0.180789
ATF7IP	109.851	110.831	110.144	108.333	103.727	104.794	105.092	99.6758	101.294
ATF7IP2	2.90209	3.09331	3.26819	2.83118	3.09202	3.04258	2.83347	3.26085	2.94209
ATG10	7.39664	8.53734	7.71395	7.65556	8.26692	8.62569	9.04954	10.1942	9.04952
ATG101	36.5581	33.4686	32.1216	30.9972	33.6207	33.3417	32.4681	32.127	35.7508
ATG12	60.7998	62.0504	60.0318	70.6896	68.5765	68.8782	65.8044	62.1956	61.2231
ATG13	70.4257	67.7101	68.305	73.6942	72.1561	71.4203	66.1511	63.0528	62.7128
ATG14	16.6688	18.5284	18.8137	20.6843	19.7233	21.172	17.2894	19.3587	17.9127
ATG16L1	31.8159	30.0352	30.8852	28.8887	29.0643	30.5817	28.9697	30.1706	30.5371
ATG16L2	1.62804	1.14459	0.942251	1.41564	1.3996	1.50566	1.04093	1.61332	1.00559
ATG2A	22.4727	24.0343	22.9651	19.5577	18.9747	21.4229	17.8966	20.2511	21.5622
ATG2B	28.843	28.2411	28.9124	28.282	29.1618	28.7625	29.4614	29.1066	30.1648
ATG3	39.6717	37.7991	39.7448	49.8604	50.5446	51.1884	43.0491	42.2519	39.8083
ATG4A	5.27323	4.26873	5.09361	7.27999	5.46792	6.90058	5.0886	4.87407	5.62339
ATG4B	41.8668	39.5004	38.5987	39.519	42.5065	39.8352	44.6697	41.6	40.4801
ATG4C	21.1633	20.3225	21.5225	21.2619	21.969	21.9561	18.8796	19.4617	18.9927
ATG4D	38.7922	37.3594	34.8255	39.0352	38.3214	40.8538	31.791	34.1927	32.9494
ATG5	33.9747	33.7778	35.5072	34.2906	34.6948	34.9104	32.2079	33.1226	32.1014
ATG7	26.6436	27.8986	27.2407	28.7175	27.0796	27.0035	27.5793	27.7437	26.9402
ATG9A	50.1472	48.966	51.7597	46.1067	48.0064	47.4567	45.4211	47.4008	47.8542
ATG9B	4.91932	5.09371	5.05817	5.53884	5.95564	5.79521	4.27503	5.66059	5.49246
ATIC	214.181	207.678	204.977	234.055	237.72	224.391	230.428	225.576	209.775
ATL1	20.0663	21.5906	20.7275	24.0353	22.4247	23.2108	21.9733	21.7958	19.961
ATL2	65.4363	65.6692	66.1278	76.4677	79.512	75.5918	75.4607	72.6631	64.5749
ATL3	8.45832	8.47551	8.95053	11.7	10.7079	12.1386	11.7672	11.9104	10.9115
ATM	14.4393	15.064	15.1334	17.622	15.655	17.1258	17.0292	16.6127	17.2424
ATMIN	53.4392	49.1506	48.1079	48.0422	50.2854	45.0418	52.9082	47.1957	48.0773
ATN1	204.588	216.806	214.307	214.621	211.298	229.854	209.235	230.176	221.471
ATOH1	0.10627	0.0001	0.0001	0.115654	0.0001	0.0628315	0.14466	0.240366	0.0373404
ATOH7	0.743292	0.928062	0.824482	1.18453	0.585938	0.658781	0.89637	0.720898	1.26627
ATOH8	96.5796	94.5904	97.0122	91.3456	87.0296	91.9332	101.77	105.202	103.417
ATOX1	19.5708	18.8068	19.6969	19.3554	22.4247	20.3878	20.4697	20.0795	19.7747
ATP10A	1.0618	1.51577	1.44277	1.12675	0.94395	1.85068	1.56134	1.37305	1.00559
ATP10D	22.6851	23.9725	23.1122	41.744	41.0738	38.3291	30.7335	32.8822	30.9096
ATP11A	52.0943	51.502	53.4376	47.3773	44.1332	49.0876	59.5876	59.1401	63.8302
ATP11A-AS1	0.0001	0.0001	0.0589845	0.0001	0.0326465	0.0001	0.0001	0.0344237	0.0001
ATP11B	31.745	31.8292	33.6526	38.2485	34.2065	36.6667	36.6026	37.3786	37.8736
ATP11C	75.4512	74.4225	77.5208	81.9276	81.6589	84.5009	88.2975	86.6329	88.4093
ATP12A	0.212441	0.15476	0.206196	0.115654	0.162833	0.21966	0.0868358	0.27469	0.298023
ATP13A1	77.5044	75.196	79.7591	82.2457	79.4788	86.3187	76.9926	80.9697	81.2586
ATP13A2	30.3294	29.5403	28.765	26.2308	26.0048	26.567	29.577	28.4887	29.6062
ATP13A3	121.422	121.595	118.359	108.852	107.048	116.023	131.838	132.661	132.091
ATP13A4	0.0001	0.0310321	0.0884267	0.0289885	0.0001	0.0001	0.0001	0.0001	0.0745808
ATP13A5	0.107787	0.0314507	0.147311	0.144543	0.0651931	0.189756	0.0579239	0.103071	0.0753739
ATP13A5-AS1	0.387874	0.742051	0.559502	0.808979	0.553391	0.625954	0.404867	0.480632	0.557913
ATP1A1	1361.34	1323.38	1334.49	1238.08	1202.67	1219.71	1866.62	1848.65	1849.64
ATP1A1-AS1	3.57673	3.0013	3.86031	2.19874	2.63883	2.44771	2.46047	2.47278	2.57297
ATP1A3	317.566	320.721	327.084	207.869	211.449	217.87	229.07	243.264	233.837
ATP1B1	125.428	126.009	125.645	113.627	114.821	115.365	126.164	129.918	128.572
ATP1B2	1.52187	1.51577	1.85496	0.751202	0.976496	1.192	1.33005	1.27008	1.15455
ATP1B3	120.574	125.368	126.189	123.325	122.701	119.504	137.65	128.233	122.893
ATP23	5.06088	5.53694	4.387	4.96893	6.50942	5.89687	6.38964	5.32028	5.10203
ATP2A1	0.920242	0.525945	0.588945	0.288985	0.455752	0.282392	0.578339	0.755222	0.521466
ATP2A1-AS1	5.59174	5.41322	5.88855	7.19335	7.51835	7.59061	5.98487	6.28133	7.82059
ATP2A2	675.881	672.704	685.798	645.225	620.15	637.005	718.376	691.52	723.209
ATP2A3	7.00734	7.02168	7.47843	3.87116	2.96184	3.95219	4.01886	5.45757	4.2455
ATP2B1	57.1546	60.162	61.7686	60.9253	58.5821	60.7511	60.9989	63.1865	57.8599
ATP2B1-AS1	0.567535	0.495911	0.560413	0.752356	0.912946	0.757794	0.901989	0.484428	0.942817
ATP2B2	7.53819	7.7022	8.62665	7.45333	7.38818	7.37105	6.50528	6.62458	9.19846
ATP2B3	49.7586	48.3165	49.4341	37.9593	35.5409	37.0749	32.4104	36.3833	36.0118
ATP2B4	52.0589	58.5229	57.2361	44.1123	42.1156	45.4804	47.2422	46.3368	52.1734
ATP2C1	94.4273	89.5907	96.4591	96.8531	95.7954	96.386	102.942	101.848	94.3375
ATP2C2-AS1	0.0001	0.0001	0.0001	0.0001	0.0326465	0.0941973	0.0001	0.0687474	0.0001
ATP5F1A	636.565	634.555	636.525	705.474	719.793	699.311	649.733	665.54	634.757
ATP5F1B	900.005	867.923	862.245	962.537	966.6	926.325	859.407	862.933	847.07
ATP5F1C	124.467	131.149	128.991	147.095	152.022	141.237	133.485	133.073	126.914
ATP5F1D	98.3146	94.7141	95.8044	95.2745	91.8138	94.7247	96.9418	99.572	99.2465
ATP5F1E	78.5578	77.4344	78.7287	93.1993	90.8381	90.1686	78.3661	74.9303	70.044
ATP5IF1	71.63	72.9999	71.8388	78.7787	80.9428	79.0735	61.1774	58.6594	60.4414
ATP5MC1	147.895	140.343	134.261	177.092	183.562	181.759	157.309	160.394	158.015
ATP5MC2	189.301	178.75	178.566	239.943	248.622	243.36	187.845	187.227	190.636
ATP5MC3	252.656	248.033	252.713	271.421	271.015	270.051	256.471	249.605	244.109
ATP5MD	104.755	112.314	114.5	128.123	130.024	131.738	112.063	111.244	107.178
ATP5ME	81.6803	81.908	81.3491	88.3409	91.9765	92.8428	77.918	82.3768	79.4712
ATP5MF	164.026	157.151	153.382	180.082	184.438	176.956	159.465	159.221	155.398
ATP5MF-PTCD1	1.36907	3.30484	2.1305	1.74133	1.43242	1.26176	1.60812	1.56753	1.02979
ATP5MG	78.8133	79.0309	76.7567	92.8753	96.5331	95.0682	77.3405	76.4048	73.6983
ATP5MGL	0.283221	0.371285	0.206196	0.462518	0.260472	0.156929	0.173572	0.171719	0.372504
ATP5MPL	62.6403	63.1013	63.0366	74.1857	78.86	75.8113	62.4501	64.8039	61.3727
ATP5PB	241.891	236.321	234.537	264.33	266.784	253.686	235.806	226.743	215.883
ATP5PD	234.182	226.495	230.523	261.383	265.714	251.764	238.315	232.858	229.064
ATP5PF	86.1478	89.05	92.6098	99.8738	102.802	99.8893	84.9505	90.5731	88.9607
ATP5PO	187.957	193.387	195.614	216.606	226.361	220.345	197.266	196.503	196.592
ATP6AP1	100.933	98.2404	95.5107	106.252	105.353	104.26	96.0744	96.3468	101.257
ATP6AP1L	1.7696	1.48484	1.56054	2.31118	2.50618	2.60346	2.11067	1.99088	2.309
ATP6AP2	53.97	52.4609	50.1402	56.6216	53.6694	54.0433	53.198	51.6573	48.5988
ATP6V0A1	139.719	135.08	138.584	144.847	143.301	153.505	138.374	136.505	138.87
ATP6V0A2	40.8756	39.4385	41.4548	32.7019	31.7004	33.4674	35.5039	35.3535	32.1386
ATP6V0B	103.164	97.1257	96.9233	115.613	113.295	106.488	105.819	102.937	96.7132
ATP6V0C	210.151	213.808	205.517	206.861	211.448	216.318	207.315	211.838	192.952
ATP6V0D1	68.763	63.9986	63.0359	65.6926	63.1404	59.3441	60.8886	65.0779	62.1171
ATP6V0E1	57.3674	52.5846	55.9109	48.0995	49.2756	46.986	53.0824	50.6276	53.2539
ATP6V0E2	44.5668	43.5367	45.413	55.9018	52.3802	54.0886	48.1642	45.6541	45.9317
ATP6V0E2-AS1	2.6084	2.0575	2.57784	1.47054	1.58217	2.24464	1.50646	2.33074	1.7738
ATP6V1A	96.6504	95.8586	89.475	94.2923	92.7252	91.9332	91.4196	85.6034	83.1579
ATP6V1B1	0.247831	0.402217	0.471176	0.115654	0.488298	0.251026	0.318131	0.27469	0.372504
ATP6V1B1-AS1	0.0708802	0.0619642	0.206196	0.260097	0.423205	0.251026	0.549427	0.137395	0.335264
ATP6V1B2	140.145	144.484	142.648	150.423	155.182	146.384	134.209	133.519	132.725
ATP6V1C1	60.6587	57.2244	59.3556	63.0349	60.2112	63.8922	66.4108	61.2679	60.7392
ATP6V1C2	6.4779	7.52649	7.3186	6.10809	5.79823	6.46828	6.98848	6.9769	6.30274
ATP6V1D	42.539	42.0059	43.9868	44.5462	42.4083	43.4103	40.737	42.1153	40.7039
ATP6V1E1	60.3043	55.8628	52.9959	53.7035	51.6509	50.1856	53.1986	53.2702	47.8172
ATP6V1E2	4.31769	3.74288	4.5342	5.17115	4.58916	4.89315	6.24508	5.69783	5.17652
ATP6V1F	110.702	106.313	100.518	130.29	132.168	132.398	110.124	113.54	113.508
ATP6V1FNB	0.743292	0.711538	0.942251	0.606759	0.520845	0.878341	1.01202	1.09846	1.04283
ATP6V1G1	116.929	118.377	116.267	122.632	123.091	114.046	115.445	110.66	103.044
ATP6V1G2	5.43189	5.50091	5.79367	6.09804	7.18366	6.73632	5.73798	5.31254	5.46966
ATP6V1G2-DDX39B	6.50239	7.71194	6.90978	5.57187	6.3207	6.55023	6.17588	5.63074	7.47826
ATP6V1G3	0.0708802	0.0001	0.147311	0.0867656	0.0326465	0.156929	0.115748	0.171719	0.111821
ATP6V1H	39.8494	39.717	40.3949	30.7377	30.3335	29.7662	38.7711	37.516	34.2984
ATP7A	31.285	31.6438	32.5928	33.6263	32.677	31.8675	32.1212	30.9602	30.2768
ATP7B	17.1289	16.3013	19.1375	14.9065	14.0277	16.7181	17.0871	19.0841	16.0507
ATP8A1	60.8014	59.2963	58.8856	64.1894	61.4487	62.9183	59.7024	58.2826	54.5569
ATP8A2	6.15797	5.13482	5.59411	5.83558	5.01227	5.17544	5.84032	6.41863	6.8151
ATP8B1	0.0708802	0.0619642	0.0001	0.0001	0.0977397	0.0314658	0.0290119	0.0687474	0.298023
ATP8B2	66.4632	58.864	60.1502	57.4591	54.0278	61.7271	60.8315	58.4533	63.4958
ATP8B3	0.14166	0.216625	0.176753	0.144543	0.162833	0.156929	0.115748	0.0687474	0.186302
ATP8B4	0.10627	0.0619642	0.0295422	0.0289885	0.130286	0.0314658	0.0290119	0.0001	0.0001
ATP8B5P	0.0709354	0.278576	0.2947	0.288985	0.227926	0.345123	0.115815	0.309229	0.260888
ATP9A	99.8355	97.3124	97.4539	94.6389	92.8229	97.7986	99.6884	96.6214	106.694
ATP9B	8.21059	8.81576	8.80332	9.90888	8.62493	9.94305	9.74342	10.1256	9.94328
ATPAF1	82.7418	80.1765	78.3164	70.4017	69.6824	69.3496	76.6158	75.9929	74.0342
ATPAF2	14.0146	12.806	12.6897	17.9688	16.6314	15.4007	14.3693	14.9996	14.0025
ATPSCKMT	18.1552	17.1056	18.3426	23.8331	23.0105	24.2458	19.1109	18.6379	19.1416
ATR	33.8688	32.2935	31.7979	29.6974	28.9013	29.139	35.5614	31.0289	28.4146
ATRAID	55.1023	51.6254	52.7311	62.0524	61.4805	63.7667	57.7083	56.4626	55.1904
ATRIP	19.3303	19.962	18.0277	17.8328	17.2432	16.6964	19.5849	21.0859	20.1882
ATRIP-TREX1	2.22249	1.16483	2.81753	0.569411	1.21088	2.56237	0.740472	1.7053	1.15076
ATRN	85.8914	86.5794	92.4782	86.1462	85.3049	87.6365	92.7794	97.4114	99.0218
ATRNL1	11.4665	10.4551	11.0115	10.0533	10.0895	11.2918	10.871	11.224	11.0605
ATRX	113.213	116.984	123.275	119.944	106.56	116.118	113.886	118.521	121.853
ATXN1	4.17613	3.58822	4.09257	3.29339	2.53873	3.4817	2.74673	3.50112	3.42622
ATXN1-AS1	0.10627	0.0928962	0.147311	0.173431	0.227926	0.251026	0.289219	0.343337	0.186302
ATXN10	207.133	207.993	206.941	211.561	209.8	203.007	207.951	201.747	190.792
ATXN1L	29.657	27.6534	30.2373	30.9108	29.9429	31.5541	30.0974	29.0036	31.6917
ATXN2	57.9693	63.3178	62.1234	59.8571	56.3386	62.3243	62.1607	61.8519	63.7186
ATXN2-AS	0.0001	0.123828	0.0295422	0.0289885	0.0977396	0.0314658	0.0868358	0.0344237	0.0373404
ATXN2L	215.352	236.292	239.697	221.439	219.978	227.27	233.584	247.012	246.108
ATXN3	14.1207	14.2598	12.6897	11.9311	11.1961	13.4247	13.0972	14.0385	12.7736
ATXN7	18.7214	20.9101	20.0797	16.3221	16.9569	17.1572	19.718	18.8781	19.1417
ATXN7L1	6.97195	8.04244	9.12719	9.09999	9.34096	8.37476	8.87607	7.89455	8.60263
ATXN7L2	15.1824	15.3425	15.5162	14.9933	17.1522	16.6866	15.4391	17.5395	16.9073
ATXN7L3	196.744	188.561	195.649	182.527	182.783	180.428	174.706	176.213	178.284
ATXN7L3B	288.323	282.008	286.826	272.448	270.527	264.978	249.539	239.923	235.248
AUH	5.55634	4.88737	5.03472	5.17115	5.56556	5.36364	4.82839	5.21731	5.06479
AUNIP	15.9545	16.661	16.5984	13.6475	13.1501	14.2406	16.2743	13.454	13.5875
AUP1	115.124	111.819	107.873	167.864	162.472	166.958	120.999	113.709	117.866
AURKA	94.9494	92.7346	94.4517	91.5169	91.9124	91.5859	90.8092	92.2266	93.0265
AURKAIP1	48.732	47.3265	45.4587	48.5906	52.4322	47.0172	45.1313	44.1405	46.1037
AURKAP1	1.6661	1.23797	1.5311	1.62	2.05053	1.72769	1.50622	1.23575	0.968906
AURKB	82.7771	80.2368	78.67	83.4595	81.725	76.7202	77.6579	79.665	84.4987
AURKC	0.17705	0.216625	0.0589845	0.375651	0.227926	0.0941973	0.260307	0.446308	0.260783
AUTS2	168.741	176.093	179.546	133.15	136.365	146.606	146.781	160.262	157.49
AVEN	11.8558	12.0017	13.2785	11.9888	11.9772	11.0408	9.97471	11.018	10.5019
AVIL	0.141743	0.217064	0.0001	0.0867656	0.0652277	0.157092	0.231502	0.137472	0.112305
AVL9	83.378	81.1956	82.7911	84.9319	81.9194	83.9347	91.0995	88.3485	86.2091
AVPI1	6.33493	7.70219	7.62564	4.91115	5.30519	5.45774	4.68383	5.62919	5.36272
AVPR1A	70.7095	72.1956	70.0726	46.3084	44.8818	43.9122	59.5876	54.7464	53.2911
AVPR2	0.0708802	0.0619642	0.117869	0.0289885	0.0326465	0.0314658	0.0001	0.0001	0.0373404
AXDND1	0.0354901	0.0310321	0.0589845	0.115654	0.0326465	0.0001	0.0868358	0.0001	0.111821
AXIN1	33.6561	34.6134	35.7727	27.5307	31.7328	31.8679	32.8442	34.8042	34.4848
AXIN2	20.1725	19.5492	20.1092	15.4554	13.865	13.7069	16.5956	16.956	15.8273
AXL	0.0001	0.0310321	0.0589845	0.0578771	0.0001	0.0001	0.0001	0.0001	0.149062
AZI2	35.1684	34.5362	37.4493	38.7155	38.323	37.7929	37.3465	39.5831	32.2
AZIN1	336.104	332.281	339.471	351.578	358.621	352.54	334.528	332.424	319.743
AZIN2	1.80499	1.39204	1.8844	1.53119	1.75761	1.91341	1.47461	1.81926	1.63868
AZU1	0.0354901	0.0310321	0.0295422	0.0001	0.0651931	0.0314658	0.0579239	0.0344237	0.186302
B2M	171.642	176.375	176.683	172.811	175.654	169.438	154.621	157.546	144.158
B3GALNT1	46.7505	50.6977	45.2232	48.5619	45.8257	46.0134	48.9765	50.9018	46.8857
B3GALNT2	91.7637	92.2054	90.1591	86.7107	91.333	93.8069	95.7941	92.7655	103.453
B3GALT1	9.87393	9.40345	9.30384	9.21243	8.88383	8.81388	8.55803	8.58103	9.34744
B3GALT2	11.2188	10.2077	11.1293	6.96224	5.69575	6.55554	6.3029	6.7962	6.77785
B3GALT4	0.212441	0.15476	0.0295422	0.0289885	0.0326465	0.188295	0.14466	0.206042	0.0373404
B3GALT6	26.7904	25.3025	25.291	24.3242	23.9218	24.6222	26.8593	30.3079	29.9041
B3GAT2	21.8828	20.5324	20.7556	20.6447	20.7463	21.3125	26.9223	28.4675	28.5576
B3GAT3	27.0381	25.3644	26.4391	28.8307	29.0316	29.3899	28.6518	28.3516	25.6587
B3GLCT	13.0944	13.3937	13.9557	14.5599	14.7437	14.2402	14.6295	15.5144	15.8645
B3GNT10	5.37939	6.58863	6.0652	6.44224	7.45326	7.18286	5.60901	6.17837	6.62889
B3GNT2	21.1279	20.075	21.6403	17.7376	18.9421	19.6352	16.9714	16.9216	15.5666
B3GNT4	1.07995	1.13125	0.521191	1.06832	1.20575	0.531388	1.26532	0.502215	1.23276
B3GNT5	31.5681	31.6127	33.2109	37.3241	39.9347	37.8899	42.6741	44.2434	39.8846
B3GNT7	0.17705	0.309421	0.117869	0.288985	0.553391	0.313758	0.14466	0.0687474	0.186302
B3GNT8	1.48648	1.23738	1.5311	1.06898	0.84631	0.909707	0.462691	0.823869	0.372504
B3GNT9	11.6711	10.4318	10.1283	11.6347	10.0777	8.61535	7.72512	8.51857	8.16646
B3GNTL1	3.62986	3.15466	3.81559	4.60281	3.59603	4.471	4.67936	4.77825	4.94164
B4GALNT1	71.2011	68.3261	71.5112	66.4705	69.453	72.2971	73.4655	77.9115	77.1235
B4GALNT3	11.2895	11.445	10.4815	8.34888	8.91785	7.90427	8.24	8.78697	8.45367
B4GALNT4	79.3093	79.0006	79.9652	68.4659	67.5993	69.0675	73.7833	79.2536	75.8588
B4GALT1	31.391	29.8496	30.7084	33.8865	36.9403	33.6556	35.3595	36.5205	34.4102
B4GALT1-AS1	0.0354901	0.0001	0.0001	0.0578771	0.0651931	0.0628315	0.0290119	0.0344237	0.0001
B4GALT2	111.725	110.49	107.729	107.089	104.052	104.858	128.778	123.733	123.379
B4GALT3	103.483	105.852	106.463	133.635	140.115	139.58	119.836	115.602	116.154
B4GALT4	7.57359	6.99074	6.53628	6.38445	7.32307	5.92823	6.50529	5.80081	6.3682
B4GALT5	159.503	147.237	145.533	133.35	129.763	131.14	163.931	160.292	149.185
B4GALT6	6.47649	6.46491	6.94845	7.36666	7.61598	7.7788	7.71959	8.82131	7.52265
B4GALT7	12.9883	11.6924	10.8054	11.0644	10.9032	10.9781	13.3285	12.082	12.3639
B4GAT1	51.2449	50.8834	47.5493	55.8705	53.6368	55.6743	53.9498	53.8197	52.9187
B9D1	9.65848	8.11116	8.97809	8.78646	9.74121	9.90063	9.76706	9.38876	10.6403
B9D2	3.96318	4.0522	4.20471	3.69783	4.09569	3.00891	3.49698	3.63841	2.60427
BAALC	6.01641	5.28949	6.91903	4.82449	5.59811	5.30091	4.16342	3.98165	4.17103
BAALC-AS1	0.0001	0.0310321	0.0001	0.0001	0.0651931	0.0001	0.0290119	0.0344237	0.0001
BAAT	0.0354901	0.0928962	0.0295422	0.0001	0.0001	0.0314658	0.0001	0.137395	0.186302
BABAM1	71.8782	70.3398	71.1029	82.8231	78.2095	81.613	67.7988	67.4115	67.703
BABAM2	26.4007	27.0038	27.5876	28.6866	28.0877	26.0964	25.8184	25.7071	26.5525
BABAM2-AS1	0.221811	0.110273	0.0001	0.0289885	0.0001	0.108463	0.029564	0.173102	0.0745808
BACE1	23.8884	26.4219	25.5599	23.1286	21.3762	23.2891	21.9663	20.7246	23.4209
BACE1-AS	0.778682	0.649674	1.21461	0.645122	0.488298	0.752878	0.636162	0.720898	1.22903
BACE2	0.0354901	0.0310321	0.0589845	0.0578771	0.0977396	0.125563	0.0290119	0.0344237	0.111821
BACH1	91.5538	88.1575	90.3879	89.0925	86.3468	87.7621	92.7497	84.4027	84.9076
BACH2	2.47741	2.78399	2.59102	2.80229	3.67786	3.51306	3.98994	4.6338	4.13378
BAD	24.3484	19.6109	20.1386	20.8865	20.8624	19.3528	21.1635	21.8644	20.4823
BAG1	68.7984	65.8854	69.631	38.9418	37.2334	39.0505	55.3375	54.4032	54.5945
BAG2	64.4521	62.2362	61.1029	63.4113	59.2002	62.1564	68.9538	63.5953	63.934
BAG3	38.2922	38.6343	41.5136	25.9131	26.7208	29.233	33.6825	33.3627	33.8889
BAG4	62.2512	61.1212	60.3271	63.6135	66.6871	60.6932	64.0096	67.4126	58.6916
BAG5	65.8959	63.5975	69.336	70.7776	71.9287	71.5149	67.0458	65.078	65.9166
BAG6	444.651	440.765	446.7	406.39	387.179	400.243	454.221	451.344	464.324
BAGE4	0.0001	0.0001	0.0291586	0.0001	0.0001	0.0315983	0.0001	0.0001	0.036616
BAHCC1	59.1365	76.5559	73.9574	54.2242	52.2372	61.6331	54.0656	66.9995	75.8603
BAHD1	85.8914	84.4436	84.7052	69.7666	68.5746	72.9245	77.4557	81.8268	83.5303
BAIAP2	58.5708	60.3391	64.4199	39.8662	39.121	40.0228	43.8018	48.9113	52.0249
BAIAP2-DT	106.064	103.777	99.6326	60.7816	60.8621	64.8331	77.1082	81.4159	88.0736
BAIAP2L1	0.0806425	0.212292	0.176753	0.260097	0.0977396	0.188295	0.259933	0.240366	0.149062
BAIAP2L2	0.0001	0.0619642	0.0295422	0.0289885	0.0001	0.0628315	0.0001	0.0344237	0.0373404
BAIAP3	0.21579	0.188439	0.150161	0.0293923	0.0991753	0.159306	0.176102	0.139568	0.0001
BAK1	34.3993	31.3034	32.0038	31.7197	35.606	35.8198	31.5719	32.1614	30.5372
BAMBI	16.5981	16.1776	16.635	17.9977	18.812	19.886	18.5326	18.2946	19.6258
BANF1	182.326	176.493	176.916	184.424	183.584	177.478	186.914	184.518	194.92
BANP	13.0208	12.774	14.5406	16.2611	15.0012	16.1505	12.834	14.7566	14.6334
BAP1	106.312	104.674	105.786	105.819	101.025	107.647	104.401	107.193	109.859
BARD1	42.327	44.0167	44.281	35.5329	35.9964	36.2591	39.8697	40.1934	39.028
BARHL1	0.0001	0.0310321	0.0001	0.0001	0.0001	0.0314658	0.0001	0.0687474	0.111821
BARHL2	0.0354901	0.0619642	0.0001	0.0289885	0.0001	0.0001	0.0001	0.103071	0.0001
BARX1	0.318611	0.525945	0.53006	0.231208	0.195379	0.251026	0.404867	0.480632	0.372504
BASP1	315.848	314.372	311.795	248.51	250.202	247.297	292.967	306.704	313.851
BASP1-AS1	0.0001	0.0928962	0.0884267	0.144543	0.0977396	0.156929	0.0868358	0.103071	0.0373404
BATF2	0.0001	0.0310321	0.0589845	0.0001	0.0326466	0.0001	0.0001	0.0344237	0.0373404
BATF3	2.93748	2.72212	2.17882	2.97562	2.05053	2.76029	1.56134	1.47602	1.71316
BAX	86.2816	81.1968	83.7333	161.257	162.212	164.576	80.2589	79.6312	83.6792
BAZ1A	170.773	174.043	166.548	157.884	145.758	152.665	159.297	153.578	156.707
BAZ1B	457.001	455.554	454.525	427.246	398.437	419.658	463.754	479.19	496.886
BAZ2A	200.952	202.787	216.913	198.046	197.865	209.409	212.838	218.214	235.046
BAZ2B	15.8063	17.3632	15.7103	15.705	11.4144	15.3418	13.3411	12.4965	14.7944
BBC3	2.72514	3.24797	2.59101	9.8511	8.55985	8.68841	2.11067	3.08923	2.56969
BBIP1	14.9355	14.3594	12.7231	14.1968	13.6283	14.0169	12.7418	12.6612	12.7624
BBOF1	1.75598	2.37538	2.30368	1.84701	2.02286	1.39173	2.34852	2.26842	2.47243
BBOX1-AS1	0.17705	0.0619642	0.0295422	0.0578771	0.162833	0.156929	0.0001	0.0687474	0.0745808
BBS1	16.7042	17.9716	18.5193	17.5932	18.0309	18.7255	16.451	18.0887	19.3651
BBS10	20.1371	17.1674	18.7548	20.2221	19.6908	18.5686	19.0531	19.8392	16.6838
BBS12	4.10535	4.54712	4.56365	4.65115	4.65425	4.6736	4.3369	4.66812	4.58066
BBS2	21.0727	18.8255	17.4455	19.0576	20.5616	19.2622	18.4788	19.35	17.4791
BBS4	22.8974	21.5288	20.7569	23.6887	23.0755	24.0576	24.1417	24.3699	21.9347
BBS5	13.7151	13.8047	13.5141	13.5273	13.6783	13.3619	13.502	14.7593	15.1683
BBS7	23.8885	26.2305	25.4676	24.7287	23.8242	27.1002	24.3728	25.8115	23.4243
BBS9	14.2269	13.9814	13.1313	17.651	17.8031	17.8472	16.6245	15.3085	16.2742
BBX	64.0216	61.6472	61.3882	68.6391	61.5135	62.6376	66.7578	62.2971	60.5152
BCAN	6.97194	5.35135	6.15353	3.55339	4.29625	4.20311	4.33689	4.66812	5.4372
BCAP29	25.8882	29.3455	29.8118	37.5386	39.1201	37.6019	40.6166	38.4951	37.0083
BCAP31	147.892	143.271	144.887	131.294	131.617	127.467	135.71	138.665	137.453
BCAR1	36.558	34.9225	37.8629	27.7619	25.9072	27.2254	29.7503	31.0286	32.362
BCAR3	7.254	7.17634	8.27336	8.63776	8.00544	7.96701	6.76524	5.93768	6.81509
BCAR3-AS1	0.107323	0.0310321	0.0589845	0.0001	0.0662926	0.0001	0.0292687	0.0348391	0.0373404
BCAS1	0.0708802	0.0001	0.0295422	0.0289885	0.0651931	0.0314658	0.0579239	0.0344237	0.0001
BCAS2	80.8311	78.9078	75.49	86.8968	88.7545	83.3389	76.2119	76.6793	74.965
BCAS3	21.1633	20.2915	20.1092	24.9309	23.3685	23.7754	22.7537	20.4571	20.9665
BCAS4	5.13166	4.70178	5.18193	4.82448	4.10096	6.14779	5.00186	5.4919	4.72963
BCAT1	425.874	436.729	425.323	427.507	403.114	417.204	458.445	446.279	433.046
BCAT2	30.6832	31.7367	30.502	29.293	31.4399	31.5226	28.7098	29.4841	30.0528
BCCIP	116.362	117.031	116.849	123.887	128.589	124.864	115.988	120.198	117.386
BCDIN3D	11.4026	13.5638	12.4176	12.3964	13.9443	14.124	11.8351	12.208	12.3208
BCDIN3D-AS1	1.83352	1.68593	1.56763	1.87473	2.36175	1.87274	2.24518	1.62464	1.90526
BCHE	14.864	14.6619	12.8075	9.93774	10.057	10.4763	12.1431	12.082	12.066
BCKDHA	49.7225	49.0889	49.6401	49.6314	50.4469	51.1267	43.3678	47.6751	45.6196
BCKDHB	25.0562	24.189	25.7622	26.5776	28.4458	26.8492	25.3559	25.6399	22.9401
BCKDK	35.6735	33.9945	33.5641	34.4932	32.7094	34.3455	31.6588	31.9555	31.8779
BCL10	23.9163	23.34	26.1124	24.3443	23.4816	24.7521	23.6287	25.1938	25.5406
BCL11A	75.1689	77.6401	77.1677	67.0507	70.6263	74.0863	80.1151	82.9265	85.8019
BCL11B	54.8903	58.5862	65.6848	42.9284	44.5236	47.2369	47.9365	52.5494	56.8289
BCL2	78.5663	76.4333	77.463	83.9788	79.1534	82.7431	79.161	78.7727	77.7208
BCL2L1	49.3709	44.8353	45.5414	58.6125	58.8417	65.6612	56.2913	54.4141	54.469
BCL2L11	23.5345	25.983	25.4676	23.631	22.7176	23.5558	26.8593	26.1891	26.8876
BCL2L12	18.3915	19.2735	18.3907	23.4392	23.6752	24.6183	23.18	23.7047	23.7634
BCL2L13	84.2277	84.1049	81.4952	87.2169	87.1588	87.0397	83.3832	81.8288	78.2794
BCL2L15	0.17705	0.185692	0.117869	0.260097	0.195379	0.21966	0.0579239	0.103071	0.186302
BCL2L2	17.9077	15.6894	17.4443	13.9293	16.3574	18.9181	17.1517	15.6229	15.9096
BCL2L2-PABPN1	6.83187	3.05054	7.14247	6.61912	6.62443	6.96901	7.9235	1.76759	6.38858
BCL3	0.0354901	0.15476	0.147311	0.0578771	0.325565	0.251026	0.0290119	0.0344237	0.111821
BCL6	1.09719	1.36111	1.38388	1.12675	1.36706	1.47429	0.954193	1.37305	1.71316
BCL7A	138.057	124.932	122.511	117.72	115.959	119.47	112.789	111.177	109.378
BCL7B	56.1293	53.1417	53.4968	53.357	54.4504	53.0079	51.9839	50.044	51.6896
BCL7C	27.2152	26.8799	26.7335	32.0663	30.6262	31.1148	31.2248	28.7289	31.6915
BCL9	202.715	198.306	204.152	181.102	177.9	192.805	190.125	201.446	205.642
BCL9L	38.9999	42.9955	41.1312	41.0505	39.479	41.4971	38.0481	41.4631	41.4488
BCLAF1	418.215	445.041	439.756	390.751	360.466	372.523	455.642	430.519	439.238
BCLAF3	7.07813	6.06279	7.33121	6.58668	6.0863	5.8655	6.88114	7.61996	5.25099
BCOR	132.998	146.587	151.28	137.075	127.94	144.19	130.48	140.147	144.826
BCORL1	38.7172	44.7899	41.6606	30.3334	28.5759	29.2642	29.1723	31.6466	33.7028
BCR	105.154	106.204	109.84	102.727	102.276	107.956	112.578	113.499	126.162
BCRP2	2.56298	2.03625	2.00462	1.90738	2.27646	2.06914	2.21584	2.27767	2.71565
BCRP3	1.40648	1.25116	1.34701	0.387598	0.489334	0.792391	0.803881	0.64899	0.701023
BCS1L	27.2859	25.8594	24.9376	27.2709	26.3628	27.1001	25.8762	27.0815	28.1166
BCYRN1	127.263	128.925	129.546	138.434	140.08	140.864	98.4741	97.5481	106.061
BDH1	28.4184	28.1482	27.0868	30.2174	29.3573	27.8217	27.8134	28.2141	29.0105
BDH2	25.0917	24.7767	24.1133	27.1553	27.567	26.9119	24.3439	24.5759	23.7967
BDKRB1	0.0354901	0.0928962	0.206196	0.115654	0.0651931	0.125563	0.0001	0.0687474	0.0001
BDKRB2	1.02641	1.45391	1.23667	1.90674	1.69252	1.63112	1.18549	0.961164	1.60144
BDNF	17.2112	16.6102	17.7056	18.8634	18.5347	19.9975	15.1264	15.57	14.4094
BDNF-AS	0.590235	0.928578	0.460509	0.838832	0.44015	0.798246	0.919918	0.871292	0.673231
BDP1	33.5853	37.6754	34.4181	38.7974	34.2065	35.663	33.7692	39.1291	43.6086
BEAN1	0.0354901	0.0928962	0.0589844	0.0001	0.130286	0.0001	0.0868358	0.0001	0.0373404
BECN1	58.16	58.1571	62.3341	63.6607	65.2351	66.0366	58.1013	58.0611	56.1222
BEGAIN	4.49464	5.56787	5.03473	5.46004	4.45898	5.33228	3.55626	4.35921	4.46895
BEND3	38.0094	34.7365	36.1553	27.3861	28.511	31.1776	33.7113	34.633	36.4952
BEND3P3	13.2714	11.7543	13.8085	12.6822	11.7169	12.0446	13.7333	12.3223	13.0715
BEND4	84.7957	85.0015	84.8231	98.0189	88.1688	100.402	100.555	95.0768	102.374
BEND5	14.4393	14.1052	13.9263	11.7288	10.5126	12.3896	12.7214	12.8372	13.2949
BEND6	3.9284	5.19669	4.32811	3.38006	3.74295	3.66989	5.0886	4.25624	4.65515
BEND7	9.30769	8.47549	8.39113	8.17555	9.11313	10.0371	9.36756	9.851	7.9323
BEST1	23.8652	23.4407	25.1597	24.1101	23.3932	21.9573	20.7394	21.6406	21.838
BEST2	0.0001	0.0310321	0.0001	0.0001	0.0651931	0.0001	0.0001	0.0344237	0.0001
BEST4	0.0001	0.0001	0.0001	0.0001	0.0326465	0.0314658	0.0001	0.0344237	0.0745808
BET1	14.2623	14.7856	14.9273	16.6399	16.9569	15.2125	16.769	14.828	16.4604
BET1L	29.3033	27.4678	25.4971	27.184	28.4457	26.3161	26.1656	26.4981	25.9195
BEX1	131.411	127.766	128.618	132.644	134.696	130.2	126.435	120.899	113.524
BEX2	15.21	14.6768	15.2953	16.1028	17.1986	15.2434	16.9392	16.5674	13.5407
BEX3	234.027	233.56	231.912	218.708	226.916	221.818	212.737	213.667	211.786
BEX4	52.271	53.5746	58.0613	61.1868	63.9226	59.5633	56.1769	56.7381	56.3451
BFAR	63.7028	59.7928	64.0375	68.8987	71.8958	68.441	68.2032	63.1555	63.2338
BFSP1	0.920242	0.928062	0.500618	0.404539	0.520845	0.21966	0.75181	0.480632	0.707668
BGN	2.76053	2.35094	3.32707	0.924533	0.716124	0.878341	0.578339	0.92684	0.484225
BHLHA15	0.10627	0.0928962	0.0889306	0.0869488	0.0326465	0.0629787	0.144991	0.0344237	0.111821
BHLHA9	0.0001	0.0001	0.0001	0.0578771	0.0326465	0.0314658	0.0001	0.0001	0.0001
BHLHB9	13.6991	11.1532	13.5654	12.4533	12.4995	11.0698	10.9496	11.0433	10.9135
BHLHE22	2.65436	3.74223	3.32707	3.2645	4.06773	2.16434	3.75836	3.70706	3.94575
BHLHE40	3.75145	4.67084	5.21137	3.66894	2.7991	3.51307	3.70083	3.26085	3.83586
BHLHE40-AS1	0.0708802	0.0619642	0.0884267	0.0001	0.0326465	0.0628315	0.0001	0.0001	0.0001
BHLHE41	0.14166	0.0310321	0.0295422	0.0289885	0.0001	0.0001	0.0290119	0.0001	0.0001
BHMT	0.0354901	0.0001	0.0001	0.0001	0.0001	0.0001	0.0290119	0.0001	0.0373404
BICC1	15.6779	15.8373	17.0766	16.091	15.3946	15.3066	16.7401	15.9263	16.4604
BICD1	70.8865	66.1638	73.4874	67.0504	66.3948	65.5548	76.6165	75.9925	76.0447
BICD2	83.4146	85.8996	87.9736	70.7488	70.6268	72.7993	76.6182	81.5176	87.0689
BICDL1	4.45925	5.25856	4.50476	3.23561	2.47364	2.79165	2.4287	2.67735	3.01657
BICRA	24.9855	26.478	25.3499	22.9376	23.336	25.6259	22.8405	27.562	25.398
BICRAL	11.148	11.0119	10.511	15.0511	14.8739	15.3066	14.456	15.892	17.5403
BID	63.9144	63.7506	60.7098	62.745	61.4482	60.3792	66.5554	64.3578	62.1919
BIK	0.0001	0.123828	0.0589845	0.0001	0.0001	0.156929	0.0868358	0.0687474	0.149062
BIN1	42.2561	40.8614	39.8649	37.6128	35.7363	34.2201	40.9395	40.6737	41.1134
BIN3	7.22463	6.83505	6.78632	7.02158	7.33851	6.97938	6.86094	7.91175	6.70957
BIN3-IT1	0.0001	0.0310321	0.0884267	0.0289885	0.0326465	0.0314658	0.0579239	0.0687474	0.0001
BIRC2	21.1988	20.7555	21.2574	24.9309	23.5313	26.2217	25.6737	23.1685	23.3871
BIRC3	0.10627	0.247557	0.0884267	0.317874	0.130286	0.188295	0.375955	0.309013	0.223542
BIRC5	477.027	459.649	462.77	412.177	404.8	404.44	471.204	482.322	472.397
BIRC6	109.815	107.334	108.582	104.605	86.7038	99.649	115.619	93.6352	117.307
BISPR	0.0354901	0.0310321	0.0001	0.0001	0.0001	0.0001	0.0579239	0.0344237	0.0001
BIVM	28.4141	25.1292	25.8986	28.0833	30.4058	28.4575	26.1808	25.9271	25.1911
BIVM-ERCC5	5.71341	7.38657	6.10516	6.94899	3.19798	4.56006	7.39128	5.21359	4.66588
BLACAT1	0.318611	0.0619642	0.0884267	0.115654	0.0651931	0.156929	0.260307	0.0687474	0.260783
BLCAP	52.4135	53.1405	54.4678	56.0444	54.7116	58.8119	49.6703	48.122	45.9923
BLM	98.0657	104.025	101.901	86.3458	82.179	83.3716	103.098	101.667	103.64
BLMH	178.543	176.065	171.354	148.689	152.709	147.67	163.034	168.667	160.357
BLNK	1.69882	1.48484	1.00114	1.15564	1.17178	1.41156	1.30114	1.4417	0.893869
BLOC1S1	22.9134	20.5391	19.3369	23.4489	23.628	21.3479	21.0208	21.6067	20.767
BLOC1S1-RDH5	1.25813	1.54048	1.47261	1.17436	1.07514	1.67482	1.55959	1.45584	1.57743
BLOC1S2	40.0969	42.6557	39.8057	53.5016	53.3113	53.9496	38.3086	40.3306	38.0973
BLOC1S3	10.9356	10.084	10.0988	9.44665	10.6103	11.7936	8.87606	10.0569	12.2894
BLOC1S4	18.3322	21.8072	19.3731	21.4065	22.8803	21.6425	18.8507	19.29	18.2479
BLOC1S5	11.0654	10.2165	10.1715	10.3905	8.30541	12.1433	10.0388	12.5182	9.8413
BLOC1S5-TXNDC5	1.9122	2.35317	3.28131	3.13739	4.9301	2.83693	2.44977	3.6732	1.22501
BLOC1S6	167.361	162.703	160.837	161.687	165.625	164.546	168.585	164.513	158.611
BLVRA	34.7176	34.7367	33.7994	27.2131	31.5704	28.9195	32.1792	29.6898	32.6225
BLVRB	5.80407	5.93906	5.97687	5.20003	5.37028	4.26584	3.96103	3.77571	3.8731
BLZF1	19.4293	21.6216	21.9051	20.3954	20.2115	19.1332	20.6143	19.1527	16.9072
BMERB1	45.9723	44.821	42.1021	37.4973	39.2509	40.8063	39.118	39.6441	39.9221
BMF	11.608	9.5272	8.97998	9.87995	8.13675	8.75116	9.19409	8.9929	8.49091
BMI1	118.597	117.84	111.747	134.99	127.173	127.04	126.592	111.198	115.498
BMP1	17.6244	17.6314	16.6055	14.7044	12.7584	14.9616	14.8897	15.6517	15.7528
BMP2	11.3957	10.6407	11.2765	11.5266	11.2287	11.1036	10.5819	9.9883	11.4329
BMP2K	16.952	14.4303	14.6334	14.6348	13.1061	14.724	15.4092	15.3701	13.575
BMP3	1.66343	1.70136	1.325	1.41564	0.94395	1.2861	2.28414	1.95655	2.04832
BMP4	0.637122	0.433149	0.618387	0.57787	0.423205	0.313758	0.375955	0.137395	0.335264
BMP5	0.0354901	0.123828	0.147311	0.144543	0.0326465	0.0001	0.0290119	0.0001	0.0373404
BMP7	0.0354901	0.0001	0.0001	0.0001	0.0326465	0.0314658	0.0001	0.0001	0.0745808
BMP8A	0.578331	0.654923	0.59963	0.305492	0.407947	0.392053	0.243881	0.409835	0.235503
BMP8B	5.79208	7.10923	6.64336	7.06128	6.88268	7.10457	7.04212	6.38646	7.95758
BMPER	0.0708802	0.123828	0.0884267	0.173431	0.130286	0.0941973	0.231395	0.27469	0.335264
BMPR1A	62.499	63.0087	65.2146	65.8371	68.5757	69.0361	66.5264	68.9908	71.4644
BMPR1B	4.03457	3.61916	3.73927	3.38006	3.12457	3.26214	2.57326	3.4668	2.60693
BMPR2	60.3402	61.0291	59.5028	54.6283	50.8704	54.2942	62.392	62.7095	63.0853
BMS1	156.459	157.784	158.648	159.404	157.062	159.331	152.304	152.253	159.79
BMS1P1	1.2323	0.699287	1.34427	0.898547	0.910887	1.40672	1.12624	1.03606	1.58225
BMS1P14	2.26526	2.47467	2.26789	2.13913	2.37633	2.38549	2.37098	1.92234	1.9366
BMS1P17	0.254962	0.364381	0.387115	0.316579	0.420711	0.351188	0.264458	0.2884	0.459639
BMS1P18	0.254962	0.364381	0.387115	0.316579	0.420711	0.351188	0.264458	0.2884	0.459639
BMS1P2	0.452786	0.54745	1.15501	0.529723	0.735245	0.905301	0.901102	0.674307	0.51453
BMS1P2-AGAP9	1.11587	1.91076	1.93305	2.11254	1.34398	1.35133	1.38276	0.915622	1.87878
BMS1P20	5.48556	5.93906	7.03679	6.00891	6.35107	6.21462	6.12943	5.39305	5.13927
BMS1P21	0.0001	0.000107093	0.0295422	0.0578771	0.0326465	0.0314658	0.0579239	0.0344237	0.0001
BMS1P22	0.693638	0.539753	0.668738	0.696013	1.04658	1.02304	1.2061	0.796448	1.16648
BMS1P4	0.134532	0.0687459	0.000100034	0.00139317	0.181801	0.0248245	0.000100021	0.101229	0.227425
BMS1P4-AGAP5	0.67065	0.829959	1.26897	0.42189	0.650457	1.12064	0.781425	0.401841	0.338381
BMT2	25.2332	25.6737	26.7336	23.6309	23.336	22.6462	23.9681	23.4432	20.3706
BNC1	0.849462	0.525945	0.500618	0.924533	0.94395	0.846976	0.462691	0.480632	0.595946
BNC2	11.6434	11.6615	13.2785	13.1444	11.1961	13.2678	10.3795	9.19886	10.8371
BNC2-AS1	0.0354901	0.0619642	0.117869	0.0578771	0.195379	0.0628315	0.0290119	0.0687474	0.0745808
BNIP1	7.18428	6.37211	7.65507	9.15776	8.10419	8.09245	6.99679	8.16915	6.36821
BNIP2	79.5207	78.8162	78.4038	78.6927	79.2821	80.9873	74.8248	72.6643	75.4497
BNIP3	41.4065	40.7686	39.1877	36.2263	37.2008	35.8198	42.067	42.081	41.8583
BNIP3L	84.6182	82.6798	85.6491	74.561	77.2651	76.4082	73.8135	72.456	68.1503
BNIPL	0.424781	0.556877	0.117869	0.20232	0.130286	0.407855	0.231395	0.206042	0.446985
BOC	7.04173	7.50476	8.11196	11.311	10.2735	11.4667	9.99504	10.8745	11.6548
BOD1	89.1817	84.0117	83.585	85.4244	83.1897	79.2614	95.5523	89.8945	89.6009
BOD1L1	41.3357	51.038	50.6702	39.1441	35.9315	43.9435	38.3084	48.3965	59.5847
BOD1L2	0.0354901	0.0310321	0.0001	0.0290065	0.130286	0.0001	0.0001	0.0344237	0.0001
BOK	0.247831	0.371285	0.147311	0.0867656	0.0651931	0.21966	0.173572	0.171719	0.149062
BOLA1	8.31675	8.53737	7.21345	10.3422	10.9032	9.03346	10.2927	9.1302	9.98051
BOLA2	8.4728	8.48815	9.52473	11.5968	10.8595	9.95117	10.5645	8.48427	12.2686
BOLA2-SMG1P6	28.872	29.8334	32.1572	32.5064	33.481	33.2078	29.325	35.1659	31.3845
BOLA2B	24.7244	23.0539	22.0104	25.3427	30.6883	29.0065	25.0959	28.5025	23.7946
BOLA3	27.5337	26.1686	24.6726	27.1553	26.2	25.9395	23.8235	22.5507	22.1582
BOLA3-AS1	24.7731	26.818	26.0268	27.2128	27.2417	29.3271	21.5682	22.2418	20.2588
BOP1	142.304	139.473	142.677	150.394	149.714	141.899	155.662	154.972	165.571
BORA	22.7891	25.0972	23.8731	26.2406	26.6316	25.7063	22.2017	23.3124	22.9836
BORCS5	9.20154	9.77466	9.56883	9.73555	10.2197	10.5077	10.0615	9.98828	11.5819
BORCS6	10.4756	11.1356	11.1881	9.96664	10.2523	10.4135	10.4373	10.0226	11.5446
BORCS7	20.1848	19.4409	20.2001	16.9698	18.5643	17.6744	19.5658	20.5565	17.7981
BORCS7-ASMT	3.01645	3.05163	3.1173	1.4207	2.04532	0.911671	3.94447	1.80319	2.72503
BORCS8	10.8274	11.3496	10.8717	12.4133	12.0786	10.3791	11.2533	11.4128	9.49874
BORCS8-MEF2B	1.44127	2.10596	2.99132	2.31391	3.44272	2.97669	1.75657	2.48812	3.23757
BPGM	21.6942	23.1063	21.8169	30.3621	28.6084	29.8916	23.3611	25.6055	24.0947
BPHL	14.9347	13.239	13.7791	13.231	12.0098	12.0445	14.2537	13.9355	12.4384
BPNT1	44.2375	45.7797	47.7845	49.1688	47.0951	47.7387	42.5292	44.0716	45.2474
BPNT2	137.561	132.018	126.778	127.427	122.538	125.055	138.17	135.51	133.097
BPTF	134.663	156.65	150.037	143.859	123.885	147.52	135.478	153.399	180.139
BRAF	40.6278	38.9434	40.1005	34.0308	33.8485	36.5725	37.9326	37.104	38.1714
BRAP	47.6705	48.5635	49.4336	41.4262	40.488	42.0302	46.9242	49.6322	44.9493
BRAT1	49.3688	48.6868	47.6084	55.5809	53.5714	54.3568	56.3206	57.4234	55.3762
BRCA1	179.498	177.088	167.113	166.427	153.196	157.142	188.797	188.332	185.757
BRCA2	28.2414	29.5402	27.9408	26.8087	23.0105	24.6536	34.6077	32.0241	33.5165
BRCC3	29.5153	26.6325	27.2636	27.502	26.5254	27.853	29.7216	29.244	29.8668
BRD1	80.1936	80.4851	85.4118	74.3595	68.2511	77.914	74.4478	85.7746	83.7899
BRD2	188.56	193.074	192.883	211.382	204.096	219.879	197.243	205.875	209.555
BRD3	158.758	159.043	164.807	140.858	134.052	145.157	153.485	166.499	166.149
BRD3OS	47.8851	49.2857	45.8232	42.555	42.481	43.006	45.2534	42.7392	44.8181
BRD4	147.045	163.474	153.806	126.995	121.757	133.241	144.358	174.709	167.694
BRD7	71.3244	72.0587	66.7582	70.9562	67.8951	69.8228	71.6066	74.3645	71.3382
BRD7P3	0.0001	0.0001	0.0001	0.0289885	0.0977396	0.0001	0.0001	0.0687474	0.0001
BRD8	43.8837	44.6041	42.603	45.875	43.1244	43.6295	42.4716	41.2232	41.5605
BRD9	64.6905	64.1499	62.6438	62.0742	59.6521	56.1726	60.0739	62.8408	62.6321
BRF1	41.6378	40.8037	41.7309	41.4155	38.6679	40.5216	43.2423	42.726	44.6141
BRF2	16.4747	17.0091	14.5175	17.0167	16.2637	15.8299	16.5304	17.0136	15.777
BRI3	49.6425	47.4231	50.5818	50.5839	53.6694	52.82	53.6034	51.7946	49.3064
BRI3BP	72.6775	73.2195	75.6822	61.5937	60.1932	61.9774	65.3415	63.8199	67.4515
BRICD5	0.643273	1.02376	0.623492	0.766025	0.493349	0.50455	0.583191	0.482559	0.566374
BRINP1	7.11351	7.11448	7.3901	7.82889	7.77873	7.77881	8.0087	6.86484	6.81509
BRIP1	97.8891	97.9929	95.8345	90.6812	87.7781	85.7855	105.442	106.472	97.7934
BRIX1	106.737	109.778	107.7	129.421	130.316	128.443	117.44	115.122	110.008
BRK1	146.409	147.855	146.74	163.596	158.892	158.052	138.98	138.462	135.853
BRMS1	39.0003	36.0979	40.6601	37.786	37.7867	38.5488	40.5634	40.8799	42.082
BRMS1L	16.9166	17.2293	17.7538	20.3087	20.5044	19.3528	16.2486	16.2695	14.859
BROX	82.8133	77.1758	75.3416	82.1583	78.9903	79.6068	72.395	70.9811	69.7143
BRPF1	53.6159	53.7908	53.7029	50.0923	52.9864	52.7886	51.6947	50.5589	54.6318
BRPF3	42.362	40.8304	44.8112	34.3486	33.7509	37.0431	34.8968	39.9529	40.6666
BRSK1	36.6288	37.3661	35.8902	33.4241	32.449	31.1149	35.7931	39.3351	41.8211
BRSK2	42.5038	44.3879	43.192	42.1483	39.4795	40.9325	46.4037	50.422	51.6527
BRWD1	52.8727	53.4198	55.1455	60.435	55.1665	61.1949	62.4499	62.2292	65.1335
BRWD1-AS2	0.17705	0.216625	0.0589845	0.288985	0.195379	0.470586	0.14466	0.0687474	0.446985
BRWD3	28.2414	25.3644	27.9997	25.2198	21.3181	24.9359	24.4307	24.1983	25.1374
BSCL2	4.2724	4.02512	4.79208	3.74391	4.4372	3.1047	4.16623	4.04224	2.58028
BSDC1	36.4164	37.0875	36.5381	34.7821	32.9696	35.6319	33.0755	32.6762	33.1441
BSG	610.314	599.954	608.993	569.43	577.591	571.033	577.58	573.459	581.303
BSN	22.0127	28.0864	29.5307	29.062	26.1675	31.0836	28.5651	36.6578	40.9645
BSN-DT	0.10627	0.185692	0.206196	0.375651	0.488298	0.345123	0.462691	0.171719	0.372504
BST1	0.10627	0.247557	0.147311	0.0867656	0.0651931	0.313758	0.231395	0.103071	0.223542
BTAF1	71.8065	69.1334	73.9001	72.5966	70.9837	71.6085	73.8125	70.1584	71.2404
BTBD1	165.869	162.39	158.342	181.051	175.579	178.309	176.266	172.026	167.738
BTBD10	18.5092	19.8894	20.6096	19.5288	18.6493	19.2273	17.2316	17.2306	17.2424
BTBD11	3.64528	3.09331	3.23874	2.48451	3.87314	2.88575	2.4287	2.23114	1.71316
BTBD17	2.44202	1.82509	1.97273	0.173431	0.0651931	0.0941973	0.173572	0.206042	0.298023
BTBD18	0.0001	0.0619642	0.0589845	0.0289885	0.0651931	0.156929	0.0001	0.0687474	0.149062
BTBD19	0.0708802	0.0001	0.0295422	0.0001	0.0001	0.0314658	0.0290119	0.0001	0.0373404
BTBD2	163.148	160.259	155.337	147.476	144.539	147.607	157.859	161.39	159.091
BTBD3	57.6144	55.276	56.5581	55.6691	58.8763	56.3011	68.349	64.151	63.0855
BTBD6	55.3856	54.0993	52.2306	49.0528	49.6987	53.1337	54.4685	54.5036	52.2856
BTBD7	93.6431	92.9204	94.038	91.5191	85.5306	89.9581	99.862	93.1874	101.927
BTBD8	1.30953	1.67043	2.11994	1.38675	1.04159	1.06654	1.64808	1.09846	1.37799
BTBD9	18.5446	18.8378	18.6958	20.0198	17.7706	18.945	17.5208	18.226	19.7002
BTD	13.072	12.4708	12.4266	11.7065	10.5843	10.3631	13.1324	13.1268	12.3283
BTF3	585.245	599.699	611.426	703.992	715.404	694.285	604.635	585.772	569.973
BTF3L4	192.697	194.1	203.539	213.707	221.336	219.688	208.583	209.651	201.328
BTF3P11	0.17705	0.0928962	0.0001	0.0578771	0.130286	0.0001	0.0001	0.0687474	0.0745808
BTG1	44.6624	46.8003	46.9899	60.5792	59.2673	58.7165	49.7864	50.0438	44.7258
BTG2	34.47	31.1487	32.4749	63.3815	65.6465	70.1653	21.713	23.0313	22.9402
BTG3	40.5043	37.7243	38.4432	40.9811	41.4558	39.796	38.243	35.7552	34.0121
BTG3-AS1	4.33541	3.97186	4.71961	5.06724	4.43482	4.64987	3.96817	4.2667	2.78181
BTK	0.0001	0.0619642	0.147311	0.0001	0.0001	0.0001	0.0001	0.0001	0.0373404
BTN2A1	18.7112	20.7555	20.3494	24.2212	23.2558	25.1482	17.9176	20.9881	19.8955
BTN2A2	9.53029	7.14542	8.58328	8.64447	8.4123	8.69558	9.18303	7.93727	8.2212
BTN2A3P	0.10627	0.402217	0.53006	0.664536	0.260472	0.59605	0.260307	0.514956	0.484225
BTN3A1	6.71171	5.63064	6.9427	10.2919	9.48026	9.25674	8.49132	8.56052	8.52229
BTN3A2	4.85838	5.34159	5.09369	5.31341	4.63573	5.26386	4.25717	4.71332	3.95206
BTN3A3	0.144327	0.318276	0.270774	0.341424	0.465167	0.064777	0.348912	0.318649	0.150446
BTRC	50.3952	50.1407	49.8753	49.1682	47.9407	50.8124	49.7863	50.3184	51.2802
BUB1	98.5625	100.809	103.138	103.508	99.3637	97.2322	109.92	107.398	104.049
BUB1B	112.254	107.98	107.876	118.261	109.479	108.613	115.123	111.137	113.057
BUB1B-PAK6	0.457326	0.741772	0.101774	0.789012	0.9493	0.764145	0.640619	0.582271	0.601166
BUB3	191.602	191.067	185.869	187.689	184.637	173.014	195.907	200.108	172.461
BUD13	19.1107	18.0335	17.2827	17.2755	18.1284	16.2789	18.7639	16.4068	17.9128
BUD23	81.3963	76.494	78.9928	95.0133	99.7849	94.6636	88.0639	85.774	87.4396
BUD31	47.6581	50.3894	47.5958	49.9408	50.6874	47.5177	49.7459	49.845	50.2874
BVES	44.91	42.6871	43.8992	37.613	39.2842	42.5317	44.2932	45.7537	47.7794
BVES-AS1	0.389391	0.0619642	0.471176	0.288985	0.227926	0.251026	0.578339	0.103071	0.521466
BYSL	65.0117	65.3905	63.4775	65.8659	67.0785	66.2446	64.3002	62.8811	67.8521
BZW1	386.222	391.316	404.966	430.32	421.81	420.693	424.912	416.435	381.588
BZW1-AS1	0.0709269	0.0310692	0.0590794	0.0290593	0.0326841	0.157014	0.0869194	0.0344667	0.224437
BZW2	162.021	157.447	161.81	178.068	169.928	170.691	159.211	152.709	154.735
C10orf105	0.17705	0.185692	0.294522	0.115654	0.162833	0.0314658	0.0579239	0.0687474	0.0001
C10orf143	0.672512	0.495013	0.79504	0.317874	0.488298	0.313758	0.202483	0.206042	0.558706
C10orf53	0.389391	0.278489	0.412291	0.260097	0.423205	0.564684	0.520515	0.103071	0.409744
C10orf67	0.0354901	0.0310321	0.0001	0.0001	0.0001	0.0628315	0.0001	0.0001	0.0001
C10orf82	0.0001	0.0310321	0.0001	0.0578771	0.0001	0.0001	0.0001	0.0001	0.0373404
C10orf88	20.1017	21.7144	22.1995	26.0576	26.9486	26.661	23.9103	23.3402	22.3443
C10orf90	0.495561	0.649674	0.677271	0.317874	0.195379	0.251026	0.115748	0.171719	0.186302
C10orf95	1.65491	1.43769	0.959425	1.22277	1.5781	1.11692	0.866493	1.27475	1.42408
C11orf1	8.49372	8.69202	10.6287	11.3244	11.9447	13.1424	9.07844	8.71832	8.34195
C11orf16	0.0708802	0.0001	0.0001	0.0578771	0.0001	0.0314658	0.0001	0.0687474	0.0001
C11orf24	44.3082	45.1918	44.5165	43.5638	44.8491	43.6614	45.1028	44.3121	46.0664
C11orf42	0.0001	0.0001	0.0884267	0.0001	0.0326465	0.0001	0.0001	0.0001	0.0373404
C11orf45	0.495561	0.618742	0.912809	0.664536	0.84631	0.470586	0.491603	0.206042	0.446985
C11orf49	25.7994	27.0347	26.292	29.2641	31.9609	27.2569	24.5752	23.6835	24.3181
C11orf53	0.389391	0.278489	0.323964	0.260097	0.325565	0.125563	0.433779	0.446308	0.298023
C11orf54	13.5899	12.806	12.2481	17.2754	15.3295	15.3379	14.5717	15.3771	14.6356
C11orf58	223.418	234.063	231.298	247.401	252.171	236.718	244.479	248.161	225.416
C11orf65	0.14166	0.216625	0.176753	0.0867656	0.227926	0.156929	0.260307	0.27469	0.186302
C11orf68	17.7659	16.8581	19.1669	19.1532	18.3564	18.6941	17.2606	17.4365	21.5623
C11orf71	2.8667	2.35094	2.67934	3.2645	3.61277	3.76399	2.54435	2.84897	2.49521
C11orf72	0.0001	0.0001	0.0001	0.0289885	0.0326465	0.0314658	0.0290119	0.0001	0.0745808
C11orf80	7.29046	7.30007	7.15456	9.33109	9.60134	8.78252	8.81824	8.30644	8.75159
C11orf87	7.67975	8.50642	8.12615	9.18665	9.14568	9.91168	9.80124	8.44373	7.5599
C11orf91	0.14166	0.0001	0.0001	0.0289885	0.0001	0.0001	0.0579239	0.0687474	0.0001
C11orf95	67.7721	66.2257	65.1852	64.1326	62.0013	61.5084	53.9787	57.5266	56.9779
C11orf96	10.0863	9.68184	8.33225	10.8044	10.1872	10.3822	6.76549	7.17376	7.48542
C11orf98	42.632	39.2631	39.5191	44.855	45.5985	43.147	41.4645	37.179	38.3573
C12orf29	31.4234	32.8793	31.9161	33.8488	34.1521	32.2775	35.2174	33.8273	30.6386
C12orf4	24.6317	24.2818	24.8788	26.953	25.6468	23.65	25.5293	26.395	22.4188
C12orf42	0.10627	0.123828	0.26508	0.0289885	0.227926	0.251026	0.14466	0.137395	0.0745808
C12orf43	31.8613	30.066	29.8546	31.9797	30.6916	28.0726	29.6347	29.6215	28.9359
C12orf45	15.9256	15.5899	17.4005	23.5731	24.1171	25.1554	18.4748	18.329	22.1954
C12orf57	142.834	137.647	131.43	166.945	177.766	167.713	128.887	135.064	133.246
C12orf60	1.4157	1.23738	1.17779	1.96452	1.62743	1.69385	1.50352	0.961164	1.5642
C12orf65	22.7559	22.0547	24.349	26.1444	25.191	28.2605	26.2808	24.7818	24.8022
C12orf66	7.8921	7.7022	7.62564	7.97334	7.64855	7.3397	8.2689	7.55132	7.26198
C12orf73	11.1126	12.0327	9.8338	13.491	13.7347	13.5815	9.19409	9.50777	10.055
C12orf75	50.3248	49.5533	49.1981	43.0729	42.6361	41.9675	39.2336	41.9437	37.7246
C12orf76	9.80313	10.084	10.9526	11.9311	11.2287	12.0759	11.1312	10.2629	10.5391
C13orf46	0.0001	0.0001	0.117869	0.0578771	0.0001	0.0001	0.0001	0.0344237	0.0373404
C14orf119	35.6188	33.9152	34.0942	38.0752	34.8575	36.6039	32.5928	32.8136	33.2558
C14orf132	447.592	425.41	417.771	582.384	572.976	575.615	585.209	559.878	575.69
C14orf178	0.10627	0.0001	0.0295422	0.0001	0.0001	0.0314658	0.0868358	0.171719	0.0001
C14orf180	0.0354901	0.0310321	0.0001	0.0001	0.130286	0.0628315	0.0001	0.0687474	0.0373404
C14orf28	1.62804	1.60857	1.94329	1.7623	1.59488	2.16434	1.96611	2.54005	1.7504
C14orf93	15.0409	17.2911	16.2227	12.8555	15.2644	15.4007	12.2877	11.9447	11.8426
C15orf32	0.0708802	0.0928962	0.117869	0.0289885	0.0326465	0.0628315	0.173572	0.0344237	0.0373404
C15orf39	86.3165	91.4663	92.6842	82.0146	79.6741	86.6637	96.4214	101.907	98.2775
C15orf40	26.2929	25.3183	28.5989	24.197	24.5411	23.6244	24.8391	27.1846	28.064
C15orf48	0.0001	0.0001	0.0001	0.0001	0.0651931	0.0628315	0.0001	0.0001	0.0001
C15orf56	0.0354901	0.0001	0.0589845	0.0289885	0.0001	0.0001	0.0579239	0.137395	0.0001
C15orf61	14.5454	12.8988	11.9831	15.5999	17.0515	16.8399	15.9017	15.7204	14.859
C15orf62	2.90209	2.87678	2.79711	1.04009	1.3996	1.59975	1.90829	2.23114	1.63868
C15orf65	1.62804	1.85602	1.8844	1.58897	1.92035	1.59975	1.82155	1.99088	1.82488
C16orf46	0.637122	0.74247	0.942251	0.317874	0.748671	0.846976	0.462691	0.549279	0.446985
C16orf70	24.1086	23.8102	24.2014	25.0829	23.4455	27.1105	25.3503	26.9381	23.4881
C16orf71	0.324766	0.309421	0.179389	0.349422	0.390659	0.125563	0.289219	0.137395	0.2634
C16orf72	56.9427	61.8952	65.0674	63.7282	64.4097	64.6136	61.1777	63.293	61.335
C16orf74	0.212441	0.278489	0.382849	0.231208	0.130286	0.125563	0.0579239	0.103071	0.0745808
C16orf86	0.14166	0.0001	0.26508	0.0867656	0.227926	0.125563	0.0579239	0.103071	0.149062
C16orf87	20.8802	21.405	25.1143	24.1798	22.978	23.0854	21.8286	24.5073	23.7222
C16orf90	0.14166	0.123828	0.117869	0.0578771	0.455761	0.156929	0.260313	0.103071	0.149066
C16orf91	12.422	11.2284	11.6887	12.8844	12.5956	11.4486	12.4322	10.9837	11.4329
C16orf95	1.13258	0.89713	0.79504	1.38675	1.00904	1.0979	0.809634	1.09846	0.89387
C16orf96	0.354001	0.247557	0.0589845	0.231208	0.195379	0.251026	0.14466	0.343337	0.558706
C17orf100	0.601731	0.773402	0.853925	1.41564	1.20432	1.06654	0.983105	1.02981	0.670427
C17orf107	0.141706	0.0928962	0.0884267	0.0578771	0.0977396	0.0941973	0.0579239	0.171719	0.0373404
C17orf113	2.1589	2.25814	2.17882	2.42674	2.14817	2.25844	2.25523	2.54005	2.49521
C17orf49	22.7187	23.4957	22.5553	25.7274	30.3056	27.0562	25.1085	24.9398	25.7575
C17orf58	10.4048	11.5378	9.18609	15.2821	14.9065	15.3066	15.1499	16.4068	14.4121
C17orf67	3.18521	3.83568	3.15042	2.86006	2.99438	3.3876	3.55627	3.67274	3.53794
C17orf75	22.9329	22.2403	23.3183	25.162	24.4426	24.6536	24.0259	24.5072	24.2808
C17orf80	76.089	75.6905	76.3433	85.1051	79.3167	80.9872	80.896	76.1993	77.162
C17orf97	1.91116	2.05883	2.23771	2.26094	2.89674	2.72085	2.02393	3.27434	2.79313
C18orf21	15.8903	17.1983	15.3395	19.0087	17.445	19.635	18.8796	16.75	15.8272
C18orf25	34.3996	31.489	35.978	35.5906	37.0379	37.9531	33.278	31.029	32.8464
C18orf32	10.1975	9.49518	9.52214	11.9844	10.201	11.0092	12.061	11.0671	10.7548
C18orf54	30.9311	30.9941	33.5051	33.0197	32.8724	35.8827	35.7932	35.7312	34.224
C19orf12	30.471	26.2615	29.2953	28.4843	26.9487	28.4175	30.0106	28.5575	27.9676
C19orf25	20.4556	18.9615	17.2238	18.1421	16.6965	16.9376	17.9255	17.5052	16.088
C19orf38	0.14166	0.247557	0.147311	0.0578771	0.0977396	0.0628315	0.0579239	0.0344237	0.0373404
C19orf44	9.81641	8.44126	8.57426	9.02138	9.10472	10.5358	8.94819	9.95899	10.5635
C19orf47	17.8367	18.9924	18.0481	17.4198	18.2913	17.8159	17.8099	18.2603	19.7375
C19orf48	59.1725	54.9663	54.9094	89.0631	91.1639	94.5062	58.1139	58.1793	60.7392
C19orf53	60.6233	56.1728	57.3536	71.6148	70.5936	70.3221	61.4958	62.2633	56.8289
C19orf54	17.4474	15.8064	17.2533	12.3355	13.6046	15.6202	11.9118	12.7685	13.9652
C19orf57	3.43294	3.40263	2.88544	3.00451	2.83165	2.82302	3.32497	3.56977	4.13378
C19orf71	0.17705	0.216625	0.559502	0.173431	0.0651931	0.125563	0.0579239	0.240366	0.260783
C19orf73	0.707902	1.05179	0.824482	0.548982	0.84631	0.909707	0.260307	0.755222	1.26627
C19orf81	1.52187	1.05179	1.35444	1.18453	1.36706	1.31746	0.867458	1.27008	1.52696
C1D	15.7717	14.8085	14.5383	20.1244	21.3028	20.1956	17.8592	18.8655	16.8578
C1GALT1	25.9764	24.2508	24.3488	27.4153	25.0935	26.1278	24.5463	24.5416	22.9029
C1GALT1C1	9.23688	9.86742	10.4815	10.4867	9.56876	10.8213	10.7843	10.1599	8.1185
C1QBP	355.96	342.168	342.906	380.17	382.175	370.355	355.987	355.854	350.758
C1QL1	80.4772	84.3209	78.8758	64.7682	62.6848	66.0878	67.4227	70.2951	72.6561
C1QL3	5.30861	5.62974	6.24185	8.20444	8.59239	7.55925	7.48829	7.48267	7.26198
C1QL4	9.94471	9.49625	9.59827	9.8222	9.27587	8.84525	7.80632	9.9883	10.986
C1QTNF1	1.48648	1.60857	0.971693	0.722313	0.813764	0.533318	0.838546	0.789545	0.744908
C1QTNF2	0.849462	0.556877	0.471176	0.722313	0.390659	0.345123	0.318131	0.583603	0.484225
C1QTNF3	0.158606	0.343674	0.501771	0.366306	0.414694	0.351011	0.530828	0.24907	0.572539
C1QTNF3-AMACR	0.634386	1.74155	0.137236	0.38318	0.60492	1.57058	0.101821	0.525456	0.234998
C1QTNF4	7.1489	6.5577	6.77181	8.46444	7.0627	6.99467	8.55803	8.47806	8.11851
C1QTNF6	0.637122	0.556877	0.765598	0.520093	0.585938	0.564684	0.607251	0.514956	0.446985
C1QTNF9B	0.0653538	0.0001	0.0391279	0.0001	0.0001	0.0001	0.0001	0.0001	0.0001
C1R	0.21244	0.0619642	0.117869	0.0867656	0.0001	0.0001	0.0579239	0.0001	0.0373404
C1S	0.0354901	0.0001	0.0589845	0.0001	0.0001	0.0001	0.0001	0.0001	0.0001
C1orf100	0.0001	0.0310321	0.0295422	0.0289885	0.0326465	0.0314658	0.0290119	0.0001	0.0373404
C1orf109	43.8483	42.7481	39.6291	53.5304	51.9772	55.0158	45.5075	43.6942	43.7577
C1orf112	49.7306	50.5363	51.2881	50.3863	52.0548	49.9629	51.3899	51.2998	47.5833
C1orf115	16.6334	14.167	14.8095	18.7776	19.4304	19.541	17.752	20.8003	19.2534
C1orf116	0.0354901	0.0619642	0.0884267	0.144543	0.0977396	0.156929	0.14466	0.171719	0.149062
C1orf122	25.7334	25.2197	25.5636	24.8554	24.5392	25.2926	23.4238	22.6124	26.0194
C1orf127	0.0001	0.0619642	0.0001	0.0001	0.0001	0.0001	0.0001	0.0344237	0.0373404
C1orf131	22.7559	22.2713	21.3456	24.3531	22.6201	23.7755	23.014	22.3792	21.9718
C1orf159	3.85762	4.23779	4.29867	3.64005	3.80805	4.61087	4.56818	4.63379	5.32548
C1orf162	0.0354901	0.0001	0.0001	0.0867656	0.0977396	0.0001	0.0868358	0.0687474	0.0745808
C1orf174	11.4665	11.3831	11.512	13.5199	12.7583	13.8324	13.0105	11.7388	12.9598
C1orf189	0.0354901	0.0310321	0.0884267	0.20232	0.0001	0.0941973	0.0868358	0.0687474	0.0001
C1orf198	173.132	167.909	170.97	156.943	163.132	160.116	165.746	157.543	160.314
C1orf21	48.5553	49.3058	52.6428	48.6484	48.6572	47.1742	49.8153	49.186	49.4181
C1orf216	63.1017	62.0801	60.5628	62.8612	65.5506	63.8916	65.0226	64.4265	62.2662
C1orf220	0.0708802	0.309421	0.441733	0.260097	0.195379	0.313758	0.115748	0.343337	0.0745808
C1orf226	3.18521	3.80474	2.79711	3.40895	3.18966	2.97985	1.99502	2.40276	2.64417
C1orf229	0.637122	0.309421	0.559502	0.837867	0.585938	0.59605	0.809634	0.823869	0.782148
C1orf232	0.0001	0.185692	0.0884267	0.0578771	0.0977396	0.0628315	0.0579239	0.103071	0.0373404
C1orf35	24.8086	22.9518	22.9062	22.1577	22.7175	23.3049	20.9612	23.1687	24.0202
C1orf43	668.198	644.501	654.923	809.594	813.633	794.409	660.567	651.803	633.326
C1orf50	11.5019	10.981	10.7466	11.3822	10.773	11.48	11.1016	10.5375	11.6191
C1orf52	35.921	35.8194	37.6861	36.7753	34.3041	34.2829	38.5978	37.1383	33.7399
C1orf53	3.04365	2.96958	2.76767	3.38006	2.73401	3.01121	2.97803	3.74138	3.27725
C1orf54	2.19429	1.94882	1.44277	1.64675	2.21326	1.56839	1.7059	1.71629	2.04832
C1orf56	10.7751	11.286	10.8152	13.407	15.2277	14.5128	10.1167	11.0951	11.7209
C1orf74	14.5454	14.3835	15.8695	19.8465	19.4955	21.2975	17.3183	17.9857	15.9762
C1orf87	0.0354901	0.0310321	0.0295422	0.115654	0.0001	0.0001	0.0290119	0.0001	0.0373404
C1orf94	0.0708802	0.0310321	0.0001	0.0001	0.0001	0.0001	0.0001	0.0344237	0.0001
C2	0.17705	0.0932306	0.0589845	0.174026	0.0653439	0.0315113	0.0001	0.0687474	0.111898
C2-AS1	0.0001	0.0001	0.0001	0.0289885	0.0001	0.0628315	0.0001	0.0344237	0.0001
C20orf144	0.10627	0.0619642	0.0884267	0.115654	0.0326465	0.0001	0.0001	0.0344237	0.0373404
C20orf194	15.8195	16.0229	16.8116	14.8199	14.5159	15.7771	16.8847	15.686	15.2687
C20orf204	0.14166	0.123828	0.117869	0.0289885	0.0977396	0.156929	0.0001	0.240366	0.260783
C20orf27	78.1761	79.3392	74.4016	71.4977	73.0352	71.0417	75.4891	75.4792	73.2511
C20orf96	11.5727	11.4759	11.8064	13.0866	13.3767	14.8361	12.0275	11.4985	13.8536
C21orf58	6.97194	8.69202	9.74548	7.10668	7.32308	8.40613	7.22808	8.75265	9.64536
C21orf62	0.0708802	0.0001	0.0001	0.0001	0.0001	0.0314658	0.0290119	0.0001	0.0373404
C21orf62-AS1	0.247831	0.371285	0.0884267	0.115654	0.195379	0.376489	0.14466	0.206042	0.298023
C21orf91	48.1306	49.6467	48.1966	52.6058	54.9064	52.7265	47.8778	52.9965	49.0088
C22orf23	2.12351	3.1861	2.97376	2.45562	2.63637	2.85438	2.94912	2.50573	4.39446
C22orf24	0.354001	0.216625	0.147311	0.144543	0.0326465	0.125563	0.14466	0.171719	0.223542
C22orf31	0.389391	0.495013	0.235638	0.144543	0.0651931	0.125563	0.14466	0.309013	0.186302
C22orf39	47.0334	45.501	45.3705	46.1348	44.3286	46.5156	42.3851	44.6551	45.5079
C22orf46	18.4029	24.8695	24.8493	21.9265	20.6997	26.2532	18.7639	24.3356	29.0848
C2CD2	11.2541	12.4657	11.6887	8.84001	7.84381	8.93933	12.3166	12.1507	12.2522
C2CD2L	6.47649	6.09373	7.56674	8.83998	8.26693	7.99837	5.72466	6.65891	5.8096
C2CD3	42.6451	43.5215	43.2206	42.9287	42.4735	42.2815	43.9749	44.4836	46.5505
C2CD4A	0.10627	0.0619642	0.117869	0.0578771	0.0977396	0.21966	0.0868358	0.0687474	0.111821
C2CD4C	6.75961	7.331	7.65508	4.07338	4.23115	4.35994	4.25015	3.81003	5.84684
C2CD4D-AS1	0.0001	0.0001	0.0001	0.0001	0.0651931	0.0001	0.0001	0.0001	0.0001
C2CD5	41.4772	38.6653	41.1016	42.9861	41.627	42.971	42.3559	40.6394	39.1396
C2CD6	0.0001	0.0001	0.0001	0.0001	0.0651931	0.125563	0.0001	0.0001	0.0001
C2orf15	0.247831	0.247557	0.294522	0.20232	0.162833	0.345123	0.115748	0.137395	0.0373404
C2orf16	0.849462	0.711538	0.647829	1.09786	1.36706	0.941073	1.18549	0.858193	1.48972
C2orf27A	3.71662	4.70178	4.74457	4.18894	3.87314	4.23448	4.48146	4.73677	4.46895
C2orf42	6.22876	5.53694	6.0652	6.96223	6.6396	6.61828	4.5971	4.56515	5.58616
C2orf49	27.4629	26.4471	25.1143	29.6106	27.1112	27.2569	25.2401	26.9098	24.0946
C2orf50	0.17705	0.185692	0.176753	0.231208	0.0977397	0.251026	0.0001	0.171719	0.0745808
C2orf66	0.0001	0.0001	0.0295422	0.0001	0.0001	0.0001	0.0290119	0.0001	0.0373404
C2orf68	33.1606	30.1898	31.2383	31.5175	31.4401	29.8917	32.0634	32.7449	32.9951
C2orf69	23.6407	27.2513	27.8819	22.5332	23.6289	23.5244	27.5532	28.6604	24.9512
C2orf72	3.99918	3.55729	3.94536	2.42674	2.376	2.60346	2.86238	3.15788	3.12829
C2orf73	0.0001	0.0310321	0.0001	0.0578771	0.0001	0.0314658	0.0290119	0.0001	0.0001
C2orf74	8.13981	8.1043	8.30281	7.65557	8.33203	9.22163	5.75357	6.7962	7.48541
C2orf76	3.36216	3.3717	2.91488	4.99781	4.71935	4.23448	4.62601	3.60409	3.46346
C2orf81	5.80407	5.81533	6.35962	4.76671	4.58917	5.5832	4.39475	5.69783	5.54892
C2orf88	0.212441	0.185692	0.294522	0.404539	0.423205	0.627415	0.433779	0.480632	0.149062
C2orf91	0.0354901	0.185692	0.0884267	0.0289885	0.0326465	0.0628315	0.0290119	0.0344237	0.0001
C2orf92	0.0708802	0.0310321	0.117869	0.0289885	0.0001	0.0941973	0.260307	0.0001	0.0745808
C3orf14	8.67067	8.28991	9.30384	9.87998	10.2197	11.2918	10.1482	9.91966	10.6881
C3orf18	11.5373	10.8882	12.6897	11.4978	13.0513	13.0796	14.0224	13.4893	13.928
C3orf33	2.72513	2.69119	2.79711	4.18894	4.88208	3.764	3.70082	3.63842	3.91034
C3orf35	0.0001	0.0619642	0.147311	0.115654	0.0326465	0.156929	0.0868358	0.0001	0.0001
C3orf38	38.0798	39.5932	36.8323	36.8041	36.6801	36.1648	40.2166	35.9714	38.3577
C3orf49	0.0354901	0.0310321	0.0001	0.0001	0.0001	0.0314658	0.0001	0.0001	0.0001
C3orf52	6.12258	6.21743	4.79918	4.27561	4.10097	4.83043	5.3199	5.69783	5.66065
C3orf62	5.06088	3.30983	3.23874	3.61117	2.66892	3.32487	3.72974	3.98165	3.46346
C3orf70	3.64528	4.33059	3.88647	3.87116	4.1986	4.26584	4.5971	5.59487	4.69239
C3orf80	7.8567	6.40304	7.77285	6.64446	5.76084	6.24189	7.69067	6.14404	8.26747
C4A	0.0169917	0.0310406	0.0295422	0.0809769	0.155445	0.0450128	0.0217839	0.0656311	0.0178749
C4B	0.00749934	0.0619608	0.0589845	0.0790665	0.0681481	0.0197738	0.0217839	0.0288055	0.0078862
C4B_2	0.00749934	0.0619608	0.0589845	0.0790665	0.0681481	0.0197738	0.0217839	0.0288055	0.0078862
C4orf19	2.65425	2.96889	2.88314	3.66668	3.38493	3.81512	3.68401	4.56234	4.9354
C4orf3	70.2847	72.4414	71.1914	79.2997	84.8797	80.0753	73.0035	75.1339	71.6126
C4orf33	4.2469	4.98016	4.56365	4.99782	5.6632	5.92823	4.10559	3.7757	3.6869
C4orf36	0.884852	0.958994	0.706714	0.808979	0.520845	0.941073	1.15658	0.65225	0.521465
C4orf46	72.6908	66.9361	71.4258	84.9055	85.4365	87.5433	78.3801	80.9357	71.9845
C4orf47	0.10627	0.216625	0.147311	0.0289885	0.0326465	0.125563	0.14466	0.0344237	0.223542
C4orf48	31.462	30.5918	31.0617	32.9909	34.1414	32.3695	32.0925	32.2987	33.74
C4orf50	0.283221	0.495013	0.26508	0.404539	0.390659	0.251026	0.14466	0.240366	0.484225
C5	9.09043	8.35176	8.42058	8.89158	8.81084	7.18286	11.3047	9.9428	8.518
C5-OT1	0.0404086	0.0001	0.0001	0.0351652	0.0420338	0.0001	0.0001	0.0799372	0.0474995
C5AR1	0.0001	0.0310321	0.0001	0.0289885	0.0326465	0.0314658	0.0579239	0.0001	0.0001
C5orf15	55.6333	60.5342	61.3871	61.0127	62.3267	56.7721	60.1947	57.561	55.8235
C5orf22	88.6521	91.1234	96.7473	97.6426	97.8017	97.3268	96.1015	90.7164	85.0945
C5orf24	125.248	120.943	122.186	135.891	136.599	137.286	131.085	129.671	122.78
C5orf34	13.9792	14.1361	15.1334	13.5777	13.9951	14.1461	13.9935	13.558	14.0025
C5orf49	0.389391	0.278489	0.206196	0.0578771	0.162833	0.156929	0.0868358	0.0344237	0.484225
C5orf51	88.9354	90.5383	93.2142	77.9702	79.5113	84.4995	89.4536	90.855	90.606
C5orf63	1.23875	1.26831	1.03058	1.73341	1.69252	1.34883	1.30114	1.40737	1.5642
C5orf66	3.2349	3.76058	3.22262	3.10116	2.31867	2.57962	2.40876	2.82482	3.43661
C6orf118	0.389391	0.185692	0.323964	0.173431	0.293019	0.0941973	0.231395	0.206042	0.372504
C6orf120	62.1301	65.4513	65.3378	85.3724	86.8173	84.5402	67.3761	67.6982	62.596
C6orf136	5.13166	4.98016	5.32914	5.83558	6.93251	6.05369	5.14642	5.9381	5.47444
C6orf163	0.0708802	0.0928962	0.117869	0.173431	0.162833	0.0628315	0.173572	0.206042	0.372504
C6orf201	0.17722	0.433484	0.619249	0.0578771	0.423546	0.314255	0.34731	0.481073	0.074963
C6orf226	1.34492	0.74247	1.44277	1.21342	1.23687	1.59975	0.665074	0.92684	1.30351
C6orf47	20.2078	19.642	19.1375	17.9977	19.3328	20.7329	19.9493	21.7613	20.4823
C6orf52	0.460171	0.804334	0.382849	0.491205	0.488298	0.439221	0.462691	0.652251	0.446985
C6orf58	0.0354901	0.0001	0.0001	0.0001	0.0326465	0.0314658	0.0001	0.0344237	0.0745808
C6orf62	62.6011	66.3468	68.5818	42.6388	44.531	47.5736	58.0756	58.7857	60.0658
C6orf89	83.167	82.711	81.9679	76.2087	71.5703	78.9179	74.5633	76.404	73.6622
C6orf99	0.814072	0.680606	0.706713	0.808979	0.618484	0.533318	0.433779	0.446308	0.893869
C7orf25	10.511	9.3725	10.776	15.5422	14.7762	14.2088	15.5257	15.3085	13.5928
C7orf26	43.99	45.6868	40.7482	44.5173	43.7752	46.7665	44.2932	43.6599	47.8168
C7orf31	8.84764	9.86743	10.6287	11.8733	9.92678	10.7272	8.81823	8.44373	9.12402
C7orf50	59.7033	56.7916	60.3272	65.7506	69.0638	64.8017	60.2526	58.9339	62.6755
C7orf61	0.0708802	0.340353	0.0589845	0.115654	0.162833	0.0941973	0.173572	0.103071	0.0373404
C8orf31	7.67974	7.79498	6.47739	6.38447	6.44432	6.80647	5.49336	5.08001	5.9958
C8orf33	85.1486	82.2794	77.6098	102.757	102.717	97.234	81.5317	83.8186	79.7318
C8orf34	0.318611	0.309421	0.412291	0.462316	0.423205	0.59605	0.260307	0.343337	0.372504
C8orf34-AS1	0.283221	0.216625	0.117869	0.115654	0.260472	0.156929	0.173572	0.137395	0.0745808
C8orf37	1.91116	1.82509	1.44277	3.00451	2.40855	2.57209	2.08176	2.26546	2.01108
C8orf44	1.62804	1.57764	1.17779	1.61786	1.46469	1.66249	1.7059	1.4032	1.44435
C8orf48	0.0001	0.0619642	0.117869	0.0867656	0.0326465	0.0001	0.0001	0.0001	0.0001
C8orf58	4.08191	3.67263	3.02922	3.75635	2.65132	3.10907	3.72132	3.85564	3.60282
C8orf76	17.7376	18.3884	19.5367	19.6866	17.719	19.1419	20.3907	21.5779	18.7079
C8orf82	31.3911	29.7877	28.824	31.5175	32.9372	31.46	31.2828	32.2301	34.373
C8orf88	13.4963	14.236	14.0162	16.4323	16.7698	18.2552	15.4289	15.4049	16.7325
C9orf106	0.0354901	0.0310321	0.0001	0.0578771	0.130286	0.0628315	0.0290119	0.0001	0.0001
C9orf116	6.93655	6.4649	6.65404	6.24003	6.24904	7.99837	7.51719	8.30644	6.66613
C9orf129	0.0001	0.0316492	0.149614	0.0001	0.0001	0.0001	0.0294716	0.0349082	0.0378824
C9orf135	0.318611	0.309421	0.441733	0.317874	0.358112	0.0628315	0.289219	0.206042	0.111821
C9orf139	0.0354901	0.0928962	0.0295422	0.0289885	0.0001	0.0314658	0.115748	0.0001	0.0745808
C9orf147	0.637122	0.838602	0.766552	0.377908	0.622056	0.313758	0.722898	0.586037	0.821886
C9orf152	0.0001	0.0928962	0.0001	0.0001	0.0651931	0.0001	0.0001	0.0344237	0.0001
C9orf153	0.10627	0.0310321	0.0589845	0.0867656	0.0651931	0.0628315	0.0868358	0.206042	0.149062
C9orf16	31.9573	32.1076	29.884	27.1264	27.4043	28.888	26.3389	25.9145	23.2753
C9orf163	0.249506	0.621957	1.12453	0.320084	0.328853	0.441309	0.291267	0.345497	0.486672
C9orf24	0.10627	0.15476	0.0884267	0.0289885	0.0001	0.125563	0.0868358	0.0344237	0.0745808
C9orf40	30.8956	33.4067	30.4728	36.6308	33.7509	32.9969	34.8101	34.7357	35.3785
C9orf43	0.495561	0.371285	0.353407	0.433428	0.358112	0.470586	0.260307	0.583603	0.149062
C9orf47	0.0001	0.0001	0.122489	0.0589637	0.0334404	0.0001	0.0295707	0.106012	0.0001
C9orf50	0.0708802	0.123828	0.0001	0.0867656	0.0977396	0.0314658	0.0579239	0.0344237	0.111821
C9orf72	17.4121	17.817	18.9608	19.991	21.2204	19.9801	17.1737	17.8827	18.2851
C9orf78	65.0471	63.9058	64.9497	58.7305	66.2649	65.5545	64.7917	64.9062	68.5224
C9orf85	9.80316	10.5789	10.0104	9.21556	10.1221	9.75485	9.80126	10.5375	9.98053
CA10	2.33585	3.15517	2.6499	2.36896	2.14817	2.00751	1.85046	2.19682	2.04832
CA11	30.3296	31.1178	32.2395	30.9111	30.6914	31.4597	23.1876	23.1687	22.6422
CA12	65.2229	65.0493	63.2706	56.3915	56.7618	52.1924	59.4715	60.9938	59.2871
CA13	0.0001	0.0001	0.0589845	0.0578771	0.0326465	0.0314658	0.0579239	0.0001	0.0001
CA14	0.530951	0.433149	0.382849	0.433428	0.618484	0.345123	0.520515	0.309013	0.484225
CA5B	1.02288	1.01922	0.566191	0.881572	0.912496	1.08954	0.465968	0.324531	0.44202
CA5BP1	13.7732	12.8715	13.6653	13.3328	12.9262	14.2757	13.2795	13.6759	14.487
CA5BP1-CA5B	0.492774	0.156619	0.695466	0.576824	0.156314	0.189914	1.1398	1.67959	0.786693
CA7	0.10627	0.0619642	0.0001	0.0578771	0.0977396	0.0001	0.0001	0.0344237	0.149062
CA8	0.318611	0.464081	0.235638	0.144543	0.260472	0.21966	0.347043	0.171719	0.0373404
CAAP1	29.5863	32.3551	30.2961	30.5061	28.8363	28.1981	30.2419	30.4452	26.5153
CAB39	95.0235	95.3646	99.2503	71.8458	74.3032	72.5488	95.8433	95.4855	90.5341
CAB39L	5.344	4.26873	4.12202	10.3999	9.89424	9.62939	7.66177	7.10511	6.36821
CABIN1	66.4269	69.5666	70.161	73.2329	67.2728	72.6421	63.8371	70.3293	77.1247
CABLES1	37.6904	37.6135	37.0677	31.8065	30.9847	32.0247	33.2486	33.088	34.2614
CABLES2	24.8793	27.2513	24.3488	20.3087	22.2294	21.4543	27.6977	27.1502	24.3181
CABP1	0.389391	0.185692	0.294522	0.20232	0.358112	0.251026	0.260307	0.343337	0.335264
CABP7	2.47222	2.45721	2.42967	0.713336	0.630458	0.771569	0.281225	0.803523	0.683664
CABYR	3.85762	3.89754	3.91592	6.06669	5.37028	4.70497	6.67876	5.01136	6.25649
CACFD1	12.1389	12.0945	10.8643	12.0177	12.9536	12.2641	11.7094	13.5236	11.8425
CACHD1	64.0213	64.649	66.8932	64.5656	60.9929	67.8455	61.4672	58.6931	60.8512
CACNA1B	46.8209	47.0479	48.9629	36.8621	32.3514	34.7851	37.7016	42.0466	47.5189
CACNA1C	0.637122	0.74247	0.706713	0.808979	0.933021	0.878341	0.867458	0.480632	0.93111
CACNA1C-AS1	0.283221	0.278489	0.294522	0.144543	0.303948	0.188295	0.202483	0.27469	0.149062
CACNA1C-AS2	0.601731	0.587809	0.26508	0.693425	0.781217	0.407855	0.578339	0.309013	0.335264
CACNA1D	2.33908	2.78581	1.76619	2.74755	1.83541	1.95571	2.76028	2.41471	2.8955
CACNA1F	0.10627	0.123828	0.412291	0.0867656	0.0651931	0.156929	0.115748	0.0344237	0.0001
CACNA1G	0.10627	0.402217	0.176753	0.0001	0.130286	0.0628315	0.0579238	0.0344237	0.0001
CACNA1G-AS1	0.0001	0.0619642	0.0589845	0.0289885	0.0001	0.0628315	0.0001	0.0001	0.0001
CACNA1H	92.689	91.5887	96.3062	63.6695	62.9459	64.2042	68.809	73.6261	75.5617
CACNA1I	1.0618	0.989926	1.20723	1.06898	0.423205	0.81561	0.867458	0.823869	1.15455
CACNA1S	0.0001	0.0001	0.147311	0.0001	0.0001	0.0314658	0.0001	0.0001	0.0001
CACNA2D1	52.2008	53.1415	51.3472	63.6707	59.8858	62.7628	62.3054	58.2128	58.1693
CACNA2D2	7.25506	7.57846	7.97896	5.60447	5.76084	6.80646	6.88113	6.14404	7.1875
CACNA2D3	0.0001	0.0310321	0.0295422	0.0001	0.0326465	0.0314658	0.0290119	0.0001	0.0373404
CACNB1	4.53003	4.36152	4.09257	3.84227	3.7755	3.5758	4.71274	5.25163	5.4372
CACNB2	3.53911	3.80475	4.21034	3.58228	3.93823	4.26584	3.72974	4.18759	4.09654
CACNB3	33.1959	30.4991	30.7672	27.2999	28.5111	26.567	29.895	29.1752	32.9951
CACNB4	5.69791	4.73271	4.59309	4.96892	4.7519	5.48911	4.91513	4.29056	4.13378
CACNG1	0.0001	0.0310321	0.147311	0.0001	0.0001	0.0628315	0.0001	0.0344237	0.0373404
CACNG4	57.6152	59.699	59.8856	28.4264	28.934	28.0411	40.3901	41.9437	43.4969
CACNG5	0.814072	0.618742	0.618387	0.664536	0.195379	0.658781	0.347043	0.446308	0.558706
CACNG7	11.1834	10.3005	9.95155	10.3422	9.92681	10.0058	9.28085	9.74806	11.2094
CACNG8	0.0001	0.0001	0.0001	0.0001	0.0651931	0.0941973	0.0001	0.0001	0.0001
CACTIN	44.9862	44.5544	46.1352	42.0338	40.6253	41.2046	43.8441	44.4876	47.7738
CACTIN-AS1	0.667327	1.00858	0.884716	0.432792	0.416106	1.01385	0.622838	1.02556	1.08551
CACUL1	66.5335	68.3909	66.834	61.8504	60.081	61.2574	63.404	63.293	63.3088
CACYBP	248.615	250.657	246.977	267.319	257.053	256.572	278.664	269.563	256.712
CAD	216.97	215.241	208.157	239.087	219.173	230.831	218.624	215.692	225.933
CADM1	39.2478	38.603	39.1581	41.3971	39.6419	40.305	40.159	35.1476	37.799
CADM2	0.530951	0.74247	0.853925	0.548982	0.423205	0.345123	0.491603	0.377661	0.372504
CADM4	18.2614	18.4356	19.0198	13.2022	13.1815	14.0206	11.9985	14.3817	13.928
CADPS	11.9266	11.5378	10.0105	10.0533	9.04804	9.44121	8.29781	8.68398	8.15575
CAHM	1.09719	0.711538	0.912809	0.693425	0.683578	0.846976	1.04093	0.446308	0.744908
CALB1	1.76961	1.7323	1.50165	1.87785	1.62743	2.1957	1.59026	1.95655	1.60144
CALCOCO1	9.59083	10.2695	9.21551	11.8733	11.1636	10.8213	9.48319	9.43911	7.8206
CALCOCO2	31.4265	33.8706	32.8577	41.2238	41.8228	43.8492	41.257	36.3485	39.177
CALCRL	0.530951	0.89713	0.588945	1.24231	1.26942	1.2861	0.75181	0.823869	0.856629
CALD1	133.736	144.76	138.584	153.306	143.891	150.999	137.73	136.71	135.365
CALHM1	0.0001	0.0310321	0.0589845	0.144543	0.0651931	0.0314658	0.0579239	0.137395	0.0373404
CALHM2	8.49372	9.15601	10.0988	6.15335	7.22543	8.40613	6.50529	7.07079	7.07578
CALHM6	0.0001	0.0001	0.0589845	0.0289885	0.0326465	0.0001	0.0001	0.0001	0.0001
CALM1	305.89	302.202	308.531	244.12	243.66	248.403	287.8	272.579	275.273
CALM2	353.199	364.065	354.056	343.09	335.074	314.971	353.841	365.786	323.647
CALM3	441.013	426.744	422.536	419.851	427.019	428.869	440.447	424.039	436.846
CALML4	5.33975	5.38665	5.75197	4.93065	5.67962	4.99707	5.43055	4.30289	5.62169
CALN1	22.8975	23.3846	21.9934	19.7887	18.5516	21.2975	21.8576	20.8346	20.296
CALR	789.199	773.024	772.417	709.473	699.458	683.962	761.049	755.328	775.829
CALR3	0.0001	0.0001	0.0001	0.0289885	0.0001	0.0314658	0.0001	0.0344237	0.0001
CALU	424.163	420.082	417.937	439.362	435.924	426.763	417.731	405.422	402.16
CALY	7.71513	8.10431	7.97895	4.85337	4.84953	5.33228	4.62601	3.81003	4.69239
CAMK1	5.52095	4.08313	4.21034	7.22223	7.74618	7.49652	5.43554	5.3546	4.84135
CAMK1D	65.3302	64.5865	67.1581	59.7415	57.4448	63.9233	59.385	60.5128	65.4688
CAMK1G	0.10627	0.0619642	0.0884267	0.144543	0.0326465	0.0001	0.0001	0.137395	0.0373404
CAMK2A	0.212441	0.185692	0.117869	0.115654	0.130286	0.0001	0.0290119	0.137395	0.111821
CAMK2B	0.955632	0.989927	1.44277	0.693425	0.553391	0.878342	0.520515	0.92684	0.819389
CAMK2D	32.9483	33.0046	33.888	46.2507	43.287	42.3439	50.9141	47.9505	48.1891
CAMK2G	29.02	27.6843	30.885	18.8065	18.9747	18.7255	21.5973	22.4478	22.9402
CAMK2N1	0.14166	0.123828	0.0884267	0.0578771	0.0001	0.125563	0.115748	0.206042	0.0001
CAMK2N2	15.7841	15.5899	14.4268	10.7177	12.9862	11.2918	11.6516	10.9837	11.3584
CAMK4	40.6987	39.3763	42.2499	55.7263	53.4742	53.3533	41.9802	40.296	41.4114
CAMKK1	16.2088	13.3628	13.3669	7.33778	7.03015	8.02974	11.1601	11.3612	10.3902
CAMKK2	80.4057	73.8664	74.1053	74.1869	72.2213	75.0887	87.5743	88.1435	85.8756
CAMKMT	9.44925	8.22803	9.45105	9.18665	8.42966	8.97071	8.21109	8.20347	7.7461
CAMKV	63.6325	63.0079	61.6816	43.7084	42.9944	43.6295	49.5548	49.4605	53.2169
CAMLG	49.9001	53.8528	53.8794	60.9549	61.8711	59.7832	54.5858	49.7695	46.9602
CAMSAP1	156.106	159.61	153.394	144.674	133.604	135.72	154.563	159.193	160.022
CAMSAP2	169.028	168.299	171.612	197.045	181.052	188.545	186.255	178.52	182.212
CAMSAP3	0.17705	0.0928962	0.176753	0.173431	0.195379	0.439221	0.231395	0.240366	0.223542
CAMTA1	32.4882	33.6542	33.682	28.9464	28.5109	29.3584	30.5311	29.6901	29.6435
CAMTA1-DT	0.0001	0.0310321	0.0295422	0.173431	0.0326465	0.0314658	0.0001	0.0344237	0.0745808
CAMTA2	19.4293	17.4458	19.6086	21.9553	21.7739	24.5909	18.7351	21.3152	21.4505
CAND1	408.758	408.226	406.989	396.297	379.184	373.794	434.119	420.867	400.576
CAND2	26.8838	28.3966	26.9061	23.6509	23.9108	22.6925	26.8283	24.8773	26.3113
CANT1	200.527	194.374	196.974	190.745	186.625	192.172	207.055	202.612	209.359
CANX	843.652	824.75	821.844	726.613	718.059	700.372	776.513	748.639	727.78
CAP1	193.37	190.165	189.202	196.8	187.014	184.931	191.071	187.399	183.729
CAP2	24.1008	21.003	21.1103	23.2555	19.9511	21.9248	21.8287	20.4912	19.1043
CAPG	2.58358	2.44373	2.6499	2.48451	2.96183	2.478	2.39979	2.12817	1.7504
CAPN1	64.968	65.2367	63.4002	61.2148	56.7282	58.6857	56.7184	55.7418	54.5196
CAPN10	11.0772	11.5687	11.2765	11.4111	11.0008	11.8877	11.3336	10.8807	11.0232
CAPN10-DT	1.23875	1.14459	1.26612	0.808979	1.17178	1.22336	1.04093	1.02981	1.41524
CAPN14	0.14166	0.185692	0.147311	0.288985	0.227926	0.21966	0.375955	0.343337	0.149062
CAPN15	34.3285	32.7262	34.1531	27.1553	25.0935	29.0762	31.3406	33.9119	37.2777
CAPN2	169.831	164.494	165.579	199.837	192.357	191.481	189.174	187.134	178.714
CAPN5	8.38755	8.50642	8.12615	6.35558	7.16034	7.52788	6.96787	6.55593	7.89506
CAPN6	0.0001	0.0928962	0.0001	0.0001	0.0001	0.0001	0.0290119	0.0001	0.0001
CAPN7	35.6734	34.6439	34.5949	31.5176	32.6443	32.4323	36.5449	36.143	33.5164
CAPN9	1.0618	0.989926	0.971694	0.548982	0.423205	0.564684	0.636162	0.823869	0.856629
CAPNS1	150.34	144.078	144.117	152.731	149.747	151.873	144.589	143.817	142.338
CAPRIN1	767.19	760.806	759.217	630.881	607.077	607.91	797.123	766.448	742.095
CAPRIN2	3.00826	3.65009	3.4154	2.80229	2.66892	3.23077	3.41171	3.913	3.72414
CAPS	0.0354901	0.278489	0.26508	0.173431	0.227926	0.282392	0.173572	0.240366	0.335264
CAPS2	0.637122	0.433149	0.323964	0.635648	0.618485	0.846976	0.722898	0.309013	0.595946
CAPZA1	246.527	255.375	264.244	288.048	293.114	290.259	262.434	249.533	251.336
CAPZA2	75.6287	81.2277	77.021	88.9768	87.6154	84.8759	83.9314	85.3632	76.1567
CAPZB	73.0436	75.0733	72.8692	79.9078	75.1824	75.2168	75.5173	75.0311	77.72
CARD10	0.495561	0.680606	0.500618	0.404539	0.325565	0.251026	0.202483	0.309013	0.260783
CARD14	0.212441	0.0619642	0.26508	0.0867656	0.162833	0.21966	0.0868358	0.171719	0.111821
CARD19	7.96288	9.80557	8.5089	8.00222	7.74618	7.967	7.34373	8.30644	6.96406
CARD8	15.5363	14.1361	15.1334	15.7155	14.7762	15.8084	14.4561	13.3864	14.9271
CARD8-AS1	0.318611	0.371285	0.412291	0.231208	0.260472	0.188295	0.0290119	0.137395	0.267206
CARD9	2.68975	3.09331	2.73823	1.18453	1.46469	1.31746	1.2144	1.33872	1.11731
CARF	4.21152	4.54712	4.00423	3.23562	3.35239	3.92072	4.16333	4.08461	2.94209
CARHSP1	105.918	106.556	101.053	77.5605	78.0586	77.3942	94.6302	95.8576	90.8188
CARM1	152.83	153.109	146.547	137.265	143.899	143.503	153.944	155.724	155.757
CARMIL1	3.2206	3.43356	3.15042	3.61116	2.7991	3.13668	3.93212	4.22192	4.39447
CARMIL2	38.7877	39.0977	38.7165	32.2974	31.7329	32.903	31.9769	32.3329	31.4312
CARMIL3	5.02549	5.04203	4.62253	5.57559	4.88208	5.80277	4.04777	5.18298	4.99031
CARNMT1	10.1925	10.5477	9.06832	12.7977	11.9764	11.0095	11.0155	13.0088	10.8371
CARNMT1-AS1	0.0001	0.0312452	0.0001	0.0289885	0.1311	0.0314658	0.0579239	0.137395	0.0001
CARNS1	0.283221	0.0928962	0.294522	0.0578771	0.130286	0.125563	0.0579239	0.137395	0.0745808
CARS1	45.5823	46.8311	48.0196	49.6307	45.4094	45.2293	49.96	50.2836	50.6828
CARS1-AS1	0.0354901	0.0310321	0.17735	0.0867656	0.123409	0.0001	0.0579556	0.103841	0.0757286
CARS2	39.7076	36.964	37.6861	41.2817	40.0324	39.0817	38.8866	41.8064	37.9481
CASC15	0.884852	1.05179	0.706713	0.520093	0.878857	0.752878	0.925282	0.686574	0.893869
CASC18	0.0001	0.123828	0.0295422	0.0289885	0.0326465	0.0001	0.0290119	0.0344237	0.0745808
CASC2	1.55726	2.28907	2.0905	2.1417	2.50618	2.13297	2.09152	1.37305	1.7504
CASC3	230.106	230.104	239.66	216.722	216.76	224.422	243.294	257.565	248.915
CASD1	27.0026	29.1073	31.1794	32.2974	33.2302	31.2403	32.3528	32.1959	31.766
CASK	56.6247	55.6471	53.7321	49.3991	47.3229	49.1188	47.9944	46.4405	47.7425
CASKIN1	7.74672	6.90786	8.74294	6.63729	7.4643	7.19167	6.47219	6.20488	6.67235
CASKIN2	72.3531	76.0141	77.7683	59.4347	62.3817	67.1751	67.5249	72.7194	73.3131
CASP2	66.1436	67.1221	75.401	63.6118	66.3942	72.8948	72.3973	71.7705	77.0137
CASP3	36.204	39.2836	37.8335	34.5217	33.0349	34.2516	36.4007	36.1429	36.1231
CASP6	6.68883	6.77423	5.74133	5.80669	7.22544	6.77512	8.03762	8.20346	7.48542
CASP7	21.3049	20.57	20.7864	17.651	18.3889	17.7531	19.718	19.7363	16.4603
CASP8	0.0708802	0.123828	0.0884267	0.0867656	0.162833	0.0628315	0.0579239	0.171719	0.149062
CASP8AP2	51.9883	48.3779	46.6653	48.5038	43.352	43.6924	52.6197	45.067	48.0404
CASP9	3.5745	3.21703	3.06209	3.35117	3.22221	3.70126	3.1515	2.88329	3.24001
CASQ1	0.17705	0.123828	0.0884267	0.115654	0.0326465	0.0314658	0.0579239	0.137395	0.111821
CASQ2	0.0354901	0.0310321	0.0589845	0.0578771	0.0651931	0.0001	0.202483	0.343337	0.298023
CAST	50.4227	50.0085	49.2114	48.3694	43.1963	44.6449	51.0348	49.2963	48.1429
CASTOR1	1.13258	0.711538	1.03058	0.577871	1.04159	0.846976	0.375955	0.617927	0.819389
CASTOR2	33.9897	39.5639	41.4771	23.4402	24.4809	28.5601	28.3712	37.3143	36.6887
CASTOR3	32.3117	33.035	35.0702	33.1616	32.509	31.91	33.9719	32.4993	33.8172
CASZ1	9.27231	11.5069	11.7181	4.62227	4.03587	5.45775	5.23316	7.03646	8.1185
CAT	40.8049	37.7991	38.8638	38.7107	35.7362	34.2829	35.3594	35.6281	31.8034
CATSPER2	0.0508639	0.0891261	0.117869	0.0001	0.0454938	0.127977	0.0319399	0.187619	0.223542
CATSPER2P1	0.522865	0.495013	0.294522	0.462316	0.293019	0.501952	0.433779	0.27469	0.521466
CATSPER3	0.10627	0.0928962	0.0884267	0.20232	0.0651931	0.21966	0.173572	0.171719	0.223542
CATSPERD	0.0001	0.0619642	0.0001	0.0578771	0.0326465	0.188295	0.0001	0.0001	0.0001
CATSPERE	0.0354901	0.0619642	0.0884267	0.0289885	0.0651931	0.0314658	0.115748	0.171719	0.0745808
CATSPERG	0.0001	0.0928962	0.0589844	0.0867656	0.0326465	0.0628315	0.0290119	0.0687474	0.0745808
CATSPERZ	0.0001	0.0001	0.0295422	0.0289885	0.0001	0.0628315	0.0290114	0.055039	0.0001
CAV3	0.0001	0.0310321	0.0295422	0.0001	0.0001	0.0941973	0.0868358	0.0344237	0.0373404
CAVIN1	0.991022	0.649674	1.00114	1.18453	0.520845	1.06654	0.375955	0.446308	0.446985
CAVIN4	9.73237	8.81574	9.8338	7.62667	7.84382	7.84154	11.4203	11.9448	10.4274
CBARP	9.09535	9.0804	9.91503	6.43134	7.01661	8.10051	8.31605	8.24624	8.41239
CBFA2T2	36.027	36.6237	35.8022	28.6286	24.8006	29.0132	27.2064	29.9991	31.0213
CBFA2T3	11.4665	10.7644	10.8937	3.95783	4.91277	5.61392	5.66684	5.90379	4.76687
CBFB	76.6194	76.3101	80.1422	75.544	76.4517	79.0726	73.1767	77.4348	75.114
CBL	38.7169	37.7991	39.6882	34.4352	34.6947	36.4785	38.0771	38.0651	44.2044
CBLB	34.3639	33.0356	32.9164	32.904	32.7419	31.1463	33.7694	31.3034	31.1703
CBLL1	68.5141	75.9705	78.8187	76.9708	75.7372	78.2264	78.2582	78.4976	75.1895
CBLN1	5.83946	5.47508	5.77078	5.80669	5.59811	4.95589	7.80632	7.00214	6.66613
CBLN2	0.14166	0.0001	0.0295422	0.0578771	0.0001	0.156929	0.0579239	0.103071	0.0373404
CBLN3	0.283221	0.185692	0.147311	0.115654	0.325565	0.0941973	0.14466	0.171719	0.260783
CBR1	21.3299	19.2701	18.5388	19.6673	19.7638	18.6477	20.7658	19.3596	18.6182
CBR3	0.0708802	0.309421	0.26508	0.317874	0.195379	0.282392	0.0579239	0.137395	0.111821
CBR3-AS1	0.17828	0.341961	0.356585	0.145507	0.196132	0.377417	0.14466	0.27617	0.313583
CBR4	19.8893	21.2504	21.2868	20.8287	20.5044	20.5133	21.4817	22.6881	20.2589
CBS	179.705	173.662	174.267	171.476	168.768	170.288	176.525	183.075	183.534
CBSL	57.937	55.1132	55.3875	70.8115	65.7012	66.4952	66.886	67.7267	72.8991
CBWD1	21.3554	23.2323	22.6206	21.7556	23.61	23.7361	22.575	25.0364	21.649
CBWD2	15.8761	16.2252	17.1599	17.8474	18.275	18.5187	19.8497	19.3183	17.6916
CBWD3	4.30066	3.44673	3.4425	1.58871	3.78225	2.2866	3.43863	3.06547	2.10124
CBWD5	42.5894	44.3451	46.1281	42.7062	46.064	45.2519	44.5672	45.5377	46.9239
CBWD6	0.885796	1.27879	1.68467	1.49711	0.375947	1.26191	2.14579	1.12405	1.12339
CBX1	659.992	684.936	664.218	582.438	571.257	595.156	684.146	705.551	728.897
CBX2	503.107	485.044	485.593	371.131	373.373	384.606	437.03	451.321	456.641
CBX3	338.69	347.461	343.653	331.365	335.137	319.924	344.434	354.538	320.581
CBX3P2	0.566341	0.340353	0.441733	0.173431	0.325565	0.282392	0.462691	0.27469	0.446985
CBX4	59.7386	59.8227	64.1253	59.106	64.4097	66.4955	63.5774	71.4621	71.3527
CBX5	483.46	472.436	510.816	519.422	526.774	561.162	565.72	563.866	608.288
CBX6	96.6867	104.117	106.11	117.139	117.133	132.178	101.217	118.007	123.45
CBX7	0.530951	0.587809	0.79504	0.924533	0.94395	0.878341	1.01202	0.92684	1.22903
CBX8	82.282	80.0523	78.552	80.6569	83.0914	82.5862	83.729	80.2146	86.7702
CBY1	12.422	12.0945	10.8643	11.4111	11.7494	10.7586	11.3047	12.1507	11.3212
CBY2	0.0001	0.0001	0.0589845	0.0001	0.130286	0.0314658	0.0290119	0.0001	0.0001
CC2D1A	11.3603	13.703	15.7222	12.3066	11.6843	12.766	11.7094	12.5969	14.1142
CC2D1B	18.8275	21.1886	20.4918	19.4422	19.6582	21.0151	18.7351	22.1388	20.3707
[truncated: 15,364 more rows]
