# Supplementary material for: Targeting SWI/SNF ATPases reduces neuroblastoma cell plasticity
Source: EMBO J. 2024 Aug 22;43(20):4522–41. doi: 10.1038/s44318-024-00206-1 (PMC11480351; doi:10.1038/s44318-024-00206-1)
Supplement: Supplementary file 4 — Data Set EV2 [file 44318_2024_206_MOESM4_ESM.xlsx]

## Sheet: Dataset_EV2_legend
Dataset EV2. List of genes with normalized RNA-seq raw counts in IMR32 cells after treatment with or without ACBI1 for 24 h.

## Sheet: ACBI1_vs_DMSO
Feature	IMR32_DMSO_24h_r1	IMR32_DMSO_24h_r2	IMR32_DMSO_24h_r3	IMR32_ACBI1_24h_r1	IMR32_ACBI1_24h_r2	IMR32_ACBI1_24h_r3
A1BG	7.01869	6.83993	6.46209	4.03895	6.01602	4.91907
A1BG-AS1	3.1043	2.54734	2.31003	2.49462	2.16631	1.45672
AAAS	77.0745	77.777	78.3688	78.8893	77.7314	76.9688
AACS	56.7039	55.9318	51.8909	36.4405	36.4006	30.089
AACSP1	5.14278	4.40857	5.05309	2.87093	2.879	3.61576
AADAT	18.6341	21.0584	20.3577	20.5553	20.1918	21.6109
AAGAB	111.402	108.951	103.002	97.7628	96.5797	94.8365
AAK1	40.7744	40.1877	41.3957	42.6797	43.0656	48.8321
AAMDC	5.14278	5.3926	4.47005	5.39726	4.77198	3.94823
AAMP	68.9251	65.8899	69.964	68.9379	67.241	64.5
AAR2	70.4628	70.6542	70.4013	65.9136	62.4292	66.0377
AARS1	112.905	116.313	110.631	119.733	119.77	117.696
AARS2	70.6285	73.8025	70.5961	77.3976	79.0714	73.5184
AARSD1	45.0767	44.4655	45.8149	46.7978	47.3108	44.2707
AASDH	16.4968	20.1924	18.5115	19.828	19.7975	19.2421
AASDHPPT	153.045	152.643	148.626	159.618	161.1	178.414
AASS	17.6989	17.3584	15.8878	13.2825	11.9101	14.5043
AATF	62.7809	60.2622	62.2392	55.6941	54.1472	54.318
AATK	8.14825	8.93511	8.40553	3.52547	2.56351	3.28328
ABALON	6.18289	8.98175	6.18629	9.7101	8.1197	6.66382
ABAT	7.94787	7.28193	7.53099	5.70348	5.75791	6.60803
ABCA11P	11.5691	11.9659	12.0495	17.4547	15.3411	16.0633
ABCA2	19.3018	21.7274	21.6211	18.029	17.4706	16.79
ABCA3	60.3765	68.41	58.4981	51.4453	55.212	51.0349
ABCA5	17.0644	18.3425	17.8313	14.5839	15.0256	16.1251
ABCA7	1.97035	2.63731	1.50628	1.56949	1.3804	1.24688
ABCB10	26.5818	29.1275	28.326	38.2012	38.8062	39.3152
ABCB6	42.3108	44.8724	42.4161	40.7655	43.815	38.0268
ABCB7	22.4076	24.9158	24.3419	24.5361	23.6623	23.3981
ABCB8	14.8604	15.784	14.2359	17.8375	18.8904	18.1199
ABCB9	7.74751	8.10853	7.4824	5.97142	5.83678	4.86253
ABCC1	153.379	155.28	154.602	151.235	151.478	144.169
ABCC10	11.0535	13.934	11.2235	12.1724	12.9749	14.2549
ABCC4	58.205	63.8443	59.3245	58.3349	59.59	64.3751
ABCC5	30.8562	31.9614	32.5042	30.2011	29.3414	29.0917
ABCC8	2.40447	2.63731	2.91528	1.76087	1.73533	1.49623
ABCC9	1.36926	1.33838	1.069	1.53121	0.986026	1.24688
ABCD1	2.97217	3.81815	2.04073	3.52165	3.82549	3.94823
ABCD2	6.07782	6.37663	6.51067	9.6078	9.11006	10.8886
ABCD3	104.49	108.008	109.465	101.398	109.872	111.129
ABCD4	10.2187	9.7617	8.74565	10.0289	8.12413	8.02104
ABCE1	244.025	238.678	231.323	248.767	249.753	266.929
ABCF1	236.949	236.489	241.672	208.492	210.232	203.556
ABCF2	98.7279	103.381	105.542	107.049	105.765	110.071
ABCF2-H2BE1	45.3984	41.7071	41.4324	48.0493	51.7075	42.6148
ABCF3	29.1533	29.0881	29.5405	29.1677	25.8709	27.2213
ABCG4	1.97035	1.65327	1.84638	1.41637	1.57758	1.33
ABHD10	40.7406	44.3212	39.6465	36.3256	42.8288	43.1385
ABHD11	7.38018	7.43938	7.82251	7.23458	5.6396	5.77684
ABHD12	32.4593	32.0009	32.6987	28.6318	28.3947	28.4682
ABHD13	33.2272	35.1497	35.4196	32.651	36.1639	37.0294
ABHD14A	13.5505	15.3798	15.5309	11.0966	9.65536	9.2021
ABHD14B	4.5083	4.99899	6.12198	5.55037	5.87623	6.64958
ABHD15	4.27454	5.31388	4.66439	3.21543	3.47056	4.03135
ABHD16A	23.4093	25.152	24.5363	24.1915	21.4144	23.3149
ABHD17A	34.4296	33.0635	36.2455	36.8996	34.1128	34.6603
ABHD17B	38.6706	42.2738	42.9507	38.8903	42.2766	39.8969
ABHD17C	19.9697	21.8063	22.7871	21.2825	22.913	22.8992
ABHD18	8.04807	9.64362	6.70502	7.50253	6.90158	7.68856
ABHD2	116.703	127.433	130.21	143.898	138.419	145.228
ABHD3	7.94789	8.58087	9.2315	6.58387	6.54665	7.4392
ABHD5	22.0402	20.1531	21.6696	29.0529	27.4089	29.3408
ABHD6	19.402	19.6414	18.3657	13.8184	15.0256	14.5458
ABHD8	5.07599	4.44793	4.32429	5.6652	4.5748	4.57162
ABI1	26.8691	26.6943	26.7712	32.3622	31.4258	34.1809
ABI2	191.012	190.548	191.673	218.949	218.483	218.976
ABITRAM	20.4373	19.9563	20.2606	22.2394	21.6116	22.0681
ABL1	191.321	191.65	191.236	207.239	200.339	193.963
ABL2	116.679	117.651	116.12	116.249	120.52	117.114
ABLIM1	134.411	133.395	132.203	155.217	154.789	155.847
ABR	59.1581	58.1774	59.3487	54.0097	52.1355	52.8432
ABRACL	22.4075	22.6328	21.2323	20.4787	21.2961	19.1589
ABRAXAS1	19.7073	19.3194	21.4841	25.9329	27.6971	31.2048
ABRAXAS2	40.9078	37.8657	39.6952	41.6462	40.8569	45.3828
ABT1	58.64	57.1921	56.6518	57.2252	55.0542	53.9025
ABTB2	3.53987	3.81815	3.5469	1.11015	1.3804	1.33
ACAA1	9.70717	9.28278	10.5332	9.37164	9.56728	8.015
ACAA2	90.4646	93.3257	85.8522	86.1249	89.4828	82.9108
ACACA	227.05	239.273	227.876	248.955	241.906	245.774
ACACB	13.4579	12.8712	13.2642	12.5169	11.7918	13.964
ACAD10	11.1203	12.1234	11.515	12.5552	12.7382	11.8861
ACAD11	13.553	13.1846	11.9415	16.1863	16.4943	17.1809
ACAD8	12.79	12.8319	12.3896	14.8518	15.2622	13.5069
ACAD9	28.2179	27.5917	27.986	27.9046	25.713	29.0906
ACADL	5.34315	5.15643	5.49036	5.74175	5.3241	4.98721
ACADM	122.788	117.417	114.711	126.508	121.583	131.907
ACADS	4.10757	3.30645	3.30397	2.5647	2.87901	2.11962
ACADSB	33.628	34.8347	32.6502	39.656	38.4905	40.6035
ACADVL	30.1576	28.5325	30.7727	31.9109	32.4663	30.2015
ACAP2	56.3025	57.5463	60.15	72.6894	75.2066	87.4408
ACAP3	17.3984	18.6574	15.5963	16.8423	15.5383	15.2939
ACAT1	39.1379	41.5656	42.2702	50.9094	51.3471	54.1102
ACAT2	139.601	139.182	124.665	149.78	145.986	144.944
ACBD3	72.6285	69.4674	76.718	74.3313	72.916	77.3834
ACBD4	1.53623	1.2203	1.21476	1.53121	1.41983	1.03908
ACBD5	35.4312	35.2285	37.606	36.0194	37.8202	36.2813
ACBD6	37.4682	37.5114	34.7394	38.9668	40.0287	37.9437
ACBD7	26.8489	26.0179	28.5689	14.2394	14.0791	13.7978
ACD	18.8343	18.4999	20.3093	18.2585	18.6144	18.9512
ACE	9.15007	11.6904	7.72533	5.09103	4.10155	5.52748
ACER2	5.40993	5.90429	4.81015	3.82787	4.21986	4.32226
ACER3	33.4945	34.2443	33.5247	33.9906	36.9527	38.692
ACIN1	208.312	202.18	213.471	207.042	200.58	205.883
ACLY	957.63	949.26	954.458	722.57	723.56	709.351
ACO1	37.6687	40.2273	37.5086	31.1581	33.5214	35.4917
ACO2	124.225	121.561	119.208	138.624	130.331	130.112
ACOT1	4.11443	3.25529	4.51947	4.85026	3.82605	3.0827
ACOT11	9.25025	7.84667	6.89937	14.1246	14.5201	13.5069
ACOT13	22.3003	20.1168	16.4005	25.4865	24.5027	24.0017
ACOT2	38.8975	33.9416	34.4956	39.8964	39.3578	40.1394
ACOT7	55.7349	54.9094	57.1857	43.4452	45.1553	42.4736
ACOT8	8.71863	8.2774	8.68431	7.80755	7.57851	6.88218
ACOT9	24.912	21.767	22.8358	17.4547	18.6143	18.3692
ACOX1	74.7356	75.8877	74.9699	74.373	76.2313	72.355
ACOX3	6.24478	6.96705	7.4824	9.03364	8.28188	8.31195
ACP1	324.204	317.294	318.735	333.066	337.38	342.997
ACP2	21.9065	23.6563	21.864	21.2442	22.1244	23.024
ACP6	5.24297	5.82557	5.39319	4.51687	3.58887	4.73785
ACSBG1	1.91236	1.43	1.59375	0.602052	1.03391	0.733594
ACSF2	14.9606	16.4531	16.5194	10.7944	10.4115	9.51715
ACSF3	7.64734	7.59683	8.74564	6.46903	5.60016	5.94307
ACSL1	53.1639	55.5388	52.3274	45.5124	50.7162	46.2969
ACSL3	135.448	144.418	138.085	124.247	128.523	129.627
ACSL4	64.8762	72.2587	64.8599	63.3814	58.6015	61.9238
ACSL6	2.40447	2.28305	2.76952	2.60298	1.65646	2.0365
ACSS1	19.0347	19.5627	17.7827	17.5313	15.42	16.8732
ACSS2	17.8993	16.3744	16.4223	15.3877	15.0257	13.8809
ACTA2	1.59644	1.61391	2.0718	0.953588	1.21503	1.28844
ACTB	3203.96	3075.34	3304.6	2821.83	2805.12	2666.36
ACTG1	4333.14	4247.2	4516.99	5286.63	5145.52	5145.81
ACTG1P20	2.53805	3.13865	2.23507	3.10061	2.52407	3.44952
ACTL6A	123.393	125.993	124.139	111.196	115.669	116.768
ACTL6B	30.4224	29.0093	28.6176	35.4837	30.6822	35.1594
ACTN1	71.6642	71.2841	73.0728	78.8509	74.4964	73.6016
ACTN2	2.90538	2.71603	3.10963	3.06231	3.58887	2.90925
ACTN4	133.542	136.306	138.423	113.8	115.984	116.326
ACTR10	41.175	38.6135	42.0273	43.9429	44.3273	47.6686
ACTR1A	127.098	126.862	121.612	120.307	129.038	123.182
ACTR1B	42.6109	40.2667	36.1969	36.517	39.4766	36.0735
ACTR2	503.299	504.902	497.235	552.305	547.016	566.363
ACTR3	148.536	140.283	149.693	162.716	163.823	173.505
ACTR3B	33.5556	31.8044	32.043	29.932	32.2733	31.5972
ACTR3C	3.57884	3.50287	3.27944	5.32203	2.98366	3.56223
ACTR5	17.1646	17.4372	18.4629	20.5169	17.5496	19.4083
ACTR6	46.2177	45.4228	39.1122	45.9716	46.6144	46.5465
ACTR8	37.6686	38.8497	41.4929	37.3591	35.7695	35.9489
ACVR1	22.7082	22.5935	23.4187	24.3065	23.7018	21.6524
ACVR1B	115.98	115.247	118.549	113.915	113.263	111.502
ACVR1C	1.03532	1.45647	1.65204	1.3781	1.89308	1.37156
ACVR2A	15.3609	16.2823	17.5209	15.1583	15.334	16.4502
ACVR2B	190.179	207.552	202.751	188.671	196.909	190.009
ACVR2B-AS1	1.50283	2.51922	2.72094	1.99054	3.03675	2.16118
ACY1	6.30776	6.13273	6.78475	7.29209	6.09708	6.174
ACYP1	2.93878	3.34581	3.40115	4.78481	3.98324	4.19758
ACYP2	1.93695	2.08625	1.02041	2.18193	2.1297	1.37156
ADA	10.2855	12.1234	10.6891	15.6556	16.2876	15.4186
ADAL	38.1771	36.9797	38.1015	33.4902	33.4446	38.4858
ADAM10	241.542	258.401	249.592	232.794	241.602	254.185
ADAM11	21.1719	25.5457	22.4956	12.7849	13.4876	13.5485
ADAM12	2.03714	2.32242	2.08931	0.918765	0.788841	0.955963
ADAM15	9.31704	10.5096	10.8349	10.1437	9.38612	8.39507
ADAM17	61.9766	65.8551	66.2108	62.1239	63.4348	63.7771
ADAM19	18.9345	20.2318	19.1917	30.1629	30.6821	29.0916
ADAM22	59.475	62.3876	62.0934	67.5599	67.2407	69.861
ADAM23	31.09	32.5519	32.6016	34.6797	32.299	36.3644
ADAM9	42.4435	44.8328	40.0837	44.4026	44.7215	46.0477
ADAMTS1	10.753	12.3202	10.5433	10.1054	9.74105	9.84964
ADAMTS10	2.13732	3.03092	2.96387	2.29676	2.01139	1.41311
ADAMTS12	5.81066	7.36066	7.77392	8.65085	8.87344	7.18985
ADAMTS13	1.7032	2.40114	1.94355	1.53121	1.85364	1.28844
ADAMTS14	7.24662	6.45535	5.53895	5.51209	5.91567	5.36124
ADAMTS17	12.2891	12.7532	11.175	6.3542	6.31003	7.52233
ADAMTS19	1.73659	1.69264	1.84638	0.918765	1.65646	1.53779
ADAMTS2	9.41722	12.1627	11.2236	3.63648	4.65367	3.82355
ADAMTS20	10.5192	11.533	9.37727	8.07669	9.50443	7.89636
ADAMTS3	1.93695	1.732	1.60345	1.91398	2.52407	1.41311
ADAMTS4	55.3337	56.7191	54.66	40.9956	40.8571	36.9048
ADAMTS5	16.2296	17.201	15.985	5.05275	5.28467	5.65216
ADAMTS7	25.5799	27.8285	27.0137	15.1198	15.4989	15.7511
ADAMTS8	23.7767	27.9466	21.6696	8.34464	10.0171	7.35609
ADAMTS9	73.1651	77.3057	81.8197	55.7705	57.3815	57.1859
ADAMTSL1	21.6394	19.7201	21.4753	17.8758	17.2341	17.9953
ADAMTSL2	4.34133	5.43197	4.42146	1.99054	2.32689	1.62091
ADAP1	7.8477	7.6362	6.89937	6.8518	6.54665	5.81839
ADAR	416.438	417.88	428.36	409.561	412.726	400.556
ADARB1	13.8586	13.8553	16.5681	10.8327	10.6087	10.473
ADAT1	26.0141	23.5382	24.7792	25.493	27.6455	23.1486
ADAT2	16.9309	18.736	20.455	22.6224	23.3468	22.0682
ADAT3	3.9406	4.21176	3.40115	3.48337	2.99731	3.03392
ADCK1	3.9072	4.29048	3.64408	4.36376	3.70718	3.82355
ADCK2	26.5818	27.1988	25.2164	22.737	22.6764	21.9018
ADCK5	1.53623	1.53519	2.62376	1.53121	1.45927	1.66247
ADCY1	33.5945	35.2284	33.962	45.3209	42.2372	46.2555
ADCY2	1.40265	1.41711	1.16617	2.29676	1.77477	2.4521
ADCY3	42.2498	48.7193	45.8268	45.3784	42.5306	42.2263
ADCY5	12.1221	12.0053	11.9038	8.68915	10.6087	7.89635
ADCY6	45.0153	48.5326	46.6916	42.9477	44.0907	40.8528
ADCY7	12.5068	14.6598	14.337	9.93291	11.0802	8.9197
ADCY9	71.6971	79.7067	72.6367	53.9716	54.857	52.531
ADCYAP1	5.44332	5.51068	4.47004	5.58864	7.09877	6.56645
ADCYAP1R1	184.544	183.58	183.174	215.124	217.816	205.556
ADD1	156.283	152.685	155.186	189.126	184.325	196.371
ADD2	221.901	215.98	215.479	204.976	200.97	195.829
ADD3	39.9394	39.3613	38.8207	33.9142	32.5751	38.2345
ADGRA2	88.4146	88.4323	95.8905	64.4168	62.9231	61.6176
ADGRA3	136.815	150.675	143.281	152.46	160.233	166.403
ADGRB1	24.0772	24.9158	26.9169	20.1342	19.6003	19.0342
ADGRB2	35.0304	34.087	36.1967	31.3111	30.4455	33.0395
ADGRB3	16.2296	18.3425	16.4709	22.0863	23.9384	24.0213
ADGRG1	10.3189	12.6351	9.52302	1.53121	1.89308	0.955963
ADGRG6	1.80338	1.732	1.70062	1.87571	2.80013	2.61833
ADGRL1	159.957	162.166	165.149	159.201	154.823	158.594
ADGRL2	264.848	291.511	268.489	322.453	328.228	337.842
ADGRL3	33.7281	36.6849	36.78	27.0625	27.0146	26.3071
ADH5	135.981	135.836	131.523	135.465	134.796	131.909
ADI1	71.8632	65.4176	71.4213	61.703	60.0623	63.8346
ADIPOR1	87.9266	89.4696	85.3184	81.2268	84.1963	87.4812
ADIPOR2	172.021	187.085	178.46	170.801	187.918	173.013
ADK	35.9655	36.0944	35.3224	30.0482	30.9582	31.9591
ADM2	14.7937	14.2489	14.0415	7.57908	7.80863	7.7717
ADM5	3.03896	2.87347	3.10963	1.95226	1.73533	1.66247
ADNP	358.697	366.184	361.612	367.814	363.501	390.979
ADNP2	108.197	109.031	100.817	117.781	116.892	111.711
ADO	68.1573	71.4802	70.256	68.9382	67.4769	72.7288
ADORA1	11.9885	11.7297	12.4382	8.68915	8.63682	7.81323
ADORA2B	9.45061	10.5489	9.71737	11.7514	12.1467	10.3068
ADPGK	79.8685	75.7597	76.9325	59.9357	65.2022	63.8235
ADPRHL1	3.74023	1.81072	2.33225	1.91399	1.85364	1.99494
ADPRM	5.91085	5.31284	6.02481	6.54274	7.84435	7.23141
ADPRS	8.9831	8.42342	6.26774	8.11497	8.87344	9.47561
ADRA2A	5.51012	5.35324	4.51863	4.59342	4.53536	5.8184
ADRA2C	20.4039	18.8542	22.2527	22.7753	20.113	18.494
ADRM1	71.8304	69.9448	75.4553	69.1292	68.4634	65.2479
ADSL	95.6078	93.7589	91.8766	87.5024	91.9284	89.3523
ADSS1	2.03714	1.81072	2.08931	0.421155	1.0649	0.872844
ADSS2	82.2508	80.4559	83.2785	93.9337	99.9332	99.4925
AEBP1	111.87	119.462	113.838	72.1535	72.9981	68.4066
AEBP2	77.9076	75.2205	80.8479	83.3691	84.0414	92.7618
AEN	132.741	134.025	134.196	128.039	119.77	116.241
AFAP1	346.05	353.959	342.953	383.454	373.649	396.691
AFAP1-AS1	1.78743	1.55153	1.37594	0.695207	1.35497	0.921919
AFDN	226.774	237.062	233.022	214.011	213.948	214.319
AFDN-DT	1.50283	1.38748	1.70062	1.49293	2.36632	1.66247
AFF1	56.1024	58.6881	58.8869	70.5466	71.8542	73.1032
AFF2	34.997	34.7166	32.8443	44.1726	42.8287	42.058
AFF3	60.0756	58.0186	61.4133	39.8088	39.0428	43.7621
AFF4	166.937	174.804	173.308	175.388	177.585	187.64
AFG1L	3.10574	4.25112	2.91528	3.78959	3.07619	3.44952
AFG3L1P	5.22145	5.74685	5.78188	4.51687	5.29878	4.40538
AFG3L2	82.002	82.9326	82.3313	88.0739	86.8072	87.1278
AFMID	35.9987	37.3146	37.9459	37.7802	37.0314	32.0423
AFTPH	48.5554	51.7212	49.7527	56.4985	60.1807	58.682
AGA	4.74205	5.47132	5.53895	3.36854	3.31281	3.94823
AGAP1	143.196	149.848	145.273	147.794	145.722	143.714
AGAP2	35.1402	34.952	34.7691	34.2138	33.4152	31.0835
AGAP2-AS1	11.6118	11.3372	12.6515	10.4948	10.7543	10.4759
AGAP3	98.0436	98.0483	100.282	83.0622	80.2547	78.6301
AGAP4	2.92842	4.59387	5.89555	3.4991	3.05155	4.15087
AGAP5	1.55445	1.91623	1.41038	1.16214	1.7601	0.457266
AGAP6	1.49143	0.546345	2.87401	2.91395	2.55716	1.44705
AGBL3	1.36926	1.18094	1.45769	1.49293	1.18321	1.1222
AGBL5	57.8225	56.2251	57.296	57.6962	59.7758	58.9739
AGER	0.701375	0.747965	2.1379	1.07188	1.18321	0.831285
AGFG1	76.3721	79.8637	81.4316	70.9278	71.3034	76.5528
AGFG2	7.78091	7.47875	7.53099	6.16281	5.6396	5.6106
AGGF1	56.8368	60.1835	59.4212	65.5698	68.9755	72.8535
AGK	45.7168	44.3605	43.242	50.4885	50.9134	49.8711
AGL	63.8499	67.4657	62.9684	102.854	101.474	106.141
AGO1	53.8648	56.5226	56.069	56.5744	59.9057	55.6897
AGO2	111.17	109.897	111.407	111.352	111.49	105.354
AGO3	13.7919	15.5871	15.985	14.469	16.7214	17.0809
AGO4	12.5562	14.5638	13.75	15.6557	15.0256	15.1277
AGPAT1	139.826	137.964	150.906	140.328	142.727	147.912
AGPAT2	13.4245	12.9894	14.1388	8.84224	8.59737	7.81323
AGPAT3	40.0395	42.1954	38.1405	32.8425	34.5866	31.7099
AGPAT4	41.175	45.1081	42.3188	35.9811	36.4399	35.3255
AGPAT5	169.408	173.977	173.162	164.556	174.391	174.009
AGPS	129.502	137.056	135.507	121.8	134.796	130.787
AGRN	14.6601	16.3744	17.5398	8.42119	8.16358	7.02362
AGTPBP1	88.5292	86.0049	81.0904	74.9483	78.7558	82.1213
AGTRAP	5.00921	5.27451	5.97622	5.16758	4.81142	4.86254
AHCTF1	135.237	135.455	141.543	160.544	163.25	171.936
AHCTF1P1	52.8031	56.158	58.583	65.2936	60.8327	67.3621
AHCY	389.877	371.718	375.371	394.676	393.657	382.825
AHCYL1	162.532	171.65	165.387	160.692	160.241	164.86
AHCYL2	9.75115	8.14788	9.91172	10.7944	11.9101	13.5484
AHDC1	20.4372	21.3338	20.5036	13.2442	12.265	13.7146
AHI1	21.6729	24.9946	25.6537	26.4118	25.8708	26.3902
AHNAK	113.907	117.295	124.334	190.308	163.074	177.921
AHNAK2	4.8047	5.89979	5.53349	2.60298	2.09026	2.61833
AHR	1.83677	1.33838	1.26335	1.68432	1.22265	2.16118
AHSA1	139.951	136.667	142.552	115.175	115.432	108.887
AHSA2P	14.2755	18.0258	15.6188	15.698	17.6048	16.4756
AIDA	112.004	113.99	114.761	113.953	112.948	124.054
AIF1L	8.18166	9.13191	8.5999	3.78959	4.29874	4.65474
AIFM1	44.0466	44.99	39.7436	44.4786	41.7241	41.0606
AIG1	21.2729	20.5861	20.5035	17.2633	17.7468	16.9574
AIMP1	59.2081	56.3505	59.2749	65.2098	62.9762	68.0313
AIMP2	54.9337	53.5998	56.6604	46.5719	45.8286	40.7899
AIP	47.4868	49.832	49.0725	48.6129	45.9445	42.8895
AJM1	2.47126	2.24369	2.76952	1.95226	2.48463	1.87027
AJUBA	4.27454	4.48729	4.56722	5.85658	5.56072	6.94049
AK1	26.4818	23.3019	24.7307	21.3208	24.1354	20.9459
AK2	106.194	103.835	105.384	87.8091	88.2605	90.1835
AK3	50.0246	52.7049	56.1656	54.8901	52.3718	55.1077
AK4	87.1565	89.3106	87.4535	66.68	71.1437	66.7421
AK5	10.5526	10.5096	10.6891	14.5456	14.4341	15.4186
AK6	17.5656	19.9099	17.5454	17.6448	17.5873	20.2414
AK9	5.5769	4.72346	4.42146	6.12453	5.75791	5.56904
AKAP1	165.728	174.244	169.274	177.568	173.606	176.502
AKAP10	14.6267	15.8234	15.8878	14.7371	15.4989	17.3303
AKAP11	160.024	172.954	164.902	165.475	165.439	174.258
AKAP12	756.951	793.509	773.07	686.515	681.494	674.543
AKAP13	67.623	73.7243	69.4784	82.7179	78.0062	82.5372
AKAP17A	47.3854	51.0128	51.3562	47.3117	47.837	48.8321
AKAP5	11.2539	11.533	11.9038	10.8327	10.2143	13.8393
AKAP6	7.98128	9.95851	6.70502	8.61258	8.87344	9.30937
AKAP7	10.1519	10.7064	11.8552	14.4308	16.7214	17.6628
AKAP8	33.5277	30.8594	31.8728	34.1438	31.0765	32.3748
AKAP8L	40.14	39.5584	42.5614	37.1681	35.8485	37.3204
AKAP9	74.1347	78.8805	80.8478	87.3125	86.7617	91.7214
AKIP1	12.1221	11.7298	11.9038	17.6079	16.2876	16.1667
AKIRIN1	73.9358	72.0299	73.4133	71.9998	72.5248	77.3016
AKIRIN2	118.516	118.202	123.652	108.326	117.601	113.623
AKNA	3.9406	2.79475	3.10963	3.06232	2.64238	2.99236
AKNAD1	13.1574	9.68297	12.3896	9.64608	9.97767	11.7614
AKR1A1	24.9122	23.5776	22.7386	22.2394	23.0314	20.8213
AKR1B1	169.476	166.147	159.798	148.407	141.932	135.648
AKR1E2	3.10575	2.91284	2.67235	3.63648	3.54943	4.61318
AKR7A2	15.8289	16.6893	16.811	17.493	18.0622	15.7511
AKT1	178.464	183.619	177.438	111.617	107.269	108.14
AKT1S1	51.4936	51.9965	56.6031	60.9382	58.3272	56.0638
AKT2	67.0887	67.1509	70.1592	77.3221	78.2429	72.7694
AKT3	242.486	243.287	240.636	271.399	276.821	281.051
AKTIP	7.35127	7.16087	7.02315	9.12157	7.66146	8.21995
ALAD	24.5448	22.6329	24.6818	25.3016	26.9355	24.9773
ALAS1	46.5178	42.1169	44.6994	41.5696	42.592	45.0501
ALCAM	23.2757	24.0498	22.1554	22.6222	23.5835	23.6058
ALDH16A1	21.5726	22.2393	23.3702	20.3638	19.2453	20.9459
ALDH18A1	204.842	222.509	207.996	186.376	192.456	185.399
ALDH1A3	12.2239	11.2499	13.4245	19.4594	18.8231	18.8158
ALDH1B1	113.406	103.52	110.048	113.723	110.66	112.376
ALDH1L2	89.2292	95.5678	96.7827	93.5133	92.913	96.4984
ALDH2	81.3143	77.5042	81.7701	51.0238	54.3842	51.4926
ALDH3A2	59.8091	62.113	59.6154	64.8427	67.7522	68.9053
ALDH4A1	15.0274	15.7446	15.5477	16.4978	16.8003	16.0419
ALDH5A1	34.93	34.4016	35.371	38.6227	37.5835	38.6919
ALDH6A1	25.3021	25.27	21.2592	16.2715	19.7921	18.12
ALDH7A1	93.3042	87.6579	88.0387	94.3932	95.7944	97.8716
ALDH9A1	67.3562	61.9539	57.1379	61.2071	65.545	66.6193
ALDOA	526.221	521.36	525.306	472.974	455.487	452.348
ALDOC	9.15007	10.234	9.91172	6.92836	7.84807	5.94307
ALG1	20.4641	25.7194	22.6409	19.8014	20.0169	19.6662
ALG10	16.0373	18.4143	16.0991	18.6557	20.4376	19.582
ALG10B	41.1671	47.5161	44.5856	48.5986	56.4649	57.5941
ALG11	115.074	115.311	112.241	110.002	117.474	112.822
ALG12	22.4075	21.7669	22.8357	25.3017	21.8482	23.8967
ALG13	30.3888	29.3242	27.5486	29.5505	28.1582	29.6734
ALG14	12.8901	14.1308	15.0619	12.5934	13.1721	12.4679
ALG2	27.3832	28.6552	27.9371	23.8089	25.4763	24.0628
ALG3	39.9397	46.2891	44.3593	40.2302	42.2372	40.8943
ALG5	25.4798	25.0732	24.7305	30.163	29.9326	26.9305
ALG6	19.6692	23.0265	21.8154	21.5504	24.0567	23.9798
ALG8	49.6233	51.5634	52.7163	48.4593	50.6367	51.3673
ALG9	43.312	48.9654	47.5175	43.9046	46.3387	44.0945
ALK	34.9972	39.1645	34.4965	22.2394	23.8989	23.3564
ALKBH1	20.0031	18.5393	20.5035	20.0959	18.9299	22.3174
ALKBH2	55.5678	56.4047	54.1251	60.1724	60.9698	58.8067
ALKBH3	12.8234	9.68298	11.0778	12.5169	12.2256	9.26781
ALKBH4	19.342	20.1037	18.8045	21.5711	22.8117	22.3097
ALKBH5	94.8058	90.2556	97.8045	88.9574	88.6546	86.1109
ALKBH6	5.10939	4.25112	4.95591	4.51687	4.10155	4.0729
ALKBH7	16.43	17.1616	18.9002	21.3973	20.3102	16.9978
ALKBH8	26.8823	25.1913	25.7509	27.56	25.8708	26.2239
ALMS1	116.544	119.343	119.766	118.087	114.131	123.804
ALPK1	6.04443	4.92027	5.15025	4.36375	3.78606	4.11447
ALPK2	1.40265	2.16497	1.60345	1.33982	2.48463	2.41054
ALPL	9.11668	9.68297	10.8348	7.50252	5.52129	5.98463
ALS2	45.8835	40.6997	47.5174	44.6321	41.5273	45.923
ALX1	10.3189	10.5489	9.13434	11.7896	10.9636	12.1354
ALX3	4.60848	4.95962	4.32429	5.35898	4.2593	4.53006
ALYREF	340.655	369.658	368.695	401.033	390.691	316.044
AMACR	10.8409	11.0432	10.1976	13.1809	14.0716	14.2975
AMBRA1	57.9051	56.2865	58.0608	56.651	53.7526	55.9805
AMD1	189.614	193.979	197.597	167.048	171.634	170.597
AMDHD2	7.38018	7.36066	7.32778	6.89007	7.21702	6.19243
AMER1	41.8428	40.9358	41.0556	39.4261	38.9639	38.9411
AMER2	8.64915	9.01384	7.8225	4.93793	5.20579	6.40022
AMER3	96.0425	87.7376	92.3624	153.033	145.68	145.003
AMFR	28.318	27.5135	27.3543	26.45	26.5019	24.6862
AMH	10.2855	11.6904	10.5433	9.83747	11.3185	10.0159
AMIGO1	9.71777	11.651	9.76596	11.4834	14.3946	12.0938
AMIGO2	3.3395	3.97559	4.03277	2.2202	3.43112	3.07548
AMIGO3	3.9072	4.13304	4.12994	4.05753	3.27338	3.5742
AMMECR1	34.6633	32.8274	34.0104	29.895	31.1159	35.4503
AMMECR1L	73.6793	73.5823	72.4822	72.8948	71.1451	74.3685
AMN1	20.6485	19.5153	19.1588	27.9251	31.532	32.639
AMOT	20.5707	24.2074	22.9329	30.3542	28.8285	29.6318
AMOTL1	174.885	171.737	178.894	164.095	160.666	169.852
AMOTL2	27.9174	25.1127	25.3622	31.0435	29.5383	27.5537
AMPD2	53.2639	54.319	56.5062	59.5227	57.4591	60.1362
AMPH	41.5756	38.5745	41.9785	33.4932	35.1777	34.7438
AMZ1	7.23106	5.83142	7.61289	7.66959	5.84771	5.51147
AMZ2	128.629	132.957	132.833	155.944	149.462	152.221
AMZ2P1	18.0375	15.513	16.2309	23.3878	23.6669	22.7837
ANAPC1	119.37	120.878	123.407	124.671	125.369	124.948
ANAPC10	8.71631	10.0767	10.9321	10.2972	9.34678	10.4315
ANAPC11	88.7617	90.3739	89.7391	95.0053	96.3451	80.5839
ANAPC13	81.2167	79.8095	82.3057	80.8376	83.3854	82.4407
ANAPC15	14.6558	12.6259	15.5964	12.2798	14.6799	14.1562
ANAPC16	66.8885	63.4113	66.3693	66.2596	59.7475	63.5859
ANAPC1P2	6.27783	6.5487	7.50364	6.86845	5.795	7.09958
ANAPC2	33.294	31.4498	31.0468	37.1295	35.6512	34.5774
ANAPC4	13.9255	11.0212	12.6325	16.3064	16.1298	15.9589
ANAPC5	111.137	110.367	106.259	109.782	108.373	107.886
ANAPC7	172.883	165.867	162.132	149.054	146.785	149.988
ANGEL1	33.2377	34.669	32.9829	31.9283	35.0504	34.9956
ANGEL2	60.2422	61.9551	62.7731	55.3492	58.9191	63.0867
ANGPTL2	44.6813	49.123	46.8374	25.4165	29.5779	30.089
ANK1	11.4876	10.5096	10.6891	9.83746	8.43963	12.2185
ANK2	129.602	134.97	136.187	165.398	157.631	166.818
ANK3	46.1837	48.0996	46.4971	102.316	95.5548	105.228
ANKDD1A	5.87745	7.43939	6.7536	7.42597	7.17764	8.35351
ANKEF1	13.0238	12.2021	14.0902	12.2489	14.0791	14.2965
ANKFN1	1.16889	1.49583	0.923241	1.53121	1.22265	0.748167
ANKFY1	96.3066	95.4912	100.719	101.819	94.3736	104.355
ANKH	60.2328	60.4504	57.0783	50.6756	55.1331	56.022
ANKHD1	107.089	104.977	107.68	115.801	106.882	109.2
ANKHD1-EIF4EBP3	51.8834	62.7667	49.7028	45.7791	52.568	50.8021
ANKIB1	59.8756	61.0888	55.2914	58.7181	61.4825	63.5026
ANKLE1	7.2466	6.29792	7.23947	3.98098	3.74662	4.23914
ANKLE2	138.752	148.983	153.582	139.178	146.982	145.457
ANKMY1	8.57418	8.26116	9.51056	8.41251	7.31485	8.21479
ANKMY2	18.9011	17.3191	16.0822	22.7753	23.8201	23.7304
ANKRA2	7.38018	7.24258	8.35695	7.42597	8.28188	7.23141
ANKRD10	13.291	12.8319	16.0822	12.2107	13.0143	12.0938
ANKRD11	138.92	146.072	150.862	132.02	126.555	131.409
ANKRD12	44.6148	44.9906	45.6711	51.5215	51.8996	54.6096
ANKRD13A	66.6546	66.3239	62.385	55.7324	56.6317	57.435
ANKRD13B	54.8331	52.3506	54.3682	50.7946	54.3444	50.9933
ANKRD13C	40.0062	35.4646	38.8692	42.7563	38.7273	46.7958
ANKRD13D	7.38017	7.16386	7.19088	8.34463	7.1382	6.60802
ANKRD16	7.54624	7.91096	6.99653	10.2941	9.93824	8.35077
ANKRD17	169.837	180.081	181.036	166.358	173.878	186.723
ANKRD18B	3.86827	3.84627	2.86061	4.85766	4.17848	5.27533
ANKRD20A1	1.85009	0.954193	1.0443	2.02882	1.07112	1.47639
ANKRD23	1.23568	1.96816	1.55486	1.26326	1.02546	1.37156
ANKRD26	20.9382	19.2084	19.3861	20.0576	20.0341	21.0706
ANKRD27	43.3122	39.9518	40.7155	43.9046	45.9443	47.0036
ANKRD28	71.6305	80.5727	69.77	76.3259	76.7062	83.0769
ANKRD33B	59.0742	67.3079	58.6924	50.5649	46.3386	46.5465
ANKRD34A	3.64005	3.03092	3.44973	3.90442	3.47056	4.07291
ANKRD36	6.31993	6.89657	8.6854	7.33419	7.57043	7.07047
ANKRD36B	5.02491	5.65314	5.00212	6.09922	5.34723	4.72254
ANKRD36C	5.41928	4.84827	5.35862	5.70573	5.57863	6.07777
ANKRD37	1.2282	0.701942	1.0677	1.14944	1.6565	1.66631
ANKRD39	5.81066	6.25855	5.19884	4.89964	4.73255	5.27813
ANKRD40	246.248	245.929	247.985	258.528	257.682	263.278
ANKRD42	5.00921	3.46389	4.03277	5.39725	4.65367	3.78199
ANKRD44	5.64369	6.6128	5.24743	7.61736	6.46778	6.7327
ANKRD45	0.534405	0.944771	0.777482	1.53121	2.20858	2.86769
ANKRD46	45.0149	45.6198	43.5332	40.077	46.4572	46.2558
ANKRD49	10.7864	12.5564	10.3004	9.87574	11.2397	10.0159
ANKRD50	64.1511	67.6617	61.4139	72.1147	72.4463	79.6265
ANKRD52	65.8865	66.2845	67.7295	75.3306	70.553	74.2665
ANKRD54	18.2666	17.8702	19.2889	17.9524	19.5214	18.0784
ANKRD6	5.36796	5.08022	6.2513	5.21287	5.35536	4.93625
ANKRD63	29.4203	29.0487	32.2614	30.6988	25.5553	26.5565
ANKRD9	21.5178	20.3192	22.5762	14.2728	17.2594	15.8201
ANKS1A	59.8756	58.6091	56.9433	53.7803	54.5415	58.8896
ANKS1B	4.04639	3.89855	3.49392	3.23533	4.26781	5.3012
ANKS3	6.34497	5.5894	6.85077	6.89009	6.31003	6.9405
ANKS6	48.6218	46.6432	45.0882	57.8377	62.1923	58.6818
ANKZF1	13.0905	15.1935	12.924	13.3207	12.1073	12.551
ANLN	139.222	139.454	134.534	131.371	134.161	138.852
ANO10	16.5635	16.4531	16.4709	16.2681	18.8904	15.4186
ANO3	1.16889	0.787326	1.069	1.3781	1.34096	1.45467
ANO4	7.01285	6.92769	7.38523	5.93315	6.42834	6.69115
ANO5	23.6431	23.4594	23.5159	23.7323	23.899	26.3071
ANO6	255.022	263.451	266.247	231.206	241.555	243.982
ANO8	20.9716	23.9711	22.3012	25.4165	27.2511	24.9772
ANOS1	1.73659	2.63731	2.28366	1.79915	2.1297	2.53521
ANP32A	707.346	668.758	689.805	669.529	670.256	665.557
ANP32AP1	6.41852	6.38029	5.47753	5.85798	4.51929	5.12506
ANP32B	292.966	285.527	295.697	323.676	320.821	310.531
ANP32C	2.40472	1.36468	2.2235	2.20508	2.2786	2.20364
ANP32E	415.42	400.123	412.429	428.342	449.519	455.384
ANTKMT	6.64551	5.47132	6.12198	5.01447	4.49593	4.61318
ANTXR1	1808.98	1855.08	1856.97	1361.29	1393.1	1366.54
ANTXR2	190.473	199.678	190.216	198.693	206.45	205.465
ANXA11	11.521	11.8478	12.8755	18.5648	17.9834	20.7797
ANXA2	276.444	271.506	256.172	335.999	336.29	340.531
ANXA2P2	187.64	190.237	181.05	234.485	238.731	233.783
ANXA4	4.40812	5.23516	5.39319	6.46903	6.54666	6.98206
ANXA5	51.7609	56.7985	56.2631	51.7133	50.9133	53.2375
ANXA6	147.297	140.717	144.057	104.305	105.454	102.111
ANXA7	32.9934	34.0477	32.456	36.8999	37.8595	40.2712
AOC2	0.935133	1.10222	0.971828	1.14843	0.867715	1.28844
AOPEP	29.3202	29.4424	30.2209	27.8662	29.4201	29.1332
AOX1	3.47308	3.81815	2.72094	4.9762	5.79735	4.86253
AP1AR	45.8166	46.7222	50.9667	46.9287	50.519	49.3312
AP1B1	92.7029	86.3993	94.1616	83.1396	82.2266	82.7861
AP1G1	49.2229	49.7528	51.6962	53.6654	53.4772	56.3132
AP1G2	2.0981	2.63242	1.93148	2.11003	2.30085	2.60758
AP1M1	60.1091	60.7339	61.1224	61.2829	60.3789	59.4302
AP1S1	41.9764	38.2199	42.999	49.1487	47.7189	48.4582
AP1S2	20.5515	20.8403	20.3409	21.1589	23.6558	22.3457
AP1S3	7.74753	6.1011	6.94795	8.99536	8.63682	9.4756
AP2A1	63.7274	58.6638	62.7357	60.0869	61.9355	60.8073
AP2A2	133.175	128.556	134.194	108.554	106.007	108.221
AP2B1	273.637	274.743	291.475	303.504	293.145	321.55
AP2M1	207.269	194.962	197.937	201.034	190.869	194.003
AP2S1	41.0746	40.2275	40.5696	34.5266	38.6088	33.1226
AP3B1	54.9996	54.8704	55.4863	57.4553	58.7223	61.7153
AP3B2	78.4756	79.1952	78.3706	71.7712	70.2764	70.2764
AP3D1	163.123	174.651	177.778	174.778	165.437	170.1
AP3M1	138.335	141.5	144.507	147.561	149.85	156.045
AP3M2	53.1976	53.5714	58.8874	60.7459	64.7558	66.4539
AP3S1	62.5808	60.223	57.04	61.3211	65.6235	62.8379
AP3S2	61.5901	56.1465	58.875	58.0222	54.6454	63.2604
AP4B1	16.1624	16.6929	16.1228	18.9056	18.2423	19.8452
AP4E1	51.8947	51.2487	54.8541	50.6421	50.3612	51.9075
AP4M1	16.1375	14.4954	14.4821	19.0814	19.5125	19.0249
AP4S1	7.68072	6.17982	6.17057	6.73698	6.15228	7.647
AP5B1	14.5933	16.5712	15.6449	11.7514	11.9495	10.2237
AP5M1	44.7144	47.4307	43.7764	38.9285	40.778	44.3435
AP5S1	10.7864	12.2415	11.6123	10.2202	11.6735	10.6393
AP5Z1	13.9254	13.6191	13.75	13.1293	12.9354	12.3432
APAF1	25.0399	27.7875	26.4841	23.9803	29.7666	27.8632
APBA1	65.2521	61.4824	65.6403	63.8473	64.0853	68.9053
APBA2	78.4427	79.9033	75.7945	73.914	62.1922	72.5212
APBA3	7.88109	9.36809	9.47444	8.34464	8.79456	8.02104
APBB1	67.4225	69.0401	70.7417	67.1776	62.9804	60.6769
APBB2	10.1742	11.6491	10.7322	13.7963	13.0092	12.4174
APBB3	8.71593	8.22663	8.8914	9.53125	9.50441	8.27039
APC	96.0739	102.851	100.039	98.8721	97.3691	100.782
APC2	82.1509	84.195	82.3545	83.3688	72.8403	73.4361
APCDD1	5.34315	5.07771	4.95591	5.3207	5.56072	4.65474
APEH	60.1428	65.576	59.6642	56.6511	53.8711	53.0297
APEX1	272.584	274.621	266.305	281.544	277.217	272.377
APEX2	34.93	29.9149	34.4477	32.1534	33.9556	31.3357
APH1A	212.983	206.455	204.503	202.797	200.85	193.626
APH1B	24.2109	27.0413	25.4107	22.2778	26.2258	21.8187
API5	214.145	224.48	214.317	214.243	218.526	222.466
APIP	23.7388	25.1879	23.3668	20.6953	19.6371	21.3156
APLF	3.77363	3.149	3.44973	5.12931	4.18043	4.44694
APLP1	91.7982	92.4992	98.4364	114.833	106.557	106.847
APLP2	307.563	318.707	314.496	243.142	247.902	238.549
APMAP	93.1361	100.253	95.3265	84.5555	83.37	79.1289
APOL2	1.23568	1.85008	0.728895	0.842209	1.14377	1.20532
APOL4	4.57509	4.56601	3.35256	1.30154	1.10434	1.1222
APOLD1	3.47308	2.79475	4.03277	4.24892	4.02268	4.15602
APOO	14.5265	15.0755	15.8878	15.3494	16.0116	14.5043
APOOL	35.8216	34.3596	34.441	38.5241	40.45	38.0192
APP	522.871	544.143	544.338	502.604	507.1	507.664
APPBP2	153.12	160.088	156.737	152.228	163.981	174.139
APPL1	84.7864	88.2865	89.6905	97.293	101.352	106.141
APPL2	43.2786	47.0369	46.9833	45.7036	43.0259	45.0503
APRT	22.9084	22.9871	18.9002	23.273	21.1778	21.4447
APTR	9.44967	10.4798	10.8004	9.04303	7.46222	7.15452
APTX	33.3941	31.5678	32.6015	31.3495	30.3666	30.1722
AQP11	2.70502	1.81072	2.57518	2.37332	2.91844	2.11962
AQP3	7.04626	5.98302	6.02481	5.81831	6.15227	5.36124
AQR	117.814	117.927	123.555	123.599	123.044	124.678
ARAF	28.8524	30.0326	30.2209	31.2345	29.6962	29.6319
ARAP1	27.7839	31.0946	30.901	28.6317	26.107	24.6031
ARAP3	8.54897	9.95851	9.66879	8.26808	7.88751	7.52233
ARC	10.4524	10.7064	9.18292	2.25848	2.56351	2.99237
ARCN1	202.173	196.725	199.733	195.147	205.501	204.547
AREL1	78.4427	79.5493	73.7056	73.6846	76.3897	72.147
ARF1	424.473	423.405	416.996	400.641	395.58	389.9
ARF3	141.891	143.354	144.107	155.101	153.174	147.328
ARF4	132.842	139.3	142.601	129.8	139.765	132.74
ARF5	69.7269	64.9069	68.2639	74.0291	71.46	69.5703
ARF6	92.8689	99.0331	96.8327	102.584	102.734	103.441
ARFGAP1	44.6814	43.3763	45.8657	40.1533	39.043	36.6555
ARFGAP2	63.6168	63.7664	61.0734	69.8966	64.2835	60.5103
ARFGAP3	34.6629	30.7413	30.1722	35.0623	34.0735	35.949
ARFGEF1	39.3383	41.9592	41.4443	38.0098	38.885	41.5594
ARFGEF2	50.759	51.406	52.5705	54.431	51.426	57.3934
ARFIP1	39.3714	39.125	39.9868	36.0959	36.5976	36.8632
ARFIP2	28.2849	28.3797	26.5769	25.7227	26.7384	25.3513
ARFRP1	12.7232	12.5564	13.9444	13.3207	15.4594	13.0081
ARG2	8.80289	10.8358	9.31325	4.2707	5.22946	5.90293
ARGLU1	54.3656	56.4836	56.2631	48.0386	47.9161	43.1386
ARHGAP1	31.3905	27.986	31.6784	29.1294	27.6455	28.1773
ARHGAP10	15.9291	16.3744	17.3454	14.3542	15.7749	14.2134
ARHGAP11A	180.379	174.795	168.898	175.052	181.35	193.612
ARHGAP11B	5.37808	6.09322	5.47056	6.2849	7.9697	7.65282
ARHGAP12	30.6891	29.7967	29.832	34.6797	34.468	36.4059
ARHGAP17	66.8554	61.9549	64.7173	61.0912	59.944	60.926
ARHGAP18	7.34679	7.16386	5.0045	10.0289	11.2002	10.473
ARHGAP19	65.8234	67.6226	63.2036	87.2905	86.4378	85.574
ARHGAP21	62.0466	63.1356	60.6361	61.857	57.8542	58.0174
ARHGAP22	1.90356	1.53519	1.99214	1.99054	1.02546	1.20532
ARHGAP23	21.0383	20.6254	20.3092	17.2633	17.3918	17.5381
ARHGAP26	10.3857	9.87977	10.5919	8.88054	9.18894	10.8055
ARHGAP27	1.46944	2.40114	1.26335	1.18671	1.34096	1.37156
ARHGAP27P1	1.41693	1.42044	2.02568	1.12817	1.02985	0.990189
ARHGAP27P1-BPTFP1-KPNA2P3	3.11716	4.08787	4.73105	3.42358	3.83176	2.60576
ARHGAP28	22.541	21.8456	24.2447	29.895	28.6314	33.4969
ARHGAP29	29.7876	29.6783	32.4072	65.6842	59.274	64.9986
ARHGAP31	4.40811	3.50326	3.35256	5.16759	4.77198	4.44694
ARHGAP32	53.4975	56.6804	59.81	68.1725	66.7273	74.1418
ARHGAP33	11.3875	12.0053	13.6528	10.9092	12.7777	10.5146
ARHGAP35	195.422	191.611	181.081	253.475	240.093	250.976
ARHGAP36	4.60848	5.27452	5.49035	3.48337	3.74662	3.74043
ARHGAP39	19.9363	22.003	21.2809	19.2921	22.9525	22.4421
ARHGAP4	2.53805	3.22773	2.91528	1.91398	1.41983	1.41311
ARHGAP42	28.7511	30.4609	30.2209	22.5457	24.3296	28.4682
ARHGAP44	15.2612	17.5158	16.8596	13.1676	13.3693	10.7639
ARHGAP45	9.07255	8.11479	8.74715	7.41216	7.42923	5.57292
ARHGAP5	107.228	111.117	106.259	109.591	113.737	115.742
ARHGAP5-AS1	1.6698	1.65327	1.74921	1.7226	2.09026	1.70403
ARHGDIA	749.167	728.027	756.918	734.85	716.752	701.97
ARHGDIB	3.30611	3.10964	4.08135	3.40681	3.82549	3.44952
ARHGDIG	5.24296	5.23515	5.87905	3.90442	4.81142	3.98979
ARHGEF1	19.7693	18.9329	20.1148	18.5648	20.2707	20.2395
ARHGEF10	35.1641	35.6616	32.8931	28.8997	32.6933	32.0424
ARHGEF10L	8.34862	9.21065	8.01685	6.6987	7.33539	7.14829
ARHGEF11	46.7519	44.9505	48.392	55.962	50.6375	53.2791
ARHGEF12	104.79	100.135	99.3104	107.636	104.231	106.141
ARHGEF17	50.6451	52.9423	48.5971	33.612	30.5825	32.3049
ARHGEF18	39.6055	33.7327	37.2171	39.9619	35.809	37.4036
ARHGEF19	3.40629	3.18837	2.96387	1.83743	1.18321	2.07806
ARHGEF2	177.525	180.039	176.267	131.829	139.529	134.526
ARHGEF25	80.58	80.0615	79.4391	64.0004	62.4294	58.9724
ARHGEF26	6.67892	5.27451	6.21916	7.77048	6.31002	7.14829
ARHGEF28	6.04443	6.1011	5.78188	3.02404	2.60294	3.86511
ARHGEF3	7.84769	7.63619	9.23151	13.5122	12.6989	14.0471
ARHGEF39	15.4503	14.8804	14.2025	15.7842	14.6126	15.2103
ARHGEF4	12.6898	12.4383	13.1184	18.9475	16.2876	17.0394
ARHGEF40	10.3473	9.84539	10.7678	6.44477	7.65217	9.14593
ARHGEF6	8.9163	8.58086	8.89141	8.42118	7.21709	8.22884
ARHGEF7	91.7327	94.6253	94.3547	94.3157	87.156	94.5473
ARHGEF9	38.2362	35.2284	34.788	43.4836	39.3583	42.2658
ARID1A	143.556	145.599	144.404	179.568	179.04	178.534
ARID1B	195.784	194.593	202.971	230.229	221.216	223.385
ARID2	130.805	136.155	140.56	176.229	168.832	176.087
ARID3A	18.4336	19.5627	18.1228	19.1007	17.5102	18.3693
ARID3B	32.5256	36.5665	31.1927	34.3354	31.7865	35.8654
ARID4A	18.5673	21.9244	19.5805	22.048	23.8202	24.6031
ARID4B	76.206	73.4084	75.115	76.8624	79.3082	79.5859
ARID5A	3.9072	4.05431	3.01245	4.32548	4.85086	4.65474
ARID5B	0.901739	1.33838	0.971827	1.30154	1.45927	1.20532
ARIH1	131.272	136.544	137.257	134.087	138.661	141.426
ARIH2	89.9944	93.6402	90.172	87.157	84.2734	89.434
ARL1	54.8006	54.2799	54.8541	62.3924	62.9803	68.4479
ARL10	91.1325	90.5704	88.4273	76.2109	81.0431	76.5107
ARL13B	14.8605	15.7053	16.2765	15.5409	17.1158	15.7926
ARL14EP	48.1877	45.5018	48.2464	47.3879	48.3081	49.6199
ARL15	15.2946	15.8627	16.4223	19.5217	19.3637	21.2369
ARL16	54.6324	54.9487	54.2226	44.2492	44.6822	42.8059
ARL17A	37.9293	38.4876	39.2037	39.4582	38.9387	39.3132
ARL17B	36.9381	41.9144	39.7828	41.9982	39.2749	39.7851
ARL2	37.2384	34.5615	39.6176	39.6883	41.0008	37.7497
ARL2-SNX15	5.33655	6.37756	2.84467	2.04605	3.20114	2.78044
ARL2BP	59.1743	62.5058	61.0246	48.5745	49.7302	52.4894
ARL3	44.8149	41.8805	42.1731	44.5171	41.7245	40.9775
ARL4A	13.7919	13.9734	13.0698	14.1628	15.065	13.5068
ARL4C	12.6564	13.9734	12.4382	10.9858	9.18894	8.76911
ARL4D	133.376	132.097	123.167	71.809	74.3784	66.1209
ARL5A	97.0444	103.598	102.421	99.7891	104.667	108.056
ARL5B	171.645	173.898	173.988	177.302	182.673	198.238
ARL6	18.5338	19.5627	18.4629	19.3686	18.2594	19.907
ARL6IP1	359.616	384.155	374.032	357.085	375.029	371.201
ARL6IP4	79.0772	77.7389	75.6494	76.249	74.1816	67.035
ARL6IP5	72.3984	78.9589	74.9203	65.187	71.9727	65.7053
ARL6IP6	65.5189	70.6928	68.701	64.1532	70.4347	72.6866
ARL8A	52.229	48.6902	50.8705	52.3251	49.691	47.8758
ARL8B	73.5338	74.0781	71.1791	71.6559	77.2178	77.3003
ARMC1	70.0282	69.3554	67.0005	75.9439	79.6232	82.8705
ARMC10	37.5578	39.0425	38.8285	40.2703	43.6505	44.7499
ARMC2	2.03714	1.69264	2.08931	4.59342	2.87901	3.20016
ARMC5	23.8101	23.6562	26.2368	21.3973	23.6229	22.9823
ARMC6	73.1993	67.3864	73.1702	69.6279	63.3355	66.4949
ARMC7	29.9881	29.1275	28.8603	27.1771	28.0003	24.0214
ARMC8	47.6201	46.6039	43.5335	41.5314	45.3528	46.2556
ARMC9	17.6989	17.201	17.6855	15.3112	14.2763	12.9666
ARMCX1	9.81795	9.5649	9.57161	10.4116	11.358	10.9302
ARMCX2	39.1708	41.6441	39.1606	39.1963	37.5049	40.9778
ARMCX3	47.4528	46.171	48.7807	54.6988	51.5046	57.9343
ARMCX4	24.8119	23.9711	23.6131	24.2681	25.1215	24.0629
ARMCX5	14.346	14.0288	13.5572	15.8306	14.9166	16.6364
ARMCX5-GPRASP2	15.9997	13.9013	10.5996	12.8851	16.6735	15.3219
ARMCX6	18.3334	17.3978	16.9567	19.6366	19.1271	20.5303
ARMH3	22.3073	22.9477	22.1069	18.871	18.7721	19.2836
ARMH4	15.1276	18.7754	16.1793	21.0528	20.3101	19.7408
ARMT1	36.6339	35.5433	36.4397	33.2254	30.8794	36.1154
ARNT	65.8531	68.0554	68.9929	82.4892	85.2631	87.8146
ARNT2	141.758	142.291	141.921	172.671	162.441	168.315
ARNTL	4.20775	4.01495	5.44177	5.09103	4.73255	4.40538
ARNTL2	22.3074	22.1212	20.8436	20.0959	21.5721	21.4031
ARPC1A	133.043	127.533	129.092	140.482	144.58	138.727
ARPC1B	14.8271	15.5085	13.167	11.9475	11.4763	10.7224
ARPC2	113.204	108.717	119.909	102.468	102.495	103.818
ARPC3	128.036	128.359	124.673	123.597	124.542	118.65
ARPC4	77.4907	78.3744	80.8332	78.2895	73.7844	71.8197
ARPC5	118.282	125.917	117.92	122.872	128.407	131.535
ARPC5L	29.8544	27.8679	27.3056	29.206	29.5385	27.1799
ARPIN	43.5883	48.7634	43.4223	39.7328	40.6112	41.7516
ARPIN-AP3S2	19.0145	20.772	19.9466	17.194	17.7303	12.0616
ARPP19	456.358	463.643	463.976	468.347	487.088	512.621
ARRB1	32.192	30.3871	30.4638	34.2968	33.9555	33.0812
ARRB2	46.8185	46.0136	46.4001	45.5506	41.3696	40.2295
ARRDC1	1.97035	2.04689	1.74921	1.18671	1.57758	1.20532
ARRDC1-AS1	8.11483	7.87234	9.32868	9.1102	7.88751	9.60028
ARRDC2	6.84589	7.55748	6.85078	6.46902	6.15229	6.15087
ARRDC3	29.8877	30.3478	31.4355	31.8089	33.6004	33.2061
ARRDC4	12.2557	12.1627	10.2032	10.4882	10.0171	10.3068
ARSA	2.47126	2.4405	2.57518	2.48815	3.39169	2.61833
ARSB	25.8805	27.7105	26.8198	32.8807	32.9694	32.2501
ARSD	8.04806	6.88833	6.89936	4.89964	6.58609	5.48592
ARSG	7.96264	7.16606	6.79343	6.14642	6.29572	7.85665
ARSI	7.8477	7.67555	8.25978	5.6652	5.24523	5.23657
ARSJ	3.57326	4.21176	3.2068	3.06232	2.99732	2.95081
ARSK	6.34497	6.29791	5.6847	6.31592	7.69033	6.77426
ARV1	25.9472	24.5616	23.4674	25.1869	27.3695	25.9331
ARVCF	9.41722	9.84042	10.0089	5.24414	5.00861	4.94565
AS3MT	24.0113	25.2358	20.7096	30.6348	31.9768	27.3569
ASAH1	34.9306	37.157	38.189	37.8567	36.8739	39.5231
ASAH2	2.75741	1.56701	2.8624	2.10132	1.95177	3.1151
ASAH2B	19.8172	23.5457	21.9168	16.7698	19.8177	21.2804
ASAP1	157.021	167.247	159.895	238.617	234.613	252.687
ASAP2	45.6668	47.8657	45.7876	52.5547	51.4938	56.3203
ASAP3	11.6547	13.1074	11.9038	7.80876	9.07061	8.9769
ASB1	68.4229	70.2993	68.5544	74.9492	71.6179	70.5682
ASB13	39.839	38.1409	37.7032	34.8711	34.6259	35.6995
ASB16	2.18517	1.7151	2.65677	1.80808	2.89205	1.21997
ASB16-AS1	9.87029	10.2903	10.1702	9.82854	9.53083	10.2506
ASB3	23.8417	22.9789	23.4973	27.2089	27.9883	26.918
ASB6	43.3032	48.0233	43.3124	48.134	44.4123	45.3374
ASB7	35.0305	36.8817	38.8207	37.8185	38.1753	38.9411
ASB8	36.5332	34.1655	35.8571	36.7465	38.3723	39.6479
ASCC1	22.2071	26.136	24.6333	21.7418	23.6229	24.2707
ASCC2	62.0798	59.4355	60.1502	57.0722	58.2884	59.0559
ASCC3	157.719	158.549	158.441	166.815	165.122	177.543
ASCL1	32.4591	31.2136	33.1845	13.9715	12.8566	15.003
ASDURF	1.22865	1.18562	1.97676	2.0907	0.874703	1.46226
ASF1A	102.332	103.516	103.081	116.874	118.757	132.519
ASF1B	43.6127	40.9752	37.0715	36.2108	34.7836	33.8709
ASH1L	126.43	122.765	125.014	147.71	143.196	152.647
ASH1L-AS1	1.26907	1.18439	1.36052	0.848434	1.0649	1.24688
ASH2L	65.7525	62.939	61.8993	64.9195	63.927	68.697
ASIC1	18.4336	20.5861	19.2889	23.6939	23.899	24.8942
ASIC3	2.07053	2.32242	1.4091	1.53121	2.20858	2.11962
ASIC4	7.48037	7.40002	7.87109	2.56471	3.11563	2.78457
ASL	10.1185	9.44681	10.6405	7.0432	7.92694	6.19243
ASMTL	15.5952	16.4925	17.2483	16.0761	13.7242	14.3796
ASNS	121.098	115.341	117.202	131.604	136.892	143.446
ASNSD1	87.7012	81.7873	80.4266	83.117	81.3922	86.6835
ASPH	57.3985	59.9188	59.1385	53.5128	55.7783	55.4054
ASPHD1	24.8453	26.8051	26.8198	27.7131	24.2539	23.6889
ASPHD2	14.153	14.642	14.766	10.2086	9.80295	9.93125
ASPM	239.574	251.593	242.979	258.762	256.26	281.643
ASPSCR1	38.3367	36.9209	37.2173	36.5933	37.3472	33.7878
ASRGL1	35.8985	38.2594	34.7879	40.3068	37.8596	34.9516
ASS1	512.39	458.878	547.079	362.86	345.183	341.476
ASTE1	13.1151	11.8567	11.9632	13.4838	14.0229	13.8492
ASTN2	50.0247	57.3886	56.1175	52.1726	55.0544	51.0766
ASXL1	144.932	158.154	160.481	145.915	146.39	146.372
ASXL2	88.8297	91.123	85.9004	84.2501	87.6672	92.0123
ASXL3	10.2855	8.0298	12.1953	12.0193	11.634	14.2134
ATAD1	78.4422	86.7143	80.5066	70.2007	72.8402	75.0977
ATAD2	171.245	184.959	175.251	163.408	167.844	187.723
ATAD2B	28.5856	30.8202	33.6704	38.0479	39.2797	37.8603
ATAD3A	23.4372	22.1249	25.7788	20.0318	18.2724	16.5665
ATAD3B	8.55008	9.9939	9.49315	7.25884	7.83338	7.53743
ATAD5	35.0638	36.1338	32.5044	35.7515	35.6512	37.1956
ATAT1	23.6097	22.0818	22.4956	24.7275	24.806	24.6863
ATCAY	95.5738	96.947	94.6463	61.6655	57.8543	59.5961
ATE1	31.8918	35.4157	34.9822	35.8279	38.0963	37.445
ATF1	43.9467	44.006	40.181	40.1534	39.5949	46.1309
ATF2	53.9984	60.8133	57.5752	65.7227	68.1076	72.1473
ATF3	10.1519	5.90429	6.36492	6.66041	4.92973	3.82355
ATF4	439.944	428.178	426.406	469.897	431.938	447.547
ATF5	14.5933	15.9021	14.6246	11.2537	10.4924	10.2237
ATF6	89.8969	91.6332	91.1481	79.7708	84.3165	83.3264
ATF6B	38.4699	42.5499	41.7357	44.3636	44.9583	43.0559
ATF7	42.5156	44.0298	44.0089	50.122	53.2376	53.9312
ATF7IP	166.597	162.76	167.477	181.322	179.325	184.107
ATF7IP2	10.1853	10.3128	9.66878	11.5217	9.18893	12.0523
ATG10	6.04442	6.10111	6.02481	10.2968	11.6735	8.9769
ATG101	32.8267	29.3635	29.5407	29.3589	26.8173	25.7668
ATG12	71.0969	70.3395	69.4791	74.4876	73.9452	80.2104
ATG13	62.8812	62.5848	62.9191	59.5218	59.2737	63.0459
ATG14	17.6322	18.618	16.6652	20.1724	18.4566	18.3693
ATG16L1	26.8155	27.002	26.091	27.0242	27.0144	25.4344
ATG2A	20.8046	21.4913	21.864	18.4499	16.4848	17.2056
ATG2B	31.7578	35.0317	34.2049	31.7706	31.2342	34.7436
ATG3	31.3905	29.1662	28.1791	29.8166	27.8426	29.8375
ATG4A	7.74753	7.833	7.1423	6.66042	8.32131	7.647
ATG4B	40.4071	35.3069	38.869	36.2493	35.1778	33.123
ATG4C	25.1793	26.1362	23.6132	25.1866	28.2369	29.9644
ATG4D	26.0558	27.5852	28.523	24.3712	25.177	23.4776
ATG5	54.9337	51.406	52.2303	52.2872	53.082	52.9468
ATG7	23.2637	24.534	24.7683	24.7761	22.8411	23.1631
ATG9A	54.4319	53.6097	57.1864	46.5843	49.1776	49.0817
ATG9B	7.22517	7.66318	8.38751	7.37647	7.01989	6.91174
ATIC	208.212	205.112	206.152	224.499	226.25	234.893
ATL1	27.784	27.0021	30.5122	30.8903	29.9326	29.7148
ATL2	91.8007	98.0502	97.9498	110.278	110.464	117.155
ATL3	7.61396	7.47875	8.45412	7.92358	8.71571	9.35092
ATM	65.853	72.3858	68.8955	76.8224	80.8056	87.6905
ATMIN	50.5584	52.5868	51.6955	55.5793	55.4095	55.6063
ATN1	256.701	250.252	253.769	294.166	278.97	303.216
ATOH8	191.548	181.456	184.871	181.628	173.089	169.894
ATOX1	15.0942	14.1702	15.2076	15.8853	16.682	15.2108
ATP10D	20.2703	21.3733	21.8154	49.1487	48.5865	49.8296
ATP11A	44.9823	48.4149	50.7246	54.9284	52.2542	55.3985
ATP11B	33.1938	36.9997	30.2208	42.9477	42.1583	44.8425
ATP11C	61.4119	66.2844	67.2435	76.9766	78.4005	82.6618
ATP13A1	74.569	73.3696	80.8478	69.5889	70.5924	73.3522
ATP13A2	17.7658	21.4914	16.1308	18.5648	16.4848	17.3303
ATP13A3	130.371	138.317	141.773	140.016	146.391	154.432
ATP1A1	1497.13	1576.12	1539.44	1818.84	1803.04	1739.54
ATP1A1-AS1	1.80348	2.08654	2.57601	2.60342	2.16962	1.66247
ATP1A3	344.332	355.046	354.192	237.328	240.483	233.759
ATP1B1	259.833	276.735	261.726	338.418	362.125	349.235
ATP1B2	1.76998	1.49583	2.04073	1.64604	1.34096	1.24688
ATP1B3	84.3201	90.0587	85.8522	76.211	80.2545	81.8303
ATP23	8.64917	9.68296	8.40555	11.1006	13.6059	11.3873
ATP2A1	1.53623	1.61391	1.31193	1.76087	1.73533	1.49623
ATP2A1-AS1	1.16889	1.33838	1.45769	1.60776	1.41983	1.99494
ATP2A2	865.321	945.888	905.192	909.693	932.813	921.335
ATP2A3	6.54532	7.04577	6.94795	2.98576	2.83957	3.03393
ATP2B1	96.4763	103.914	105.822	99.4805	101.074	106.975
ATP2B2	15.662	19.7202	16.568	10.8327	9.34669	7.18985
ATP2B3	64.317	62.7818	66.1262	37.2443	35.4148	32.1253
ATP2B4	43.4789	52.7049	48.0523	35.3306	34.5862	37.1539
ATP2C1	111.912	111.186	114.021	131.78	134.892	130.071
ATP5F1A	540.817	525.685	526.304	551.149	563.031	540.141
ATP5F1B	1067.54	1050.63	1054.18	1038.36	1049.74	1008.39
ATP5F1C	110.801	114.185	113.838	125.014	123.043	122.766
ATP5F1D	58.0723	58.2942	58.6922	59.0629	61.6011	56.6036
ATP5F1E	87.4718	81.38	87.2218	80.4937	82.4154	77.855
ATP5IF1	24.3444	25.1913	23.1272	22.9284	20.5468	20.7381
ATP5MC1	82.4174	84.3915	88.4769	89.4171	86.3291	77.2164
ATP5MC2	219.169	226.32	215.144	240.118	240.172	219.267
ATP5MC3	206.139	210.229	207.662	221.855	219.941	198.865
ATP5MD	72.4986	73.4483	72.2479	75.1777	75.4434	66.9108
ATP5ME	49.8909	47.7454	43.8736	46.5075	48.8232	38.5255
ATP5MF	100.472	100.839	93.0881	103.958	100.085	84.2344
ATP5MF-PTCD1	2.52512	1.72495	1.26557	1.04498	2.06093	2.28635
ATP5MG	108.262	103.718	109.903	106.105	106.913	98.5359
ATP5MPL	48.1877	51.4063	49.9466	49.9906	51.4651	47.3777
ATP5PB	208.312	202.908	204.646	202.145	214.695	210.83
ATP5PD	157.517	155.907	151.054	148.861	150.136	137.061
ATP5PF	68.4021	71	66.228	65.3495	69.3308	69.5433
ATP5PO	169.775	169.529	166.797	166.814	162.599	158.84
ATP6AP1	73.9679	78.0929	77.6897	69.2444	71.815	67.4092
ATP6AP1L	3.50647	3.38517	3.83842	3.78959	3.98324	3.40796
ATP6AP2	56.4026	61.0495	61.6562	54.3544	57.3416	57.8506
ATP6V0A1	85.422	91.79	87.9899	90.9093	89.6011	91.2223
ATP6V0A2	65.6862	70.5749	67.6323	46.2778	52.4514	46.7127
ATP6V0B	32.0916	33.0638	34.4476	32.23	30.485	27.7201
ATP6V0C	134.072	140.634	149.547	122.491	127.379	120.315
ATP6V0D1	46.5848	49.9496	50.4813	47.962	45.8654	44.7179
ATP6V0E1	45.3826	48.0602	48.6836	36.9381	38.6878	35.8242
ATP6V0E2	36.4924	38.327	36.5706	38.7707	35.8794	37.9918
ATP6V0E2-AS1	5.25034	5.63993	4.63097	4.40655	4.30703	3.94136
ATP6V1A	69.827	75.4557	76.0378	76.1344	78.7165	81.1238
ATP6V1B2	116.879	113.361	117.628	111.426	111.765	107.68
ATP6V1C1	50.4251	51.4847	50.7729	50.2587	51.3866	53.8609
ATP6V1C2	9.48447	10.035	8.65684	8.90755	7.59955	7.93715
ATP6V1D	37.4014	38.0231	39.3551	39.273	38.4512	38.4424
ATP6V1E1	59.3079	60.7734	64.7174	56.1921	57.7758	55.8971
ATP6V1E2	7.2466	7.08513	6.46209	13.4739	13.1327	10.8055
ATP6V1F	62.9816	60.3802	59.8096	74.1817	80.5312	72.6865
ATP6V1FNB	1.50283	0.590519	0.728895	1.14843	1.02546	1.45467
ATP6V1G1	102.921	106.236	100.428	104.422	105.415	110.423
ATP6V1G2	8.33154	9.57683	8.81849	7.40612	8.31763	9.86472
ATP6V1G2-DDX39B	5.25382	4.4709	2.9662	4.61132	4.10422	3.48358
ATP6V1H	30.3553	31.5677	29.0062	27.9045	28.9862	28.3851
ATP7A	31.0899	34.3623	34.1564	36.632	37.8991	43.3878
ATP7B	19.3687	20.6647	18.3172	19.5982	21.099	21.1123
ATP8A1	119.05	127.293	122.001	147.863	156.087	160.578
ATP8A2	4.70866	4.1724	4.51863	3.82787	3.70718	3.65732
ATP8B2	44.8152	50.8157	45.7199	44.8997	43.1442	41.1855
ATP9A	128.868	132.884	127.734	173.13	170.132	169.603
ATP9B	9.41724	10.8244	11.2235	12.0576	10.6876	11.4289
ATPAF1	45.5162	44.4393	42.9019	38.8902	40.8174	41.6839
ATPAF2	12.0887	13.1074	11.2721	13.3973	13.527	12.4679
ATPSCKMT	10.4524	12.9893	13.167	12.2107	14.5918	13.7562
ATR	28.0175	32.3156	30.3178	31.6559	33.7974	34.162
ATRAID	56.5026	58.9633	56.3603	58.7564	58.0909	59.0142
ATRIP	16.473	18.5238	17.9258	18.1725	17.6489	17.7812
ATRIP-TREX1	2.26129	0.842181	2.38351	1.0431	1.04444	0.546576
ATRN	95.8749	109.662	104.947	106.259	109.873	105.353
ATRNL1	10.419	10.4702	11.7094	12.3638	12.6988	12.3848
ATRX	147.871	148.51	147.41	161.029	160.198	169.356
ATXN1	11.7548	13.7372	13.993	15.1581	14.1185	14.0471
ATXN10	203.678	197.868	209.55	182.504	185.826	190.378
ATXN1L	30.7226	27.986	30.5123	30.2778	29.8145	27.1799
ATXN2	72.5321	78.6443	80.9933	82.4121	85.4608	86.6496
ATXN2L	208.239	213.574	231.705	233.997	231.921	240.539
ATXN3	22.5411	20.468	23.3216	23.2347	24.9244	25.2682
ATXN7	16.8975	19.4053	17.3454	21.4357	19.6792	21.7772
ATXN7L1	8.48219	9.05321	7.96826	10.5265	10.727	8.89378
ATXN7L2	13.7918	12.4776	14.5274	13.8183	12.4622	14.2134
ATXN7L3	196.755	195.28	189.31	193.556	186.124	180.198
ATXN7L3B	460.671	457.063	450.104	395.447	405.334	407.863
AUH	3.50647	3.62134	4.17853	3.82787	3.15507	4.32226
AUNIP	8.22868	6.6134	7.38523	6.73898	5.75816	6.15141
AUP1	126.064	124.066	121.415	126.699	129.03	122.432
AURKA	69.1255	69.5899	69.7683	73.8371	72.839	76.3024
AURKAIP1	37.7689	35.2678	39.258	32.9571	30.8398	28.302
AURKAP1	0.968527	1.22127	1.89677	1.14926	1.42091	1.57935
AURKB	76.9068	72.0313	74.8721	75.5983	70.1193	72.1884
AUTS2	208.913	214.524	210.281	149.398	159.089	162.455
AVEN	13.9254	13.7766	12.0495	10.6796	11.9495	10.473
AVL9	83.4176	87.0275	85.5607	92.0194	92.7545	95.586
AVPI1	5.5769	4.95962	5.19884	2.79437	3.86493	2.65989
AVPR1A	5.47672	6.1011	6.55926	9.41641	11.003	10.9717
AXIN1	37.4013	35.1105	33.7677	32.6128	31.4709	32.2917
AXIN2	31.858	31.4894	31.8242	34.2969	31.7863	30.2968
AZI2	54.344	55.5268	55.2301	60.9389	61.2057	64.0898
AZIN1	320.848	324.46	322.817	330.205	346.585	342.321
B2M	140.322	151.738	148.626	122.642	130.655	129.166
B3GALNT1	15.8289	16.9254	19.4832	18.5648	18.1411	20.0732
B3GALNT2	108.307	106.076	111.425	112.978	113.057	120.268
B3GALT1	2.07053	3.38517	2.478	3.44509	2.95788	3.07548
B3GALT2	20.9382	20.5073	18.3657	7.96186	9.70162	9.10158
B3GALT6	19.2017	21.6095	21.0866	21.2825	19.8764	19.6992
B3GAT1	17.4986	16.8074	15.4506	15.1198	15.8932	13.0081
B3GAT2	5.11517	5.58657	4.68933	6.17023	5.93884	6.18575
B3GAT3	15.8288	17.4765	16.228	15.9236	15.8538	14.6705
B3GLCT	10.1185	10.7064	11.4665	12.8614	11.9495	12.8004
B3GNT10	5.24296	4.99898	5.44177	5.85659	5.56072	5.6106
B3GNT2	30.5221	32.9849	29.8806	24.383	26.8174	27.2212
B3GNT4	1.86429	2.26119	1.30772	1.92019	0.945749	1.63142
B3GNT5	34.7967	35.504	34.8851	50.4501	49.8091	55.9804
B3GNT9	8.73606	9.0898	10.4128	6.92404	5.77784	5.76129
B3GNTL1	3.91805	3.1619	3.20293	5.1144	4.62741	5.50616
B4GALNT1	74.2621	78.5181	74.6757	75.749	75.4433	76.0923
B4GALNT3	19.2685	25.0339	20.0177	14.7753	13.527	11.7198
B4GALNT4	77.3073	79.5099	83.4229	68.7851	69.7642	68.1157
B4GALT1	20.9047	23.1838	22.4956	31.005	30.2483	29.9642
B4GALT2	51.7608	53.2557	54.3682	52.9003	55.4478	53.2795
B4GALT3	66.6874	69.5902	69.1869	69.0536	71.6572	70.859
B4GALT4	9.81795	11.0213	10.1547	10.6413	8.63683	11.5536
B4GALT5	134.611	135.324	136.382	144.001	148.599	144.003
B4GALT6	10.4524	11.1787	9.71739	9.91403	12.265	13.4653
B4GALT7	10.8866	10.8245	9.23151	10.1054	11.989	11.0964
B4GAT1	43.2454	43.1794	39.7923	38.5075	38.1357	38.8164
B9D1	3.23131	3.89638	3.12667	4.98436	4.62964	4.22785
B9D2	4.00738	3.77811	3.30397	2.75609	3.35225	3.44884
BAALC	5.77727	7.5181	6.17057	4.6317	4.81142	4.57162
BABAM1	42.4436	39.4008	41.4928	42.297	41.4881	41.8918
BABAM2	22.7414	24.7186	22.4956	27.4452	26.2653	26.3071
BACE1	64.4231	68.398	69.7562	59.8368	61.3605	58.0731
BACE1-AS	1.36926	1.65327	1.4091	1.56949	2.1297	1.95338
BACE2	5.44333	6.41598	6.36492	8.61259	7.21708	7.73013
BACH1	82.8176	86.0048	81.0909	87.5408	86.2105	90.6399
BACH2	16.4634	16.8861	16.1793	26.067	25.9496	24.5616
BAD	16.7973	16.1776	15.3048	15.426	15.0256	13.1744
BAG1	80.3462	74.9047	77.2524	55.4262	51.15	47.5854
BAG2	45.4012	43.0837	45.4935	50.768	53.7428	59.3537
BAG3	16.9309	16.4531	15.6449	15.3877	16.2876	14.6705
BAG4	43.3786	41.4867	43.7767	48.1529	46.2602	47.8346
BAG5	76.9074	77.8185	75.4551	80.4976	83.0559	83.3267
BAG6	358.034	364.272	358.412	378.45	366.131	375.027
BAHCC1	6.01104	5.94366	5.87905	6.54559	6.62552	6.15087
BAHD1	77.8092	82.5412	87.7954	77.5498	81.2008	77.0504
BAIAP2	60.8441	59.2388	60.0529	36.5515	39.6343	34.3696
BAIAP2-DT	110.434	102.143	97.8045	70.5842	66.4121	60.8428
BAIAP2L1	1.20229	1.49583	1.21476	2.48815	2.32689	3.03393
BAK1	24.1106	24.9158	22.447	21.5504	20.6651	20.9044
BAMBI	12.0553	12.3595	14.1387	21.8184	20.0341	19.6576
BANF1	142.125	140.239	145.521	147.718	151.004	137.895
BANP	13.0232	11.2574	11.2236	13.5887	12.1467	13.5055
BAP1	101.852	98.5214	103.829	110.584	104.627	99.3683
BARD1	24.2777	26.2147	24.8763	25.5314	27.4483	26.9305
BASP1	429.765	436.602	427.881	385.403	385.892	361.703
BATF3	4.17436	4.40857	3.25539	3.40681	2.05083	1.87027
BAX	73.7672	78.4864	78.5156	72.1535	68.8967	64.8742
BAZ1A	182.702	175.233	188.627	169.19	164.296	180.832
BAZ1B	442.027	454.711	467.263	467.82	461.806	475.586
BAZ2A	235.01	246.412	235.131	286.377	279.573	283.448
BAZ2B	29.2096	28.9654	29.8096	32.3414	25.6556	29.6655
BBC3	4.74205	4.72345	5.49036	6.20108	5.08748	4.77942
BBIP1	11.8435	13.3434	13.758	13.7906	15.9728	14.0773
BBOF1	1.2463	1.25966	1.18787	2.06377	1.7406	1.87027
BBS1	14.1258	17.8701	15.402	16.804	17.4707	18.0368
BBS10	33.9284	36.3306	32.9417	31.2347	37.4653	37.5697
BBS12	3.20593	3.93623	3.25539	2.79437	2.68182	3.40796
BBS2	18.3729	19.2895	18.6186	24.5895	23.918	21.2893
BBS4	30.7892	31.3709	28.7147	34.8708	35.2961	36.3646
BBS5	15.4471	13.1861	14.8812	14.0638	14.0901	14.2549
BBS7	24.8787	24.6009	24.1475	23.962	24.0961	25.2266
BBS9	14.5599	12.7138	12.1467	14.8136	15.42	15.3355
BBX	90.3319	91.6721	94.1111	92.555	94.1364	94.0068
BCAN	1.56962	1.65327	1.89497	0.574265	0.355033	1.03908
BCAP29	31.2669	31.0922	35.272	44.2141	44.2699	45.4819
BCAP31	103.319	105.097	107.277	82.1067	87.5907	77.3416
BCAR1	38.1029	38.5349	38.7234	27.8279	26.8173	27.2629
BCAR3	6.57872	6.14046	7.28739	6.0097	6.82271	6.19243
BCAS2	80.9807	78.9195	78.8072	80.6512	78.8348	84.1992
BCAS3	21.8398	21.3732	22.5927	30.0481	29.4596	32.2086
BCAS4	2.87199	3.54262	3.06104	3.67476	3.54943	3.94823
BCAT1	649.888	632.595	640.105	643.349	672.217	681.378
BCAT2	16.8975	17.5552	15.402	17.3398	16.6031	17.2056
BCCIP	131.345	129.708	131.417	130.163	132.111	126.891
BCDIN3D	10.7389	11.8735	10.8638	11.2175	10.5367	9.15244
BCDIN3D-AS1	3.9213	3.47762	5.21848	3.63444	4.56787	3.48178
BCHE	22.6077	24.601	22.5928	21.0145	23.4652	21.9019
BCKDHA	35.2305	37.3543	35.1279	32.268	31.9838	31.0866
BCKDHB	42.2769	42.5497	37.8974	50.5265	52.0965	52.5727
BCKDK	29.3535	27.8287	27.7915	28.3638	26.6595	26.3902
BCL10	19.9639	21.0978	22.8825	20.3841	20.8218	23.3545
BCL11A	90.9314	92.1448	97.2213	94.0475	99.3814	101.447
BCL11B	69.6276	69.984	68.4576	49.3402	47.561	41.7671
BCL2	59.8758	61.4433	63.6969	42.9476	43.8935	45.1334
BCL2L1	66.783	69.1112	63.3894	67.1904	69.0192	71.2603
BCL2L11	16.0292	17.5947	16.4709	17.9524	17.2735	16.4161
BCL2L12	2.81719	3.55284	3.77773	5.13671	4.55347	5.11032
BCL2L13	67.6889	67.111	69.4297	71.1204	71.8145	75.0557
BCL2L2	23.6477	22.2007	24.2898	21.3744	23.0288	20.8695
BCL2L2-PABPN1	3.04997	1.04824	2.78034	3.47453	1.98341	0.670229
BCL6	1.63641	1.69264	1.26335	2.75609	1.65646	3.07548
BCL7A	186.195	186.738	183.412	174.514	161.225	171.01
BCL7B	45.8167	46.604	43.3389	41.4163	39.1216	37.9434
BCL7C	14.1592	13.8947	14.1387	16.9954	18.4961	17.9537
BCL9	104.457	102.851	109.854	116.364	116.576	118.776
BCL9L	42.1595	41.2899	42.2703	46.8901	45.2739	45.5491
BCLAF1	622.485	614.9	624.159	684.876	678.394	716.195
BCLAF3	11.5878	10.667	11.8066	13.4738	12.3044	12.6757
BCOR	197.201	192.946	195.22	205.049	195.367	193.212
BCORL1	35.9652	39.2036	38.5775	32.3829	32.733	31.0031
BCR	80.7154	80.1601	77.6818	87.7208	80.1815	80.6287
BCRP2	1.40574	1.18636	2.03968	1.68085	2.08333	1.81759
BCS1L	23.209	22.1605	24.7305	21.8949	22.2031	21.0706
BCYRN1	84.6206	77.5812	83.6658	70.4693	70.9868	50.9102
BDH1	13.5581	14.367	17.7827	17.3017	16.603	15.5017
BDH2	16.0292	15.784	15.9364	18.0289	15.8144	17.5797
BDKRB2	1.50283	0.984132	1.21476	1.60776	1.69589	1.49623
BDNF	8.26204	8.4581	8.5513	6.85181	5.91566	6.93619
BDP1	79.6449	79.8248	73.8514	87.4263	80.9249	95.1292
BECN1	53.3143	52.3639	54.2078	56.2087	53.5892	51.8226
BEGAIN	6.87927	5.78621	6.85078	2.56471	2.95788	2.36898
BEND3	39.2714	34.2443	36.1972	35.8281	37.3072	38.9827
BEND3P3	10.2855	11.0213	11.5637	11.4451	9.38612	11.512
BEND4	91.5002	90.846	90.9052	111.005	112.593	116.741
BEND5	7.24661	5.86493	8.06544	7.57908	6.86214	7.06518
BEND6	4.77545	5.51068	4.85874	5.43553	6.46777	6.23399
BEND7	10.1185	10.4308	10.349	11.5982	11.5946	13.0082
BEST1	26.8445	26.3557	26.4965	21.6978	21.963	24.7692
BET1	14.226	13.3042	12.7297	15.9619	16.0904	17.4965
BET1L	28.0513	29.1667	27.1112	31.5791	29.578	28.7173
BEX1	139.914	140.555	138.514	130.79	133.179	118.527
BEX2	19.1424	19.3309	18.7112	20.2919	17.5102	17.1641
BEX3	188.98	185.074	191.719	184.15	185.391	166.903
BEX4	63.2478	65.8918	66.4664	66.9867	72.841	72.1894
BFAR	73.6007	76.3619	75.1138	76.7093	80.8452	78.1326
BHLHB9	13.7637	14.1797	13.2484	14.6088	16.3262	17.8219
BHLHE22	20.1701	20.5068	23.0786	27.9811	28.8676	29.4649
BHLHE40	2.53805	1.88944	1.99214	0.842209	0.709967	0.872844
BICC1	16.0626	14.8787	16.0822	14.2777	16.2482	15.0446
BICD1	160.358	170.708	158.196	156.326	160.823	171.349
BICD2	80.7142	78.3291	82.695	77.4743	75.68	85.612
BICDL1	15.6619	13.5798	16.811	10.0671	10.0171	8.85223
BICRA	23.5429	23.735	27.0141	22.3543	23.6229	19.907
BICRAL	17.7323	18.2637	17.1996	27.407	27.961	30.5045
BID	51.7939	52.3505	52.7651	51.7518	49.6908	49.331
BIN1	24.9455	24.7583	25.4108	26.1437	25.7525	25.3928
BIN3	5.94255	6.61151	7.89925	6.61036	5.88865	6.36777
BIRC2	34.8299	36.6846	33.8164	40.1155	46.063	46.7129
BIRC5	400.948	374.777	386.239	393.883	398.537	375.581
BIRC6	170.81	184.21	181.519	175.58	173.207	179.995
BIVM	33.8792	35.5676	35.1843	37.9812	38.7373	39.3933
BIVM-ERCC5	12.7513	5.86496	10.816	8.62766	5.85669	9.20579
BLCAP	63.5497	55.421	60.685	56.9194	53.2792	55.69
BLM	117.582	124.893	124.673	122.758	115.471	126.55
BLMH	159.69	153.706	157.857	134.47	133.771	135.608
BLOC1S1	30.23	30.6582	28.2084	32.7375	31.0164	26.2766
BLOC1S1-RDH5	1.1271	0.988467	1.33527	1.02366	1.4009	0.737147
BLOC1S2	35.4978	35.0319	33.8161	34.297	35.6513	32.4995
BLOC1S3	9.01649	8.10853	9.23151	7.65564	9.22837	7.647
BLOC1S4	15.6953	17.634	17.5398	15.5408	15.1045	15.2939
BLOC1S5	23.0369	21.1046	20.2725	23.7056	24.1468	25.5209
BLOC1S5-TXNDC5	2.53252	3.77312	3.85411	4.07217	4.20547	3.84052
BLOC1S6	169.979	168.858	174.908	174.664	177.43	186.64
BLVRA	37.2006	33.8113	31.6298	32.9575	32.7331	29.9227
BLVRB	1.80338	2.51922	1.94355	1.60776	1.18321	1.33
BLZF1	19.5356	23.5382	22.8843	23.0432	22.3215	26.4318
BMERB1	31.1904	30.5053	28.6661	24.2297	24.8849	25.3097
BMF	10.0517	10.3128	10.7863	7.15803	8.87343	8.68598
BMI1	92.1539	91.1378	94.8745	105.743	108.871	113.489
BMP1	10.3856	9.09256	10.6405	9.03364	8.99175	9.10157
BMP2	1.30247	1.49583	1.60345	0.918765	0.946589	1.1222
BMP2K	14.6812	15.1007	15.6431	14.0772	14.4203	13.8557
BMPR1A	63.4154	70.6536	70.3532	75.1392	81.1616	81.7472
BMPR1B	7.51377	8.46277	7.09371	5.74176	5.44241	5.02877
BMPR2	89.3626	94.9789	98.5333	93.8187	92.1645	95.6279
BMS1	130.029	129.696	131.845	122.832	124.266	126.378
BMS1P1	2.23918	2.29513	2.61101	2.57944	2.42171	2.88536
BMS1P14	1.53623	1.53519	1.21526	1.18671	1.49871	1.66247
BMS1P2	1.73325	2.96723	2.07565	1.44224	1.82481	1.08363
BMS1P2-AGAP9	4.1197	2.60762	2.86404	3.07403	2.51033	2.78921
BMS1P20	5.77727	5.07771	6.26774	5.35898	4.85086	5.07033
BMS1P22	1.28263	1.34595	1.26026	1.07253	0.971034	0.672437
BMS1P4-AGAP5	1.9083	1.87944	1.95908	1.94551	1.5646	2.56143
BMT2	25.9139	23.8137	24.682	20.7083	20.4285	24.2707
BNC2	9.28367	9.09255	7.19088	10.0671	9.03119	10.7224
BNIP1	9.65099	8.97449	8.50273	8.11498	8.12413	8.93535
BNIP2	65.5851	65.4968	65.0578	68.3632	72.8019	69.5703
BNIP3	63.1148	57.0346	61.7048	49.2252	57.381	54.9414
BNIP3L	117.484	117.452	118.309	101.054	107.149	113.039
BOC	8.70776	7.41796	8.68069	17.2263	16.3676	17.2876
BOD1	109.634	103.679	103.538	113.494	111.921	114.704
BOD1L1	108.564	109.779	113.692	112.307	105.494	118.319
BOK	1.23568	1.02349	0.826068	1.14843	1.73533	1.41311
BOLA1	11.521	9.60424	9.91172	14.0098	13.8031	14.5459
BOLA2	6.69231	5.75053	6.73367	6.81772	5.42576	5.99463
BOLA2-SMG1P6	23.2178	22.599	24.0589	27.0896	27.0602	25.5389
BOLA2B	14.343	11.3418	13.3292	13.6399	15.4613	10.786
BOLA3	21.2721	21.0977	20.212	19.2538	18.2989	18.9095
BOLA3-AS1	23.5763	22.4361	21.5239	20.1723	21.5722	19.533
BOP1	140.956	140.874	145.273	144.919	143.393	131.909
BORA	26.6319	23.6493	19.5745	22.1736	23.7627	28.6841
BORCS5	23.7097	25.9786	25.5079	25.1485	24.3328	26.5566
BORCS6	7.41358	7.67555	6.17057	5.39725	5.6396	5.65216
BORCS7	23.7029	22.6057	23.0535	24.3984	26.1922	26.6024
BORCS7-ASMT	1.17516	1.83268	4.19182	2.80474	2.52509	3.18509
BORCS8	8.73963	9.39321	9.27155	10.0242	8.30287	8.09825
BORCS8-MEF2B	1.41235	1.42928	1.11815	1.3014	1.63534	1.04058
BPGM	32.1251	34.2836	34.7395	36.3258	35.1388	34.9929
BPHL	11.1537	11.1	10.0089	10.5265	9.14951	10.099
BPNT1	43.8467	43.2187	43.1932	42.6798	41.5272	40.9361
BPNT2	132.274	139.457	143.767	131.101	135.861	134.611
BPTF	267.504	274.16	273.696	305.225	289.978	323.519
BRAF	43.0451	44.1634	44.8453	44.7085	47.3639	49.2891
BRAP	84.9211	83.2492	84.346	86.0866	79.308	82.703
BRAT1	41.8428	38.5741	43.485	46.201	44.6031	48.5
BRCA1	263.675	262.345	250.073	285.777	276.371	299.673
BRCA2	48.7554	51.0517	51.0644	57.0339	56.3162	60.8428
BRCC3	33.8949	31.9616	31.5327	35.2537	37.6232	38.4836
BRD1	88.6274	85.6503	90.1274	80.8818	84.4749	86.4436
BRD2	429.964	427.109	436.747	491.664	491.919	497.119
BRD3	163.446	163.085	162.086	162.187	162.098	170.679
BRD3OS	34.3115	36.0049	35.7099	27.5152	24.597	28.7241
BRD4	168.07	165.87	172.628	172.595	166.625	175.918
BRD7	86.3063	86.0266	84.6824	85.3417	86.252	85.5451
BRD8	65.6529	66.3633	64.9602	61.053	64.7555	63.0865
BRD9	51.8591	48.8048	51.6934	51.5963	53.0034	47.7479
BRF1	33.9799	33.4848	36.2405	36.5453	36.0733	34.2796
BRF2	14.3726	13.7894	13.7694	14.6271	16.8981	13.1895
BRI3	37.0675	36.7242	37.8003	40.9955	40.502	36.1151
BRI3BP	112.069	122.373	119.973	96.8645	97.1011	102.156
BRINP1	6.91267	7.833	6.89936	7.42597	6.66496	6.5249
BRIP1	164.299	175.197	175.786	168.958	171.315	198.155
BRIX1	80.5799	78.1716	74.5316	85.2828	81.2404	88.3135
BRK1	102.553	101.71	103.683	97.1489	99.5392	95.7111
BRMS1	29.1532	28.3797	26.6255	27.981	28.8285	25.0603
BRMS1L	19.9029	20.1924	19.4346	19.6748	20.1919	21.8603
BROX	57.4371	55.9719	57.7693	51.0246	52.925	54.443
BRPF1	60.2102	56.0898	55.1944	59.7893	57.3808	53.3202
BRPF3	73.1664	77.5025	76.5236	63.8856	61.3642	64.8741
BRSK1	31.5909	32.5519	31.1925	33.4548	32.93	36.78
BRSK2	54.3651	55.027	55.8743	45.053	46.6541	41.6422
BRWD1	73.4005	72.8975	77.3494	83.0623	87.117	87.6899
BRWD3	28.7524	31.4498	30.901	35.2539	35.2568	36.9878
BSCL2	2.38938	2.13955	2.2928	4.0753	2.24865	2.74133
BSDC1	20.0031	21.0978	20.2121	21.9333	20.5469	21.6109
BSG	338.22	355.606	368.278	266.368	280.581	256.843
BSN	71.4967	75.9674	71.3735	84.4407	81.2404	81.2069
BTAF1	67.5899	72.5042	67.584	67.7895	72.8003	72.8954
BTBD1	80.7464	83.2103	84.4428	93.0528	92.402	96.4577
BTBD10	18.3335	16.3744	15.9364	18.4883	21.1383	20.4472
BTBD11	23.3092	25.0733	21.7668	16.2299	15.1439	18.9096
BTBD17	14.8271	16.3744	14.1873	0.689098	0.788841	0.54037
BTBD2	98.9133	95.0576	104.072	104.192	102.024	107.929
BTBD3	49.5236	45.4627	50.7728	59.9809	62.3103	67.7422
BTBD6	39.7056	35.3072	35.128	36.785	35.8878	33.8293
BTBD7	84.921	83.29	88.3297	92.1328	96.6222	101.695
BTBD8	1.56962	1.29902	1.74921	1.99054	1.73533	1.99494
BTBD9	20.6709	19.2479	19.1432	22.4308	21.6116	20.8629
BTD	16.1018	15.6774	14.0416	15.1988	16.8069	18.121
BTF3	579.986	575.581	565.408	584.394	600.735	581.445
BTF3L4	174.883	175.391	178.51	178.07	177.62	188.134
BTG1	82.3157	83.6424	80.4105	144.114	138.344	147.12
BTG2	31.7244	33.4572	30.2694	15.7322	16.0115	14.7536
BTG3	59.8799	62.1167	57.2368	56.3568	53.6886	54.912
BTG3-AS1	4.47013	4.20697	3.98172	3.39475	3.49532	3.10494
BTN2A1	30.3381	35.0631	29.4305	29.8176	30.7923	30.8692
BTN2A2	12.3732	16.4531	12.6941	10.706	10.3012	10.6902
BTN3A1	11.7311	11.8901	11.9918	13.2352	14.1128	12.889
BTN3A2	3.85775	4.15816	3.64865	4.3727	3.46343	4.14415
BTRC	44.3145	43.7307	44.3107	43.1003	43.223	41.7669
BUB1	102.32	98.7582	100.187	103.999	100.093	111.254
BUB1B	106.69	110.014	105.333	116.553	118.309	127.75
BUB3	284.684	279.979	275.047	290.222	281.896	282.146
BUD13	28.5188	30.3478	27.9857	30.2395	30.4061	30.9618
BUD23	64.9174	66.9536	66.272	66.6419	63.179	63.2122
BUD31	53.3744	51.8337	54.2512	55.5698	51.3599	52.9953
BVES	89.0296	92.3016	89.6405	68.3258	75.2453	74.7235
BYSL	81.0474	80.6908	76.6208	74.2971	72.9192	67.0352
BZW1	391.475	377.747	375.376	384.15	405.066	398.797
BZW2	170.041	169.058	168.204	145.455	148.956	144.666
C10orf53	5.47672	7.04577	6.99654	6.77525	5.83678	6.35867
C10orf88	18.7676	19.2871	17.637	20.1342	19.0876	22.4421
C11orf1	14.1926	14.1308	12.4868	14.8518	14.9073	15.0446
C11orf24	37.8022	38.5742	41.8815	28.0577	27.4877	29.9643
C11orf45	0.734769	1.37775	0.923241	1.30154	1.34096	1.53779
C11orf49	13.892	12.0053	14.4788	14.0097	14.3552	15.2523
C11orf54	15.9625	15.351	14.6246	19.1389	14.789	18.7433
C11orf58	263.679	261.005	260.326	272.958	273.93	278.863
C11orf68	17.4318	14.4457	17.6855	17.9141	17.6284	19.2005
C11orf71	3.9406	4.52665	3.88701	6.31592	5.87622	5.31968
C11orf80	4.44151	4.21176	3.88701	5.01448	5.99453	5.44436
C11orf95	86.1567	91.0821	84.8319	80.9574	78.0066	78.2562
C11orf96	22.6413	22.1999	22.1069	22.0098	22.1637	19.5329
C11orf98	38.2555	36.6932	35.6735	31.5322	27.4135	30.1797
C12orf29	49.3109	46.6847	46.8237	48.5883	48.3379	52.5491
C12orf4	35.7653	31.8827	31.6783	31.2729	31.0369	34.1202
C12orf43	57.404	51.1308	52.5702	53.015	50.6376	51.9078
C12orf45	26.0808	25.7818	28.5203	27.7897	26.3046	26.5149
C12orf57	151.91	146.268	150.277	120.459	125.409	109.299
C12orf60	2.2375	2.71603	2.18649	3.17715	2.48463	3.44952
C12orf65	37.7684	36.8027	37.0231	39.0438	38.2149	36.6136
C12orf66	14.8938	13.1861	14.6246	15.5791	16.4059	15.377
C12orf73	14.059	13.6978	13.0212	13.2825	13.0932	14.4212
C12orf75	68.7918	69.5122	65.1058	56.1535	58.1698	52.4479
C12orf76	11.6212	12.0446	13.2642	12.2872	14.4341	14.3796
C14orf119	34.396	37.0146	34.9514	35.407	37.0315	34.7436
C14orf132	627.726	617.274	594.782	662.072	646.517	640.142
C14orf28	2.13732	2.32242	2.91528	3.33026	3.03675	2.99237
C14orf93	21.3723	21.6488	21.5239	19.0241	18.2595	18.1615
C15orf39	73.5338	71.9919	71.9565	59.3305	58.0909	59.5545
C15orf40	31.0568	29.5609	29.3014	26.4901	29.1848	27.9704
C15orf61	11.6861	11.8872	10.4462	11.8279	14.789	11.9276
C15orf62	5.84406	6.84897	5.92764	4.01926	4.33818	4.15603
C15orf65	1.26907	1.61391	1.36052	2.44987	2.28745	2.20274
C16orf70	21.7863	22.9899	22.2861	21.7461	22.4593	21.5849
C16orf72	52.7627	51.6028	55.7287	66.4502	59.2346	60.5104
C16orf87	24.2108	23.9318	24.2447	29.7418	29.8935	32.0424
C16orf91	10.9867	10.3915	10.1547	11.1006	10.4509	9.64185
C17orf100	6.34497	7.59683	5.78188	8.00014	7.72976	7.06517
C17orf113	3.67344	3.85751	3.15821	4.2872	3.43112	3.32484
C17orf49	24.0565	24.2402	21.2183	30.5409	32.382	28.8245
C17orf58	10.753	9.683	9.42586	17.9906	18.5356	18.2447
C17orf67	5.5769	5.51068	4.32429	4.82309	4.2593	4.03135
C17orf75	37.0341	33.9295	33.6705	33.9141	31.9047	33.0813
C17orf80	120.252	116.547	114.372	120.883	117.008	125.383
C17orf97	1.1355	1.18094	1.35246	1.14843	1.02546	1.95338
C18orf21	19.0681	14.8787	17.1511	20.0193	20.7835	16.5823
C18orf25	27.0829	28.9699	30.7554	29.4736	27.0539	30.9205
C18orf32	12.6735	13.1662	11.5687	13.8179	12.4993	16.9735
C18orf54	35.1306	37.9446	35.9055	39.5029	41.7639	48.3338
C19orf12	30.2218	29.1274	28.2775	35.1008	39.0428	33.3722
C19orf25	15.0942	13.3829	13.4585	13.2825	12.5411	13.8809
C19orf44	10.251	9.90944	10.2648	9.8854	10.5298	11.4531
C19orf47	15.5951	17.0436	18.4143	16.804	15.5777	16.5407
C19orf48	91.1666	88.799	88.7679	95.1204	93.5052	90.4336
C19orf53	53.8647	52.0357	55.4857	54.163	53.7922	49.2894
C19orf54	14.3595	16.1776	14.576	12.67	12.8566	12.4263
C19orf57	5.076	3.81815	3.88701	4.55515	3.66775	4.6963
C1D	27.8967	23.686	26.2655	29.0725	33.7	35.0249
C1GALT1	23.977	26.6871	25.0221	23.1581	23.8595	29.4656
C1GALT1C1	9.38382	11.6904	8.79423	9.79917	11.7523	10.9718
C1QBP	291.965	276.491	281.37	267.138	267.931	261.963
C1QL1	150.975	153.116	154.748	60.7085	64.5586	65.5806
C1QL3	9.15007	8.3447	10.3004	10.7561	10.7664	9.51717
C1QL4	16.43	15.0755	18.0256	8.84225	8.87344	9.60029
C1QTNF2	2.17071	2.36178	2.57518	2.48815	1.89308	2.20274
C1QTNF4	13.5915	11.3362	12.4868	12.938	13.6059	12.6757
C1orf109	20.1034	19.9169	19.1431	21.3973	23.8596	23.8551
C1orf112	21.498	23.9918	21.8273	22.404	22.021	22.6654
C1orf115	21.5727	23.2626	19.3861	28.0194	25.9891	26.7643
C1orf122	11.8599	11.2001	11.124	11.5701	10.9872	9.10493
C1orf131	22.0736	23.3021	20.7465	21.0145	20.6652	22.3175
C1orf159	4.80884	5.70749	5.87905	4.93792	4.49593	4.53006
C1orf174	9.48401	11.6904	10.8834	10.6413	10.9636	10.5562
C1orf198	113.208	115.916	116.073	102.356	99.9338	111.044
C1orf21	52.5957	51.1304	50.9186	60.3257	56.6711	59.4714
C1orf216	22.4076	19.7989	21.3295	23.2348	20.5864	20.3226
C1orf35	16.6638	17.5553	17.9285	15.5026	13.8425	15.7511
C1orf43	316.548	339.418	332.09	336.452	345.274	340.524
C1orf50	6.81248	6.17982	6.41351	7.15802	5.87622	6.27554
C1orf52	37.0007	38.0231	39.3549	32.1151	33.5216	36.8216
C1orf53	3.97399	3.89687	3.15821	3.78959	4.10155	3.28328
C1orf56	4.55294	4.75258	4.39222	5.36455	6.13912	5.02486
C1orf74	10.9867	9.25001	10.6405	12.4403	15.3017	14.8368
C20orf194	24.2442	25.7424	22.8843	25.9907	28.5131	27.8864
C20orf27	67.2217	63.1757	65.3488	61.2056	59.2739	54.8996
C20orf96	12.3559	12.517	11.8552	13.8566	12.5411	11.6783
C21orf58	8.71594	8.69894	7.77391	8.2298	7.49314	8.93533
C21orf91	47.4862	47.8637	46.4489	51.2158	54.3836	59.0974
C22orf23	3.9072	4.40856	4.12994	4.93792	4.45648	4.57161
C22orf39	51.4603	51.7602	48.9264	48.6128	49.6513	51.1596
C22orf46	42.878	41.2114	40.0353	42.3735	40.1076	42.9724
C2CD2	13.5915	15.9807	14.3331	11.8279	13.8031	12.551
C2CD2L	18.9679	22.0818	21.5239	21.2442	19.0877	19.5329
C2CD3	55.0336	54.7127	53.2991	55.6554	58.4452	61.7153
C2CD4C	10.586	12.0053	10.3976	5.62692	4.92973	4.98721
C2CD5	60.0762	59.1994	59.3728	64.3061	65.7811	67.783
C2orf16	3.43969	3.93623	3.44973	6.0097	5.00861	4.86253
C2orf27A	6.91267	6.64515	6.0734	6.66042	6.34947	5.6106
C2orf42	8.4154	10.2734	7.91968	8.26809	8.16357	8.47819
C2orf49	27.35	26.2934	31.3383	32.2299	33.6792	37.1128
C2orf68	47.5866	49.3198	44.6024	57.7611	55.3697	55.9389
C2orf69	28.0177	27.7498	30.4638	29.7419	34.823	33.7878
C2orf72	7.41358	7.36066	7.91968	6.43075	7.84807	6.35867
C2orf74	13.3577	14.5638	13.7986	12.9762	13.9608	13.0081
C2orf76	3.67344	3.73943	4.81015	5.16759	4.2593	4.32226
C2orf81	5.94424	5.03835	4.2757	6.04798	5.87622	5.07033
C3orf14	42.6447	47.3123	43.0475	51.0241	49.8093	51.2009
C3orf18	6.57873	7.12449	6.60784	10.2968	10.6481	9.26782
C3orf33	5.14278	4.05432	4.71297	5.01448	4.61423	4.4885
C3orf38	32.2587	35.9763	34.3021	34.029	35.0202	36.4476
C3orf52	2.67162	2.24369	3.44973	3.02404	3.11563	3.78199
C3orf62	7.81431	8.06917	7.4824	6.27764	6.62552	7.27297
C3orf70	9.5508	9.13192	9.57161	13.7035	14.0003	13.1744
C3orf80	5.13859	4.79677	5.07213	4.07654	4.04823	3.76232
C4orf3	58.9411	59.5923	59.0324	65.379	62.2704	61.9229
C4orf33	5.84406	5.86493	5.92764	5.89486	6.78326	5.98463
C4orf46	78.3761	81.7155	76.8148	80.0783	84.6309	87.897
C4orf48	20.2369	16.8468	19.0945	18.2585	20.6651	15.5017
C5	5.07257	6.13474	5.73329	6.58387	7.09876	7.43921
C5orf15	70.5283	76.4397	72.5881	72.3832	74.7333	78.0068
C5orf22	50.0916	50.3037	46.3999	49.5317	51.2682	54.7753
C5orf24	117.749	123.711	122.778	145.227	147.651	162.787
C5orf34	10.7864	11.1	11.7094	11.9045	12.9355	12.0938
C5orf51	57.3377	57.0346	56.3117	55.4645	55.8824	58.1831
C5orf63	2.93878	2.32242	3.10963	2.94748	4.18043	4.77941
C5orf66	3.07943	2.72083	2.23827	2.72358	2.05767	1.49887
C6orf120	80.6963	81.4655	77.0976	88.1373	87.5679	87.4025
C6orf136	6.6789	6.17982	6.17057	6.23936	6.27058	6.85737
C6orf226	1.23568	1.2203	1.4091	1.26326	1.02546	1.57935
C6orf47	21.005	21.2552	19.5804	22.316	22.0848	22.9824
C6orf62	96.1151	93.7557	100.158	92.4856	90.7325	94.9827
C6orf89	94.0396	96.5907	95.3264	100.554	97.803	98.4103
C7orf25	8.21504	9.01384	8.50272	14.4308	14.0791	12.9665
C7orf26	40.1063	39.8731	39.9381	37.4357	34.5864	34.7021
C7orf31	29.3534	28.734	29.2006	44.4402	41.6061	46.2139
C7orf50	30.2552	30.9381	27.9858	29.3591	27.0146	26.0162
C8orf31	5.40993	6.1011	4.76156	4.55515	4.8903	4.4885
C8orf33	87.6261	87.8545	87.4556	98.5651	94.5307	98.3709
C8orf37	3.07235	3.77878	2.91528	5.74175	5.04804	5.07034
C8orf44	1.06308	1.23465	0.72803	1.15528	1.25281	0.914404
C8orf58	3.23122	2.69473	3.4552	5.18426	3.90381	4.87181
C8orf76	17.8902	21.0312	18.7367	19.975	22.0922	21.2159
C8orf82	26.1476	23.7743	25.3136	26.6414	25.9102	24.9357
C8orf88	19.5308	16.6449	18.0161	21.2127	22.3696	24.4211
C9orf116	1.93695	2.16497	2.72094	2.52643	2.40576	1.91183
C9orf16	19.9029	19.2871	17.1025	15.1963	17.6285	15.003
C9orf40	23.9436	26.7264	25.0221	29.4356	30.9976	29.7565
C9orf64	42.3105	41.4473	37.3633	38.2009	35.967	38.5258
C9orf72	20.3705	20.0744	21.038	24.1152	23.3467	25.3929
C9orf78	61.8793	61.6399	57.4778	63.1583	62.7445	61.9234
C9orf85	13.0238	14.1702	12.8269	14.0097	12.8171	12.8419
CA11	31.7914	33.4575	33.5734	30.1248	26.5412	26.3902
CA12	45.5497	52.4683	47.7114	36.5168	38.7665	39.6895
CA5B	0.795368	2.07369	2.05193	2.35734	2.37408	2.60015
CA5BP1	17.5384	17.3681	15.8925	18.5105	16.115	15.3275
CAAP1	33.5278	37.3933	36.1968	32.6508	34.1921	35.1176
CAB39	85.8237	95.2158	90.9054	88.1165	91.7316	87.8133
CAB39L	3.10575	3.10964	3.2068	4.28721	4.92973	5.195
CABIN1	69.0934	67.3472	71.3732	83.5985	78.3609	83.4518
CABLES1	17.5987	18.185	17.1511	11.1006	13.0537	13.2159
CABLES2	22.7748	21.885	25.7023	23.1964	24.4905	23.5226
CABP7	9.28854	10.6829	9.27747	1.9938	1.73989	1.73196
CABYR	4.10757	4.25112	3.78984	7.61736	7.17765	7.27297
CACFD1	14.9607	15.7053	16.2765	15.1963	13.0144	13.2575
CACHD1	58.2062	62.9774	60.2959	59.7512	58.8004	64.708
CACNA1B	48.5551	52.5868	51.9879	41.3783	40.6593	40.1045
CACNA1C	9.90761	10.8172	12.0981	12.7083	11.7129	11.7527
CACNA1D	1.42883	1.38178	1.23979	1.74625	1.90344	2.05237
CACNA1G	3.13914	3.58198	3.2068	0.650821	0.315596	0.748167
CACNA1H	60.4097	65.1437	63.2603	34.2584	33.8766	31.045
CACNA2D1	125.494	140.913	133.952	169.992	170.802	180.204
CACNA2D2	7.68072	7.20321	7.14229	3.90442	4.53536	4.6963
CACNB1	8.31521	8.58087	7.67674	8.57431	8.95231	9.51717
CACNB2	4.30793	5.35324	6.0734	7.1963	6.42834	6.98206
CACNB3	34.2622	32.9455	34.4479	34.0672	35.257	34.2032
CACNB4	8.01466	8.30533	7.82251	8.30636	7.13821	9.60029
CACNG2	2.00374	1.85008	1.36052	1.22499	1.18321	1.82871
CACNG4	97.6109	102.064	93.9175	43.9429	46.1809	46.2556
CACNG5	3.30611	3.30645	2.72094	1.7226	1.57758	1.91183
CACNG7	5.20957	6.92768	6.85079	6.81353	5.67903	5.6106
CACTIN	50.7276	53.6029	51.2475	47.1137	43.655	44.4673
CACUL1	61.3783	60.1442	58.4495	50.4884	53.3979	58.6402
CACYBP	204.068	196.096	195.711	197.096	203.614	195.46
CAD	300.457	307.51	311.084	331.431	330.789	324.344
CADM1	60.1759	62.1519	65.5425	67.9821	68.6997	70.0272
CADM4	15.1944	15.351	15.7421	8.34464	8.55794	7.68856
CADPS	1.87017	1.33838	1.26335	1.33982	1.3804	1.78715
CALB1	3.97399	3.50326	3.40115	9.225	9.46501	9.72494
CALCOCO1	17.2983	14.4851	12.7783	17.0336	19.6793	15.0446
CALCOCO2	54.7327	53.1777	53.3971	60.1734	58.6427	58.1411
CALD1	210.826	214.245	212.224	197.85	205.986	222.139
CALHM2	6.57873	6.29791	7.62817	5.28242	4.41705	5.31969
CALM1	310.451	311.936	305.763	249.069	247.612	245.236
CALM2	528.971	530.224	499.265	504.361	516.569	518.328
CALM3	278.251	275.514	279.212	298.349	295.71	284.534
CALML4	3.49448	4.75829	3.63849	1.75587	2.25698	3.7866
CALN1	24.4112	23.6564	23.1273	22.1628	19.8763	21.9434
CALR	679.535	715.667	706.835	651.486	658.717	600.49
CALU	389.831	414.981	406.258	357.433	375.502	363.89
CALY	3.67344	4.36921	3.59549	2.7561	2.52407	1.82871
CAMK1	4.20775	4.40857	4.51863	5.35898	4.81142	5.02877
CAMK1D	68.3242	68.6071	67.0492	55.7323	55.0542	56.6038
CAMK2D	43.3122	43.2188	46.1086	66.8712	63.967	66.9936
CAMK2G	27.2496	27.8679	26.8684	22.2011	19.5609	19.0342
CAMK2N1	12.5563	14.9968	13.7015	9.9523	7.33539	8.64443
CAMK2N2	19.1015	20.5861	18.8516	14.048	14.5129	11.7198
CAMK4	126.198	135.678	126.52	133.705	139.961	142.882
CAMKK1	9.01649	8.85639	9.23151	6.12454	6.46778	4.4885
CAMKK2	121.985	122.848	119.282	138.605	132.983	130.249
CAMKMT	9.28364	9.32873	10.0575	8.68914	8.67625	8.14571
CAMKV	102.954	101.947	103.928	50.7184	52.0566	50.3278
CAMLG	49.9242	53.374	51.5502	52.9764	56.0007	55.2739
CAMSAP1	180.528	181.771	181.47	175.388	181.016	181.198
CAMSAP2	161.628	159.763	160.721	180.974	188.039	201.43
CAMTA1	25.7135	26.6477	27.5486	25.5696	24.7271	23.4811
CAMTA2	18.6341	18.6967	17.9284	21.3591	20.113	18.868
CAND1	548.884	572.932	552.043	611.796	634.893	659.293
CAND2	27.0811	29.1112	27.1826	26.5837	24.6767	24.876
CANT1	156.02	166.386	159.269	164.136	155.775	157.928
CANX	742.48	784.335	775.833	586.594	624.819	595.994
CAP1	91.3552	88.7686	89.2432	83.9009	84.6763	81.314
CAP2	33.9619	32.6699	34.9336	31.0818	30.0513	36.572
CAPG	1.53623	2.08625	1.069	1.07188	1.34096	0.789726
CAPN1	46.3839	43.6791	43.4849	42.5512	40.3442	40.437
CAPN10	13.4913	16.4531	12.7297	12.2872	13.0932	11.7198
CAPN10-DT	1.56962	2.12561	1.50628	1.11015	0.986026	1.20532
CAPN14	1.1355	0.511797	0.874655	1.60776	1.93251	1.24688
CAPN15	33.3941	32.0402	31.6784	30.6988	28.7103	30.2968
CAPN2	115.479	114.07	115.975	152.683	145.96	149.161
CAPN5	8.382	9.40745	8.79423	8.00014	8.32132	7.14829
CAPN7	38.3699	36.2913	37.1202	45.2062	43.2228	52.0321
CAPNS1	71.8977	71.5988	71.3724	77.3219	81.0025	75.0977
CAPRIN1	614.061	605.895	607.76	632.773	644.212	655.021
CAPRIN2	6.51194	7.08513	6.94795	8.49775	7.17764	8.22884
CAPZA1	197.092	207.159	206.006	206.393	210.87	227.371
CAPZA2	86.7244	84.5875	88.573	86.0101	92.5983	95.9189
CAPZB	63.5158	63.1346	61.3163	67.1019	65.7812	62.6301
CARD19	9.01648	7.20322	8.84282	5.85659	5.91566	5.4028
CARD8	17.3316	18.5393	16.6166	18.3734	18.9231	18.8264
CARF	5.84406	5.62876	5.6847	7.1963	6.19172	7.27297
CARHSP1	133.299	130.16	127.536	110.966	114.076	103.481
CARM1	106.673	107.083	111.303	118.117	113.522	114.602
CARMIL1	3.43969	4.40857	3.25538	5.09103	4.81142	5.77683
CARMIL2	32.4593	31.1742	31.5813	23.2347	20.8622	19.7822
CARMIL3	5.94424	7.16386	5.83046	8.2298	7.65089	9.51717
CARNMT1	9.51742	9.48617	11.2236	10.3351	11.5157	11.4289
CARS1	50.6584	49.9099	56.2631	53.015	52.8453	53.4037
CARS2	26.7821	27.4743	25.9453	20.8997	21.6116	22.2758
CASC3	173.95	178.74	179.721	190.929	187.247	193.084
CASD1	42.8111	44.7538	44.8451	45.5501	43.3019	46.1307
CASK	49.4569	48.4145	47.323	50.0287	44.6826	45.3828
CASKIN1	7.75826	9.88549	7.80727	7.11347	7.88385	7.7518
CASKIN2	69.3286	71.501	72.5256	64.7429	67.4594	61.6881
CASP2	54.2329	55.9331	60.1987	57.6844	59.3527	62.7541
CASP3	29.3534	30.7412	27.5	28.6319	29.9328	32.8736
CASP6	6.1446	5.78622	5.58753	8.49776	7.88751	8.22883
CASP7	15.6285	15.0754	15.0133	12.938	14.9468	13.6315
CASP8AP2	105.225	105.763	106.696	109.665	109.477	117.114
CASP9	2.8052	2.71603	3.01246	3.90443	3.39169	3.49108
CAST	54.9182	53.9808	53.1302	54.6411	55.5477	59.5171
CASTOR2	34.1055	37.6421	36.5233	32.8313	31.4458	29.7111
CASTOR3	11.6518	11.9107	12.0923	11.4127	11.1481	12.1354
CASZ1	6.21139	6.37663	7.38523	1.22499	1.0649	1.33
CAT	55.9351	56.7591	57.9636	56.5362	55.2514	55.8142
CAVIN1	1.63641	1.88944	1.7978	0.650821	0.709967	0.831285
CAVIN4	9.18346	9.48617	9.81455	8.72741	8.79456	7.18985
CBARP	11.9615	12.3595	15.7057	8.38291	8.12413	7.4978
CBFA2T2	48.1877	51.7202	47.1774	54.0868	52.0575	57.726
CBFA2T3	30.454	30.975	28.1803	11.7514	12.9742	12.7588
CBFB	60.8775	61.718	61.6078	60.555	59.0373	62.1733
CBL	59.2077	62.7026	63.5511	63.2348	69.4488	69.5703
CBLB	35.9654	38.6134	38.0431	33.6462	33.4033	38.858
CBLL1	70.5297	70.8886	73.4141	76.4409	76.1529	83.4101
CBLN1	23.6431	27.0413	24.0504	26.1055	25.3187	23.4811
CBR1	28.9233	28.7046	29.9874	23.9219	25.6539	23.7598
CBR4	21.6728	24.286	19.8719	23.3495	23.6623	24.4369
CBS	96.3187	100.701	98.9207	97.5982	89.6829	85.2856
CBSL	38.1925	37.0251	35.5177	54.5172	62.5444	66.1558
CBWD1	17.5315	15.706	16.5741	17.5366	17.271	16.9948
CBWD2	9.02439	10.4025	10.4283	11.7151	11.1457	12.0402
CBWD3	1.52231	2.19334	1.5209	2.87378	2.34879	1.56276
CBWD5	18.7585	18.2873	16.9966	18.8248	19.5324	17.7768
CBX1	1063.98	1049	1044.73	1223.51	1201.67	1165.57
CBX2	458.9	444.231	458.413	357.82	352.567	325.409
CBX3	441.706	423.854	432.776	445.781	453.827	464.646
CBX4	45.1155	38.1018	39.5494	44.2874	43.4597	44.2607
CBX5	678.663	694.461	710.251	815.266	822.804	825.521
CBX6	121.392	123.164	125.497	128.461	125.174	120.019
CBX8	47.5532	44.1241	49.704	48.3448	48.5865	44.801
CBY1	10.1853	10.3521	11.175	12.4404	10.0565	11.1795
CC2D1A	14.0256	14.2489	14.4303	13.0911	13.2115	13.6315
CC2D1B	16.8307	16.3744	18.6087	17.8376	19.4426	17.2888
CC2D2A	20.1034	21.7274	19.7747	27.5218	25.9496	28.2602
CCAR1	114.476	113.005	111.848	117.591	115.509	127.007
CCAR2	169.717	172.48	172.307	174.946	167.51	164.942
CCBE1	2.07053	2.63731	1.55486	2.98576	3.1945	2.74301
CCDC102A	15.4281	15.351	15.7907	13.2825	12.3045	12.8835
CCDC103	3.15417	2.59776	2.52616	2.02872	2.52407	2.28586
CCDC106	11.9218	13.6191	13.5071	14.7753	15.3805	14.5874
CCDC107	6.15585	7.31956	6.30116	5.80459	8.4189	5.73572
CCDC112	21.9066	23.3807	22.4956	20.67	19.5215	21.8603
CCDC113	11.2873	12.517	11.3693	11.1772	10.096	10.7224
CCDC115	14.6601	16.5318	16.7138	21.5121	18.1806	18.4109
CCDC117	82.9848	86.4379	87.9895	92.1331	95.3972	105.727
CCDC12	24.8787	20.8222	21.9611	23.4644	22.4003	18.6186
CCDC120	10.5526	10.5883	12.9726	14.6987	13.7636	14.2134
CCDC121	9.18346	9.0532	8.55131	16.2682	15.8932	16.0835
CCDC122	3.13914	4.13304	3.69266	4.58502	3.98324	4.32226
CCDC124	75.7036	70.6933	77.203	73.7235	72.5231	66.911
CCDC125	15.5283	15.2723	17.8799	16.3064	16.7214	16.416
CCDC126	5.87745	7.55747	6.55926	7.19631	6.58609	6.5249
CCDC127	47.6545	49.1113	53.5423	43.2797	45.9443	41.7672
CCDC130	10.753	12.1234	11.3693	11.0241	11.8707	12.5094
CCDC134	14.8357	17.3024	20.2819	17.4283	19.3164	17.6219
CCDC136	30.2218	32.1977	29.5892	12.5169	13.8031	13.7562
CCDC137	83.8859	81.2025	85.5607	78.5842	76.7446	74.5574
CCDC138	32.0584	30.3476	29.8807	32.2299	32.3779	33.7462
CCDC14	36.4663	38.2593	36.0512	37.5123	37.8596	39.8555
CCDC142	19.1683	19.7987	16.3736	20.7084	16.6426	16.8731
CCDC144A	7.55791	6.80026	8.94258	9.76016	8.16277	10.07
CCDC144B	8.08806	11.6304	8.31453	10.4682	10.9181	10.4967
CCDC144NL-AS1	5.5769	5.98302	6.31633	4.09581	4.14099	3.69887
CCDC149	1.33586	1.45647	0.971827	3.55992	3.43112	3.74043
CCDC15	8.71594	7.91172	7.62816	7.27286	6.62552	7.23141
CCDC150	2.33768	2.24369	1.89497	2.64126	2.76069	3.11704
CCDC152	4.30793	3.85751	5.0045	2.18193	2.39437	2.74301
CCDC157	2.71625	2.49313	3.01741	2.44928	2.42968	2.00143
CCDC163	1.6698	1.61391	1.74921	1.79915	2.16914	1.74559
CCDC167	25.5465	24.1286	25.6537	29.2443	30.6427	25.1019
CCDC169	7.71192	9.28443	8.77291	10.1915	11.5261	11.2272
CCDC169-SOHLH2	2.50676	2.07604	1.86183	3.21538	3.4005	1.30816
CCDC171	3.53987	4.56601	4.42146	6.16281	6.50721	5.31969
CCDC174	23.2759	22.869	24.2932	24.4596	24.2144	24.5617
CCDC177	18.9679	19.602	19.2403	9.64608	10.2932	9.55873
CCDC18	9.15006	9.17127	10.4947	8.99537	7.49314	9.30938
CCDC18-AS1	1.80338	1.45647	1.74921	2.14365	2.36632	1.74559
CCDC181	8.28183	8.65959	8.69706	11.5217	11.5946	10.099
CCDC186	13.291	15.7052	12.9727	15.4643	15.7355	16.4991
CCDC22	16.7301	17.7127	16.4709	15.3877	15.5777	14.7536
CCDC25	51.6944	55.4996	51.7931	50.0293	48.7837	50.1618
CCDC28A	17.6321	17.1223	15.985	15.005	16.051	15.2523
CCDC28B	4.4749	4.52665	4.61581	6.85181	7.05932	5.65216
CCDC3	136.085	131.821	132.834	141.7	145.681	146.452
CCDC32	16.6303	17.1616	18.3171	24.174	24.7272	23.1901
CCDC34	26.0809	26.7263	27.0142	27.2156	26.2257	26.8058
CCDC39	1.03532	0.984132	1.7978	1.18671	1.53815	1.28844
CCDC40	4.94242	5.31388	5.24743	4.51687	4.5748	3.49108
CCDC43	97.6775	95.7656	93.5787	103.655	95.5568	99.785
CCDC47	292.799	301.626	288.895	285.475	304.06	296.858
CCDC50	105.226	108.952	105.726	115.061	111.053	115.159
CCDC51	18.4336	18.7361	16.6652	17.9523	14.8284	16.0004
CCDC57	8.84952	9.5649	9.96031	9.64608	8.43963	8.72754
CCDC58	22.107	22.3966	20.9408	22.8902	21.02	21.2369
CCDC59	65.1387	66.6787	65.2797	63.0323	62.468	60.8848
CCDC6	74.0347	74.7078	79.536	91.7134	85.1841	97.5812
CCDC61	4.44151	3.89687	5.63612	5.24414	4.5748	4.44694
CCDC66	15.3424	15.3586	16.7242	15.7768	14.3218	14.8292
CCDC7	1.92432	1.78086	1.76901	1.6648	2.26684	1.96321
CCDC71	30.3553	29.9934	29.6378	30.8902	28.9075	29.7565
CCDC71L	17.0645	14.3276	16.6652	21.5504	20.2707	21.32
CCDC73	1.37112	1.3308	1.06941	1.03818	1.14741	1.2578
CCDC74A	2.67984	3.37048	3.01614	3.62546	3.58021	4.02618
CCDC74B	1.22746	0.959462	1.454	3.22644	2.05949	2.91442
CCDC77	37.2347	36.9213	38.0919	36.2874	38.6088	38.0681
CCDC82	18.634	18.4212	16.1308	17.1102	17.8256	18.2862
CCDC85A	1.16889	1.41711	0.923241	1.07188	1.18321	0.955963
CCDC85B	35.8319	33.4572	33.2818	29.2825	27.961	25.7668
CCDC85C	95.8585	97.8431	93.442	67.2282	66.7981	64.002
CCDC86	56.7031	53.9247	57.9627	51.6367	51.978	52.614
CCDC88A	400.188	414.544	401.29	305.526	316.773	341.813
CCDC88B	2.30429	2.20433	2.52659	1.22499	0.828278	1.24688
CCDC88C	34.4961	32.3157	34.6908	41.7228	40.3836	42.9308
CCDC89	1.56962	1.9288	2.1379	1.99054	2.05083	2.41054
CCDC9	7.44697	7.99044	7.53099	12.2107	11.1213	12.925
CCDC90B	29.5873	29.1668	24.3904	30.0098	29.5384	32.0424
CCDC91	51.2445	51.2765	50.1317	47.6068	47.8259	54.6047
CCDC92	22.0736	23.7743	21.864	21.7418	22.282	21.1953
CCDC92B	28.9861	30.6626	26.8198	34.8328	32.2596	30.7124
CCDC93	21.94	24.5615	21.7668	26.5648	26.7384	29.0085
CCDC97	53.8308	52.3902	48.4404	49.2637	48.3504	48.3746
CCDC9B	3.87381	2.87347	3.25539	2.9092	3.90437	3.03393
CCEPR	2.73841	2.28306	1.7978	4.59342	3.78606	3.1586
CCHCR1	15.5284	14.6031	13.4586	19.1006	17.7862	17.3303
CCKAR	46.1841	48.9262	43.3877	18.871	24.2539	20.281
CCM2	20.9715	23.2626	22.7385	18.6796	19.8764	21.6109
CCM2L	24.8787	24.9551	24.342	17.4547	16.051	14.7121
CCN1	5.27636	5.47132	5.05308	3.2537	4.37761	3.94823
CCNA1	1.63641	2.12561	1.65204	1.0336	1.0649	0.914404
CCNA2	159.128	157.579	164.313	160.742	163.537	170.809
CCNB1	133.241	131.861	132.494	143.578	136.923	138.269
CCNB1IP1	111.738	111.079	103.927	105.112	111.529	110.59
CCNB2	132.474	131.152	124.576	130.527	126.514	133.862
CCNC	79.0784	79.5506	77.7378	84.3639	86.9966	82.3277
CCND1	948.858	944.671	944.373	959.277	958.912	945.598
CCND3	33.0269	33.8116	34.4965	28.2872	28.7891	26.4733
CCNDBP1	20.9715	19.6414	21.9611	18.9858	19.0482	20.3227
CCNE1	12.3559	13.8946	13.7986	9.33986	10.4115	10.6808
CCNE2	19.5333	19.4837	18.7712	15.8474	16.2945	13.9433
CCNF	77.208	81.2409	80.5077	68.2108	74.7331	78.0885
CCNG1	145.134	148.353	142.845	133.933	143.476	146.412
CCNG2	22.1403	21.6095	23.3701	29.4739	32.8117	32.7488
CCNH	19.0313	18.9507	18.9251	18.2602	21.0314	18.3821
CCNI	496.843	483.832	497.919	488.994	492.385	487.08
CCNJ	57.1376	60.026	58.8864	62.0104	65.4256	68.3656
CCNJL	23.9771	22.7116	22.0582	21.2443	18.5749	19.242
CCNK	86.8404	82.3917	79.4767	72.4855	76.4768	75.7201
CCNL1	43.4122	41.0931	45.574	45.7036	45.1163	46.3386
CCNL2	17.9661	22.6722	20.1148	18.4117	19.9158	22.359
CCNQ	5.97763	5.31387	6.26775	5.58865	6.34946	6.3171
CCNT1	157.883	163.151	160.191	159.312	169.503	171.978
CCNT2	84.3534	88.761	87.5513	92.7472	101.471	105.852
CCNT2-AS1	1.63641	2.59795	1.94355	1.7226	1.93252	1.24688
CCNY	94.8724	98.1675	92.8479	85.7789	95.8333	87.6057
CCNYL1	13.9254	14.918	13.8958	21.0528	21.6906	23.481
CCNYL2	1.56962	1.77136	1.65204	1.14843	1.61702	1.95338
CCP110	108.13	103.166	98.0949	99.4053	97.3698	105.436
CCPG1	26.9006	33.0372	29.7909	22.6982	26.7715	28.0869
CCR10	2.47126	3.42453	2.57518	3.02404	3.15506	3.07548
CCS	5.47672	6.29791	5.6847	5.12931	4.73255	5.11189
CCSAP	64.0165	62.5452	63.9883	75.5985	78.0855	82.8693
CCSER1	4.4749	4.64473	3.93559	3.52165	3.90437	4.94565
CCSER2	40.6074	41.3294	40.0839	47.4262	45.7471	49.2895
CCT2	520.851	513.929	507.949	493.752	496.38	499.052
CCT3	934.601	906.425	908.296	961.084	953.261	947.145
CCT4	706.142	699.768	689.177	760.993	759.712	754.561
CCT5	620.124	595.64	602.235	599.294	589.867	591.177
CCT6A	543.963	521.313	528.029	541.156	539.682	537.304
CCT6P1	3.83464	3.85926	2.97098	3.58726	3.70478	4.61386
CCT6P3	2.77797	2.75364	2.811	2.80531	3.43353	2.49297
CCT7	742.851	723.648	713.061	700.837	688.773	658.419
CCT8	375.286	369.771	383.135	410.083	415.034	419.046
CCZ1	53.4918	51.7139	49.1807	51.4349	54.1979	49.3592
CCZ1B	68.1961	67.4715	70.7319	59.7619	64.2317	62.6014
CCZ1P-OR7E38P	3.7617	4.46478	4.88875	4.9185	5.15424	4.41959
CD101	2.63081	3.10542	2.23507	1.87571	2.00596	1.82871
CD109	3.23932	2.87348	4.47005	5.05276	5.36354	5.27813
CD151	29.9213	28.7339	29.2004	17.0337	17.0764	15.8342
CD163L1	4.64187	4.01495	4.22711	1.87571	1.53814	1.70403
CD164	140.925	150.717	150.719	162.03	170.72	171.138
CD200	5.87746	6.02238	5.63612	5.55037	7.0199	7.60544
CD24	1250.53	1233.18	1258.81	1357.62	1390.81	1419.72
CD247	2.47126	2.67667	1.99214	1.41637	3.11563	2.32742
CD248	82.4166	82.9737	84.0059	122.871	118.706	117.821
CD27-AS1	10.2649	13.2643	11.01	8.00014	9.74105	7.7268
CD276	105.057	111.315	115.878	106.832	101.786	103.524
CD2AP	22.9084	22.9871	22.3012	24.4213	25.5947	29.2163
CD2BP2	86.9905	83.25	87.7481	79.7316	72.3657	73.1444
CD302	6.99368	9.34427	7.6421	9.78373	12.2454	9.60986
CD320	44.1474	43.6519	45.3796	42.3355	43.026	38.1932
CD34	2.50465	2.08625	2.38083	2.29676	2.24801	2.07806
CD44	11.2873	11.0606	12.4868	8.99536	9.89882	8.72756
CD46	54.9997	60.2227	65.2031	65.9528	71.737	79.5027
CD47	67.3553	69.0405	69.0889	68.0958	71.1062	74.0178
CD58	4.04078	4.99899	4.42146	4.13409	2.95788	4.65474
CD59	42.7781	43.9668	40.4728	37.895	38.7665	36.0736
CD63	229.15	235.618	236.221	161.801	167.566	150.946
CD81	192.385	204.679	206.694	155.793	164.37	148.662
CD82	1.16889	2.20433	1.55486	0.574265	1.14377	0.58193
CD83	17.4318	17.319	18.0742	14.5839	16.8397	13.2575
CD9	13.6916	12.6744	13.5557	11.292	10.6481	10.6393
CD99	59.7757	63.0572	66.9524	57.7992	60.6547	56.1879
CD99L2	33.6611	37.6297	37.0714	35.56	34.8625	32.7071
CDADC1	6.81248	5.86493	6.17057	7.61736	6.94102	6.40023
CDAN1	35.7651	37.905	38.2376	32.4979	32.5357	31.7098
CDC123	74.2017	77.4238	71.6164	71.5028	69.8431	71.5651
CDC14A	5.17618	4.76282	5.05308	6.46904	5.48185	6.89893
CDC14B	28.6743	27.1173	25.7023	32.1017	31.8584	33.2411
CDC16	47.5534	44.9508	45.4769	51.7513	49.1385	51.4502
CDC20	51.9946	49.9496	51.696	54.5841	55.0148	56.6869
CDC23	91.433	90.6885	93.869	91.3307	91.849	99.7839
CDC25A	132.775	130.246	120.785	112.957	114.485	110.711
CDC25B	86.7585	84.076	88.5246	110.317	106.834	108.678
CDC25C	15.7287	14.1308	14.8675	14.8901	14.789	14.6705
CDC26	15.6285	13.8553	15.7907	14.6987	14.9467	12.3016
CDC27	269.022	267.111	269.066	285.593	301.689	315.601
CDC34	52.1616	53.5315	52.6677	47.1965	47.995	47.627
CDC37	106.828	101.474	103.295	98.7565	92.5194	99.6176
CDC37L1	13.3911	14.918	13.4099	12.8231	13.2115	15.1692
CDC40	90.2642	95.4906	93.4317	148.135	148.954	155.432
CDC42	85.8906	85.886	86.2414	84.8237	89.9953	87.98
CDC42BPA	108.697	108.519	109.661	120.156	124.067	127.256
CDC42BPB	152.978	150.833	151.152	142.087	151.044	150.403
CDC42EP2	2.50465	1.69264	2.38083	2.94748	2.40576	1.78715
CDC42EP3	130.374	129.222	127.004	173.014	162.674	176.965
CDC42EP4	248.285	248.527	247.159	268.02	262.296	257.418
CDC42SE1	106.716	103.727	98.9014	127.037	119.111	119.9
CDC42SE2	35.431	34.2446	32.7474	32.8806	35.8089	36.6139
CDC45	35.3978	37.1963	36.3428	34.2204	38.3723	36.4892
CDC5L	177.857	182.046	177.923	180.671	188.904	194.123
CDC6	128.734	125.799	127.151	113.953	118.706	116.782
CDC7	136.278	136.152	133.465	131.024	142.365	134.774
CDC73	74.1015	79.0376	77.0095	85.168	89.68	91.7629
CDCA2	45.2159	45.8952	49.8007	42.3356	40.6202	43.2632
CDCA3	17.8457	17.9153	18.6573	17.4396	18.3033	18.9191
CDCA4	55.5674	51.5239	53.5422	56.1158	50.5585	50.1622
CDCA5	121.554	116.628	117.045	118.814	115.275	108.511
CDCA7	87.4257	88.6416	93.9175	88.8045	90.7838	97.4565
CDCA7L	80.7815	81.1206	74.8147	79.7316	83.9981	80.2383
CDCA8	44.9821	41.1323	41.3957	47.4644	47.049	42.2659
CDH10	1.50283	1.77136	1.45769	2.18193	2.52407	2.99237
CDH11	23.8101	24.7978	23.3216	51.1386	49.5725	54.8172
CDH2	178.451	189.525	184.876	187.53	187.842	197.564
CDH22	1.40265	1.61391	1.11759	1.14843	0.828278	1.03908
CDH23	2.20411	2.55858	2.33225	1.18671	1.0649	1.28844
CDH24	48.1881	51.0124	51.3559	26.0671	32.812	29.2581
CDH3	1.26907	0.90541	1.70062	0.842209	1.10434	1.03908
CDH4	1.56962	1.81072	1.36052	1.56948	1.49871	1.45467
CDH6	2.13732	1.57455	1.99214	2.02882	2.20857	1.37156
CDH7	46.8187	57.1925	47.906	41.9143	45.3532	47.5853
CDHR1	15.2278	16.2563	14.3817	9.07191	10.3326	10.099
CDIN1	11.8884	12.3596	12.4868	12.3255	14.2369	15.4602
CDIP1	69.4602	64.9454	66.1261	55.8092	56.7103	53.404
CDIPT	35.064	32.6305	37.849	32.3448	33.64	31.4188
CDK1	102.152	104.743	99.9909	108.441	107.941	116.2
CDK10	4.4749	5.70749	5.0045	5.58864	5.12692	4.11446
CDK11A	6.76439	6.80346	6.41533	5.64162	6.67553	5.58004
CDK11B	33.843	33.6995	35.3206	32.5597	31.4603	31.2832
CDK12	103.924	109.582	107.764	113.992	112.119	123.595
CDK13	76.6712	84.0754	81.8204	78.4325	81.8695	78.4625
CDK14	4.87562	4.52665	5.44178	4.44031	6.5861	5.02877
CDK16	113.174	111.707	111.651	114.029	109.516	114.206
CDK17	63.1482	63.0575	65.2037	67.0244	66.4907	71.3577
CDK18	14.1257	12.7532	15.0133	10.0671	8.51851	8.93534
CDK19	99.8478	102.929	103.442	115.788	112.081	116.575
CDK2	137.381	142.254	140.801	161.075	169.065	169.559
CDK20	5.6103	5.23515	4.76156	7.11975	6.11284	6.56646
CDK2AP1	202.636	198.459	202.162	169.19	171.547	167.192
CDK2AP2	12.1555	11.3755	12.6811	9.83746	9.89878	8.60286
CDK4	385.586	374.986	385.543	376.387	367.425	354.094
CDK5	18.9344	16.6892	18.6086	16.1915	15.9327	15.377
CDK5R1	60.7773	58.2942	59.567	57.8377	60.4177	55.357
CDK5R2	29.9546	26.1754	29.5406	24.0768	23.268	24.1876
CDK5RAP1	25.513	26.2148	22.8357	24.2681	21.7694	22.1511
CDK5RAP2	117.849	117.965	117.044	130.03	125.213	135.525
CDK5RAP3	116.912	119.776	118.017	137.687	140.948	137.352
CDK6	664.532	699.411	691.819	643.944	665.804	677.498
CDK6-AS1	8.21504	9.32873	8.40554	4.78481	3.94381	5.07033
CDK7	15.9959	17.2797	14.3817	14.2394	15.6172	16.8316
CDK8	49.7233	49.4773	50.2872	46.8519	51.3475	50.2448
CDK9	38.5702	36.5667	37.1687	37.7419	33.7582	34.619
CDKAL1	28.3182	28.8126	28.083	24.9572	28.9075	26.8889
CDKL1	8.40907	8.1661	7.71089	9.95983	9.03739	8.89837
CDKL2	2.30429	2.63731	2.72094	3.21543	3.62831	3.5742
CDKL3	2.20411	2.59795	2.91528	3.06232	3.43112	2.53521
CDKL5	7.81431	8.10853	7.72533	8.68913	8.75512	10.6393
CDKN1A	49.8571	49.6736	50.9671	16.536	17.3129	16.2497
CDKN1B	175.619	180.432	181.276	196.786	192.216	202.56
CDKN1C	13.8252	11.1	14.1873	6.1628	7.29595	4.69629
CDKN2A	1.33586	0.944771	1.36052	1.0336	1.0649	0.831285
CDKN2AIP	39.9058	35.2678	37.1201	37.3592	34.3498	36.8632
CDKN2AIPNL	62.0462	58.8452	62.2878	64.9191	64.8346	64.9988
CDKN2C	116.813	110.171	115.344	115.752	121.308	114.164
CDKN2D	4.14096	4.64473	5.29601	7.34942	6.78328	6.06776
CDKN3	25.1125	21.1371	23.4187	25.4931	25.358	23.7304
CDO1	6.87927	7.04578	6.26774	10.6796	8.834	11.4289
CDON	103.789	111.472	122.386	147.599	140.431	158.172
CDPF1	4.97581	4.99898	6.21915	7.57908	8.5185	8.9769
CDR1	4.40811	3.93623	4.42146	8.45947	6.94102	8.7691
CDR2	35.2308	34.3232	36.9257	34.029	36.6371	34.1618
CDR2L	40.2065	36.6061	39.8895	54.2779	54.3049	55.1492
CDS2	73.0997	78.7621	80.3619	102.699	104.114	102.153
CDT1	67.6564	69.5515	70.1588	65.9526	71.4206	62.4637
CDV3	245.716	241.562	255.618	254.619	248.882	253.883
CDYL	6.77908	6.53408	6.36492	5.70347	6.86215	7.31453
CDYL2	6.87927	6.25855	6.89936	5.81831	5.12692	5.15345
CEBPA	3.57326	3.26709	3.78983	3.63648	4.29874	3.11704
CEBPA-DT	3.53987	2.40114	3.49832	4.44031	3.66775	3.69887
CEBPB	24.7657	22.8583	22.1387	21.0322	19.8669	20.2763
CEBPD	7.04624	8.22661	7.67675	5.24414	5.28467	4.94565
CEBPG	134.907	127.177	125.597	121.416	123.554	117.36
CEBPZ	222.004	210.426	202.994	219.752	215.09	220.638
CEBPZOS	78.009	77.5015	82.2568	83.329	87.2739	89.1452
CECR2	112.337	124.224	123.458	119.312	113.379	110.631
CECR7	4.27453	3.6607	4.08136	4.05754	4.2593	3.94823
CEL	1.63641	1.41711	2.23507	0.842121	0.946589	0.914404
CELF1	136.949	134.262	140.366	145.149	137.636	143.006
CELF2	22.1069	23.8924	22.0098	22.1246	19.7186	21.6525
CELF3	45.2491	42.8251	47.8088	36.7086	38.3723	36.2815
CELF4	10.0517	10.1553	9.57161	9.18675	9.70161	8.22884
CELF5	8.08146	8.73831	9.13434	4.05754	5.6396	4.32226
CELF6	7.27999	6.6128	6.17057	3.90443	4.14099	4.19759
CELSR2	287.256	315.52	287.583	159.197	160.903	163.411
CELSR3	52.7627	55.8144	58.1094	57.2252	55.8824	56.022
CEMIP2	12.8902	14.2883	16.2279	10.4499	11.5157	11.3458
CENATAC	2.87199	3.07028	2.72094	3.29198	2.32689	2.90925
CEND1	5.5769	6.02238	4.47005	2.44987	2.91844	2.20274
CENPA	35.6985	36.8425	35.2251	38.2014	41.9217	36.8214
CENPB	155.216	150.163	157.031	139.714	138.779	132.325
CENPBD1	10.3738	9.52553	10.4462	9.72263	9.84525	10.1406
CENPBD1P1	44.481	43.7699	43.0476	39.541	40.1076	39.4814
CENPC	21.2386	19.4446	22.1554	21.4356	22.8735	25.2681
CENPE	96.2085	85.1385	88.0872	104.383	93.1504	109.675
CENPF	793.843	805.687	800.218	853.631	817.412	905.285
CENPH	62.0796	57.4676	61.1217	67.5219	67.0431	71.8561
CENPI	17.4985	18.2244	16.2765	17.7227	18.6144	17.6212
CENPJ	49.3905	48.4935	45.2822	48.7661	40.857	46.671
CENPK	23.9437	22.6329	20.7951	23.3878	23.9385	26.3071
CENPL	23.5095	21.3733	23.856	26.5266	22.5581	27.9695
CENPM	26.4148	26.6476	25.4108	29.2825	29.775	26.598
CENPN	41.8558	39.2388	36.0342	33.2681	34.5184	34.4943
CENPO	129.037	136.712	133.055	141.069	136.455	137.061
CENPP	44.3171	40.4598	41.8556	48.4732	50.2993	51.3224
CENPQ	25.7135	25.8605	21.864	22.5074	23.899	25.4344
CENPS	7.38434	6.88089	7.84699	8.40388	7.2215	6.29766
CENPT	12.5897	10.8638	11.0778	7.50253	9.38612	7.81324
CENPU	121.007	115.158	117.515	108.62	108.025	110.631
CENPV	152.444	147.487	146.051	137.723	131.523	128.46
CENPW	31.2902	30.3083	27.84	30.2396	29.7355	23.772
CENPX	46.6513	45.6594	45.5254	46.3926	43.6176	39.3151
CEP104	13.9588	14.6031	13.993	15.8471	15.9721	15.9589
CEP112	10.586	10.4702	11.9038	7.50253	7.13822	9.01845
CEP120	82.9842	88.0127	87.9898	103.886	107.503	114.495
CEP126	2.90538	4.52665	3.49832	4.09581	4.37762	4.19759
CEP128	29.5871	26.9626	24.8762	26.2204	24.5301	26.6812
CEP131	48.0538	45.4231	46.6914	40.1534	41.488	41.4347
CEP135	16.1628	16.0201	15.2562	15.0815	18.8904	16.416
CEP152	36.8669	35.8976	36.44	37.6654	38.5298	36.3646
CEP162	20.4707	19.7201	20.455	20.6701	21.2961	24.1461
CEP164	23.543	23.2627	24.6819	25.7992	27.2906	26.3071
CEP170	477.631	470.197	461.993	538.183	536.253	576.861
CEP170B	11.8216	11.4542	10.1061	4.55515	4.69311	5.48593
CEP19	3.74023	3.26709	4.08136	4.36375	4.81142	3.03393
CEP192	71.2964	71.1653	71.7622	80.4598	76.7446	86.9836
CEP20	61.9788	63.9625	62.7253	66.5646	70.6717	70.1526
CEP250	43.6461	44.833	41.9786	60.1337	58.2877	58.848
CEP290	53.543	51.5219	54.3819	53.3071	53.2127	58.5389
CEP295	38.1361	40.188	40.5697	42.8328	39.1217	45.175
CEP350	101.351	110.251	106.258	115.79	114.841	129.166
CEP41	34.0956	34.6775	32.1158	25.493	28.6708	26.9721
CEP43	15.4615	16.768	15.1105	15.4643	18.851	17.6213
CEP44	116.978	122.925	121.37	124.442	123.99	135.316
CEP55	62.2136	64.7886	64.1831	59.3683	62.0741	65.1656
CEP57	48.3213	47.5883	48.2466	48.5748	53.279	54.318
CEP57L1	41.1416	40.9753	39.9381	47.8473	50.7556	49.2894
CEP63	21.604	21.1527	20.5511	21.8991	21.7935	19.9197
CEP68	128.946	134.732	132.031	103.663	106.882	99.4934
CEP70	15.2946	14.6425	13.3614	16.9189	14.9862	18.7849
CEP72	13.5914	13.6585	14.4421	13.7035	14.6707	15.4602
CEP76	13.9254	13.934	14.3817	13.6269	13.8425	14.5459
CEP78	82.9846	80.6123	73.3652	103.695	100.209	107.514
CEP83	28.5938	28.265	27.4514	27.1759	30.9057	29.6687
CEP83-DT	1.56295	2.04689	1.26335	2.25909	1.8142	1.70869
CEP85	36.0322	33.9691	35.2251	34.4882	36.2034	34.1618
CEP85L	49.223	52.5085	48.8776	77.8943	73.5904	78.5895
CEP89	14.5933	13.3436	12.9727	15.2729	13.9214	14.0887
CEP95	44.0799	44.8717	44.6022	47.4647	46.891	48.5417
CEP97	35.8989	36.2521	37.1202	35.6368	39.3974	42.0993
CEPT1	32.6728	34.1686	35.8344	37.0431	40.4166	39.9235
CERCAM	3.30611	3.58198	3.93559	1.99054	1.22265	1.82871
CERK	257.301	250.771	261.298	293.667	285.485	285.554
CERKL	77.2994	77.3798	71.8308	16.7624	21.7018	19.8333
CERS1	15.4969	15.81	16.7413	13.7103	13.4888	13.4766
CERS2	174.415	184.64	179.092	248.337	240.383	254.383
CERS4	1.83677	2.04689	3.15821	1.14843	1.34096	1.45467
CERS5	46.2511	50.8546	46.8861	39.4644	41.6458	39.8552
CERS6	163.499	178.118	176.785	205.194	209.369	214.335
CERT1	42.3103	39.7944	34.7394	37.2825	43.499	42.0166
CES2	48.0877	45.9739	46.6433	49.6847	49.454	47.7099
CETN2	23.6765	24.5222	23.856	25.6844	24.4905	26.0162
CETN3	26.9825	24.8371	25.2164	29.6653	30.0512	28.5929
CFAP20	60.7773	57.861	60.0526	54.9674	54.0293	54.7334
CFAP20DC	2.73841	2.63731	2.478	2.83265	3.90437	3.20016
CFAP298	38.1404	41.1887	38.0856	36.7954	36.0025	32.931
CFAP300	2.90538	2.12561	2.08931	2.33504	2.68182	2.07806
CFAP36	31.0233	29.0487	30.5121	29.9717	28.0003	28.5513
CFAP410	10.6862	11.1393	12.4868	8.00014	7.0199	7.56389
CFAP44	2.31248	1.87151	2.7373	2.06592	2.28629	1.9961
CFAP97	92.6015	93.956	92.5571	115.522	118.154	125.84
CFDP1	26.348	27.986	27.8887	28.517	27.0934	26.6811
CFL1	553.072	523.112	544.508	530.682	512.09	496.716
CFL2	89.8641	89.6648	85.7549	100.519	109.674	110.754
CFLAR	5.1096	3.77878	4.42146	4.70826	4.33818	4.6963
CGGBP1	175.217	179.878	174.816	183.699	191.03	200.31
CGNL1	3.70684	3.6607	3.06104	5.24414	5.44241	5.69373
CGREF1	14.0169	14.6204	13.4118	15.9928	16.9186	15.7423
CGRRF1	14.1926	13.7766	14.0901	11.8279	11.3974	11.4289
CHAC1	9.5174	5.98303	5.58754	7.11975	5.24523	3.82355
CHAC2	28.0844	28.5372	25.0707	16.115	18.0228	17.9953
CHAF1A	146.7	148.117	145.808	138.604	135.664	132.948
CHAF1B	53.1968	51.1304	50.4813	53.2061	51.3866	52.0323
CHAMP1	118.98	116.748	122.922	107.521	108.019	117.824
CHASERR	83.7188	80.7699	82.7924	99.9061	97.8024	94.2165
CHAT	230.164	232.932	229.434	254.984	257.63	253.771
CHCHD1	25.2794	23.853	24.0989	25.7227	25.0426	22.1096
CHCHD10	16.7639	16.1776	16.5195	15.8471	14.1186	13.8393
CHCHD2	345.228	352.043	337.08	323.599	329.811	298.977
CHCHD3	120.285	116.547	112.867	108.404	107.939	109.965
CHCHD4	18.0998	18.618	17.6369	19.713	19.8764	19.8238
CHCHD5	11.1203	9.91915	8.25978	11.3303	9.89879	9.43405
CHCHD6	15.1944	13.068	12.9241	14.2011	12.2256	14.6706
CHCHD7	6.74569	7.75427	6.70502	7.08148	6.86215	7.06517
CHD1	83.4184	85.453	81.7235	89.6847	96.7405	100.117
CHD1L	72.3648	69.0006	71.2762	79.3497	79.8602	78.1734
CHD2	111.703	115.526	119.522	125.053	118.666	126.174
CHD3	666.338	670.409	666.755	871.393	814.046	806.247
CHD4	598.255	619.766	614.329	450.363	447.285	442.549
CHD5	6.178	6.17982	8.25978	4.66998	5.56072	5.6106
CHD6	114.942	135.246	131.329	132.25	132.075	137.686
CHD7	179.794	190.232	180.594	147.715	148.599	148.368
CHD8	143.958	150.434	152.562	158.426	159.951	155.759
CHD9	116.712	111.275	114.859	137.377	138.978	150.071
CHDH	5.7177	6.45132	6.38847	5.67982	6.06304	5.42849
CHEK1	67.59	73.5667	74.0458	76.5944	79.7816	77.4669
CHEK2	20.9382	20.586	21.5724	23.3495	23.5441	23.481
CHERP	181.664	175.876	193.896	195.399	191.702	194.889
CHFR	38.9375	37.6295	42.4161	43.0624	42.6315	42.5983
CHGA	185.439	174.687	183.852	149.82	147.733	139.557
CHGB	112.004	110.763	107.57	121.647	120.362	122.641
CHIC1	6.17801	5.07771	5.92763	7.84704	6.46777	8.60287
CHIC2	10.3189	12.1627	11.2721	11.1389	11.8312	12.1354
CHID1	30.5224	31.371	33.2818	29.3975	28.4735	27.8864
CHKA	31.1567	29.0486	31.3383	28.2873	27.0934	28.2189
CHKB	2.29988	2.68017	2.71132	2.38826	2.97515	2.53433
CHKB-CPT1B	1.63399	1.6433	0.998807	0.891051	0.940073	1.98335
CHKB-DT	0.768163	1.14158	1.02041	0.880487	1.57758	0.997522
CHL1	4.80884	5.07771	4.22711	3.86614	4.10155	4.07291
CHM	21.9734	20.1137	22.3013	25.5697	27.2117	26.0577
CHML	159.347	173.769	161.764	155.844	164.775	182.665
CHMP1A	38.5705	39.7547	36.6344	34.4881	34.2313	37.611
CHMP1B	63.7493	63.4899	63.6482	63.2731	61.2853	65.2066
CHMP2A	26.7152	26.2148	27.0142	26.5648	24.8848	24.5201
CHMP2B	26.415	29.8753	28.3744	29.091	32.2597	33.9124
CHMP3	112.068	117.683	118.484	117.769	129.015	125.503
CHMP4A	13.2575	11.1	12.7297	14.2011	14.6312	13.0081
CHMP4B	55.2338	53.7283	55.34	53.8185	51.0316	51.0349
CHMP5	52.3622	47.4701	46.449	52.2493	53.5559	54.0272
CHMP6	23.1422	23.2626	23.2244	20.4787	22.006	20.5719
CHMP7	51.7272	51.7605	52.3764	56.2294	54.6994	52.9053
CHN1	57.8721	62.388	54.1737	45.3211	50.519	49.9126
CHN2	16.6303	16.9648	16.0336	18.7562	20.2313	22.65
CHODL	1.43604	1.85008	1.069	1.49293	1.34096	1.53779
CHORDC1	55.5921	55.3252	58.9156	44.2719	54.2076	59.8258
CHORDC1P4	5.55182	5.68485	4.68393	4.11089	5.77608	4.63251
CHP1	59.8756	60.3803	65.6889	64.0004	63.7304	66.4118
CHPF	23.6764	25.2265	25.265	16.536	16.5242	16.0809
CHPF2	28.9194	28.8126	25.4594	20.8614	23.268	22.7331
CHPT1	32.5259	36.4487	34.0106	39.7323	41.4484	40.5619
CHRAC1	32.7929	33.0244	32.7959	32.3447	30.0907	33.9124
CHRDL1	9.51739	12.6351	10.1546	12.5552	12.1467	12.7172
CHRDL2	4.44151	4.09368	3.44973	5.12931	5.52129	5.85995
CHRFAM7A	2.55253	4.05656	3.47951	2.18822	2.53056	1.99536
CHRM1	7.17982	6.33727	6.7536	1.60776	1.53815	1.62091
CHRM2	38.103	34.7954	33.8646	47.8857	40.5016	50.2456
CHRM4	10.4191	12.0053	10.349	3.98098	4.21986	4.40538
CHRNA1	5.00921	5.0777	3.78984	1.0336	1.30152	0.789726
CHRNA3	599.726	654.015	620.757	495.57	520.672	525.077
CHRNA4	5.30975	5.35324	4.56722	3.2537	3.15506	2.53522
CHRNA5	107.763	120.763	112.866	102.47	105.691	109.796
CHRNA7	50.0134	54.1473	54.3876	47.5968	45.9039	51.5708
CHRNB1	1.30247	2.00753	1.89497	1.22499	1.49871	1.45467
CHRNB2	129.87	133.396	129.92	127.848	126.593	124.179
CHRNB4	149.973	157.29	149.744	169.19	165.401	167.777
CHROMR	8.18164	8.65959	6.7536	8.76569	7.33539	7.89636
CHST10	41.3085	42.1167	41.6872	40.9572	43.6964	43.5542
CHST11	14.6935	14.7213	16.3737	11.0241	10.2143	10.473
CHST12	28.8525	33.8901	31.0954	28.0576	29.499	29.0498
CHST14	57.0705	58.2155	57.9636	48.4979	52.2936	44.6763
CHST15	13.3911	12.95	14.576	6.12452	6.19171	7.06517
CHST2	108.965	105.055	115.927	270.662	268.566	274.167
CHST3	29.0529	31.9615	33.5733	29.627	30.3666	28.1773
CHST6	1.20229	1.33838	0.680309	0.918765	1.10434	1.37156
CHST8	41.3422	44.7538	39.4036	22.1628	23.3863	18.4108
CHSY1	117.647	121.981	123.167	92.5555	96.6998	91.0564
CHTF18	21.4391	22.5935	23.1272	20.7849	20.5074	19.6992
CHTF8	55.2845	56.533	58.3898	67.5036	61.5883	60.1975
CHTOP	111.791	110.385	111.661	117.912	112.849	105.023
CHUK	34.8966	37.3542	38.9177	37.1678	37.2677	39.8972
CHURC1	56.4039	58.7056	55.1741	66.2516	64.7145	63.6996
CHURC1-FNTB	6.6854	6.83075	6.60821	7.69511	13.4007	2.55155
CIAO1	111.002	116.706	118.356	118.891	117.996	121.893
CIAO2A	69.2599	69.9445	67.8751	63.0437	67.2404	66.6196
CIAO2B	53.7979	51.839	53.5423	50.2971	48.35	46.5465
CIAO3	13.8587	14.4851	15.985	16.536	15.3017	14.7121
CIAPIN1	76.071	73.0146	73.2681	76.2117	73.0761	71.7314
CIART	7.51376	8.97448	7.53098	10.603	10.4904	9.84965
CIB1	14.9941	13.2649	16.1308	7.46424	6.50722	7.39765
CIB2	13.8587	14.6031	13.4585	13.8184	14.0397	14.5874
CIBAR1	20.0487	19.5985	21.0092	19.4542	20.1196	23.7175
CIC	64.2165	69.2762	72.6854	63.6561	64.2827	63.5855
CIDECP1	1.80338	1.37775	1.36052	1.49293	1.8142	1.41311
CIITA	1.83984	2.33182	2.1248	2.87271	3.08801	2.63082
CILK1	66.6875	70.8107	69.8184	68.8998	67.7134	70.8998
CILP2	2.37108	2.00753	2.52659	0.382877	0.552219	0.58193
CINP	21.0718	19.5233	19.3861	22.1629	18.7327	19.7823
CIP2A	59.5751	59.3569	54.8541	51.3305	52.2936	55.7311
CIPC	38.5702	36.2519	41.2013	43.2922	41.409	46.2971
CIR1	27.8841	28.8913	26.5768	24.7275	22.9525	26.8889
CIRBP	220.305	208.887	215.723	194.108	186.928	172.841
CISD1	36.266	37.7082	37.0715	37.5888	38.6878	39.523
CISD2	85.3553	85.8865	87.9894	77.3185	81.6348	83.6172
CISD3	18.4071	19.7942	20.2821	15.4821	16.9225	12.8701
CISH	13.291	10.8245	11.7094	6.12453	4.85086	5.27813
CIT	104.124	118.713	111.116	118.546	109.636	116.406
CITED1	15.1276	16.0989	15.2076	19.56	19.6792	18.5356
CITED2	73.6346	78.2902	76.4745	82.9865	89.6792	83.1195
CITED4	34.5629	36.0944	38.2376	85.857	82.6207	81.0406
CIZ1	120.252	117.178	126.374	125.245	114.212	118.778
CKAP2	254.297	238.726	255.948	249.146	254.958	274.381
CKAP2L	71.229	75.4558	75.4061	84.4012	83.2515	93.8405
[truncated: 10,797 more rows]
