# Supplementary material for: Targeting SWI/SNF ATPases reduces neuroblastoma cell plasticity
Source: EMBO J. 2024 Aug 22;43(20):4522–41. doi: 10.1038/s44318-024-00206-1 (PMC11480351; doi:10.1038/s44318-024-00206-1)
Supplement: Supplementary file 5 — Data Set EV3 [file 44318_2024_206_MOESM5_ESM.xlsx]

## Sheet: Dataset_EV3_legend
Dataset EV3. List of genes positively or negatively enriched in the ADRN gene sets in NB cells upon depletion of SWI/SNF ATPases.

## Sheet: IMR5 ACBI1 24h ADRN_SIGNATURE
ACBI1 vs. DMSO for 24 h in IMR5 cells
NAME	SYMBOL	RANK IN GENE LIST	RANK METRIC SCORE	RUNNING ES	CORE ENRICHMENT
row_0	PHOX2A	3	85.1565	0.0261638	No
row_1	MYRIP	11	60.4863	0.0444504	No
row_2	C14orf132	13	54.3515	0.0612055	No
row_3	ELAVL4	16	51.018	0.0768681	No
row_4	SYT4	22	45.6577	0.0906889	No
row_5	PDK1	28	41.5303	0.103233	No
row_6	SIX3	29	41.4834	0.116068	No
row_7	LYN	31	40.4866	0.128533	No
row_8	HAND1	32	40.4192	0.141038	No
row_9	DKK1	98	25.4309	0.144935	No
row_10	CHGA	101	25.2094	0.152612	No
row_11	CCDC167	113	23.2959	0.159148	No
row_12	SATB1	117	22.6955	0.165986	No
row_13	NCAM1	121	22.2138	0.172676	No
row_14	CDC42EP3	155	19.9918	0.176845	No
row_15	CCND1	164	19.4494	0.182374	No
row_16	AKAP1	174	19.0799	0.187727	No
row_17	RTN2	295	15.0844	0.185061	No
row_18	NRCAM	310	14.7466	0.188768	No
row_19	CADM1	325	14.3417	0.19235	No
row_20	CLASP2	366	13.7727	0.194167	No
row_21	MAPT	402	13.2734	0.196135	No
row_22	BEND4	452	12.5157	0.197013	No
row_23	BEX2	481	12.2045	0.199078	No
row_24	DPYSL3	488	12.1474	0.20247	No
row_25	GCH1	492	12.0774	0.206024	No
row_26	HEY1	500	11.9734	0.2093	No
row_27	MYEF2	527	11.6865	0.211327	No
row_28	RGS17	579	11.0969	0.211644	No
row_29	SLIT3	584	11.0624	0.214822	No
row_30	RNF150	616	10.7864	0.216265	No
row_31	MCM6	627	10.7076	0.218967	No
row_32	TMTC4	662	10.4087	0.22011	No
row_33	ABLIM1	699	10.1871	0.221062	No
row_34	EIF1B	774	9.72103	0.219548	No
row_35	NEFL	893	9.03369	0.215132	No
row_36	ZNF704	916	8.90263	0.216543	No
row_37	ATL1	938	8.80644	0.217984	No
row_38	GGH	939	8.78694	0.220703	No
row_39	RFC4	1002	8.47011	0.219535	No
row_40	FAM155A	1031	8.26555	0.220381	No
row_41	PIK3R1	1068	8.08794	0.220684	No
row_42	C3orf14	1121	7.84745	0.219934	No
row_43	SNAP91	1161	7.68448	0.219929	No
row_44	CHGB	1180	7.62033	0.221186	No
row_45	GRB10	1191	7.564	0.222916	No
row_46	FSD1	1196	7.53748	0.225003	No
row_47	CETN3	1198	7.52916	0.227272	No
row_48	SCG3	1228	7.4558	0.227806	No
row_49	ADAM22	1275	7.3288	0.227263	No
row_50	IRS2	1341	7.04541	0.225471	No
row_51	GATA3	1351	7.01529	0.227092	No
row_52	TSPAN7	1389	6.87977	0.226959	No
row_53	LEPROTL1	1482	6.56738	0.223369	No
row_54	SBK1	1494	6.50766	0.224711	No
row_55	FOXO3	1495	6.50546	0.226723	No
row_56	CDKN3	1506	6.48214	0.228118	No
row_57	CYFIP2	1516	6.43694	0.229559	No
row_58	FIGNL1	1565	6.29848	0.228575	No
row_59	RTN1	1598	6.2169	0.228543	No
row_60	FBLL1	1618	6.16066	0.229288	No
row_61	NMNAT2	1713	5.87557	0.225362	No
row_62	KIF15	1733	5.84009	0.226008	No
row_63	STMN4	1808	5.65497	0.223236	No
row_64	ACTL6B	1951	5.37654	0.216222	No
row_65	DDC	2075	5.10351	0.210285	No
row_66	PHYHIPL	2119	4.9818	0.209199	No
row_67	ELAVL2	2172	4.85757	0.207525	No
row_68	DNAJB1	2215	4.78229	0.206438	No
row_69	NUSAP1	2258	4.72078	0.205332	No
row_70	IGFBPL1	2344	4.57457	0.201553	No
row_71	ANP32A	2350	4.5675	0.202661	No
row_72	RBBP8	2474	4.36289	0.196495	No
row_73	NEFM	2505	4.30778	0.195994	No
row_74	MAP6	2515	4.28447	0.19677	No
row_75	DAPK1	2522	4.26433	0.197723	No
row_76	POPDC3	2538	4.24558	0.19812	No
row_77	TBPL1	2549	4.23937	0.19882	No
row_78	HS6ST2	2572	4.20641	0.198777	No
row_79	ATP6V0E2	2581	4.19086	0.199585	No
row_80	TMEM97	2599	4.16847	0.199836	No
row_81	PRIM1	2613	4.14775	0.200325	No
row_82	CCSAP	2624	4.13513	0.200993	No
row_83	TACC2	2639	4.10921	0.201409	No
row_84	CSE1L	2684	4.03625	0.199969	No
row_85	GPR27	2762	3.89616	0.19647	No
row_86	ZNF711	2806	3.82163	0.195024	No
row_87	ZNF512	2825	3.79948	0.1951	No
row_88	MMD	2877	3.69476	0.193127	No
row_89	TMOD2	2886	3.67916	0.193776	No
row_90	TMEM178B	3108	3.38272	0.181318	No
row_91	ZNF22	3131	3.35421	0.181012	No
row_92	GDPD1	3133	3.34532	0.181986	No
row_93	DDX39A	3145	3.33325	0.182345	No
row_94	ZNF195	3162	3.3147	0.182393	No
row_95	ANK2	3171	3.29963	0.182925	No
row_96	FAM167A	3218	3.23783	0.181116	No
row_97	PBK	3253	3.19453	0.180027	No
row_98	POLB	3336	3.09493	0.175973	No
row_99	SEC11C	3361	3.07891	0.17546	No
row_100	MAPK8	3473	2.93641	0.169585	No
row_101	ADGRB3	3481	2.9261	0.170063	No
row_102	LMO3	3587	2.80434	0.164514	No
row_103	MAGI3	3705	2.65986	0.158188	No
row_104	PPP2R3C	3749	2.62079	0.156371	No
row_105	MXI1	3926	2.43545	0.14637	No
row_106	ASCL1	4119	2.24306	0.135332	No
row_107	NANOS1	4129	2.23132	0.135472	No
row_108	FKBP4	4174	2.18893	0.133461	No
row_109	RAB6B	4192	2.17545	0.133095	No
row_110	DNER	4312	2.06815	0.126463	No
row_111	CDKN2C	4499	1.9293	0.115694	No
row_112	HMGA1	4591	1.8475	0.110705	No
row_113	UBE2C	4652	1.79517	0.107594	No
row_114	TTC8	4688	1.75755	0.106	No
row_115	NARS2	4718	1.73484	0.104764	No
row_116	FAXC	4732	1.72787	0.104504	No
row_117	GDAP1	4806	1.67268	0.100561	No
row_118	FAM171B	4842	1.65391	0.0989342	No
row_119	CLGN	4867	1.63606	0.0979739	No
row_120	NUF2	5088	1.46556	0.084984	No
row_121	EPB41L4A-AS1	5174	1.41433	0.0802276	No
row_122	PRCD	5217	1.38583	0.0780899	No
row_123	MRPL48	5229	1.38027	0.0778448	No
row_124	FAM169A	5459	1.22596	0.0642308	No
row_125	UNC79	5514	1.19522	0.0613009	No
row_126	LSM3	5565	1.16477	0.058606	No
row_127	ZNF738	5613	1.13094	0.0560839	No
row_128	SLIT1	5642	1.11317	0.0547173	No
row_129	GMNN	5698	1.08129	0.0516911	No
row_130	KNSTRN	5946	0.928641	0.0368852	No
row_131	NCOA7	5984	0.907489	0.034905	No
row_132	QDPR	5994	0.899965	0.0346335	No
row_133	NELFCD	5995	0.899937	0.034912	No
row_134	PBX3	6220	0.769179	0.0214622	No
row_135	CYGB	6232	0.759785	0.0210251	No
row_136	ST3GAL6	6268	0.736852	0.0191144	No
row_137	NELL2	6361	0.691754	0.0137067	No
row_138	EYA1	6385	0.677028	0.0125107	No
row_139	SERP2	6421	0.659823	0.0105761	No
row_140	DLK1	6571	0.587361	0.00165305	No
row_141	SNAP25	6574	0.586539	0.00171231	No
row_142	VRK1	6670	0.53591	-0.00392695	No
row_143	KLHL23	6786	0.476311	-0.0108068	No
row_144	RGS5	6869	0.431265	-0.015684	No
row_145	RAB33A	6976	0.387041	-0.0220415	No
row_146	MSI2	6986	0.381331	-0.0224735	No
row_147	NPTX2	7002	0.372197	-0.0232749	No
row_148	MYO5A	7199	0.265911	-0.0351694	No
row_149	SCAMP5	7260	0.241873	-0.038761	No
row_150	KIF21A	7368	0.196919	-0.0452384	No
row_151	DIABLO	7459	0.159794	-0.0506885	No
row_152	EXOC5	7495	0.141653	-0.0527834	No
row_153	RNF144A	7585	0.0796058	-0.0581972	No
row_154	FAM107B	7599	0.0737574	-0.0589687	No
row_155	MCM7	7613	0.0669853	-0.0597424	No
row_156	ABCA3	7792	-0.015257	-0.0706145	No
row_157	GABRB3	7910	-0.0623442	-0.0777446	No
row_158	ZNF91	8199	-0.196886	-0.0952823	No
row_159	GATA2	8292	-0.243944	-0.100829	No
row_160	LSM4	8341	-0.267824	-0.103679	No
row_161	EML4	8373	-0.279699	-0.105487	No
row_162	PHF21B	8479	-0.332431	-0.1118	No
row_163	CXADR	8660	-0.409993	-0.122672	No
row_164	TMOD1	8681	-0.4198	-0.123764	No
row_165	BEX1	8703	-0.428683	-0.124915	No
row_166	SV2C	8812	-0.475729	-0.131367	No
row_167	KIF1A	8839	-0.486324	-0.132805	No
row_168	MIAT	8845	-0.488454	-0.13296	No
row_169	NFIL3	9064	-0.580817	-0.146101	No
row_170	PPM1E	9070	-0.583039	-0.146226	No
row_171	THSD7A	9423	-0.754427	-0.167502	No
row_172	C4orf48	9576	-0.81909	-0.176537	No
row_173	GLDC	9586	-0.82439	-0.176832	No
row_174	PRSS3	9650	-0.848968	-0.180419	No
row_175	KLF7	9688	-0.864653	-0.182412	No
row_176	OLA1	9740	-0.893265	-0.185252	No
row_177	CHML	9828	-0.940467	-0.190278	No
row_178	SYT1	9866	-0.957764	-0.192242	No
row_179	GGCT	10159	-1.10265	-0.209744	No
row_180	FAM163A	10207	-1.1278	-0.212267	No
row_181	TCEAL7	10218	-1.1331	-0.212527	No
row_182	KIF2A	10437	-1.24825	-0.225462	No
row_183	ZNF24	10456	-1.25774	-0.226173	No
row_184	CENPV	10470	-1.26463	-0.226576	No
row_185	FHOD3	10477	-1.26763	-0.226551	No
row_186	HK2	10691	-1.38068	-0.239139	No
row_187	AP1S2	10692	-1.38106	-0.238712	No
row_188	ZWILCH	10702	-1.38465	-0.238833	No
row_189	RNFT2	11022	-1.58072	-0.257837	No
row_190	CHRNA3	11108	-1.63235	-0.262526	No
row_191	TBC1D30	11138	-1.64417	-0.263789	No
row_192	TRAP1	11307	-1.75471	-0.273512	No
row_193	FZD3	11338	-1.77521	-0.274796	No
row_194	FKBP1B	11354	-1.78632	-0.27516	No
row_195	ATP6V1B2	11397	-1.8143	-0.277165	No
row_196	LRRTM2	11548	-1.91492	-0.285739	No
row_197	DTD1	11573	-1.93177	-0.286608	No
row_198	MYBL2	11603	-1.95005	-0.287776	No
row_199	EML6	11640	-1.97555	-0.289365	No
row_200	DNAJC9	11649	-1.9807	-0.289241	No
row_201	PHPT1	11717	-2.02301	-0.292709	No
row_202	FOXM1	11795	-2.07538	-0.296772	No
row_203	BIRC5	11859	-2.12697	-0.299964	No
row_204	NRSN1	11863	-2.13055	-0.299488	No
row_205	ACVR1B	12013	-2.23934	-0.3079	No
row_206	EVL	12202	-2.38308	-0.31865	No
row_207	BMP7	12210	-2.38891	-0.318339	No
row_208	TFAP2B	12232	-2.40439	-0.318878	No
row_209	ARHGEF7	12237	-2.40703	-0.318378	No
row_210	GNB1	12363	-2.50017	-0.325243	No
row_211	INO80C	12373	-2.50923	-0.325016	No
row_212	ARL6IP1	12424	-2.56721	-0.327277	No
row_213	PARP6	12429	-2.57282	-0.326726	No
row_214	CD200	12484	-2.61011	-0.329218	No
row_215	AHSA1	12595	-2.7126	-0.3351	No
row_216	TDG	12627	-2.739	-0.336147	No
row_217	UBE2T	12728	-2.83992	-0.341379	No
row_218	AKAP12	12914	-3.07029	-0.351734	No
row_219	ICA1	12957	-3.11898	-0.353335	No
row_220	RUNDC3B	12970	-3.12466	-0.353102	No
row_221	PTS	13015	-3.16327	-0.354812	No
row_222	NOL4	13073	-3.22746	-0.357296	No
row_223	KDM1A	13184	-3.33759	-0.362985	No
row_224	KLC1	13219	-3.37375	-0.364019	No
row_225	TENM4	13324	-3.50285	-0.36929	No
row_226	PLPPR5	13374	-3.57019	-0.37118	No
row_227	MAP2	13420	-3.63162	-0.372806	No
row_228	MAP1B	13424	-3.64308	-0.371862	No
row_229	AUTS2	13472	-3.71942	-0.373583	No
row_230	PRC1	13626	-3.92674	-0.381718	No
row_231	RANBP1	13640	-3.947	-0.381291	No
row_232	CACNA1B	13652	-3.96275	-0.380737	No
row_233	SLC35G2	13688	-4.02819	-0.381629	No
row_234	ABCB1	13713	-4.06405	-0.381839	No
row_235	STXBP1	13737	-4.10461	-0.381974	No
row_236	ENDOG	13823	-4.22549	-0.385861	No
row_237	HNRNPA0	13833	-4.24215	-0.385098	No
row_238	INSM2	13922	-4.40851	-0.389111	No
row_239	GDAP1L1	13958	-4.47539	-0.389865	No
row_240	ADCYAP1R1	13967	-4.48764	-0.388966	No
row_241	SLC10A4	14202	-4.92096	-0.401742	No
row_242	NAPB	14340	-5.19864	-0.408505	No
row_243	CCNI	14492	-5.55227	-0.416014	No
row_244	BMPR1B	14496	-5.57005	-0.414474	No
row_245	CDCA5	14532	-5.63467	-0.41487	No
row_246	NAP1L5	14610	-5.8451	-0.417766	No
row_247	CCP110	14623	-5.87804	-0.416681	No
row_248	SYNPO2	14684	-6.00692	-0.418489	No
row_249	RBMS3	14748	-6.1633	-0.420432	No
row_250	GAP43	14891	-6.55358	-0.427081	No
row_251	RPS6KA2	14965	-6.74774	-0.429454	No
row_252	ASRGL1	15028	-6.93581	-0.431097	Yes
row_253	MANEAL	15052	-7.00186	-0.430336	Yes
row_254	MCM2	15082	-7.07808	-0.429918	Yes
row_255	ANKRD46	15088	-7.08938	-0.42803	Yes
row_256	NUDT11	15103	-7.16547	-0.426669	Yes
row_257	GDI1	15110	-7.19289	-0.42481	Yes
row_258	TUBB2B	15136	-7.30255	-0.424078	Yes
row_259	GRIA2	15138	-7.31091	-0.421877	Yes
row_260	NET1	15145	-7.32897	-0.419976	Yes
row_261	TIAM1	15202	-7.53141	-0.421068	Yes
row_262	DNAJC6	15221	-7.62855	-0.419808	Yes
row_263	CENPU	15250	-7.75904	-0.419118	Yes
row_264	KIDINS220	15253	-7.76313	-0.416838	Yes
row_265	PEG3	15299	-7.94594	-0.41713	Yes
row_266	ACOT7	15324	-8.05471	-0.416104	Yes
row_267	SHC3	15348	-8.13177	-0.414994	Yes
row_268	STRA6	15360	-8.19286	-0.413131	Yes
row_269	CELF2	15368	-8.2093	-0.411019	Yes
row_270	INSM1	15425	-8.46704	-0.411821	Yes
row_271	LINC00888	15467	-8.69888	-0.411635	Yes
row_272	GLCCI1	15479	-8.76181	-0.409596	Yes
row_273	RUNDC3A	15545	-9.13255	-0.410742	Yes
row_274	NGRN	15591	-9.40039	-0.410584	Yes
row_275	TUBB4B	15617	-9.53516	-0.409161	Yes
row_276	LIN28B	15672	-9.85452	-0.409412	Yes
row_277	ZNF536	15696	-9.98899	-0.407727	Yes
row_278	RET	15717	-10.1063	-0.405822	Yes
row_279	SOX11	15726	-10.1435	-0.403173	Yes
row_280	AGTPBP1	15734	-10.1778	-0.400451	Yes
row_281	CAMSAP1	15747	-10.2791	-0.398004	Yes
row_282	RNF157	15771	-10.3957	-0.396193	Yes
row_283	IGSF3	15798	-10.5563	-0.394516	Yes
row_284	TOX2	15807	-10.6385	-0.391713	Yes
row_285	GLRX	15815	-10.7055	-0.388829	Yes
row_286	RRM2	15820	-10.7602	-0.385744	Yes
row_287	CACNA2D2	15848	-10.977	-0.383998	Yes
row_288	C11orf95	15942	-11.7157	-0.386056	Yes
row_289	HES6	15943	-11.717	-0.382431	Yes
row_290	RUFY3	15971	-11.941	-0.380386	Yes
row_291	MSH6	15974	-11.9795	-0.376802	Yes
row_292	KIF5C	15983	-12.0562	-0.37356	Yes
row_293	UCP2	15987	-12.0921	-0.370003	Yes
row_294	DBH	16011	-12.2888	-0.367606	Yes
row_295	ESRRG	16036	-12.5486	-0.36519	Yes
row_296	NCS1	16040	-12.5597	-0.361487	Yes
row_297	NBEA	16065	-12.8086	-0.358991	Yes
row_298	TUBB3	16086	-13.0589	-0.356173	Yes
row_299	INA	16133	-13.601	-0.354775	Yes
row_300	REC8	16160	-13.9435	-0.35205	Yes
row_301	ENO2	16172	-14.1124	-0.348356	Yes
row_302	MTCL1	16191	-14.2647	-0.345042	Yes
row_303	SHD	16245	-15.0504	-0.343624	Yes
row_304	ALK	16263	-15.2763	-0.339937	Yes
row_305	REEP1	16267	-15.3302	-0.335377	Yes
row_306	ISL1	16272	-15.4307	-0.330847	Yes
row_307	TH	16286	-15.6754	-0.326792	Yes
row_308	SETD7	16307	-15.9513	-0.323078	Yes
row_309	CKB	16318	-16.1559	-0.318691	Yes
row_310	FEV	16323	-16.2504	-0.313908	Yes
row_311	TUBB2A	16331	-16.3557	-0.309275	Yes
row_312	DPYSL2	16335	-16.47	-0.304362	Yes
row_313	PKIA	16339	-16.5078	-0.299438	Yes
row_314	NCAN	16362	-16.9099	-0.295551	Yes
row_315	TMEM108	16434	-18.2641	-0.294238	Yes
row_316	FBXO8	16440	-18.4613	-0.288832	Yes
row_317	KLHL13	16450	-18.9003	-0.283534	Yes
row_318	RNF165	16463	-19.4808	-0.27824	Yes
row_319	DACH1	16480	-20.0877	-0.273003	Yes
row_320	DPYSL5	16487	-20.195	-0.267121	Yes
row_321	RALGDS	16493	-20.4807	-0.26109	Yes
row_322	ATCAY	16513	-21.1421	-0.25571	Yes
row_323	TSPAN13	16519	-21.5085	-0.249361	Yes
row_324	NSG1	16534	-22.413	-0.243282	Yes
row_325	RIMBP2	16546	-22.8087	-0.236897	Yes
row_326	ELAVL3	16547	-22.8514	-0.229827	Yes
row_327	SCG2	16552	-23.0961	-0.222925	Yes
row_328	L1CAM	16557	-23.487	-0.215903	Yes
row_329	PRPH	16561	-23.8927	-0.208694	Yes
row_330	CRMP1	16563	-23.9856	-0.201334	Yes
row_331	SCN3A	16577	-24.8362	-0.194444	Yes
row_332	EEF1A2	16579	-24.9373	-0.18679	Yes
row_333	CERK	16580	-24.9382	-0.179074	Yes
row_334	TAGLN3	16596	-26.0139	-0.171942	Yes
row_335	GNG4	16603	-26.3868	-0.164144	Yes
row_336	KLF13	16608	-26.5534	-0.156173	Yes
row_337	PNMA2	16612	-26.7851	-0.148069	Yes
row_338	OLFM1	16626	-27.9146	-0.140227	Yes
row_339	HAND2-AS1	16632	-28.0994	-0.131839	Yes
row_340	CEP44	16648	-30.3997	-0.12335	Yes
row_341	NNAT	16653	-31.1696	-0.11395	Yes
row_342	DUSP4	16665	-33.7992	-0.104165	Yes
row_343	TUB	16668	-34.2474	-0.0936914	Yes
row_344	GAL	16669	-34.3465	-0.0830647	Yes
row_345	CXCR4	16676	-36.7817	-0.0720512	Yes
row_346	DCX	16703	-49.8849	-0.0582057	Yes
row_347	PRSS12	16708	-56.3748	-0.0410079	Yes
row_348	PHOX2B	16711	-64.4058	-0.0212032	Yes
row_349	RIMS3	16712	-68.9266	0.000122483	Yes

## Sheet: IMR5 siSMA4-5_48h_ADRN_SIGNATUR
siSMARCA4-5 vs. siCtrl for 48 h in IMR5 cells
NAME	SYMBOL	RANK IN GENE LIST	RANK METRIC SCORE	RUNNING ES	CORE ENRICHMENT
row_0	CYFIP2	2	58.9316	0.036176	No
row_1	PHOX2A	17	27.173	0.0520821	No
row_2	EIF1B	25	23.0838	0.0658843	No
row_3	PHPT1	61	17.2819	0.0744553	No
row_4	CDC42EP3	95	14.9635	0.0817169	No
row_5	PDK1	99	14.62	0.0905433	No
row_6	HS6ST2	107	14.1069	0.0988168	No
row_7	SYT4	114	13.7006	0.106899	No
row_8	C14orf132	117	13.3806	0.115022	No
row_9	DUSP4	123	13.0859	0.122785	No
row_10	GATA3	126	13.0068	0.130677	No
row_11	FSD1	171	11.8561	0.135373	No
row_12	RNF150	252	10.4777	0.137089	No
row_13	NEFL	261	10.3689	0.143002	No
row_14	SIX3	264	10.3343	0.149248	No
row_15	GABRB3	273	10.2056	0.155059	No
row_16	ATP6V0E2	302	9.73323	0.159396	No
row_17	MYRIP	311	9.67191	0.164879	No
row_18	ELAVL4	476	8.28329	0.160269	No
row_19	HAND1	491	8.20043	0.164491	No
row_20	EXOC5	525	7.93653	0.167425	No
row_21	PPP2R3C	587	7.51823	0.168443	No
row_22	ADAM22	630	7.27801	0.170438	No
row_23	TDG	659	7.17167	0.173197	No
row_24	ABLIM1	727	6.81111	0.173424	No
row_25	RTN2	803	6.50165	0.172988	No
row_26	SLIT3	849	6.31616	0.174213	No
row_27	DKK1	854	6.30084	0.177857	No
row_28	MAPT	859	6.28317	0.181489	No
row_29	TMEM178B	993	5.78456	0.177177	No
row_30	SCG3	1051	5.65497	0.177284	No
row_31	CCDC167	1059	5.62907	0.180336	No
row_32	ASCL1	1065	5.60018	0.183489	No
row_33	NMNAT2	1249	5.10481	0.175797	No
row_34	RGS17	1260	5.08387	0.178336	No
row_35	ADCYAP1R1	1285	5.02643	0.180011	No
row_36	NGRN	1312	4.9476	0.181518	No
row_37	ESRRG	1344	4.85943	0.182675	No
row_38	RTN1	1381	4.78858	0.183493	No
row_39	CHRNA3	1429	4.68475	0.183595	No
row_40	TMOD2	1436	4.66791	0.186114	No
row_41	ACTL6B	1569	4.42235	0.181022	No
row_42	TSPAN7	1623	4.33991	0.180556	No
row_43	NOL4	1646	4.29829	0.181901	No
row_44	CDKN2C	1659	4.26582	0.183817	No
row_45	ZNF512	1668	4.24804	0.18596	No
row_46	GGH	1729	4.14107	0.184958	No
row_47	NRCAM	1793	4.03101	0.18371	No
row_48	CELF2	1810	4.01439	0.185235	No
row_49	KLF7	1835	3.98065	0.186265	No
row_50	RGS5	1928	3.84597	0.183186	No
row_51	CHGB	2009	3.72339	0.180742	No
row_52	CEP44	2017	3.71642	0.182616	No
row_53	RFC4	2043	3.68822	0.183408	No
row_54	CCND1	2124	3.57989	0.180875	No
row_55	NELL2	2131	3.56668	0.182717	No
row_56	ZWILCH	2184	3.48994	0.181787	No
row_57	GDAP1	2221	3.43502	0.181771	No
row_58	GNB1	2222	3.43395	0.183886	No
row_59	BEND4	2244	3.40108	0.184737	No
row_60	FAM155A	2381	3.25901	0.178691	No
row_61	SYNPO2	2392	3.24248	0.180096	No
row_62	FAM171B	2434	3.17733	0.179625	No
row_63	ADGRB3	2493	3.10615	0.178103	No
row_64	GPR27	2512	3.08974	0.17894	No
row_65	POLB	2520	3.08611	0.180427	No
row_66	SEC11C	2524	3.08302	0.182148	No
row_67	ATP6V1B2	2558	3.0415	0.182067	No
row_68	CDKN3	2570	3.03399	0.183284	No
row_69	MYEF2	2575	3.02638	0.184911	No
row_70	CETN3	2583	3.02188	0.186358	No
row_71	ZNF22	2662	2.94266	0.183551	No
row_72	SLC35G2	2682	2.91399	0.184221	No
row_73	ZNF195	2725	2.87918	0.183507	No
row_74	LRRTM2	2784	2.82256	0.181811	No
row_75	PHF21B	2869	2.73432	0.178521	No
row_76	MYO5A	2870	2.73417	0.180205	No
row_77	C4orf48	2882	2.7203	0.181229	No
row_78	GCH1	2989	2.61953	0.176566	No
row_79	LYN	3033	2.5756	0.175606	No
row_80	SATB1	3056	2.55826	0.175879	No
row_81	OLA1	3067	2.53766	0.176849	No
row_82	MSI2	3103	2.50773	0.176321	No
row_83	ATL1	3112	2.49791	0.177386	No
row_84	TBPL1	3184	2.43953	0.174684	No
row_85	DAPK1	3291	2.35787	0.16986	No
row_86	SCG2	3293	2.35654	0.171252	No
row_87	RBBP8	3362	2.29795	0.168641	No
row_88	AP1S2	3415	2.26427	0.166956	No
row_89	UNC79	3452	2.23869	0.166203	No
row_90	TMEM108	3462	2.2303	0.167044	No
row_91	SERP2	3483	2.21497	0.167224	No
row_92	RUNDC3A	3519	2.18591	0.166497	No
row_93	LEPROTL1	3586	2.13438	0.163904	No
row_94	ZNF711	3654	2.09457	0.161226	No
row_95	NCAM1	3661	2.08941	0.162158	No
row_96	TRAP1	3856	1.9533	0.151873	No
row_97	KNSTRN	3878	1.9368	0.151823	No
row_98	LSM3	3884	1.93242	0.152717	No
row_99	PIK3R1	3972	1.8775	0.148722	No
row_100	MMD	4023	1.83787	0.146893	No
row_101	CLASP2	4144	1.74516	0.140862	No
row_102	UBE2C	4182	1.72149	0.139731	No
row_103	PTS	4192	1.7166	0.140256	No
row_104	STMN4	4247	1.69233	0.1381	No
row_105	NARS2	4268	1.68098	0.137951	No
row_106	C3orf14	4540	1.51511	0.122837	No
row_107	FBLL1	4612	1.47658	0.119543	No
row_108	NAP1L5	4711	1.42249	0.114616	No
row_109	MRPL48	4742	1.40718	0.113706	No
row_110	PRIM1	4999	1.26957	0.0993293	No
row_111	BEX2	5038	1.25351	0.0978511	No
row_112	FAM169A	5148	1.20088	0.0921364	No
row_113	FAM163A	5216	1.171	0.0888903	No
row_114	UBE2T	5388	1.09474	0.079439	No
row_115	CADM1	5530	1.02795	0.071723	No
row_116	KIF2A	5664	0.973666	0.0644472	No
row_117	SCAMP5	5762	0.938908	0.0592817	No
row_118	EPB41L4A-AS1	5825	0.911751	0.056172	No
row_119	NAPB	5829	0.910065	0.0565549	No
row_120	ANK2	5934	0.866436	0.0509303	No
row_121	RBMS3	5945	0.862672	0.0508694	No
row_122	ANP32A	6007	0.83766	0.0477733	No
row_123	DIABLO	6017	0.832341	0.047753	No
row_124	GDPD1	6086	0.802557	0.0442207	No
row_125	GPR22	6087	0.802372	0.0447149	No
row_126	FAM167A	6157	0.775207	0.0411066	No
row_127	DLK1	6165	0.77276	0.041168	No
row_128	BEX1	6230	0.749633	0.03784	No
row_129	LMO3	6248	0.742753	0.0372908	No
row_130	NCOA7	6314	0.716417	0.0338831	No
row_131	DDX39A	6376	0.693769	0.0306984	No
row_132	KIF15	6630	0.601462	0.0160878	No
row_133	ZNF738	6838	0.530142	0.00415703	No
row_134	PARP6	6866	0.520602	0.00287888	No
row_135	SNAP25	6908	0.508563	0.000764335	No
row_136	GRIA2	7015	0.478827	-0.00521742	No
row_137	RNFT2	7017	0.478552	-0.0049819	No
row_138	PRSS3	7161	0.425652	-0.0131873	No
row_139	FAXC	7202	0.413604	-0.0153011	No
row_140	FKBP1B	7836	0.214844	-0.052651	No
row_141	SHC3	7850	0.210142	-0.0532914	No
row_142	LIN28B	7936	0.179021	-0.0582143	No
row_143	ICA1	7962	0.169983	-0.05959	No
row_144	TENM4	7969	0.167816	-0.0598419	No
row_145	SNAP91	8090	0.123275	-0.0668716	No
row_146	GDI1	8147	0.0970227	-0.0701278	No
row_147	POPDC3	8257	0.0518443	-0.0765502	No
row_148	STMN2	8549	-0.0165246	-0.0937712	No
row_149	THSD7A	8748	-0.0632687	-0.105456	No
row_150	CD200	8819	-0.0841227	-0.10955	No
row_151	GDAP1L1	8871	-0.101461	-0.112507	No
row_152	INO80C	8929	-0.117718	-0.11581	No
row_153	ZNF704	8988	-0.134623	-0.119161	No
row_154	PRCD	9087	-0.171194	-0.124859	No
row_155	NRSN1	9302	-0.251064	-0.137376	No
row_156	KDM1A	9338	-0.259932	-0.139288	No
row_157	SV2C	9355	-0.264838	-0.140073	No
row_158	IGFBPL1	9371	-0.268517	-0.140795	No
row_159	MIAT	9681	-0.360108	-0.158871	No
row_160	TFAP2B	9745	-0.375212	-0.16237	No
row_161	DTD1	9798	-0.394441	-0.165206	No
row_162	KIF21A	9967	-0.441075	-0.174882	No
row_163	FIGNL1	10077	-0.473157	-0.181045	No
row_164	NPTX2	10085	-0.474971	-0.181167	No
row_165	MAP6	10107	-0.480458	-0.182115	No
row_166	SOX11	10146	-0.492653	-0.184062	No
row_167	PHYHIPL	10190	-0.507405	-0.186295	No
row_168	CCP110	10319	-0.551483	-0.193535	No
row_169	RAB6B	10341	-0.558007	-0.194435	No
row_170	ALK	10347	-0.558798	-0.194387	No
row_171	CSE1L	10492	-0.600469	-0.202544	No
row_172	HMGA1	10502	-0.604093	-0.202705	No
row_173	NANOS1	10565	-0.624409	-0.205991	No
row_174	ABCB1	10738	-0.680922	-0.215757	No
row_175	CLGN	10749	-0.685698	-0.215926	No
row_176	FAM107B	10893	-0.738947	-0.223939	No
row_177	NBEA	11154	-0.835756	-0.23882	No
row_178	NUSAP1	11261	-0.875554	-0.244557	No
row_179	TMOD1	11264	-0.876728	-0.244136	No
row_180	FZD3	11319	-0.896907	-0.246781	No
row_181	RAB33A	11417	-0.938378	-0.251947	No
row_182	RANBP1	11450	-0.950048	-0.253256	No
row_183	CXADR	11556	-0.998563	-0.258859	No
row_184	HAND2-AS1	11579	-1.0054	-0.259542	No
row_185	HEY1	11628	-1.0271	-0.261752	No
row_186	SBK1	11665	-1.04282	-0.263241	No
row_187	ZNF91	11742	-1.0727	-0.267081	No
row_188	MAGI3	11856	-1.11945	-0.273083	No
row_189	ISL1	12134	-1.23441	-0.288725	No
row_190	MAP1B	12210	-1.26978	-0.292384	No
row_191	UCP2	12223	-1.2736	-0.29231	No
row_192	TH	12289	-1.29699	-0.29536	No
row_193	FABP6	12501	-1.39739	-0.306993	No
row_194	C11orf95	12512	-1.4015	-0.306722	No
row_195	AKAP1	12541	-1.42041	-0.307506	No
row_196	QDPR	12603	-1.45144	-0.310224	No
row_197	ZNF24	12628	-1.46662	-0.310742	No
row_198	NCAN	12637	-1.47075	-0.310309	No
row_199	GLDC	12653	-1.48166	-0.310285	No
row_200	ACOT7	12675	-1.4952	-0.310608	No
row_201	PKIA	12694	-1.50834	-0.310745	No
row_202	FOXO3	12744	-1.53858	-0.312699	No
row_203	KLHL23	12843	-1.58562	-0.317525	No
row_204	KLC1	12924	-1.6342	-0.321256	No
row_205	ZNF536	13011	-1.69026	-0.325307	No
row_206	NET1	13020	-1.69372	-0.324738	No
row_207	ENDOG	13135	-1.76303	-0.330402	No
row_208	KIDINS220	13194	-1.80265	-0.332726	No
row_209	TTC8	13286	-1.85287	-0.336974	No
row_210	BMPR1B	13310	-1.86829	-0.337185	No
row_211	TCEAL7	13337	-1.88462	-0.337564	No
row_212	SLC10A4	13418	-1.93252	-0.341111	No
row_213	ABCA3	13435	-1.94972	-0.340857	No
row_214	NUF2	13585	-2.05263	-0.348416	No
row_215	CENPV	13600	-2.06856	-0.347971	No
row_216	PBK	13682	-2.12307	-0.35146	No
row_217	DNAJC6	13694	-2.13234	-0.350798	No
row_218	GLRX	13725	-2.15044	-0.35125	No
row_219	L1CAM	13754	-2.17209	-0.35157	No
row_220	TMTC4	13815	-2.22411	-0.353753	No
row_221	ENO2	13820	-2.22798	-0.352618	No
row_222	SHD	13852	-2.25231	-0.353066	No
row_223	CHGA	13878	-2.27026	-0.353148	No
row_224	GLCCI1	13938	-2.31824	-0.355214	No
row_225	DPYSL3	13961	-2.33707	-0.355078	No
row_226	AKAP12	13962	-2.3386	-0.353637	No
row_227	NEFM	13987	-2.35387	-0.353609	No
row_228	SYT1	14025	-2.3828	-0.354332	No
row_229	LSM4	14042	-2.40106	-0.353801	No
row_230	TBC1D30	14181	-2.5209	-0.36042	No
row_231	PEG3	14330	-2.68223	-0.367532	No
row_232	PBX3	14368	-2.72586	-0.368044	No
row_233	PRC1	14399	-2.76299	-0.368118	No
row_234	ASRGL1	14449	-2.80909	-0.36929	No
row_235	TSPAN13	14454	-2.81348	-0.367794	No
row_236	INSM2	14466	-2.82445	-0.366706	No
row_237	IRS2	14491	-2.85783	-0.366367	No
row_238	CACNA2D2	14537	-2.90265	-0.367244	No
row_239	CHML	14561	-2.92842	-0.366802	No
row_240	RET	14575	-2.93856	-0.365762	No
row_241	NELFCD	14579	-2.94263	-0.364128	No
row_242	RRM2	14581	-2.94529	-0.362373	No
row_243	RUFY3	14713	-3.08044	-0.368233	No
row_244	RNF165	14749	-3.12664	-0.36838	No
row_245	ARL6IP1	14806	-3.18925	-0.369731	No
row_246	ANKRD46	14827	-3.2153	-0.368935	No
row_247	STXBP1	14834	-3.22185	-0.367306	No
row_248	GGCT	14965	-3.37695	-0.372924	No
row_249	MAP2	15086	-3.54262	-0.377848	No
row_250	DCX	15159	-3.67601	-0.379848	No
row_251	CENPU	15186	-3.7288	-0.379091	No
row_252	MXI1	15246	-3.81571	-0.380234	No
row_253	ELAVL2	15268	-3.83533	-0.379116	No
row_254	ARHGEF7	15312	-3.91013	-0.379254	No
row_255	EYA1	15378	-4.02093	-0.380626	Yes
row_256	GMNN	15416	-4.0843	-0.380302	Yes
row_257	ACVR1B	15449	-4.14338	-0.379645	Yes
row_258	RIMBP2	15451	-4.14534	-0.377151	Yes
row_259	PPM1E	15468	-4.16537	-0.375533	Yes
row_260	MTCL1	15482	-4.19479	-0.373719	Yes
row_261	CERK	15490	-4.20634	-0.371543	Yes
row_262	REEP1	15507	-4.23829	-0.369881	Yes
row_263	TOX2	15528	-4.27502	-0.368432	Yes
row_264	CAMSAP1	15563	-4.33215	-0.367777	Yes
row_265	FHOD3	15581	-4.37684	-0.366088	Yes
row_266	INA	15637	-4.49884	-0.366574	Yes
row_267	VRK1	15638	-4.50096	-0.363802	Yes
row_268	GAP43	15651	-4.52299	-0.361727	Yes
row_269	MANEAL	15653	-4.53262	-0.358995	Yes
row_270	GRB10	15672	-4.55336	-0.357256	Yes
row_271	CACNA1B	15701	-4.61219	-0.356074	Yes
row_272	PLPPR5	15705	-4.61724	-0.353408	Yes
row_273	AGTPBP1	15717	-4.64823	-0.351197	Yes
row_274	GAL	15733	-4.68252	-0.349201	Yes
row_275	CCSAP	15741	-4.69427	-0.346724	Yes
row_276	AHSA1	15742	-4.69438	-0.343833	Yes
row_277	DNAJC9	15748	-4.70763	-0.34123	Yes
row_278	NFIL3	15761	-4.72932	-0.339028	Yes
row_279	LINC00888	15773	-4.75978	-0.336748	Yes
row_280	FBXO8	15775	-4.76244	-0.333874	Yes
row_281	NSG1	15776	-4.76431	-0.33094	Yes
row_282	SETD7	15793	-4.79819	-0.328932	Yes
row_283	EML4	15860	-4.93796	-0.329799	Yes
row_284	ST3GAL6	15870	-4.95515	-0.32728	Yes
row_285	FOXM1	15877	-4.97163	-0.324574	Yes
row_286	MCM2	15904	-5.03893	-0.32301	Yes
row_287	DNER	15907	-5.0443	-0.320022	Yes
row_288	EML6	15922	-5.07641	-0.317724	Yes
row_289	DDC	15938	-5.11583	-0.315462	Yes
row_290	BIRC5	15989	-5.22314	-0.315206	Yes
row_291	EVL	15991	-5.22398	-0.312047	Yes
row_292	SCN3A	16101	-5.61937	-0.315041	Yes
row_293	TUB	16156	-5.78108	-0.314678	Yes
row_294	MAPK8	16182	-5.86671	-0.312545	Yes
row_295	TIAM1	16188	-5.89839	-0.309209	Yes
row_296	STRA6	16228	-5.99144	-0.307828	Yes
row_297	KIF1A	16250	-6.05505	-0.305342	Yes
row_298	MCM7	16253	-6.06273	-0.301727	Yes
row_299	KLHL13	16256	-6.06936	-0.298107	Yes
row_300	DBH	16274	-6.14678	-0.295328	Yes
row_301	TACC2	16294	-6.1885	-0.292642	Yes
row_302	GATA2	16295	-6.19462	-0.288827	Yes
row_303	AUTS2	16296	-6.19515	-0.285012	Yes
row_304	SLIT1	16299	-6.20249	-0.28131	Yes
row_305	DNAJB1	16395	-6.57561	-0.282886	Yes
row_306	CKB	16396	-6.57635	-0.278835	Yes
row_307	CDCA5	16400	-6.59663	-0.27495	Yes
row_308	CCNI	16438	-6.75185	-0.272983	Yes
row_309	CYGB	16451	-6.82373	-0.269491	Yes
row_310	IGSF3	16469	-6.89665	-0.26625	Yes
row_311	RALGDS	16506	-7.06231	-0.264032	Yes
row_312	MCM6	16507	-7.07441	-0.259675	Yes
row_313	NUDT11	16509	-7.08191	-0.255373	Yes
row_314	HNRNPA0	16528	-7.18577	-0.252013	Yes
row_315	ATCAY	16554	-7.3411	-0.248973	Yes
row_316	FKBP4	16590	-7.47422	-0.246442	Yes
row_317	PHOX2B	16618	-7.58972	-0.243366	Yes
row_318	ELAVL3	16647	-7.77841	-0.240234	Yes
row_319	HK2	16695	-8.02412	-0.238075	Yes
row_320	RPS6KA2	16702	-8.06215	-0.233465	Yes
row_321	PNMA2	16794	-8.69985	-0.233495	Yes
row_322	RUNDC3B	16810	-8.82129	-0.228951	Yes
row_323	TUBB2A	16872	-9.31772	-0.226824	Yes
row_324	DACH1	16879	-9.35257	-0.22142	Yes
row_325	REC8	16890	-9.52112	-0.216148	Yes
row_326	RNF144A	16892	-9.53806	-0.210333	Yes
row_327	TMEM97	16896	-9.59628	-0.2046	Yes
row_328	MYBL2	16911	-9.73253	-0.199435	Yes
row_329	CXCR4	16964	-10.2417	-0.196207	Yes
row_330	PRPH	16984	-10.5906	-0.19081	Yes
row_331	CRMP1	17005	-10.7885	-0.18535	Yes
row_332	PRSS12	17031	-11.3919	-0.179814	Yes
row_333	NCS1	17032	-11.3938	-0.172797	Yes
row_334	FEV	17054	-11.7522	-0.166802	Yes
row_335	MSH6	17058	-11.8658	-0.159672	Yes
row_336	GNG4	17071	-12.0973	-0.152932	Yes
row_337	OLFM1	17101	-13.078	-0.146595	Yes
row_338	INSM1	17113	-13.4535	-0.138961	Yes
row_339	KIF5C	17119	-13.6847	-0.130829	Yes
row_340	TAGLN3	17154	-14.9862	-0.123613	Yes
row_341	EEF1A2	17157	-15.2368	-0.114347	Yes
row_342	TUBB2B	17158	-15.2635	-0.104947	Yes
row_343	DPYSL5	17159	-15.2803	-0.0955359	Yes
row_344	KLF13	17164	-15.6371	-0.0861423	Yes
row_345	RNF157	17168	-16.1331	-0.076384	Yes
row_346	TUBB4B	17175	-16.6034	-0.0665137	Yes
row_347	RIMS3	17179	-16.9147	-0.056274	Yes
row_348	NNAT	17204	-19.4858	-0.0456944	Yes
row_349	DPYSL2	17211	-21.1858	-0.0330019	Yes
row_350	HES6	17218	-23.1735	-0.0190852	Yes
row_351	TUBB3	17235	-32.9116	0.000236731	Yes

## Sheet: IMR5 siSMA4-7_48h_ADRN_SIGNATUR
siSMARCA4-7 vs. siCtrl for 48 h in IMR5 cells
NAME	SYMBOL	RANK IN GENE LIST	RANK METRIC SCORE	RUNNING ES	CORE ENRICHMENT
row_0	PHOX2A	2	31.0485	0.0252353	No
row_1	HAND1	8	24.7989	0.0451896	No
row_2	C14orf132	41	13.0706	0.053968	No
row_3	SIX3	42	12.8861	0.0644906	No
row_4	SATB1	60	11.8949	0.0731972	No
row_5	ELAVL4	62	11.634	0.0826381	No
row_6	SLIT3	69	11.1142	0.0913585	No
row_7	CCND1	87	10.5348	0.0989544	No
row_8	DKK1	129	8.69328	0.103625	No
row_9	CDC42EP3	130	8.68202	0.110715	No
row_10	LYN	133	8.61986	0.117636	No
row_11	RNF150	140	8.50247	0.124223	No
row_12	RTN1	144	8.44252	0.13094	No
row_13	EXOC5	147	8.38917	0.137672	No
row_14	EYA1	171	7.92981	0.142785	No
row_15	AKAP1	180	7.80972	0.148689	No
row_16	IGFBPL1	232	7.16452	0.151519	No
row_17	FAXC	318	6.26751	0.151604	No
row_18	PDK1	340	6.0614	0.15531	No
row_19	SYT4	345	6.01596	0.159986	No
row_20	MYRIP	370	5.82298	0.16332	No
row_21	DPYSL3	378	5.76973	0.167617	No
row_22	ABLIM1	407	5.63252	0.170558	No
row_23	CCDC167	415	5.60437	0.17472	No
row_24	FSD1	452	5.46024	0.177047	No
row_25	NCAM1	464	5.40899	0.180813	No
row_26	TMTC4	474	5.35672	0.184654	No
row_27	FIGNL1	568	4.92971	0.183173	No
row_28	ELAVL2	650	4.63901	0.182164	No
row_29	RTN2	654	4.6235	0.185762	No
row_30	BEND4	657	4.6156	0.189413	No
row_31	MMD	675	4.55449	0.192125	No
row_32	MCM7	692	4.52458	0.194873	No
row_33	GGH	716	4.45544	0.197149	No
row_34	FAM155A	739	4.39494	0.199435	No
row_35	CYFIP2	744	4.3872	0.202781	No
row_36	HS6ST2	776	4.31603	0.20447	No
row_37	KLF7	849	4.15056	0.203595	No
row_38	GPR27	917	3.99103	0.202887	No
row_39	CLASP2	925	3.96659	0.205712	No
row_40	FAM107B	959	3.89547	0.206939	No
row_41	EIF1B	996	3.82063	0.207927	No
row_42	DAPK1	1046	3.70385	0.20805	No
row_43	MAPT	1089	3.61468	0.208515	No
row_44	GATA3	1114	3.5822	0.210019	No
row_45	MYO5A	1124	3.5619	0.212394	No
row_46	TMOD2	1215	3.40068	0.209842	No
row_47	ZNF711	1278	3.3006	0.208866	No
row_48	ADAM22	1356	3.16597	0.206892	No
row_49	RNF144A	1452	3.03461	0.203745	No
row_50	CHGA	1498	2.98905	0.203521	No
row_51	RBBP8	1507	2.98111	0.205481	No
row_52	KIF15	1585	2.8581	0.203256	No
row_53	DDX39A	1594	2.83572	0.205098	No
row_54	ADGRB3	1607	2.82083	0.206691	No
row_55	RGS17	1632	2.7925	0.20755	No
row_56	ZNF704	1657	2.76864	0.208389	No
row_57	TMEM178B	1687	2.7294	0.208901	No
row_58	POPDC3	1758	2.6619	0.20693	No
row_59	FZD3	1817	2.60863	0.205626	No
row_60	KLHL23	1945	2.48464	0.200134	No
row_61	RFC4	1952	2.48126	0.201805	No
row_62	CETN3	2038	2.41202	0.198742	No
row_63	MSI2	2079	2.37409	0.198312	No
row_64	CCSAP	2091	2.36778	0.199594	No
row_65	ESRRG	2247	2.23567	0.192241	No
row_66	CDKN2C	2360	2.14864	0.187364	No
row_67	C4orf48	2378	2.13648	0.188102	No
row_68	ATP6V0E2	2425	2.10274	0.187095	No
row_69	SBK1	2441	2.08729	0.187912	No
row_70	NEFL	2466	2.06957	0.18818	No
row_71	ANK2	2489	2.04738	0.18855	No
row_72	POLB	2524	2.03202	0.188196	No
row_73	PBK	2560	2.0112	0.187765	No
row_74	SOX11	2589	1.98431	0.187728	No
row_75	NCOA7	2634	1.95477	0.186719	No
row_76	MCM6	2641	1.95	0.187956	No
row_77	MAPK8	2669	1.93302	0.187935	No
row_78	CENPV	2712	1.90813	0.187007	No
row_79	KIF21A	2761	1.88556	0.185704	No
row_80	SV2C	2801	1.85455	0.184909	No
row_81	TENM4	2849	1.8309	0.183621	No
row_82	PRIM1	2851	1.82884	0.185055	No
row_83	NMNAT2	2926	1.7957	0.18214	No
row_84	CLGN	2933	1.79301	0.183249	No
row_85	GPR22	3160	1.67297	0.171233	No
row_86	PHF21B	3276	1.61312	0.16574	No
row_87	ZNF738	3289	1.60721	0.166342	No
row_88	UBE2C	3305	1.59978	0.16676	No
row_89	CSE1L	3320	1.5907	0.16723	No
row_90	RBMS3	3481	1.51338	0.158992	No
row_91	ICA1	3540	1.48494	0.15677	No
row_92	GRB10	3575	1.46726	0.155955	No
row_93	SEC11C	3650	1.43636	0.152746	No
row_94	TFAP2B	3699	1.41897	0.151062	No
row_95	GCH1	3823	1.36536	0.144894	No
row_96	C3orf14	3907	1.32732	0.141063	No
row_97	PRCD	4134	1.22824	0.128684	No
row_98	ACTL6B	4165	1.21768	0.127902	No
row_99	FAM169A	4221	1.19618	0.125622	No
row_100	LSM4	4246	1.18995	0.125172	No
row_101	CDKN3	4340	1.14847	0.120603	No
row_102	DNAJC9	4366	1.14095	0.120055	No
row_103	NELL2	4697	1.02346	0.10135	No
row_104	LEPROTL1	4735	1.00809	0.0999822	No
row_105	STMN4	4862	0.971309	0.0933145	No
row_106	CHGB	4880	0.964877	0.0930957	No
row_107	LIN28B	4897	0.959223	0.0929316	No
row_108	RGS5	5082	0.900821	0.0827719	No
row_109	LMO3	5234	0.854879	0.0745287	No
row_110	MAP2	5381	0.807916	0.0665433	No
row_111	TIAM1	5394	0.801699	0.0664874	No
row_112	GDPD1	5402	0.799371	0.0667256	No
row_113	BIRC5	5472	0.77684	0.0632742	No
row_114	THSD7A	5696	0.711054	0.0506502	No
row_115	TSPAN7	5706	0.709282	0.0506965	No
row_116	SCG3	5745	0.697002	0.0490155	No
row_117	BEX2	5750	0.695279	0.0493464	No
row_118	NPTX2	5755	0.693495	0.0496759	No
row_119	GNB1	5807	0.674754	0.047207	No
row_120	ZNF22	5814	0.671719	0.0474002	No
row_121	SERP2	5833	0.667681	0.0468796	No
row_122	PHPT1	5901	0.649937	0.043443	No
row_123	HMGA1	5928	0.643086	0.0424286	No
row_124	TBPL1	5974	0.63401	0.0402817	No
row_125	RNFT2	6014	0.623558	0.0384815	No
row_126	MYEF2	6087	0.601864	0.0347096	No
row_127	PHYHIPL	6163	0.582282	0.0307441	No
row_128	PPP2R3C	6294	0.545857	0.023492	No
row_129	AP1S2	6364	0.524743	0.0198348	No
row_130	NANOS1	6447	0.498008	0.0153859	No
row_131	NEFM	6476	0.491628	0.0141294	No
row_132	GABRB3	6535	0.476627	0.0110842	No
row_133	ZNF195	6560	0.471031	0.0100477	No
row_134	ATL1	6604	0.461357	0.0078783	No
row_135	CXADR	6987	0.374439	-0.0144356	No
row_136	ANP32A	7004	0.369035	-0.0150816	No
row_137	CAMSAP1	7008	0.367072	-0.0149595	No
row_138	ADCYAP1R1	7048	0.356307	-0.0169779	No
row_139	MANEAL	7131	0.335063	-0.0215598	No
row_140	CHML	7154	0.330215	-0.0225929	No
row_141	NELFCD	7208	0.316591	-0.0254727	No
row_142	EPB41L4A-AS1	7267	0.304674	-0.0286583	No
row_143	ZNF24	7278	0.301361	-0.0290043	No
row_144	IRS2	7332	0.287654	-0.0319077	No
row_145	TDG	7436	0.257849	-0.0377962	No
row_146	NARS2	7665	0.194577	-0.051138	No
row_147	LSM3	7723	0.177955	-0.0543679	No
row_148	HNRNPA0	7881	0.139359	-0.0635506	No
row_149	MRPL48	7882	0.139205	-0.0634369	No
row_150	PRSS3	7887	0.136986	-0.0635619	No
row_151	KNSTRN	7895	0.134167	-0.0638669	No
row_152	MIAT	7922	0.12626	-0.0653033	No
row_153	PPM1E	8022	0.0962513	-0.0710869	No
row_154	MAP6	8097	0.0768611	-0.0754059	No
row_155	LRRTM2	8253	0.0430874	-0.0845488	No
row_156	TMEM97	8288	0.0349706	-0.0865336	No
row_157	NAPB	8320	0.0302957	-0.0883445	No
row_158	STMN2	8405	0.0107528	-0.0933096	No
row_159	RAB33A	8427	0.00601201	-0.0945482	No
row_160	KLC1	8544	-0.0109139	-0.101408	No
row_161	NUSAP1	8597	-0.0210433	-0.10447	No
row_162	PARP6	8803	-0.0682706	-0.116553	No
row_163	PBX3	8871	-0.0836943	-0.120452	No
row_164	GGCT	8918	-0.0965234	-0.123097	No
row_165	NET1	8962	-0.10971	-0.125554	No
row_166	AKAP12	9052	-0.132927	-0.130715	No
row_167	HK2	9082	-0.139466	-0.132318	No
row_168	RAB6B	9312	-0.199629	-0.145715	No
row_169	NFIL3	9338	-0.206812	-0.147027	No
row_170	CDCA5	9431	-0.234469	-0.152283	No
row_171	NCAN	9491	-0.247303	-0.155575	No
row_172	UBE2T	9609	-0.277593	-0.162276	No
row_173	ENDOG	9783	-0.317211	-0.172261	No
row_174	ARL6IP1	9810	-0.322908	-0.173537	No
row_175	TMOD1	9901	-0.348298	-0.178582	No
row_176	MAP1B	10210	-0.427345	-0.19647	No
row_177	SCAMP5	10410	-0.480897	-0.207861	No
row_178	PIK3R1	10435	-0.485762	-0.208886	No
row_179	GDAP1	10438	-0.486794	-0.208607	No
row_180	FAM171B	10501	-0.506892	-0.211864	No
row_181	GLCCI1	10670	-0.549761	-0.221363	No
row_182	DNAJB1	10726	-0.566954	-0.224157	No
row_183	TCEAL7	10825	-0.597989	-0.229471	No
row_184	RANBP1	11226	-0.711122	-0.252576	No
row_185	KDM1A	11232	-0.712077	-0.252291	No
row_186	UNC79	11377	-0.753346	-0.260202	No
row_187	GMNN	11426	-0.76546	-0.262419	No
row_188	ARHGEF7	11662	-0.833802	-0.275654	No
row_189	MXI1	11730	-0.85541	-0.278923	No
row_190	SNAP91	11752	-0.863826	-0.279461	No
row_191	RUFY3	11838	-0.891075	-0.283766	No
row_192	IGSF3	11865	-0.900491	-0.28457	No
row_193	CADM1	11943	-0.925516	-0.288374	No
row_194	MCM2	11948	-0.926964	-0.287854	No
row_195	VRK1	11975	-0.936744	-0.288629	No
row_196	NRCAM	12033	-0.957142	-0.291222	No
row_197	DIABLO	12042	-0.959823	-0.290912	No
row_198	PTS	12068	-0.969887	-0.291601	No
row_199	QDPR	12177	-1.00519	-0.297175	No
row_200	ANKRD46	12244	-1.02579	-0.300245	No
row_201	ZNF512	12349	-1.07221	-0.305528	No
row_202	NUF2	12425	-1.09445	-0.309075	No
row_203	ACVR1B	12472	-1.11087	-0.310892	No
row_204	ABCB1	12683	-1.17999	-0.322363	No
row_205	SLC10A4	12742	-1.20499	-0.324814	No
row_206	FKBP1B	12915	-1.26967	-0.333962	No
row_207	NGRN	12930	-1.2778	-0.333747	No
row_208	FABP6	12952	-1.28382	-0.333942	No
row_209	KIF2A	12953	-1.28396	-0.332894	No
row_210	MTCL1	13026	-1.31402	-0.336084	No
row_211	AGTPBP1	13085	-1.33456	-0.338429	No
row_212	DTD1	13122	-1.34878	-0.339459	No
row_213	FBLL1	13212	-1.38695	-0.343597	No
row_214	CD200	13232	-1.39291	-0.343584	No
row_215	FOXO3	13240	-1.39688	-0.342858	No
row_216	FOXM1	13293	-1.41544	-0.344781	No
row_217	ASRGL1	13345	-1.4358	-0.346629	No
row_218	GDI1	13429	-1.47791	-0.350337	No
row_219	MYBL2	13477	-1.49952	-0.351895	No
row_220	PRC1	13514	-1.51972	-0.352786	No
row_221	NUDT11	13549	-1.54142	-0.35354	No
row_222	KIF1A	13551	-1.54228	-0.35234	No
row_223	EVL	13572	-1.55499	-0.352255	No
row_224	ABCA3	13671	-1.60942	-0.356743	No
row_225	ZNF91	13707	-1.62446	-0.357489	No
row_226	CACNA2D2	13710	-1.62611	-0.35628	No
row_227	HEY1	13863	-1.70561	-0.363888	No
row_228	NBEA	13902	-1.72683	-0.364728	No
row_229	CHRNA3	13904	-1.72876	-0.363375	No
row_230	FAM163A	13946	-1.7563	-0.364369	No
row_231	FHOD3	13953	-1.75957	-0.363287	No
row_232	SLC35G2	13959	-1.76069	-0.362146	No
row_233	DLK1	13962	-1.76118	-0.360826	No
row_234	TH	14054	-1.81903	-0.364729	No
row_235	ZWILCH	14067	-1.8261	-0.363948	No
row_236	CACNA1B	14098	-1.84858	-0.364215	No
row_237	GLDC	14144	-1.87393	-0.36535	No
row_238	MAGI3	14186	-1.90282	-0.366224	No
row_239	RRM2	14261	-1.94681	-0.369016	No
row_240	FKBP4	14277	-1.95885	-0.368304	No
row_241	GRIA2	14281	-1.96127	-0.36688	No
row_242	CENPU	14286	-1.96263	-0.365515	No
row_243	ZNF536	14470	-2.06764	-0.374662	No
row_244	BEX1	14476	-2.07196	-0.373266	No
row_245	KIDINS220	14794	-2.29974	-0.390159	No
row_246	SNAP25	14801	-2.31081	-0.388628	No
row_247	INO80C	14830	-2.33182	-0.388381	No
row_248	NRSN1	14840	-2.33877	-0.387004	No
row_249	OLA1	14956	-2.43962	-0.391822	No
row_250	EML4	15108	-2.59247	-0.398646	No
row_251	TTC8	15170	-2.64786	-0.400096	No
row_252	LINC00888	15192	-2.68101	-0.39915	No
row_253	ENO2	15237	-2.73249	-0.399524	No
row_254	MSH6	15320	-2.83668	-0.402063	Yes
row_255	DDC	15348	-2.86089	-0.401326	Yes
row_256	TACC2	15359	-2.86604	-0.399578	Yes
row_257	CERK	15371	-2.88262	-0.397875	Yes
row_258	SCG2	15405	-2.93052	-0.397436	Yes
row_259	L1CAM	15474	-3.00552	-0.399009	Yes
row_260	ALK	15493	-3.04131	-0.397591	Yes
row_261	STXBP1	15518	-3.07302	-0.396503	Yes
row_262	TOX2	15523	-3.07808	-0.394226	Yes
row_263	AHSA1	15529	-3.08193	-0.392005	Yes
row_264	PEG3	15563	-3.12305	-0.391409	Yes
row_265	CEP44	15566	-3.12574	-0.388975	Yes
row_266	BMPR1B	15586	-3.15477	-0.387524	Yes
row_267	GLRX	15609	-3.18439	-0.386227	Yes
row_268	FAM167A	15639	-3.22369	-0.385311	Yes
row_269	SYNPO2	15645	-3.23153	-0.382969	Yes
row_270	ATP6V1B2	15688	-3.30114	-0.38276	Yes
row_271	CCNI	15699	-3.3204	-0.380641	Yes
row_272	TUB	15722	-3.34382	-0.379213	Yes
row_273	AUTS2	15776	-3.42478	-0.379555	Yes
row_274	GATA2	15802	-3.46505	-0.378205	Yes
row_275	NSG1	15823	-3.50622	-0.376526	Yes
row_276	SLIT1	15867	-3.58024	-0.376149	Yes
row_277	TUBB2A	15882	-3.60572	-0.374034	Yes
row_278	ST3GAL6	15887	-3.61309	-0.37132	Yes
row_279	SYT1	15923	-3.68882	-0.37038	Yes
row_280	ISL1	15938	-3.71952	-0.368172	Yes
row_281	C11orf95	15947	-3.7282	-0.365601	Yes
row_282	DNER	15965	-3.7524	-0.363544	Yes
row_283	GDAP1L1	16030	-3.88416	-0.364162	Yes
row_284	DCX	16052	-3.94396	-0.362185	Yes
row_285	GAP43	16147	-4.1732	-0.364343	Yes
row_286	DNAJC6	16178	-4.24947	-0.362649	Yes
row_287	ACOT7	16189	-4.27346	-0.359752	Yes
row_288	SHC3	16196	-4.31007	-0.356588	Yes
row_289	DBH	16209	-4.34574	-0.35375	Yes
row_290	CCP110	16217	-4.36693	-0.350598	Yes
row_291	TMEM108	16237	-4.42075	-0.348113	Yes
row_292	NCS1	16256	-4.47667	-0.345523	Yes
row_293	SCN3A	16279	-4.55064	-0.34311	Yes
row_294	HAND2-AS1	16281	-4.56014	-0.339446	Yes
row_295	REEP1	16305	-4.62944	-0.337027	Yes
row_296	NOL4	16309	-4.64327	-0.333413	Yes
row_297	KIF5C	16331	-4.70134	-0.330818	Yes
row_298	RPS6KA2	16336	-4.72959	-0.327193	Yes
row_299	TBC1D30	16367	-4.8155	-0.325037	Yes
row_300	RET	16376	-4.84724	-0.321552	Yes
row_301	TUBB4B	16385	-4.87767	-0.318043	Yes
row_302	PLPPR5	16397	-4.91427	-0.314681	Yes
row_303	NAP1L5	16414	-4.97251	-0.311568	Yes
row_304	TUBB2B	16415	-4.97319	-0.307507	Yes
row_305	DUSP4	16454	-5.11922	-0.305577	Yes
row_306	EML6	16485	-5.21947	-0.303091	Yes
row_307	INSM2	16508	-5.29125	-0.300073	Yes
row_308	OLFM1	16536	-5.38119	-0.297278	Yes
row_309	RNF165	16544	-5.41586	-0.29327	Yes
row_310	CELF2	16547	-5.43669	-0.288949	Yes
row_311	ELAVL3	16557	-5.50653	-0.284985	Yes
row_312	CRMP1	16585	-5.63023	-0.281986	Yes
row_313	RUNDC3B	16649	-5.92093	-0.280882	Yes
row_314	TSPAN13	16660	-5.97315	-0.276596	Yes
row_315	RALGDS	16666	-6.00294	-0.271991	Yes
row_316	TRAP1	16677	-6.08918	-0.26761	Yes
row_317	RUNDC3A	16699	-6.19469	-0.263795	Yes
row_318	PKIA	16706	-6.23167	-0.259062	Yes
row_319	STRA6	16727	-6.39367	-0.255025	Yes
row_320	RIMBP2	16752	-6.55181	-0.251096	Yes
row_321	SHD	16777	-6.72761	-0.247024	Yes
row_322	INA	16822	-7.09763	-0.243833	Yes
row_323	ATCAY	16827	-7.14024	-0.23824	Yes
row_324	KLHL13	16850	-7.30101	-0.23358	Yes
row_325	CYGB	16926	-8.00836	-0.231482	Yes
row_326	DPYSL2	16940	-8.16346	-0.225586	Yes
row_327	UCP2	16946	-8.19591	-0.219189	Yes
row_328	SETD7	16987	-8.68235	-0.214468	Yes
row_329	REC8	16995	-8.7824	-0.207711	Yes
row_330	ASCL1	17002	-8.91191	-0.200788	Yes
row_331	INSM1	17007	-8.93612	-0.193728	Yes
row_332	RNF157	17014	-9.07656	-0.186672	Yes
row_333	GAL	17026	-9.30195	-0.179727	Yes
row_334	DPYSL5	17030	-9.3246	-0.172291	Yes
row_335	CKB	17049	-9.6666	-0.165463	Yes
row_336	DACH1	17063	-9.95154	-0.158106	Yes
row_337	HES6	17065	-9.95825	-0.150034	Yes
row_338	FBXO8	17066	-9.96015	-0.141901	Yes
row_339	GNG4	17071	-10.0741	-0.133911	Yes
row_340	PHOX2B	17084	-10.4367	-0.126099	Yes
row_341	PNMA2	17110	-10.9163	-0.118665	Yes
row_342	PRSS12	17117	-11.1462	-0.109919	Yes
row_343	TAGLN3	17138	-11.5548	-0.101668	Yes
row_344	KLF13	17159	-12.3248	-0.0927877	Yes
row_345	FEV	17162	-12.6268	-0.0825952	Yes
row_346	TUBB3	17175	-13.5664	-0.0722277	Yes
row_347	RIMS3	17198	-15.5292	-0.0608495	Yes
row_348	NNAT	17202	-16.1478	-0.0478411	Yes
row_349	PRPH	17212	-18.2928	-0.0334364	Yes
row_350	EEF1A2	17215	-18.7634	-0.0182329	Yes
row_351	CXCR4	17227	-23.9959	0.000710418	Yes

## Sheet: IMR32 ACBI1 24h ADRN_SIGNATURE
ACBI1 vs. DMSO for 24 h in IMR32 cells
NAME	SYMBOL	RANK IN GENE LIST	RANK METRIC SCORE	RUNNING ES	CORE ENRICHMENT
row_0	SIX3	16	33.4835	0.0141088	No
row_1	DKK1	17	33.4661	0.0292374	No
row_2	ABLIM1	24	30.9905	0.0428615	No
row_3	FAM167A	54	20.6903	0.0503521	No
row_4	PHOX2A	60	20.065	0.0591015	No
row_5	MSI2	130	15.1185	0.0615044	No
row_6	GCH1	166	13.6311	0.0654185	No
row_7	BEND4	194	12.9808	0.0695524	No
row_8	FAM155A	216	12.4348	0.0738249	No
row_9	MAPT	254	11.6224	0.0767025	No
row_10	MYRIP	304	10.5336	0.0783173	No
row_11	HAND1	310	10.437	0.0827142	No
row_12	DPYSL3	347	9.9656	0.0849071	No
row_13	GPR27	374	9.7031	0.0876236	No
row_14	CDC42EP3	385	9.60633	0.0913239	No
row_15	RTN1	393	9.51109	0.0951739	No
row_16	MAP1B	412	9.28674	0.098216	No
row_17	ELAVL4	417	9.23228	0.102133	No
row_18	TIAM1	490	8.51176	0.101356	No
row_19	ANK2	497	8.48652	0.104807	No
row_20	CLASP2	506	8.43337	0.108106	No
row_21	RTN2	559	8.07358	0.108416	No
row_22	MAP6	560	8.06761	0.112063	No
row_23	PBX3	621	7.81358	0.111741	No
row_24	TMTC4	626	7.78983	0.115006	No
row_25	ADCYAP1R1	629	7.76658	0.118388	No
row_26	CERK	631	7.7559	0.12183	No
row_27	CHGB	632	7.7483	0.125333	No
row_28	SLIT3	685	7.45556	0.125363	No
row_29	RBMS3	691	7.42747	0.1284	No
row_30	KIF21A	699	7.39994	0.131296	No
row_31	RNF144A	716	7.30986	0.133572	No
row_32	PBK	766	7.08062	0.133626	No
row_33	RNF150	771	7.05485	0.136558	No
row_34	GLCCI1	776	7.04261	0.139485	No
row_35	CCSAP	784	7.00805	0.142204	No
row_36	SATB1	796	6.95276	0.14464	No
row_37	SNAP91	812	6.91896	0.146805	No
row_38	ADGRB3	819	6.89167	0.149535	No
row_39	MMD	837	6.81607	0.151524	No
row_40	RGS17	846	6.77288	0.154072	No
row_41	ESRRG	905	6.5017	0.153286	No
row_42	NCAM1	949	6.33294	0.153387	No
row_43	MCM6	968	6.25517	0.155059	No
row_44	TMOD2	1158	5.69432	0.145494	No
row_45	ADAM22	1200	5.56477	0.145377	No
row_46	HMGA1	1231	5.4436	0.145911	No
row_47	NMNAT2	1297	5.31886	0.14414	No
row_48	ZNF704	1318	5.2507	0.145229	No
row_49	MYO5A	1352	5.16086	0.145443	No
row_50	ICA1	1381	5.1113	0.145955	No
row_51	HEY1	1391	5.08622	0.147676	No
row_52	MAP2	1404	5.06272	0.149194	No
row_53	KLF7	1426	5.01485	0.150113	No
row_54	NELFCD	1452	4.95859	0.150749	No
row_55	ZNF512	1466	4.92587	0.15214	No
row_56	THSD7A	1553	4.75365	0.148766	No
row_57	CETN3	1555	4.74443	0.150846	No
row_58	NFIL3	1570	4.71482	0.152079	No
row_59	ZNF22	1603	4.65195	0.152126	No
row_60	FOXO3	1673	4.50251	0.14973	No
row_61	FAXC	1696	4.45245	0.15033	No
row_62	RRM2	1808	4.25794	0.145126	No
row_63	TDG	1920	4.08857	0.139845	No
row_64	C3orf14	1926	4.07659	0.141366	No
row_65	MYEF2	1948	4.04595	0.141847	No
row_66	EPB41L4A-AS1	1994	3.9894	0.14076	No
row_67	SBK1	2025	3.9312	0.14061	No
row_68	TMEM108	2101	3.82017	0.13752	No
row_69	IRS2	2124	3.78867	0.13782	No
row_70	CADM1	2172	3.74311	0.136493	No
row_71	EXOC5	2187	3.71062	0.137272	No
row_72	POLB	2315	3.56738	0.130728	No
row_73	KIF15	2335	3.54124	0.131108	No
row_74	TENM4	2336	3.5408	0.132709	No
row_75	LIN28B	2365	3.50558	0.132495	No
row_76	DNAJC6	2485	3.35074	0.126367	No
row_77	FAM169A	2495	3.34085	0.127299	No
row_78	STMN4	2498	3.33907	0.12868	No
row_79	GAP43	2589	3.23926	0.124364	No
row_80	TMEM178B	2607	3.21599	0.124726	No
row_81	NUSAP1	2676	3.13927	0.121778	No
row_82	C14orf132	2708	3.10405	0.12119	No
row_83	UNC79	2730	3.07838	0.121233	No
row_84	LYN	2735	3.07211	0.122365	No
row_85	UBE2C	2882	2.93228	0.114313	No
row_86	GGH	2898	2.91726	0.114669	No
row_87	FZD3	2916	2.90353	0.11489	No
row_88	EIF1B	2934	2.89131	0.115105	No
row_89	PIK3R1	2947	2.88237	0.115637	No
row_90	DAPK1	3001	2.83076	0.113513	No
row_91	FIGNL1	3033	2.79981	0.112787	No
row_92	PHYHIPL	3076	2.75834	0.111337	No
row_93	SHC3	3135	2.70281	0.108834	No
row_94	ACTL6B	3148	2.69282	0.10928	No
row_95	PRIM1	3268	2.58269	0.102805	No
row_96	MIAT	3275	2.57345	0.103583	No
row_97	AP1S2	3421	2.46001	0.095382	No
row_98	AKAP1	3690	2.24306	0.0791834	No
row_99	PPM1E	3759	2.1827	0.0758028	No
row_100	SEC11C	3829	2.12833	0.0723333	No
row_101	RUFY3	4158	1.89441	0.0521235	No
row_102	CCDC167	4208	1.85626	0.0498156	No
row_103	CCND1	4254	1.82513	0.0477505	No
row_104	CEP44	4258	1.82346	0.0483821	No
row_105	PARP6	4302	1.79565	0.0464321	No
row_106	RBBP8	4333	1.7709	0.0453059	No
row_107	PPP1R9A	4367	1.74787	0.0439765	No
row_108	RAB6B	4412	1.71981	0.041928	No
row_109	NUF2	4627	1.58458	0.0289	No
row_110	ATL1	4685	1.55444	0.0259418	No
row_111	MXI1	4790	1.48997	0.0199358	No
row_112	CSE1L	4835	1.45851	0.0177692	No
row_113	CD200	4913	1.41565	0.0134638	No
row_114	CYGB	4955	1.3922	0.0114598	No
row_115	SERP2	4967	1.38556	0.0113797	No
row_116	CDKN3	5175	1.27597	-0.00133828	No
row_117	ZNF24	5209	1.25847	-0.00288884	No
row_118	ZNF91	5392	1.16419	-0.0140517	No
row_119	FAM171B	5581	1.07568	-0.0256399	No
row_120	CDKN2C	5741	1.00248	-0.0353987	No
row_121	FAM107B	5750	0.996702	-0.0354619	No
row_122	KLHL23	5799	0.974664	-0.0381042	No
row_123	KIF2A	6027	0.868686	-0.0522908	No
row_124	ENO2	6201	0.797678	-0.0630413	No
row_125	ENDOG	6202	0.797671	-0.0626807	No
row_126	ASRGL1	6295	0.749466	-0.0682507	No
row_127	HS6ST2	6329	0.733862	-0.0700385	No
row_128	PRCD	6390	0.707724	-0.0735721	No
row_129	DNAJC9	6536	0.645954	-0.0825929	No
row_130	NCOA7	6560	0.632276	-0.0837842	No
row_131	OLA1	6616	0.610433	-0.0870407	No
row_132	FBLL1	6653	0.594379	-0.0890842	No
row_133	RFC4	6689	0.581169	-0.0910694	No
row_134	SOX11	6781	0.545148	-0.0966675	No
row_135	FOXM1	6943	0.472932	-0.106794	No
row_136	ATP6V0E2	7139	0.397064	-0.119139	No
row_137	CHML	7352	0.30921	-0.132615	No
row_138	PPP2R3C	7375	0.302053	-0.133891	No
row_139	ZNF738	7529	0.23716	-0.143611	No
row_140	BIRC5	7640	0.195019	-0.150587	No
row_141	LMO3	7652	0.189519	-0.151208	No
row_142	ZNF195	7704	0.171389	-0.154406	No
row_143	EML4	7846	0.117178	-0.163409	No
row_144	NAPB	7975	0.0606011	-0.171603	No
row_145	MAPK8	7986	0.0566405	-0.172219	No
row_146	GATA3	7993	0.0523197	-0.172581	No
row_147	LSM3	8046	0.0324568	-0.175906	No
row_148	IGFBPL1	8309	-0.072598	-0.192701	No
row_149	FKBP1B	8405	-0.108152	-0.198753	No
row_150	TSPAN7	8457	-0.131606	-0.201969	No
row_151	PRC1	8528	-0.164639	-0.206391	No
row_152	ANKRD46	8635	-0.210319	-0.213103	No
row_153	MAGI3	8695	-0.235607	-0.216786	No
row_154	GPR22	8775	-0.272273	-0.221737	No
row_155	KDM1A	8902	-0.324148	-0.229683	No
row_156	C4orf48	8907	-0.325764	-0.229793	No
row_157	FBXO8	8989	-0.362615	-0.234831	No
row_158	ZNF711	9024	-0.376823	-0.236844	No
row_159	NEFM	9194	-0.45875	-0.247491	No
row_160	TTC8	9266	-0.487228	-0.251831	No
row_161	RGS5	9347	-0.519816	-0.256734	No
row_162	ARL6IP1	9382	-0.538361	-0.258674	No
row_163	PRSS3	9396	-0.543268	-0.259264	No
row_164	SYT4	9435	-0.557409	-0.261452	No
row_165	PHF21B	9492	-0.582736	-0.264786	No
row_166	ARHGEF7	9545	-0.602795	-0.267853	No
row_167	HNRNPA0	9601	-0.624971	-0.271103	No
row_168	LEPROTL1	9622	-0.633808	-0.272101	No
row_169	CCP110	9623	-0.633814	-0.271814	No
row_170	TH	9637	-0.638914	-0.27236	No
row_171	CCNI	9788	-0.705891	-0.281675	No
row_172	BEX2	9849	-0.73443	-0.285197	No
row_173	NBEA	10029	-0.819874	-0.296323	No
row_174	GABRB3	10060	-0.830718	-0.297874	No
row_175	ELAVL2	10065	-0.832447	-0.297754	No
row_176	MANEAL	10121	-0.85484	-0.3009	No
row_177	GRB10	10148	-0.86804	-0.302178	No
row_178	GDAP1	10165	-0.879764	-0.302808	No
row_179	RUNDC3B	10217	-0.902235	-0.305675	No
row_180	PTS	10231	-0.909075	-0.306099	No
row_181	GNB1	10419	-1.00526	-0.317655	No
row_182	CAMSAP1	10551	-1.0576	-0.325591	No
row_183	STXBP1	10566	-1.06261	-0.32601	No
row_184	BMP7	10677	-1.11503	-0.33257	No
row_185	SYT1	10710	-1.13092	-0.334114	No
row_186	CDCA5	10898	-1.23459	-0.345567	No
row_187	SCG3	11008	-1.29886	-0.35198	No
row_188	STMN2	11058	-1.32021	-0.35453	No
row_189	DDX39A	11078	-1.33272	-0.355148	No
row_190	TMEM97	11172	-1.38752	-0.360494	No
row_191	SLC35G2	11208	-1.40714	-0.362106	No
row_192	SNAP25	11217	-1.41338	-0.361981	No
row_193	KNSTRN	11247	-1.43192	-0.363196	No
row_194	TFAP2B	11301	-1.46584	-0.365937	No
row_195	CYFIP2	11364	-1.50552	-0.369239	No
row_196	CELF2	11480	-1.57173	-0.375914	No
row_197	NEFL	11524	-1.6036	-0.377951	No
row_198	ANP32A	11794	-1.79463	-0.394417	No
row_199	POPDC3	11913	-1.87508	-0.401148	No
row_200	CXADR	11918	-1.87845	-0.400555	No
row_201	NAP1L5	11971	-1.90982	-0.403032	No
row_202	SLC10A4	11980	-1.91904	-0.402678	No
row_203	ZWILCH	12043	-1.96234	-0.405773	No
row_204	NET1	12055	-1.97309	-0.405587	No
row_205	RAB33A	12100	-2.00438	-0.407507	No
row_206	NRSN1	12116	-2.01339	-0.407561	No
row_207	TBPL1	12178	-2.0684	-0.410543	No
row_208	PEG3	12179	-2.06965	-0.409608	No
row_209	NOL4	12204	-2.08265	-0.410208	No
row_210	GRIA2	12259	-2.12754	-0.412714	No
row_211	GDPD1	12275	-2.14729	-0.412707	No
row_212	TCEAL7	12287	-2.15595	-0.412439	No
row_213	ST3GAL6	12301	-2.16653	-0.412294	No
row_214	AGTPBP1	12349	-2.19226	-0.414322	No
row_215	NPY	12465	-2.30243	-0.420667	No
row_216	RNF157	12707	-2.5279	-0.435003	No
row_217	GMNN	12714	-2.53385	-0.434243	No
row_218	MCM7	12774	-2.58723	-0.436862	No
row_219	BEX1	12839	-2.65646	-0.439772	No
row_220	GLDC	12856	-2.67757	-0.439589	No
row_221	PKIA	12889	-2.70712	-0.440421	No
row_222	LSM4	12929	-2.7559	-0.44168	No
row_223	TOX2	12982	-2.82099	-0.443744	No
row_224	GDI1	13019	-2.86444	-0.444761	No
row_225	RANBP1	13026	-2.87307	-0.443848	No
row_226	EVL	13069	-2.91678	-0.445227	No
row_227	ABCA3	13127	-2.97328	-0.447544	No
row_228	STRA6	13132	-2.97817	-0.446454	No
row_229	ACVR1B	13152	-2.99853	-0.446319	No
row_230	ATP6V1B2	13207	-3.05308	-0.448407	No
row_231	GGCT	13249	-3.11269	-0.449633	No
row_232	KLC1	13262	-3.12202	-0.448993	No
row_233	PHPT1	13311	-3.18544	-0.450636	No
row_234	PLPPR5	13341	-3.23758	-0.451035	No
row_235	VRK1	13381	-3.2859	-0.452054	No
row_236	SLIT1	13412	-3.33148	-0.452475	No
row_237	DNAJB1	13447	-3.38161	-0.45313	No
row_238	EYA1	13461	-3.39819	-0.452428	No
row_239	NELL2	13471	-3.40919	-0.451465	No
row_240	NCS1	13535	-3.4984	-0.45393	No
row_241	NCAN	13543	-3.50516	-0.452795	No
row_242	UBE2T	13591	-3.58358	-0.454194	No
row_243	DIABLO	13605	-3.60302	-0.4534	No
row_244	REC8	13632	-3.64896	-0.45342	No
row_245	SV2C	13638	-3.66148	-0.452086	No
row_246	EML6	13658	-3.69109	-0.451638	No
row_247	NPTX2	13719	-3.79078	-0.453778	No
row_248	HAND2-AS1	13793	-3.88324	-0.456711	No
row_249	REEP1	13799	-3.89103	-0.455273	No
row_250	C11orf95	13807	-3.90136	-0.453959	No
row_251	TACC2	13840	-3.97251	-0.454218	No
row_252	NGRN	13852	-3.99052	-0.453121	No
row_253	DNER	13874	-4.01974	-0.452653	No
row_254	NARS2	13915	-4.0841	-0.453375	No
row_255	GLRX	13946	-4.1353	-0.453433	No
row_256	RNFT2	13967	-4.1764	-0.452829	No
row_257	TBC1D30	13970	-4.18179	-0.451067	No
row_258	PDK1	14048	-4.3264	-0.454057	No
row_259	FABP6	14105	-4.44522	-0.455644	No
row_260	QDPR	14173	-4.56823	-0.457882	Yes
row_261	MRPL48	14177	-4.58117	-0.456004	Yes
row_262	MTCL1	14220	-4.65067	-0.456599	Yes
row_263	UCP2	14234	-4.68722	-0.455315	Yes
row_264	CENPU	14243	-4.69843	-0.453705	Yes
row_265	CXCR4	14255	-4.7233	-0.452276	Yes
row_266	DDC	14273	-4.78763	-0.451204	Yes
row_267	CENPV	14288	-4.8138	-0.449927	Yes
row_268	BMPR1B	14374	-5.02773	-0.453113	Yes
row_269	CLGN	14377	-5.03102	-0.450967	Yes
row_270	INSM2	14409	-5.12104	-0.450643	Yes
row_271	INO80C	14455	-5.24964	-0.451161	Yes
row_272	MSH6	14558	-5.5786	-0.45519	Yes
row_273	TMOD1	14582	-5.64842	-0.454114	Yes
row_274	INA	14642	-5.86529	-0.455251	Yes
row_275	RNF165	14675	-6.00825	-0.454591	Yes
row_276	KIDINS220	14685	-6.0394	-0.452438	Yes
row_277	CHRNA3	14696	-6.07493	-0.450335	Yes
row_278	FSD1	14699	-6.08049	-0.447714	Yes
row_279	NANOS1	14706	-6.11145	-0.445337	Yes
row_280	LINC00888	14711	-6.13903	-0.442819	Yes
row_281	DCX	14714	-6.14291	-0.44017	Yes
row_282	MCM2	14741	-6.20631	-0.439034	Yes
row_283	TUBB2A	14810	-6.46385	-0.44048	Yes
row_284	FHOD3	14874	-6.75445	-0.441473	Yes
row_285	NUDT11	14893	-6.83909	-0.439537	Yes
row_286	LRRTM2	14926	-6.98417	-0.438435	Yes
row_287	TUBB2B	14991	-7.28342	-0.439253	Yes
row_288	RIMS3	15000	-7.35383	-0.436442	Yes
row_289	FEV	15027	-7.48845	-0.434727	Yes
row_290	FAM163A	15034	-7.51819	-0.431714	Yes
row_291	DTD1	15053	-7.62184	-0.429424	Yes
row_292	ZNF536	15068	-7.73248	-0.426828	Yes
row_293	CHGA	15076	-7.76709	-0.423766	Yes
row_294	CACNA1B	15095	-7.89064	-0.421355	Yes
row_295	DACH1	15126	-8.06736	-0.419635	Yes
row_296	SCAMP5	15154	-8.25541	-0.417637	Yes
row_297	GAL	15157	-8.27773	-0.414024	Yes
row_298	DBH	15158	-8.28444	-0.410279	Yes
row_299	RET	15161	-8.30411	-0.406653	Yes
row_300	NNAT	15170	-8.37167	-0.403383	Yes
row_301	ALK	15173	-8.37798	-0.399724	Yes
row_302	AKAP12	15179	-8.41292	-0.396242	Yes
row_303	KLHL13	15186	-8.44652	-0.392809	Yes
row_304	IGSF3	15235	-8.88532	-0.391875	Yes
row_305	MYBL2	15242	-8.9249	-0.388226	Yes
row_306	SCN3A	15261	-9.10562	-0.385266	Yes
row_307	RIMBP2	15268	-9.15604	-0.381512	Yes
row_308	SETD7	15270	-9.16455	-0.377433	Yes
row_309	NSG1	15287	-9.37044	-0.374225	Yes
row_310	TSPAN13	15300	-9.52074	-0.370692	Yes
row_311	AHSA1	15324	-9.71134	-0.367779	Yes
row_312	CACNA2D2	15354	-10.0254	-0.365109	Yes
row_313	NRCAM	15375	-10.3539	-0.361713	Yes
row_314	HES6	15376	-10.3882	-0.357017	Yes
row_315	SYNPO2	15399	-10.616	-0.353631	Yes
row_316	GATA2	15433	-10.9407	-0.350805	Yes
row_317	ISL1	15438	-11.0346	-0.346074	Yes
row_318	L1CAM	15441	-11.0482	-0.341208	Yes
row_319	TRAP1	15442	-11.0486	-0.336213	Yes
row_320	INSM1	15485	-11.71	-0.333617	Yes
row_321	ACOT7	15500	-11.9167	-0.329129	Yes
row_322	DPYSL2	15529	-12.308	-0.325364	Yes
row_323	AUTS2	15559	-12.7281	-0.321472	Yes
row_324	TUB	15566	-12.7916	-0.316075	Yes
row_325	PNMA2	15598	-13.4153	-0.312002	Yes
row_326	FKBP4	15602	-13.4294	-0.306123	Yes
row_327	GNG4	15622	-13.9372	-0.301043	Yes
row_328	EEF1A2	15625	-14.0022	-0.294842	Yes
row_329	RPS6KA2	15637	-14.2855	-0.289091	Yes
row_330	TUBB4B	15661	-14.9057	-0.28383	Yes
row_331	DUSP4	15677	-15.1392	-0.277949	Yes
row_332	KLF13	15703	-16.2306	-0.272218	Yes
row_333	RUNDC3A	15748	-17.7804	-0.267006	Yes
row_334	PRSS12	15749	-17.833	-0.258944	Yes
row_335	TUBB3	15765	-18.5176	-0.251537	Yes
row_336	TAGLN3	15772	-18.7482	-0.243447	Yes
row_337	KIF1A	15778	-19.0217	-0.235169	Yes
row_338	GDAP1L1	15785	-19.285	-0.226836	Yes
row_339	KIF5C	15799	-20.4032	-0.218448	Yes
row_340	ASCL1	15821	-21.6869	-0.209993	Yes
row_341	PRPH	15829	-22.6351	-0.20021	Yes
row_342	CKB	15841	-23.7622	-0.190175	Yes
row_343	PHOX2B	15851	-25.4378	-0.179254	Yes
row_344	ATCAY	15864	-27.9546	-0.167387	Yes
row_345	ELAVL3	15886	-31.4504	-0.154519	Yes
row_346	SCG2	15892	-33.2455	-0.139811	Yes
row_347	DPYSL5	15896	-36.8754	-0.123334	Yes
row_348	SHD	15897	-37.0815	-0.106571	Yes
row_349	CRMP1	15898	-37.6545	-0.0895489	Yes
row_350	OLFM1	15904	-43.5307	-0.0701917	Yes
row_351	DLK1	15911	-47.4033	-0.0491481	Yes
row_352	RALGDS	15914	-54.0472	-0.0248441	Yes
row_353	HK2	15916	-56.0949	0.000449737	Yes
