# Supplementary material for: Targeting SWI/SNF ATPases reduces neuroblastoma cell plasticity
Source: EMBO J. 2024 Aug 22;43(20):4522–41. doi: 10.1038/s44318-024-00206-1 (PMC11480351; doi:10.1038/s44318-024-00206-1)
Supplement: Supplementary file 6 — Data Set EV4 [file 44318_2024_206_MOESM6_ESM.xlsx]

## Sheet: Dataset_EV4_legend
Dataset EV4. GSEA GO analysis indicates lists of positively enriched gene sets after the depletion of SWI/SNF ATPases in NB cells.

## Sheet: ACBI1_8h_IMR5
List of positively enriched gene sets after 8 h ACBI1 treatment in IMR5 cells
NAME	SIZE	NES	NOM p-val	FDR q-val
GOBP_STEROL_BIOSYNTHETIC_PROCESS	50	2.28022	0	0.000816418
GOBP_RIBOSOME_BIOGENESIS	303	2.12695	0	0.00576632
GOCC_PRERIBOSOME	74	2.12538	0	0.00384422
GOBP_MATURATION_OF_5_8S_RRNA	36	2.06194	0	0.0163183
HP_ABSENT_TESTIS	24	2.04668	0	0.0175255
HP_ABNORMAL_SHAPE_OF_THE_PALPEBRAL_FISSURE	47	2.03503	0	0.0184755
GOBP_RRNA_METABOLIC_PROCESS	259	2.02808	0	0.0195199
GOBP_RIBONUCLEOPROTEIN_COMPLEX_BIOGENESIS	459	2.00719	0	0.0264158
GOBP_SPLICEOSOMAL_SNRNP_ASSEMBLY	42	1.9994	0	0.0270815
GOBP_RIBOSOMAL_LARGE_SUBUNIT_BIOGENESIS	75	1.99845	0	0.0247885
GOBP_MATURATION_OF_5_8S_RRNA_FROM_TRICISTRONIC_RRNA_TRANSCRIPT_SSU_RRNA_5_8S_RRNA_LSU_RRNA	25	1.96767	0	0.0370204
GOCC_CAJAL_BODY	61	1.96425	0	0.0353206
GOCC_SMALL_SUBUNIT_PROCESSOME	38	1.9623	0	0.0340098
GOBP_REGULATION_OF_DNA_TEMPLATED_DNA_REPLICATION_INITIATION	15	1.95687	0	0.034012
GOBP_ISOPRENOID_BIOSYNTHETIC_PROCESS	23	1.95073	0	0.0352233
HP_ABNORMAL_PREPUTIUM_MORPHOLOGY	32	1.95008	0.00214592	0.0335905
HP_CLUBBING_OF_TOES	29	1.94989	0	0.0317118
GOCC_REPLICATION_FORK	63	1.94872	0	0.0304121
HP_SIDEROBLASTIC_ANEMIA	32	1.9346	0.00228833	0.0358835
GOBP_MESODERMAL_CELL_DIFFERENTIATION	24	1.92876	0.00218818	0.0374494
GOBP_TRNA_METABOLIC_PROCESS	193	1.92328	0	0.0391408
GOCC_90S_PRERIBOSOME	27	1.92287	0.00221239	0.0377752
GOBP_STEROID_BIOSYNTHETIC_PROCESS	121	1.91675	0	0.0391551
HP_ABNORMALITY_OF_CHROMOSOME_STABILITY	51	1.91612	0	0.0380074
GOBP_RELAXATION_OF_CARDIAC_MUSCLE	15	1.91448	0.00214592	0.0374832
HP_APLASIA_HYPOPLASIA_OF_THE_UVULA	27	1.91142	0	0.0375421
HP_PYRIDOXINE_RESPONSIVE_SIDEROBLASTIC_ANEMIA	23	1.90803	0	0.0384279
GOBP_DNA_DOUBLE_STRAND_BREAK_PROCESSING	20	1.89973	0	0.0419093
GOBP_MATURATION_OF_LSU_RRNA	28	1.89481	0	0.0433822
GOBP_INTERSTRAND_CROSS_LINK_REPAIR	40	1.89372	0.00232558	0.0426567
GOBP_NEGATIVE_REGULATION_OF_METAPHASE_ANAPHASE_TRANSITION_OF_CELL_CYCLE	49	1.89253	0	0.0420823
GOCC_NUCLEAR_REPLICATION_FORK	32	1.88098	0.0021692	0.048378
GOBP_SECONDARY_ALCOHOL_METABOLIC_PROCESS	111	1.87711	0	0.0494025
GOMF_SINGLE_STRANDED_DNA_HELICASE_ACTIVITY	23	1.87476	0	0.049633
GOCC_MITOCHONDRIAL_SMALL_RIBOSOMAL_SUBUNIT	32	1.86948	0	0.0522868
GOMF_EXONUCLEASE_ACTIVITY_ACTIVE_WITH_EITHER_RIBO_OR_DEOXYRIBONUCLEIC_ACIDS_AND_PRODUCING_5_PHOSPHOMONOESTERS	58	1.86673	0	0.0525839
GOBP_NCRNA_PROCESSING	416	1.86204	0	0.0546142
HP_DUODENAL_STENOSIS	26	1.84533	0.00214592	0.0672773
GOBP_STEROL_METABOLIC_PROCESS	113	1.84289	0	0.0677197
GOBP_MATURATION_OF_SSU_RRNA	53	1.83921	0.00230415	0.0697896
GOBP_ISOPRENOID_METABOLIC_PROCESS	75	1.83304	0	0.0742779
HP_ULNAR_DEVIATION_OF_FINGER	22	1.8317	0.0021097	0.0737948
GOBP_RIBOSOMAL_SMALL_SUBUNIT_BIOGENESIS	76	1.82689	0	0.0764514
GOBP_TRNA_PROCESSING	133	1.8259	0	0.0755793
GOBP_CLEAVAGE_INVOLVED_IN_RRNA_PROCESSING	28	1.82083	0.00446429	0.0791748
GOBP_MRNA_METHYLATION	16	1.81467	0.0021692	0.0839866
GOBP_DNA_UNWINDING_INVOLVED_IN_DNA_REPLICATION	22	1.79867	0.00211864	0.10083
GOBP_REGULATION_OF_DNA_TEMPLATED_DNA_REPLICATION	54	1.79788	0	0.0998842
GOBP_RELAXATION_OF_MUSCLE	27	1.79477	0	0.101497
GOCC_SNO_S_RNA_CONTAINING_RIBONUCLEOPROTEIN_COMPLEX	28	1.79115	0.00444444	0.103729
GOBP_REGULATION_OF_CELL_CYCLE_CHECKPOINT	48	1.7906	0	0.102492
GOBP_DNA_TEMPLATED_DNA_REPLICATION	161	1.78463	0	0.107955
GOBP_INTEGRATED_STRESS_RESPONSE_SIGNALING	36	1.78308	0	0.107965
GOMF_3_5_EXONUCLEASE_ACTIVITY	54	1.78218	0.00220264	0.107135
GOBP_MITOCHONDRIAL_GENE_EXPRESSION	163	1.78076	0	0.106889
GOBP_SPLICEOSOMAL_TRI_SNRNP_COMPLEX_ASSEMBLY	17	1.77913	0.00446429	0.107007
HP_ABNORMAL_SUBSTANTIA_NIGRA_MORPHOLOGY	20	1.77883	0.00867679	0.105494
GOMF_SNORNA_BINDING	32	1.77616	0.00230947	0.106934
GOBP_MITOCHONDRIAL_RNA_PROCESSING	20	1.77533	0	0.106261
GOMF_EXONUCLEASE_ACTIVITY	81	1.77519	0	0.104641
GOBP_REGULATION_OF_DNA_DAMAGE_CHECKPOINT	26	1.77257	0.00440529	0.106219
GOBP_MATURATION_OF_LSU_RRNA_FROM_TRICISTRONIC_RRNA_TRANSCRIPT_SSU_RRNA_5_8S_RRNA_LSU_RRNA	15	1.77237	0.00218818	0.10468
GOBP_RIBONUCLEOSIDE_MONOPHOSPHATE_BIOSYNTHETIC_PROCESS	30	1.76442	0.00680272	0.112653
HP_BICORNUATE_UTERUS	42	1.76352	0.00221729	0.111813
GOMF_RNA_METHYLTRANSFERASE_ACTIVITY	62	1.76315	0.00461894	0.110603
GOBP_NUCLEOSIDE_MONOPHOSPHATE_BIOSYNTHETIC_PROCESS	37	1.76154	0.00429185	0.110724
GOMF_CATALYTIC_ACTIVITY_ACTING_ON_A_TRNA	127	1.7607	0	0.109976
GOBP_POSITIVE_REGULATION_OF_TELOMERASE_ACTIVITY	31	1.75934	0.00447427	0.110064
GOBP_NEGATIVE_REGULATION_OF_STEROID_METABOLIC_PROCESS	22	1.75778	0.00638298	0.110151
GOBP_CELL_CYCLE_DNA_REPLICATION	41	1.75609	0.0023753	0.110759
GOMF_CATALYTIC_ACTIVITY_ACTING_ON_RNA	358	1.75479	0	0.110837
GOBP_ORGANIC_CATION_TRANSPORT	42	1.75449	0.00241546	0.109585
GOMF_NUCLEOCYTOPLASMIC_CARRIER_ACTIVITY	29	1.75411	0.00434783	0.108662
GOBP_RNA_PHOSPHODIESTER_BOND_HYDROLYSIS_EXONUCLEOLYTIC	43	1.75321	0	0.108348
GOMF_EXORIBONUCLEASE_ACTIVITY	44	1.75219	0.0045045	0.1083
GOBP_POSITIVE_REGULATION_OF_TRANSCRIPTION_BY_RNA_POLYMERASE_I	31	1.75209	0.00941176	0.107017
GOBP_MITOCHONDRIAL_RNA_METABOLIC_PROCESS	50	1.75193	0.00223214	0.105875
GOBP_ALCOHOL_BIOSYNTHETIC_PROCESS	108	1.74971	0	0.107325
GOBP_DNA_REPLICATION_INITIATION	38	1.74869	0.00225225	0.107349
GOMF_OXIDOREDUCTASE_ACTIVITY_ACTING_ON_THE_CH_CH_GROUP_OF_DONORS_NAD_OR_NADP_AS_ACCEPTOR	23	1.74665	0.00457666	0.108267
GOCC_REPLISOME	15	1.74598	0.00632911	0.10777
HP_POLYCYTHEMIA	15	1.74352	0.0127389	0.109407
GOBP_MRNA_MODIFICATION	28	1.73867	0.00487805	0.114206
GOBP_RECOMBINATIONAL_REPAIR	165	1.73508	0	0.117394
GOBP_METAPHASE_ANAPHASE_TRANSITION_OF_CELL_CYCLE	95	1.73314	0	0.118628
HP_CUTANEOUS_PHOTOSENSITIVITY	60	1.72904	0.00235294	0.122457
GOBP_NEUROTRANSMITTER_REUPTAKE	26	1.72874	0.00856531	0.121422
GOBP_REGULATION_OF_THE_FORCE_OF_HEART_CONTRACTION	17	1.72578	0.0040568	0.123734
GOBP_DNA_REPLICATION	271	1.72391	0	0.124922
GOBP_REGULATION_OF_MITOTIC_SISTER_CHROMATID_SEGREGATION	56	1.72306	0	0.124692
GOBP_TRNA_MODIFICATION	92	1.72191	0	0.124696
GOMF_EXORIBONUCLEASE_ACTIVITY_PRODUCING_5_PHOSPHOMONOESTERS	39	1.71965	0.00215054	0.126218
GOBP_TRANSCRIPTION_BY_RNA_POLYMERASE_I	60	1.71846	0.00238663	0.126169
GOBP_NUCLEAR_TRANSCRIBED_MRNA_CATABOLIC_PROCESS_EXONUCLEOLYTIC	19	1.71353	0.00454545	0.13131
GOBP_CELL_PROLIFERATION_IN_FOREBRAIN	18	1.71204	0.00847458	0.13184
GOBP_POSITIVE_REGULATION_OF_DNA_BIOSYNTHETIC_PROCESS	69	1.70763	0.00238663	0.13664
HP_ABNORMAL_SPERM_TAIL_MORPHOLOGY	16	1.70628	0.00657895	0.136876
GOBP_POSITIVE_REGULATION_OF_TELOMERE_MAINTENANCE_VIA_TELOMERE_LENGTHENING	35	1.70408	0	0.138735
GOMF_NEUROTRANSMITTER_TRANSMEMBRANE_TRANSPORTER_ACTIVITY	15	1.70314	0.021978	0.13861
GOBP_REGULATION_OF_DNA_REPLICATION	126	1.70254	0.00238095	0.138004
GOBP_NUCLEOLAR_LARGE_RRNA_TRANSCRIPTION_BY_RNA_POLYMERASE_I	21	1.70025	0.00858369	0.140028
GOBP_DNA_STRAND_ELONGATION	37	1.70014	0.00659341	0.138777
GOBP_MITOCHONDRIAL_TRANSLATION	131	1.70008	0	0.137494
GOMF_METAL_CLUSTER_BINDING	67	1.69854	0.00697674	0.138347
GOBP_NEGATIVE_REGULATION_OF_LIPID_BIOSYNTHETIC_PROCESS	48	1.69454	0.00461894	0.142674
GOBP_MICROTUBULE_ORGANIZING_CENTER_LOCALIZATION	31	1.69408	0.00445434	0.142001
GOBP_RNA_MODIFICATION	161	1.69357	0	0.141349
GOCC_METHYLTRANSFERASE_COMPLEX	92	1.69338	0.00225734	0.140301
GOBP_CHROMOSOME_SEPARATION	129	1.69156	0	0.141617
GOBP_POSITIVE_REGULATION_OF_TRANSCRIPTION_FROM_RNA_POLYMERASE_II_PROMOTER_INVOLVED_IN_CELLULAR_RESPONSE_TO_CHEMICAL_STIMULUS	20	1.69141	0.00457666	0.140465
GOBP_NEGATIVE_REGULATION_OF_SMOOTH_MUSCLE_CELL_MIGRATION	22	1.69123	0.00854701	0.139483
GOMF_TRNA_METHYLTRANSFERASE_ACTIVITY	34	1.69042	0.00729927	0.139423
GOBP_SISTER_CHROMATID_SEGREGATION	230	1.68774	0	0.141777
GOBP_REGULATION_OF_CHROMOSOME_SEPARATION	108	1.68646	0	0.142389
GOBP_POSITIVE_REGULATION_OF_BLOOD_CIRCULATION	32	1.68518	0.0156951	0.14289
GOBP_RNA_METHYLATION	87	1.68392	0	0.143288
HP_HEMANGIOMATOSIS	18	1.6819	0.0113636	0.144681
HP_ABNORMAL_CIRCULATING_CREATININE_CONCENTRATION	30	1.67853	0.0222222	0.147791
GOBP_REGULATION_OF_STEROID_BIOSYNTHETIC_PROCESS	51	1.6777	0	0.147992
GOCC_NUCLEAR_CHROMOSOME	219	1.67642	0	0.148528
GOMF_NUCLEAR_IMPORT_SIGNAL_RECEPTOR_ACTIVITY	18	1.67569	0.00849257	0.148344
GOBP_NEGATIVE_REGULATION_OF_NUCLEAR_DIVISION	60	1.67483	0.00442478	0.148304
GOMF_ORGANIC_CATION_TRANSMEMBRANE_TRANSPORTER_ACTIVITY	20	1.67297	0.00829876	0.149876
GOBP_GLUCOSAMINE_CONTAINING_COMPOUND_METABOLIC_PROCESS	20	1.67291	0.0111111	0.148761
GOCC_PROTEIN_PHOSPHATASE_TYPE_2A_COMPLEX	17	1.66865	0.00842105	0.15394
GOMF_TRNA_BINDING	70	1.66738	0.00228833	0.154562
GOCC_CHROMOSOMAL_REGION	367	1.66523	0	0.156446
HP_DUODENAL_ATRESIA	36	1.66504	0.00700935	0.155482
GOBP_TERPENOID_METABOLIC_PROCESS	56	1.66496	0.00681818	0.154393
GOBP_REGULATION_OF_TRANSCRIPTION_BY_RNA_POLYMERASE_I	41	1.66373	0.00436681	0.154902
HP_ABNORMAL_CIRCULATING_IGA_LEVEL	48	1.66238	0.00233645	0.155676
GOMF_STRUCTURAL_CONSTITUENT_OF_NUCLEAR_PORE	24	1.66005	0.00865801	0.158127
GOBP_SNRNA_METABOLIC_PROCESS	55	1.6559	0.0046729	0.163172
GOBP_POSITIVE_REGULATION_OF_DNA_METABOLIC_PROCESS	275	1.65503	0	0.163335
HP_SPINAL_DEFORMITIES	21	1.655	0.017316	0.162156
GOBP_SPERM_EGG_RECOGNITION	23	1.64555	0.0133038	0.175894
GOBP_OLIGOSACCHARIDE_LIPID_INTERMEDIATE_BIOSYNTHETIC_PROCESS	19	1.63993	0.0221729	0.183758
GOBP_SMOOTH_MUSCLE_CELL_APOPTOTIC_PROCESS	17	1.63704	0.0224215	0.187368
GOBP_REGULATION_OF_STEROID_METABOLIC_PROCESS	71	1.63433	0.00488998	0.190768
GOBP_POSITIVE_REGULATION_OF_TRANSCRIPTION_BY_RNA_POLYMERASE_III	17	1.63128	0.0215517	0.194764
GOBP_REGULATION_OF_CHROMOSOME_SEGREGATION	124	1.62655	0	0.202164
GOBP_SMALL_REGULATORY_NCRNA_3_END_PROCESSING	19	1.62637	0.0292135	0.20105
HP_MULTIPLE_CAFE_AU_LAIT_SPOTS	61	1.62355	0.00714286	0.204724
GOBP_REGULATION_OF_CHOLESTEROL_METABOLIC_PROCESS	29	1.62346	0.0235546	0.203452
HP_ESOPHAGEAL_ATRESIA	29	1.6227	0.0173536	0.203389
GOCC_PRERIBOSOME_LARGE_SUBUNIT_PRECURSOR	21	1.62008	0.0138889	0.206694
HP_TRACHEOESOPHAGEAL_FISTULA	77	1.61967	0.0070922	0.206043
GOBP_PORE_COMPLEX_ASSEMBLY	19	1.61866	0.0198676	0.206445
GOBP_CELL_CELL_RECOGNITION	36	1.61786	0.0152838	0.206554
GOMF_4_IRON_4_SULFUR_CLUSTER_BINDING	43	1.61657	0.0133929	0.207567
GOMF_PRENYLTRANSFERASE_ACTIVITY	17	1.61568	0.0149893	0.207861
GOBP_PHOSPHATE_ION_TRANSPORT	21	1.61544	0.0305677	0.206952
HP_ABNORMALITY_OF_DNA_REPAIR	17	1.61259	0.0218341	0.211123
GOBP_RRNA_TRANSCRIPTION	37	1.61154	0.0274841	0.211885
GOCC_CONDENSED_CHROMOSOME	249	1.61131	0	0.210913
GOCC_RNA_POLYMERASE_COMPLEX	109	1.6111	0.00239808	0.209987
GOBP_DOUBLE_STRAND_BREAK_REPAIR	285	1.61108	0	0.208665
GOBP_DNA_STRAND_ELONGATION_INVOLVED_IN_DNA_REPLICATION	15	1.60926	0.0257009	0.2107
GOMF_OXIDOREDUCTASE_ACTIVITY_ACTING_ON_PAIRED_DONORS_WITH_INCORPORATION_OR_REDUCTION_OF_MOLECULAR_OXYGEN_NAD_P_H_AS_ONE_DONOR_AND_INCORPORATION_OF_ONE_ATOM_OF_OXYGEN	20	1.60834	0.0212766	0.210997
GOBP_PYRIMIDINE_NUCLEOTIDE_METABOLIC_PROCESS	44	1.6078	0.0134831	0.210669
GOMF_ATP_DEPENDENT_ACTIVITY_ACTING_ON_DNA	118	1.6072	0	0.210375
GOCC_ORGANELLAR_RIBOSOME	89	1.60533	0.00252525	0.212449
HP_POOR_SUCK	92	1.60503	0.00238095	0.211689
GOMF_DEOXYRIBONUCLEASE_ACTIVITY	57	1.60045	0.00691244	0.218733
GOCC_SM_LIKE_PROTEIN_FAMILY_COMPLEX	95	1.60042	0.00230415	0.217482
GOBP_TRNA_METHYLATION	42	1.59799	0.00228833	0.220538
GOMF_MONOOXYGENASE_ACTIVITY	50	1.59622	0.00963855	0.222692
HP_SUDDEN_EPISODIC_APNEA	17	1.59535	0.0244989	0.222916
GOBP_TROPHECTODERMAL_CELL_DIFFERENTIATION	17	1.59482	0.02407	0.222496
HP_SECUNDUM_ATRIAL_SEPTAL_DEFECT	15	1.59314	0.034965	0.224379
GOBP_POSITIVE_REGULATION_OF_CELL_CYCLE_CHECKPOINT	19	1.59204	0.0271399	0.225122
GOBP_REGULATION_OF_HORMONE_METABOLIC_PROCESS	29	1.58985	0.016317	0.227799
HP_TRIPHALANGEAL_THUMB	63	1.58969	0.01566	0.226814
GOBP_LIVER_REGENERATION	21	1.58859	0.0277186	0.227508
GOMF_2_IRON_2_SULFUR_CLUSTER_BINDING	22	1.58749	0.0152174	0.228226
HP_DUPLICATED_COLLECTING_SYSTEM	18	1.58396	0.029148	0.233973
GOBP_XENOBIOTIC_TRANSPORT	29	1.58377	0.0199557	0.232983
GOMF_HELICASE_ACTIVITY	147	1.58343	0	0.232412
HP_ARTERIOVENOUS_MALFORMATION	50	1.5831	0.012285	0.2318
GOCC_NUCLEAR_PORE	92	1.58271	0.00235849	0.231231
GOMF_S_ADENOSYLMETHIONINE_DEPENDENT_METHYLTRANSFERASE_ACTIVITY	151	1.58271	0	0.229958
GOBP_PURINE_NUCLEOSIDE_MONOPHOSPHATE_BIOSYNTHETIC_PROCESS	21	1.5825	0.0274262	0.229041
GOMF_CATALYTIC_ACTIVITY_ACTING_ON_DNA	232	1.5816	0	0.229449
GOBP_STEROID_METABOLIC_PROCESS	211	1.57951	0.00268097	0.232144
GOCC_DNA_POLYMERASE_COMPLEX	19	1.57906	0.0234043	0.231846
HP_GASTROINTESTINAL_ATRESIA	70	1.57802	0.00714286	0.232619
GOBP_LEUKOCYTE_ADHESION_TO_VASCULAR_ENDOTHELIAL_CELL	32	1.57752	0.027088	0.23221
GOBP_NEGATIVE_REGULATION_OF_LIPID_METABOLIC_PROCESS	79	1.57731	0	0.231416
GOBP_ESTABLISHMENT_OF_PROTEIN_LOCALIZATION_TO_TELOMERE	17	1.57702	0.0298211	0.230723
GOBP_REGULATION_OF_CHROMOSOME_ORGANIZATION	247	1.57484	0	0.233669
GOBP_NLS_BEARING_PROTEIN_IMPORT_INTO_NUCLEUS	19	1.57421	0.0288248	0.233521
GOBP_RESPIRATORY_CHAIN_COMPLEX_IV_ASSEMBLY	29	1.57384	0.0278373	0.233079
GOBP_NEGATIVE_REGULATION_OF_FATTY_ACID_METABOLIC_PROCESS	25	1.57193	0.0328947	0.235567
GOBP_MITOTIC_SPINDLE_ORGANIZATION	130	1.57191	0.0025641	0.234404
HP_ABNORMAL_RENAL_COLLECTING_SYSTEM_MORPHOLOGY	24	1.57156	0.0338266	0.23378
GOBP_FORMATION_OF_EXTRACHROMOSOMAL_CIRCULAR_DNA	15	1.57084	0.0248963	0.233902
HP_CHROMOSOME_BREAKAGE	30	1.57063	0.013544	0.233161
HP_CAPILLARY_HEMANGIOMA	35	1.57044	0.027027	0.232368
GOCC_CHROMOSOME_CENTROMERIC_REGION	240	1.56927	0	0.233283
GOCC_PROTEASOME_COMPLEX	54	1.56826	0.0175824	0.234016
GOBP_CHROMOSOME_SEGREGATION	348	1.56469	0	0.239912
HP_HEMANGIOBLASTOMA	18	1.56399	0.0304348	0.240155
HP_KINETIC_TREMOR	82	1.5614	0.00970874	0.244158
GOBP_SPINDLE_ASSEMBLY	131	1.56134	0	0.243075
HP_INTESTINAL_ATRESIA	49	1.56005	0.0190476	0.244473
GOMF_N_METHYLTRANSFERASE_ACTIVITY	91	1.5573	0.015	0.248729
HP_AMBIGUOUS_GENITALIA	89	1.55691	0.0166667	0.248228
GOBP_MATURATION_OF_SSU_RRNA_FROM_TRICISTRONIC_RRNA_TRANSCRIPT_SSU_RRNA_5_8S_RRNA_LSU_RRNA	37	1.55395	0.0163934	0.252961
GOBP_FORMATION_OF_CYTOPLASMIC_TRANSLATION_INITIATION_COMPLEX	16	1.55109	0.0460251	0.257488
GOCC_U2_TYPE_SPLICEOSOMAL_COMPLEX	89	1.55102	0.00961539	0.25638
GOBP_SISTER_CHROMATID_COHESION	58	1.55099	0.0166667	0.255192
GOBP_FOLIC_ACID_CONTAINING_COMPOUND_METABOLIC_PROCESS	26	1.55085	0.0334076	0.25427
GOBP_MITOTIC_INTRA_S_DNA_DAMAGE_CHECKPOINT_SIGNALING	17	1.55018	0.0414079	0.254488
HP_DECREASED_CIRCULATING_IGA_LEVEL	33	1.5486	0.0315789	0.256428
GOBP_SNRNA_PROCESSING	26	1.54799	0.025641	0.2564
GOMF_MOLECULAR_CARRIER_ACTIVITY	73	1.54791	0.004914	0.255351
GOBP_CELL_FATE_COMMITMENT_INVOLVED_IN_FORMATION_OF_PRIMARY_GERM_LAYER	24	1.54762	0.0399113	0.254743
GOBP_MITOTIC_NUCLEAR_DIVISION	306	1.54693	0	0.254819
HP_DEEP_PHILTRUM	51	1.54672	0.00677201	0.254038
GOBP_MEMBRANE_REPOLARIZATION_DURING_CARDIAC_MUSCLE_CELL_ACTION_POTENTIAL	17	1.54672	0.0384615	0.252883
GOMF_UBIQUITIN_PROTEIN_TRANSFERASE_REGULATOR_ACTIVITY	21	1.54375	0.025641	0.257679
GOCC_CONDENSED_NUCLEAR_CHROMOSOME	58	1.54269	0.0159453	0.258713
GOBP_CENTROSOME_SEPARATION	15	1.54232	0.0539326	0.258393
GOBP_SYNAPTIC_TRANSMISSION_CHOLINERGIC	23	1.54199	0.0401786	0.257921
HP_FOCAL_MYOCLONIC_SEIZURE	19	1.54157	0.0342612	0.257692
GOMF_NUCLEASE_ACTIVITY	190	1.54152	0	0.256632
HP_ANAL_ATRESIA	116	1.54063	0.00478469	0.257371
GOBP_ACETYL_COA_METABOLIC_PROCESS	27	1.53895	0.0236559	0.25945
GOBP_REPLICATION_FORK_PROCESSING	45	1.53592	0.0222222	0.264544
GOBP_CELL_CYCLE_CHECKPOINT_SIGNALING	180	1.53507	0.00483092	0.26506
GOMF_ENDODEOXYRIBONUCLEASE_ACTIVITY	38	1.53214	0.0222717	0.26972
GOBP_MITOTIC_SPINDLE_ASSEMBLY	72	1.53168	0.0206897	0.269505
GOBP_POSITIVE_REGULATION_OF_DNA_REPAIR	124	1.52927	0.00250627	0.273313
HP_TYPE_I_TRANSFERRIN_ISOFORM_PROFILE	19	1.52922	0.0364465	0.272276
GOCC_CONDENSED_CHROMOSOME_CENTROMERIC_REGION	170	1.52863	0.00262467	0.272248
GOCC_PROTEASOME_REGULATORY_PARTICLE	19	1.52795	0.0415755	0.272531
GOBP_DNA_TEMPLATED_DNA_REPLICATION_MAINTENANCE_OF_FIDELITY	53	1.52769	0.0263158	0.271926
GOMF_NUCLEOBASE_CONTAINING_COMPOUND_TRANSMEMBRANE_TRANSPORTER_ACTIVITY	44	1.52746	0.020362	0.27124
GOBP_MICROTUBULE_CYTOSKELETON_ORGANIZATION_INVOLVED_IN_MITOSIS	157	1.52712	0.0101781	0.27082
GOBP_N_ACETYLGLUCOSAMINE_METABOLIC_PROCESS	16	1.52655	0.0568182	0.270815
GOMF_TRANSFERASE_ACTIVITY_TRANSFERRING_ONE_CARBON_GROUPS	207	1.52366	0.00261097	0.275394
GOBP_ORGANELLE_FISSION	459	1.52286	0	0.275734
GOBP_RNA_3_END_PROCESSING	100	1.52165	0.00928074	0.277093
HP_BILATERAL_TALIPES_EQUINOVARUS	19	1.52164	0.0492505	0.275978
GOCC_TRANSCRIPTION_ELONGATION_FACTOR_COMPLEX	46	1.52123	0.0247525	0.275694
GOBP_REGULATION_OF_MITOTIC_NUCLEAR_DIVISION	102	1.52118	0.004662	0.274701
GOBP_ALCOHOL_METABOLIC_PROCESS	269	1.52058	0.00277778	0.274791
GOMF_LIGASE_ACTIVITY_FORMING_CARBON_OXYGEN_BONDS	41	1.51848	0.0212766	0.278106
GOBP_MEIOTIC_CELL_CYCLE	218	1.5179	0	0.278258
GOMF_OXIDOREDUCTASE_ACTIVITY_ACTING_ON_THE_CH_CH_GROUP_OF_DONORS	52	1.51772	0.0195122	0.27763
GOBP_MITOTIC_SISTER_CHROMATID_COHESION	26	1.51675	0.0456621	0.278606
GOBP_MITOCHONDRIAL_CYTOCHROME_C_OXIDASE_ASSEMBLY	25	1.51323	0.047191	0.284693
GOMF_EXODEOXYRIBONUCLEASE_ACTIVITY	22	1.5124	0.0353982	0.285258
GOBP_MISMATCH_REPAIR	35	1.50819	0.0398126	0.293325
GOBP_AMINO_ACID_ACTIVATION	45	1.50713	0.022779	0.294355
GOCC_MRNA_CLEAVAGE_FACTOR_COMPLEX	18	1.50624	0.0509259	0.295139
HP_INSIDIOUS_ONSET	16	1.50613	0.0665236	0.294214
GOBP_REGULATION_OF_FATTY_ACID_BIOSYNTHETIC_PROCESS	29	1.50519	0.0407725	0.294937
GOBP_PEPTIDYL_ARGININE_MODIFICATION	20	1.50344	0.0375276	0.29783
GOBP_RESPONSE_TO_LEPTIN	15	1.5024	0.0501089	0.298987
GOBP_REGULATION_OF_LEUKOCYTE_ADHESION_TO_VASCULAR_ENDOTHELIAL_CELL	19	1.50143	0.0630631	0.299983
GOBP_DNA_REPLICATION_DEPENDENT_CHROMATIN_ASSEMBLY	25	1.50102	0.042735	0.299629
GOBP_BASE_EXCISION_REPAIR	42	1.5002	0.026087	0.300396
GOBP_CYTOCHROME_COMPLEX_ASSEMBLY	37	1.49884	0.0451467	0.302299
GOBP_MEIOTIC_CHROMOSOME_SEGREGATION	75	1.49851	0.00657895	0.301921
GOBP_NUCLEAR_CHROMOSOME_SEGREGATION	290	1.49617	0	0.305866
GOBP_NEGATIVE_REGULATION_OF_TRANSCRIPTION_REGULATORY_REGION_DNA_BINDING	18	1.49582	0.0444915	0.305567
GOMF_3_5_DNA_HELICASE_ACTIVITY	15	1.4957	0.0511111	0.3047
GOBP_REGULATION_OF_HORMONE_BIOSYNTHETIC_PROCESS	19	1.49559	0.0578512	0.303798
GOMF_ZINC_ION_TRANSMEMBRANE_TRANSPORTER_ACTIVITY	17	1.49523	0.0564706	0.303602
HP_ABNORMAL_2ND_FINGER_MORPHOLOGY	28	1.49418	0.0508083	0.304726
GOBP_MATERNAL_PLACENTA_DEVELOPMENT	31	1.49379	0.037694	0.304491
GOBP_NUCLEOTIDE_SUGAR_METABOLIC_PROCESS	35	1.49358	0.0309735	0.303874
GOCC_ENDOPEPTIDASE_COMPLEX	70	1.49196	0.022779	0.306335
GOMF_NUCLEAR_LOCALIZATION_SEQUENCE_BINDING	22	1.49173	0.0563991	0.305697
GOBP_U2_TYPE_PRESPLICEOSOME_ASSEMBLY	24	1.49119	0.0583153	0.305755
HP_ABNORMALITY_OF_THE_MIDDLE_PHALANX_OF_THE_5TH_FINGER	16	1.49096	0.0453515	0.305193
GOBP_RESPONSE_TO_MAGNESIUM_ION	15	1.49062	0.0714286	0.304826
GOBP_FERTILIZATION	111	1.48987	0.00241546	0.305348
GOBP_RIBONUCLEOPROTEIN_COMPLEX_SUBUNIT_ORGANIZATION	217	1.48894	0	0.306254
HP_ENCHONDROMA	15	1.48882	0.0712831	0.305472
GOBP_REGULATION_OF_NUCLEAR_DIVISION	118	1.48812	0.00771208	0.30595
GOBP_HISTONE_MRNA_METABOLIC_PROCESS	24	1.48732	0.059633	0.30653
GOCC_SPLICEOSOMAL_SNRNP_COMPLEX	74	1.48681	0.0124069	0.306524
GOBP_NUCLEIC_ACID_PHOSPHODIESTER_BOND_HYDROLYSIS	220	1.48665	0.00241546	0.305739
GOCC_ORGANELLE_ENVELOPE_LUMEN	87	1.48608	0.0145278	0.305946
HP_WEAK_CRY	35	1.48597	0.0469083	0.305083
HP_ABNORMALITY_OF_THE_EXTRINSIC_PATHWAY	16	1.4853	0.0533049	0.305429
GOMF_POLY_PURINE_TRACT_BINDING	28	1.48425	0.0527426	0.306728
GOBP_PEPTIDYL_ARGININE_METHYLATION	16	1.48147	0.0838574	0.31181
GOBP_TELOMERASE_RNA_LOCALIZATION	19	1.48112	0.0627706	0.311457
GOMF_TRANSCRIPTION_COREPRESSOR_BINDING	42	1.48098	0.0245536	0.310628
GOBP_TELOMERE_MAINTENANCE	151	1.48035	0.00737101	0.310955
GOBP_POSITIVE_REGULATION_OF_TELOMERE_CAPPING	15	1.47937	0.0622318	0.312098
GOBP_HEMATOPOIETIC_STEM_CELL_PROLIFERATION	30	1.47906	0.0480549	0.311712
GOBP_HOMOLOGOUS_RECOMBINATION	53	1.47894	0.0319149	0.310925
HP_BLURRED_VISION	16	1.47825	0.0641822	0.31127
GOBP_RESPONSE_TO_STEROL_DEPLETION	18	1.4773	0.0525164	0.312339
GOBP_REGULATION_OF_RRNA_PROCESSING	16	1.47469	0.0637813	0.316789
GOBP_PTERIDINE_CONTAINING_COMPOUND_METABOLIC_PROCESS	33	1.474	0.033543	0.317132
GOBP_POSITIVE_REGULATION_OF_TELOMERE_MAINTENANCE	65	1.47377	0.0140515	0.316544
GOBP_POSITIVE_REGULATION_OF_ANION_TRANSPORT	33	1.47214	0.0572082	0.319045
GOMF_FAD_BINDING	30	1.47077	0.0386364	0.320997
GOCC_U2_TYPE_CATALYTIC_STEP_2_SPLICEOSOME	30	1.47056	0.0424107	0.320431
GOBP_REGULATION_OF_LIPID_BIOSYNTHETIC_PROCESS	130	1.46851	0.00696056	0.323938
GOCC_PEPTIDASE_COMPLEX	101	1.46817	0.00240964	0.323713
GOBP_ORGANIC_HYDROXY_COMPOUND_BIOSYNTHETIC_PROCESS	184	1.46742	0.0102828	0.3243
GOBP_RIBOSOME_ASSEMBLY	58	1.46683	0.0222222	0.32458
GOCC_EUKARYOTIC_TRANSLATION_INITIATION_FACTOR_3_COMPLEX	15	1.46677	0.0699589	0.323629
GOBP_MITOCHONDRIAL_FUSION	31	1.46569	0.0478261	0.325226
HP_ABNORMAL_TRACHEAL_MORPHOLOGY	137	1.46531	0.0123457	0.325023
GOCC_PHOSPHATASE_COMPLEX	53	1.46531	0.0431035	0.323999
GOBP_PHOSPHATIDYLCHOLINE_BIOSYNTHETIC_PROCESS	27	1.46529	0.0470852	0.323001
GOCC_NUCLEAR_MEMBRANE	270	1.46455	0.00259067	0.323634
GOBP_MEMBRANE_REPOLARIZATION_DURING_ACTION_POTENTIAL	21	1.46331	0.0519751	0.325317
GOBP_PYRIMIDINE_NUCLEOSIDE_MONOPHOSPHATE_METABOLIC_PROCESS	16	1.46202	0.0497836	0.327221
HP_EEG_WITH_POLYSPIKE_WAVE_COMPLEXES	40	1.46173	0.0368664	0.326877
GOMF_TRANSFERASE_ACTIVITY_TRANSFERRING_ALKYL_OR_ARYL_OTHER_THAN_METHYL_GROUPS	49	1.46023	0.0334076	0.329197
HP_SHORT_PALPEBRAL_FISSURE	91	1.46011	0.0126582	0.328434
GOBP_REGULATION_OF_MEMBRANE_PROTEIN_ECTODOMAIN_PROTEOLYSIS	19	1.45758	0.0865604	0.332944
GOBP_AMINO_SUGAR_METABOLIC_PROCESS	34	1.45618	0.0576497	0.335195
HP_RENAL_HYPOPLASIA_APLASIA	277	1.45517	0	0.33646
GOBP_TELOMERE_CAPPING	38	1.45455	0.0528541	0.336914
GOCC_SMN_SM_PROTEIN_COMPLEX	17	1.45429	0.0568182	0.336494
HP_EMG_IMPAIRED_NEUROMUSCULAR_TRANSMISSION	29	1.4522	0.0378947	0.340305
GOBP_STRESS_GRANULE_ASSEMBLY	27	1.45211	0.0564706	0.339419
GOCC_PRECATALYTIC_SPLICEOSOME	52	1.45129	0.0379147	0.340314
GOMF_HSP70_PROTEIN_BINDING	43	1.44987	0.032538	0.342554
HP_EYELID_COLOBOMA	27	1.44853	0.0421286	0.344637
GOBP_RESPONSE_TO_PAIN	23	1.44745	0.0580046	0.346257
HP_MYELODYSPLASIA	98	1.44688	0.00721154	0.346424
GOMF_PHOSPHATASE_ACTIVATOR_ACTIVITY	22	1.44574	0.058952	0.347979
HP_ULNAR_DEVIATION_OF_THE_HAND_OR_OF_FINGERS_OF_THE_HAND	36	1.44495	0.0390805	0.34874
HP_APLASIA_HYPOPLASIA_AFFECTING_THE_ANTERIOR_SEGMENT_OF_THE_EYE	121	1.44431	0.00737101	0.349195
GOBP_REGULATION_OF_AMINO_ACID_TRANSMEMBRANE_TRANSPORT	15	1.44303	0.0801782	0.351187
GOBP_MEIOTIC_CELL_CYCLE_PROCESS	161	1.44143	0.0101266	0.353935
GOBP_ANDROGEN_METABOLIC_PROCESS	16	1.44044	0.0831461	0.355312
GOBP_POSITIVE_REGULATION_OF_CHROMOSOME_ORGANIZATION	103	1.44008	0.0217391	0.355072
GOBP_REGULATION_OF_CHOLESTEROL_BIOSYNTHETIC_PROCESS	16	1.43998	0.0736842	0.35427
GOCC_SPLICEOSOMAL_COMPLEX	188	1.43966	0.00251889	0.354025
HP_PANHYPOGAMMAGLOBULINEMIA	20	1.43854	0.0647948	0.3556
HP_UNDETECTABLE_ELECTRORETINOGRAM	23	1.4376	0.0788288	0.356714
HP_MATERNAL_DIABETES	31	1.43744	0.0558036	0.356083
GOBP_POSITIVE_REGULATION_OF_DNA_TEMPLATED_TRANSCRIPTION_INITIATION	64	1.43556	0.0327869	0.359395
GOMF_PROTEIN_KINASE_A_BINDING	46	1.43434	0.0468384	0.36129
GOBP_REGULATION_OF_TRANSLATIONAL_ELONGATION	19	1.4339	0.0743982	0.361202
GOBP_RIBOSOMAL_SUBUNIT_EXPORT_FROM_NUCLEUS	15	1.43379	0.0619835	0.360452
HP_OLIGOHYDRAMNIOS	137	1.43251	0.0164319	0.362448
GOBP_REGULATION_OF_ANION_TRANSPORT	64	1.43221	0.0358744	0.362105
HP_ABNORMAL_5TH_FINGER_PHALANX_MORPHOLOGY	20	1.432	0.0828026	0.361613
GOBP_DNA_REPLICATION_CHECKPOINT_SIGNALING	17	1.43199	0.079646	0.360607
GOBP_NEUROTRANSMITTER_UPTAKE	33	1.43184	0.059633	0.359921
GOBP_RRNA_CATABOLIC_PROCESS	17	1.4312	0.0899582	0.360412
GOMF_ALDO_KETO_REDUCTASE_NADP_ACTIVITY	20	1.42979	0.0863158	0.362692
GOBP_POSITIVE_REGULATION_OF_DOUBLE_STRAND_BREAK_REPAIR_VIA_HOMOLOGOUS_RECOMBINATION	37	1.42974	0.0491071	0.361794
GOBP_P_BODY_ASSEMBLY	20	1.42972	0.0682303	0.360836
GOMF_NADP_BINDING	43	1.42942	0.0451306	0.360557
GOBP_RNA_SURVEILLANCE	16	1.42884	0.0743243	0.360957
GOCC_NUCLEAR_ENVELOPE	426	1.42818	0	0.361415
HP_SLOPING_FOREHEAD	162	1.42783	0.0102564	0.361233
GOBP_PYRIMIDINE_DEOXYRIBONUCLEOTIDE_METABOLIC_PROCESS	20	1.42703	0.0886598	0.362142
GOCC_INTEGRATOR_COMPLEX	16	1.42671	0.0881148	0.361908
GOBP_REGULATION_OF_MEIOTIC_NUCLEAR_DIVISION	20	1.42652	0.0876827	0.361356
GOCC_U2_SNRNP	25	1.42583	0.0921348	0.362067
GOBP_CELLULAR_METABOLIC_COMPOUND_SALVAGE	24	1.42568	0.0642398	0.361461
GOBP_TRANSCRIPTION_ELONGATION_BY_RNA_POLYMERASE_II_PROMOTER	106	1.42512	0.0191847	0.361746
GOBP_CELL_COMMUNICATION_BY_ELECTRICAL_COUPLING	25	1.42478	0.0728477	0.361563
GOBP_RNA_PHOSPHODIESTER_BOND_HYDROLYSIS	136	1.42417	0.0150376	0.362124
GOMF_GAMMA_TUBULIN_BINDING	31	1.42184	0.0570175	0.36664
HP_RIDGED_NAIL	22	1.41904	0.0833333	0.372233
HP_PARAGANGLIOMA	20	1.41785	0.0784753	0.374049
GOBP_DNA_RECOMBINATION	286	1.41671	0	0.375863
HP_STARING_GAZE	16	1.41655	0.0918803	0.375272
GOBP_REGULATION_OF_DNA_METABOLIC_PROCESS	482	1.41647	0.00299401	0.37447
HP_HEMATOLOGICAL_NEOPLASM	220	1.41636	0.00746269	0.373723
HP_MOTOR_POLYNEUROPATHY	32	1.41614	0.0585774	0.373228
GOBP_HORMONE_BIOSYNTHETIC_PROCESS	42	1.41606	0.0545455	0.372425
GOBP_POSITIVE_REGULATION_OF_HISTONE_H3_K4_METHYLATION	25	1.41585	0.0741525	0.37196
HP_ABNORMALITY_OF_THE_CHOANAE	116	1.41578	0.0289157	0.371165
GOBP_RIBOSOMAL_LARGE_SUBUNIT_ASSEMBLY	25	1.41562	0.0749465	0.370543
GOBP_REGULATION_OF_TRANSCRIPTION_OF_NUCLEOLAR_LARGE_RRNA_BY_RNA_POLYMERASE_I	15	1.4144	0.0719101	0.372465
GOCC_CLATHRIN_ADAPTOR_COMPLEX	23	1.41332	0.0765864	0.374131
GOBP_PYRIMIDINE_RIBONUCLEOTIDE_BIOSYNTHETIC_PROCESS	19	1.41318	0.0770975	0.373498
GOBP_TETRAHYDROFOLATE_METABOLIC_PROCESS	17	1.41236	0.0997831	0.37453
GOBP_RESPONSE_TO_X_RAY	28	1.41186	0.0690476	0.374733
HP_BILATERAL_MICROPHTHALMOS	18	1.41185	0.0903361	0.373799
HP_UNILATERAL_RENAL_AGENESIS	60	1.41108	0.0517647	0.374671
GOBP_POSITIVE_REGULATION_OF_MUSCLE_CELL_APOPTOTIC_PROCESS	21	1.4109	0.0872483	0.374095
HP_PARTIAL_AGENESIS_OF_THE_CORPUS_CALLOSUM	39	1.4108	0.06	0.373333
GOCC_OUTER_MITOCHONDRIAL_MEMBRANE_PROTEIN_COMPLEX	22	1.40959	0.0745614	0.375379
GOBP_NEGATIVE_REGULATION_OF_MITOTIC_CELL_CYCLE_PHASE_TRANSITION	166	1.40927	0.00771208	0.375223
GOBP_REGULATION_OF_HISTONE_H3_K4_METHYLATION	37	1.40926	0.059322	0.374302
HP_SLEEP_WAKE_CYCLE_DISTURBANCE	30	1.40867	0.0837004	0.374849
GOBP_REGULATION_OF_CYTOPLASMIC_TRANSPORT	26	1.40841	0.0777778	0.374447
HP_2_3_TOE_SYNDACTYLY	95	1.40815	0.015	0.374183
GOBP_IMP_METABOLIC_PROCESS	17	1.40703	0.104575	0.375769
GOBP_REGULATION_OF_FATTY_ACID_METABOLIC_PROCESS	64	1.40617	0.0385542	0.376927
GOMF_DNA_HELICASE_ACTIVITY	73	1.40606	0.0327103	0.376241
GOBP_NEGATIVE_REGULATION_OF_MITOTIC_CELL_CYCLE	210	1.40604	0.0078329	0.375346
GOBP_PROTEIN_LOCALIZATION_TO_CHROMOSOME	110	1.40571	0.0122549	0.375196
GOBP_ER_NUCLEUS_SIGNALING_PATHWAY	46	1.40425	0.043578	0.377769
GOBP_CELL_COMMUNICATION_BY_ELECTRICAL_COUPLING_INVOLVED_IN_CARDIAC_CONDUCTION	21	1.40337	0.0775681	0.37893
GOCC_POLYSOMAL_RIBOSOME	31	1.40241	0.0693277	0.380328
GOBP_REGULATION_OF_DNA_REPAIR	203	1.40217	0.0105541	0.379962
HP_CAFE_AU_LAIT_SPOT	167	1.40146	0.0207254	0.380668
GOBP_REGULATION_OF_CELL_CYCLE_PHASE_TRANSITION	393	1.40114	0.00286533	0.380489
GOMF_ATP_DEPENDENT_ACTIVITY_ACTING_ON_RNA	70	1.39999	0.0368664	0.38246
GOBP_STEM_CELL_DIVISION	24	1.39959	0.0688073	0.382468
HP_INTRAUTERINE_GROWTH_RETARDATION	492	1.39819	0	0.384859
GOMF_R_SMAD_BINDING	21	1.39759	0.0917226	0.385429
HP_ATRIOVENTRICULAR_CANAL_DEFECT	40	1.39711	0.0690423	0.385591
GOBP_MITOCHONDRIAL_RESPIRATORY_CHAIN_COMPLEX_ASSEMBLY	93	1.3966	0.0383693	0.385885
HP_ABNORMALITY_OF_THE_5TH_TOE	71	1.3964	0.0392157	0.385473
GOMF_FLAVIN_ADENINE_DINUCLEOTIDE_BINDING	69	1.39572	0.0328947	0.386133
GOBP_SMALL_MOLECULE_BIOSYNTHETIC_PROCESS	425	1.39524	0	0.386413
GOBP_NEUROMUSCULAR_SYNAPTIC_TRANSMISSION	28	1.39508	0.0743982	0.385857
GOBP_REGULATION_OF_DOUBLE_STRAND_BREAK_REPAIR_VIA_HOMOLOGOUS_RECOMBINATION	67	1.39479	0.0424528	0.385644
HP_SPINAL_RIGIDITY	47	1.39408	0.0574163	0.386418
GOBP_WATER_SOLUBLE_VITAMIN_METABOLIC_PROCESS	53	1.3939	0.0655022	0.385993
HP_NASAL_SPEECH	128	1.39323	0.0318627	0.386753
GOBP_NUCLEOSIDE_MONOPHOSPHATE_METABOLIC_PROCESS	68	1.3931	0.0457666	0.386116
HP_APLASIA_HYPOPLASIA_OF_THE_EYELID	32	1.39309	0.0554324	0.385246
HP_DRY_SKIN	123	1.39238	0.0240964	0.386035
GOBP_NEGATIVE_REGULATION_OF_STRESS_ACTIVATED_PROTEIN_KINASE_SIGNALING_CASCADE	43	1.39104	0.0581897	0.388314
HP_ESOPHAGEAL_STENOSIS	22	1.38968	0.108225	0.390579
GOMF_U6_SNRNA_BINDING	16	1.38892	0.114823	0.39145
GOBP_PYRIMIDINE_RIBONUCLEOTIDE_METABOLIC_PROCESS	25	1.38839	0.0953437	0.391823
GOBP_PERK_MEDIATED_UNFOLDED_PROTEIN_RESPONSE	17	1.38796	0.0944206	0.391948
GOMF_POLY_A_BINDING	22	1.38762	0.105381	0.391882
HP_ABNORMAL_ENDOCRINE_PHYSIOLOGY	18	1.38759	0.100228	0.391056
GOCC_CYTOPLASMIC_EXOSOME_RNASE_COMPLEX	15	1.38734	0.117391	0.390716
HP_ACUTE_LYMPHOBLASTIC_LEUKEMIA	31	1.38733	0.0724299	0.389839
GOBP_POSITIVE_REGULATION_OF_HEART_RATE	20	1.38665	0.0794702	0.390553
HP_ACTION_TREMOR	146	1.38475	0.0144231	0.394474
GOBP_KINETOCHORE_ORGANIZATION	23	1.38452	0.106195	0.394166
GOCC_TRANSLATION_PREINITIATION_COMPLEX	18	1.38374	0.108384	0.395215
HP_MULTIPLE_JOINT_CONTRACTURES	53	1.38364	0.0580357	0.394562
HP_NEUROGENIC_BLADDER	33	1.38326	0.0589569	0.394576
GOCC_U12_TYPE_SPLICEOSOMAL_COMPLEX	26	1.38299	0.0948081	0.394373
GOBP_LEUKOCYTE_TETHERING_OR_ROLLING	21	1.38267	0.102975	0.394376
GOMF_ALCOHOL_DEHYDROGENASE_NADPPLUS_ACTIVITY	15	1.38202	0.112971	0.395115
GOBP_NEGATIVE_REGULATION_OF_CELL_CYCLE	347	1.38145	0.00884956	0.395557
GOMF_SINGLE_STRANDED_DNA_BINDING	117	1.38138	0.0263852	0.394856
GOMF_DNA_REPLICATION_ORIGIN_BINDING	16	1.38067	0.111111	0.395889
GOBP_TRNA_THREONYLCARBAMOYLADENOSINE_METABOLIC_PROCESS	16	1.38052	0.098434	0.395345
GOMF_RIBONUCLEASE_ACTIVITY	108	1.38039	0.031477	0.394771
GOBP_IRON_SULFUR_CLUSTER_ASSEMBLY	30	1.38037	0.0694143	0.393941
GOBP_REGULATION_OF_TRANSCRIPTION_ELONGATION_BY_RNA_POLYMERASE_II	85	1.38026	0.0418605	0.393316
GOBP_ZINC_ION_TRANSPORT	22	1.37994	0.10661	0.3932
HP_RETINAL_HAMARTOMA	21	1.37862	0.086758	0.395435
GOBP_TETRAPYRROLE_METABOLIC_PROCESS	53	1.37804	0.0639269	0.396034
GOBP_DNA_TEMPLATED_TRANSCRIPTION_INITIATION	130	1.37763	0.00973236	0.396253
GOMF_DAMAGED_DNA_BINDING	70	1.37762	0.0365854	0.39538
GOMF_SINGLE_STRANDED_RNA_BINDING	74	1.37696	0.0362812	0.396172
GOBP_RESPONSE_TO_AXON_INJURY	71	1.37648	0.0508475	0.39646
GOBP_POSITIVE_REGULATION_OF_MIRNA_TRANSCRIPTION	43	1.37627	0.0818584	0.396082
HP_HYDROURETER	63	1.37554	0.0608899	0.396975
GOBP_RESPONSE_TO_FLUID_SHEAR_STRESS	28	1.37469	0.0802603	0.398229
GOBP_MITOTIC_CELL_CYCLE_CHECKPOINT_SIGNALING	136	1.37463	0.0194175	0.397491
GOBP_POSITIVE_REGULATION_OF_MITOCHONDRIAL_TRANSLATION	16	1.37363	0.102083	0.398981
GOMF_PROTEIN_KINASE_A_REGULATORY_SUBUNIT_BINDING	22	1.37356	0.0831556	0.398267
HP_PULMONARY_EMBOLISM	28	1.37315	0.0859031	0.398387
GOBP_NUCLEAR_TRANSCRIBED_MRNA_CATABOLIC_PROCESS_DEADENYLATION_DEPENDENT_DECAY	66	1.37313	0.044186	0.397591
GOBP_WOUND_HEALING_SPREADING_OF_EPIDERMAL_CELLS	17	1.37292	0.130879	0.397224
GOBP_REGULATION_OF_HOMOTYPIC_CELL_CELL_ADHESION	23	1.37151	0.0772627	0.399709
GOBP_TELOMERE_ORGANIZATION	175	1.37145	0.0185676	0.398992
HP_LEIOMYOSARCOMA	27	1.37121	0.103211	0.398712
GOBP_NEGATIVE_REGULATION_OF_CELL_CYCLE_PROCESS	277	1.37078	0.00258398	0.398857
GOBP_POTASSIUM_ION_HOMEOSTASIS	21	1.37006	0.120507	0.399811
GOMF_STEROID_BINDING	74	1.36962	0.0410959	0.399978
HP_MALNUTRITION	26	1.36948	0.107143	0.399499
GOCC_TRANSCRIPTION_FACTOR_TFIID_COMPLEX	33	1.36915	0.0922747	0.399453
GOBP_ENDOPLASMIC_RETICULUM_CALCIUM_ION_HOMEOSTASIS	25	1.36768	0.106987	0.402247
HP_RHABDOMYOSARCOMA	21	1.36757	0.110865	0.401663
HP_ABNORMAL_UTERUS_MORPHOLOGY	119	1.36743	0.0263158	0.40116
GOMF_VITAMIN_TRANSMEMBRANE_TRANSPORTER_ACTIVITY	22	1.36735	0.100858	0.400492
HP_KNEE_FLEXION_CONTRACTURE	79	1.36724	0.0525	0.399918
GOCC_SITE_OF_DNA_DAMAGE	104	1.36673	0.0372093	0.400397
GOBP_IMPORT_INTO_CELL	179	1.36561	0.00995025	0.402329
GOBP_NEGATIVE_REGULATION_OF_POTASSIUM_ION_TRANSPORT	21	1.36535	0.108932	0.402116
GOBP_RESPONSE_TO_ETHANOL	94	1.36478	0.0470588	0.402703
HP_PEG_SHAPED_MAXILLARY_LATERAL_INCISORS	17	1.36475	0.143763	0.401942
GOBP_REGULATION_OF_TELOMERE_MAINTENANCE	99	1.36424	0.0307018	0.402398
HP_BILATERAL_CLEFT_PALATE	15	1.36394	0.125	0.402255
HP_THICK_EYEBROW	122	1.36355	0.0261283	0.402382
GOMF_5_3_EXONUCLEASE_ACTIVITY	18	1.36283	0.114865	0.403364
HP_CONGENITAL_ICHTHYOSIFORM_ERYTHRODERMA	18	1.36228	0.0944206	0.403945
GOCC_ORGANELLE_INNER_MEMBRANE	497	1.3619	0	0.404034
GOBP_REGULATION_OF_SPINDLE_ASSEMBLY	31	1.36189	0.0958606	0.403225
GOCC_ATPASE_DEPENDENT_TRANSMEMBRANE_TRANSPORT_COMPLEX	15	1.36183	0.129979	0.402579
GOBP_PYRIMIDINE_CONTAINING_COMPOUND_BIOSYNTHETIC_PROCESS	32	1.35845	0.087156	0.410281
HP_RENAL_AGENESIS	161	1.3582	0.0220386	0.410075
GOMF_FRIZZLED_BINDING	25	1.3582	0.0970655	0.409249
HP_ABNORMALITY_OF_VITAMIN_B_METABOLISM	33	1.35767	0.083691	0.409667
GOBP_CARDIAC_MUSCLE_CELL_MEMBRANE_REPOLARIZATION	28	1.35549	0.0846325	0.41427
GOMF_FERROUS_IRON_BINDING	21	1.35519	0.100877	0.414105
GOCC_HISTONE_METHYLTRANSFERASE_COMPLEX	62	1.35436	0.0689655	0.415452
GOBP_RRNA_MODIFICATION	36	1.354	0.091314	0.41558
GOBP_POSITIVE_REGULATION_OF_G1_S_TRANSITION_OF_MITOTIC_CELL_CYCLE	40	1.3531	0.0640732	0.417032
GOCC_CHROMOSOME_TELOMERIC_REGION	154	1.35272	0.0277078	0.417125
GOBP_POSITIVE_REGULATION_OF_MIRNA_METABOLIC_PROCESS	52	1.35271	0.0712589	0.416315
GOBP_MAMMARY_GLAND_EPITHELIAL_CELL_PROLIFERATION	23	1.3523	0.12	0.416539
GOBP_MITOTIC_CHROMOSOME_CONDENSATION	19	1.35179	0.114155	0.417048
GOCC_PROTEASOME_ACCESSORY_COMPLEX	22	1.35138	0.108511	0.41726
GOBP_REGULATION_OF_RESPONSE_TO_DNA_DAMAGE_STIMULUS	299	1.35127	0.0106952	0.416704
HP_HYPOLIPOPROTEINEMIA	22	1.35071	0.126147	0.417282
GOBP_REGULATION_OF_MUSCLE_CONTRACTION	123	1.35056	0.0341463	0.416853
GOBP_NCRNA_TRANSCRIPTION	62	1.34941	0.047836	0.41881
HP_ABSENT_FOREARM_BONE	23	1.34923	0.104121	0.418465
GOMF_POLYPEPTIDE_N_ACETYLGALACTOSAMINYLTRANSFERASE_ACTIVITY	18	1.34893	0.111905	0.418418
GOBP_NEGATIVE_REGULATION_OF_CHROMOSOME_ORGANIZATION	97	1.34892	0.0390805	0.41763
GOBP_SPINDLE_ORGANIZATION	196	1.34846	0.00518135	0.417929
GOMF_TRNA_SPECIFIC_RIBONUCLEASE_ACTIVITY	15	1.34792	0.127932	0.418402
GOCC_PROTEASOME_CORE_COMPLEX	16	1.34776	0.122004	0.417969
GOBP_HEPARIN_METABOLIC_PROCESS	15	1.34713	0.143469	0.418768
HP_ANEMIA_OF_INADEQUATE_PRODUCTION	153	1.34702	0.0235849	0.418231
GOBP_REGULATION_OF_TELOMERASE_ACTIVITY	47	1.34682	0.0744921	0.417896
GOCC_GAMMA_TUBULIN_COMPLEX	16	1.34551	0.141921	0.420258
HP_ABNORMAL_LOCALIZATION_OF_KIDNEY	170	1.34543	0.0306122	0.419639
GOBP_PYRIMIDINE_NUCLEOTIDE_CATABOLIC_PROCESS	17	1.34476	0.127404	0.420415
GOBP_MEMBRANE_PROTEIN_ECTODOMAIN_PROTEOLYSIS	36	1.34426	0.0851528	0.420844
GOBP_BINDING_OF_SPERM_TO_ZONA_PELLUCIDA	20	1.34296	0.126949	0.423293
GOBP_POSITIVE_REGULATION_OF_TELOMERASE_RNA_LOCALIZATION_TO_CAJAL_BODY	15	1.34295	0.12297	0.422496
HP_ABNORMAL_NASAL_BASE	26	1.34287	0.103297	0.421932
GOBP_MANNOSYLATION	34	1.34278	0.122685	0.42135
GOMF_CATALYTIC_ACTIVITY_ACTING_ON_A_RRNA	22	1.34256	0.10177	0.421118
GOBP_DEOXYRIBONUCLEOSIDE_MONOPHOSPHATE_METABOLIC_PROCESS	19	1.34233	0.12395	0.420851
HP_ANIRIDIA	39	1.34186	0.0870588	0.421259
GOBP_CHROMOSOME_ORGANIZATION_INVOLVED_IN_MEIOTIC_CELL_CYCLE	53	1.34091	0.0718954	0.422847
HP_BLADDER_NEOPLASM	32	1.34084	0.107692	0.422229
GOBP_B_CELL_APOPTOTIC_PROCESS	23	1.34057	0.0987395	0.422118
HP_MEGALOBLASTIC_ANEMIA	18	1.33952	0.144444	0.423956
HP_PLEURAL_EFFUSION	49	1.33945	0.0810185	0.423326
HP_TUBE_FEEDING	231	1.33928	0.0139665	0.422951
HP_FEMALE_REPRODUCTIVE_SYSTEM_NEOPLASM	57	1.33909	0.0688889	0.422667
HP_LARGE_EARLOBE	25	1.3387	0.115385	0.422844
GOBP_REGULATION_OF_MITOTIC_CELL_CYCLE_PHASE_TRANSITION	308	1.33864	0.00806452	0.422214
GOBP_POSITIVE_REGULATION_OF_DNA_RECOMBINATION	62	1.33852	0.0596659	0.421757
GOBP_GPI_ANCHOR_METABOLIC_PROCESS	31	1.33797	0.113379	0.422383
GOCC_INTRINSIC_COMPONENT_OF_GOLGI_MEMBRANE	65	1.33792	0.0594059	0.42171
GOBP_ENDONUCLEOLYTIC_CLEAVAGE_INVOLVED_IN_RRNA_PROCESSING	16	1.33671	0.133333	0.423993
HP_CLUBBING	109	1.33605	0.0614251	0.42488
HP_ANTERIOR_PITUITARY_DYSGENESIS	21	1.33603	0.12156	0.424152
GOCC_T_TUBULE	45	1.33584	0.090703	0.423877
HP_ABNORMALITY_OF_THE_SEPTUM_PELLUCIDUM	133	1.33567	0.0315534	0.423538
HP_AGENESIS_OF_LATERAL_INCISOR	20	1.33503	0.111872	0.424329
GOBP_REGULATION_OF_CARDIAC_MUSCLE_CONTRACTION_BY_CALCIUM_ION_SIGNALING	21	1.33401	0.108108	0.426057
HP_EVERTED_UPPER_LIP_VERMILION	16	1.33381	0.16701	0.425775
GOMF_CARBOHYDRATE_DERIVATIVE_TRANSMEMBRANE_TRANSPORTER_ACTIVITY	43	1.33338	0.0802752	0.426044
GOBP_NUCLEOTIDE_EXCISION_REPAIR	85	1.33311	0.0625	0.425953
GOMF_PROTEASOME_BINDING	16	1.33207	0.135255	0.42775
GOBP_IMPORT_ACROSS_PLASMA_MEMBRANE	138	1.33193	0.0338542	0.427366
GOBP_DOSAGE_COMPENSATION	27	1.33155	0.0954654	0.427587
GOBP_ANAPHASE_PROMOTING_COMPLEX_DEPENDENT_CATABOLIC_PROCESS	23	1.33121	0.122271	0.427684
GOBP_TRANSLESION_SYNTHESIS	24	1.33103	0.134091	0.427408
GOBP_REGULATION_OF_WATER_LOSS_VIA_SKIN	16	1.33062	0.160338	0.42763
HP_STOMACH_CANCER	25	1.32981	0.130243	0.428896
HP_VAGINAL_ATRESIA	15	1.32885	0.140086	0.430557
GOCC_EXORIBONUCLEASE_COMPLEX	20	1.32882	0.139326	0.429865
HP_ABNORMAL_FALLOPIAN_TUBE_MORPHOLOGY	23	1.32867	0.120181	0.429458
GOBP_RESPONSE_TO_IRON_ION	26	1.32831	0.127706	0.429598
GOBP_REGULATION_OF_CELLULAR_KETONE_METABOLIC_PROCESS	94	1.32819	0.0554217	0.429123
GOBP_NEUROTRANSMITTER_TRANSPORT	177	1.3267	0.0245098	0.432058
GOBP_NEGATIVE_REGULATION_OF_TRANSLATIONAL_INITIATION	18	1.32647	0.117773	0.431833
GOBP_NEGATIVE_REGULATION_OF_BLOOD_CIRCULATION	17	1.32642	0.124211	0.431202
GOBP_LACTATION	33	1.32633	0.0995763	0.430714
GOBP_DNA_CONFORMATION_CHANGE	103	1.32579	0.0601504	0.431268
GOBP_REGULATION_OF_TELOMERE_CAPPING	24	1.32558	0.112832	0.431025
GOBP_NCRNA_CATABOLIC_PROCESS	43	1.32526	0.0934783	0.43109
HP_ABNORMALITY_OF_VITAMIN_B12_METABOLISM	26	1.32489	0.131749	0.431244
GOBP_GROWTH_PLATE_CARTILAGE_DEVELOPMENT	16	1.32484	0.13544	0.430621
GOBP_REGULATION_OF_LIPID_METABOLIC_PROCESS	253	1.32442	0.00973236	0.430919
GOBP_MITOTIC_CELL_CYCLE_PHASE_TRANSITION	422	1.32439	0.00588235	0.430257
HP_ABNORMALITY_OF_MALE_INTERNAL_GENITALIA	41	1.32375	0.0993228	0.431121
GOBP_NEGATIVE_REGULATION_OF_PROTEIN_SECRETION	52	1.32366	0.0851528	0.430591
GOCC_ANAPHASE_PROMOTING_COMPLEX	20	1.32277	0.133028	0.432048
GOMF_TAU_PROTEIN_KINASE_ACTIVITY	22	1.32184	0.12035	0.433713
HP_ABNORMALITY_OF_CORNEAL_STROMA	71	1.32172	0.0707317	0.433245
GOBP_REGULATION_OF_MITOTIC_CELL_CYCLE	449	1.32092	0	0.434483
GOBP_INSULIN_SECRETION_INVOLVED_IN_CELLULAR_RESPONSE_TO_GLUCOSE_STIMULUS	50	1.32077	0.0738255	0.4341
GOBP_VITAMIN_METABOLIC_PROCESS	80	1.32044	0.0627803	0.434252
GOCC_SCF_UBIQUITIN_LIGASE_COMPLEX	60	1.32022	0.0980861	0.434042
GOBP_POSITIVE_REGULATION_OF_CELL_CYCLE	288	1.32015	0.0113636	0.433467
HP_DEEP_VENOUS_THROMBOSIS	15	1.3199	0.172414	0.43335
HP_ABNORMAL_VAGINA_MORPHOLOGY	80	1.31972	0.0496454	0.433011
GOMF_G_PROTEIN_BETA_GAMMA_SUBUNIT_COMPLEX_BINDING	16	1.31958	0.10984	0.432626
GOBP_RESPONSE_TO_CADMIUM_ION	42	1.31881	0.108545	0.43379
HP_TINNITUS	48	1.31872	0.114607	0.433306
HP_ABNORMALITY_OF_THE_ANUS	186	1.31844	0.0227848	0.433225
GOCC_CATALYTIC_STEP_2_SPLICEOSOME	89	1.31835	0.0601336	0.432725
GOBP_CELLULAR_RESPONSE_TO_STEROL_DEPLETION	16	1.31818	0.155702	0.432412
GOBP_PEPTIDYL_ASPARAGINE_MODIFICATION	23	1.318	0.132159	0.432152
GOBP_MATERNAL_PROCESS_INVOLVED_IN_FEMALE_PREGNANCY	49	1.3171	0.0903084	0.433664
GOBP_INORGANIC_ION_IMPORT_ACROSS_PLASMA_MEMBRANE	77	1.31666	0.0686499	0.434037
HP_HYPERREFLEXIA_IN_UPPER_LIMBS	21	1.31597	0.130342	0.434993
GOMF_OXIDOREDUCTASE_ACTIVITY_ACTING_ON_PAIRED_DONORS_WITH_INCORPORATION_OR_REDUCTION_OF_MOLECULAR_OXYGEN	121	1.31553	0.0479798	0.435428
HP_APLASIA_HYPOPLASIA_OF_THE_RADIUS	71	1.31535	0.0632603	0.435143
HP_POSTURAL_TREMOR	42	1.31533	0.105495	0.434465
GOBP_NEUROTRANSMITTER_METABOLIC_PROCESS	19	1.31345	0.14442	0.438441
GOBP_DEOXYRIBONUCLEOTIDE_BIOSYNTHETIC_PROCESS	15	1.31345	0.1625	0.437721
HP_ABNORMAL_DUODENUM_MORPHOLOGY	75	1.31334	0.0781609	0.437277
GOBP_REGULATION_OF_HEMATOPOIETIC_STEM_CELL_DIFFERENTIATION	16	1.31248	0.148889	0.438707
GOBP_ENDOPLASMIC_RETICULUM_UNFOLDED_PROTEIN_RESPONSE	72	1.31239	0.0774648	0.438189
GOBP_REGULATION_OF_INSULIN_SECRETION_INVOLVED_IN_CELLULAR_RESPONSE_TO_GLUCOSE_STIMULUS	40	1.31196	0.102725	0.438515
HP_CHORIORETINAL_DYSPLASIA	21	1.31192	0.134658	0.437909
GOBP_RNA_SPLICING	425	1.31003	0.00284091	0.441889
HP_INVERTED_NIPPLES	33	1.30992	0.119816	0.441418
GOBP_VESICLE_TARGETING	63	1.30991	0.0758294	0.440705
GOBP_TRANSLATIONAL_INITIATION	111	1.3095	0.0502392	0.441009
GOBP_MRNA_PROCESSING	460	1.30945	0.00295858	0.440407
HP_HAMARTOMA_OF_THE_EYE	27	1.30853	0.123913	0.442054
GOBP_METHYLATION	344	1.30822	0.00285714	0.442095
GOBP_SOMATIC_DIVERSIFICATION_OF_IMMUNOGLOBULINS_INVOLVED_IN_IMMUNE_RESPONSE	42	1.30811	0.100858	0.44167
GOBP_NON_MEMBRANE_BOUNDED_ORGANELLE_ASSEMBLY	357	1.30807	0.00269542	0.44104
HP_WHITE_HAIR	16	1.30777	0.160793	0.441085
GOBP_EXPORT_ACROSS_PLASMA_MEMBRANE	46	1.30649	0.100228	0.443687
HP_EEG_WITH_SPIKE_WAVE_COMPLEXES	68	1.30554	0.0813954	0.445393
GOCC_DNA_REPAIR_COMPLEX	22	1.30546	0.143498	0.444881
HP_ABNORMAL_EARLOBE_MORPHOLOGY	98	1.30515	0.0660377	0.444963
GOMF_ATP_HYDROLYSIS_ACTIVITY	317	1.30511	0.0175439	0.444341
GOBP_NEGATIVE_REGULATION_OF_POTASSIUM_ION_TRANSMEMBRANE_TRANSPORT	17	1.30489	0.139918	0.44416
GOBP_REGULATION_OF_AUTOPHAGOSOME_MATURATION	15	1.30466	0.156044	0.444067
HP_HYPERURICEMIA	19	1.30459	0.155925	0.443541
GOBP_LYMPH_VESSEL_DEVELOPMENT	24	1.3044	0.144928	0.443329
HP_PROMINENT_NASAL_TIP	19	1.30436	0.147992	0.442741
GOBP_IRON_ION_HOMEOSTASIS	68	1.30398	0.107317	0.44295
GOBP_CELLULAR_RESPONSE_TO_FLUID_SHEAR_STRESS	17	1.3038	0.146939	0.442666
GOBP_REGULATION_OF_SODIUM_ION_TRANSPORT	71	1.30321	0.0856482	0.443367
GOBP_POSITIVE_REGULATION_OF_STEROID_METABOLIC_PROCESS	15	1.30228	0.156989	0.444955
GOBP_REGULATION_OF_DNA_TEMPLATED_TRANSCRIPTION_INITIATION	74	1.30226	0.0800915	0.444294
GOBP_RESPONSE_TO_MINERALOCORTICOID	25	1.30131	0.13245	0.446019
HP_NEOPLASM_OF_THE_STOMACH	70	1.30122	0.088993	0.445561
GOCC_RNA_POLYMERASE_II_HOLOENZYME	78	1.30074	0.0613208	0.44607
GOBP_POSITIVE_REGULATION_OF_PROTEIN_CATABOLIC_PROCESS	186	1.30074	0.0440415	0.445373
HP_ABNORMAL_SPERMATOGENESIS	100	1.30032	0.0594059	0.445783
GOBP_PROTEIN_MONOUBIQUITINATION	82	1.30025	0.0657277	0.445239
HP_ABNORMAL_MORPHOLOGY_OF_THE_OLFACTORY_BULB	20	1.29979	0.181818	0.445641
GOBP_THIOESTER_METABOLIC_PROCESS	75	1.29972	0.0772727	0.445155
GOBP_NEGATIVE_REGULATION_OF_GLIOGENESIS	33	1.29963	0.13617	0.444679
GOMF_ACETYLTRANSFERASE_ACTIVITY	79	1.29945	0.0822222	0.444422
GOBP_POSITIVE_REGULATION_OF_CELL_CYCLE_PROCESS	208	1.29912	0.0265957	0.44458
HP_ABNORMAL_CARTILAGE_MORPHOLOGY	40	1.29905	0.126106	0.444058
GOBP_NEGATIVE_REGULATION_OF_CELL_JUNCTION_ASSEMBLY	25	1.29808	0.132321	0.445792
GOBP_TRNA_5_END_PROCESSING	16	1.29807	0.150862	0.445123
HP_ASPIRATION_PNEUMONIA	74	1.29733	0.0692841	0.446209
GOBP_RNA_5_END_PROCESSING	23	1.29703	0.115974	0.446236
GOBP_BRAIN_MORPHOGENESIS	33	1.29625	0.127803	0.4475
GOBP_POSTREPLICATION_REPAIR	35	1.29625	0.102679	0.446817
HP_COARCTATION_OF_AORTA	111	1.29619	0.0594966	0.446263
HP_THICK_UPPER_LIP_VERMILION	21	1.29566	0.161926	0.446812
HP_ABNORMAL_CRY	45	1.29558	0.103297	0.446332
GOMF_RIBOSOMAL_SMALL_SUBUNIT_BINDING	17	1.29527	0.159574	0.446396
GOBP_REGULATION_OF_PROTEIN_CATABOLIC_PROCESS	324	1.29497	0.0182927	0.446481
HP_MULTIFOCAL_EPILEPTIFORM_DISCHARGES	91	1.2947	0.059952	0.446493
GOBP_MEIOTIC_CHROMOSOME_SEPARATION	21	1.29358	0.158351	0.448588
GOBP_TOLERANCE_INDUCTION	15	1.29347	0.167373	0.448167
HP_GASTROSTOMY_TUBE_FEEDING_IN_INFANCY	121	1.293	0.0690537	0.44868
GOBP_NEGATIVE_REGULATION_OF_AMINE_TRANSPORT	21	1.29297	0.159353	0.448082
GOBP_FATTY_ACID_BIOSYNTHETIC_PROCESS	108	1.29289	0.0678392	0.447635
GOBP_REGULATION_OF_B_CELL_APOPTOTIC_PROCESS	18	1.29239	0.16122	0.448147
HP_PROLONGED_PARTIAL_THROMBOPLASTIN_TIME	18	1.29088	0.144681	0.451178
HP_TOE_SYNDACTYLY	208	1.29081	0.0341207	0.450688
HP_MEGALENCEPHALY	34	1.29081	0.124722	0.450012
HP_ABNORMAL_CELLULAR_PHENOTYPE	450	1.29064	0.00914634	0.449768
HP_MICRORETROGNATHIA	63	1.2906	0.0959821	0.449184
GOMF_NADPH_BINDING	15	1.29056	0.172043	0.448603
HP_RESPIRATORY_ARREST	23	1.29011	0.148837	0.449008
HP_ANNULAR_PANCREAS	20	1.28992	0.166667	0.448818
GOBP_REGULATION_OF_MITOTIC_CELL_CYCLE_SPINDLE_ASSEMBLY_CHECKPOINT	21	1.28973	0.155172	0.448616
GOBP_NUCLEOSIDE_BISPHOSPHATE_METABOLIC_PROCESS	102	1.28946	0.0693069	0.44863
HP_RECURRENT_URINARY_TRACT_INFECTIONS	118	1.28925	0.0666667	0.448533
GOBP_PROTEIN_HETEROOLIGOMERIZATION	24	1.28903	0.143478	0.448421
GOBP_POTASSIUM_ION_IMPORT_ACROSS_PLASMA_MEMBRANE	36	1.28838	0.133333	0.449402
GOCC_TELOMERASE_HOLOENZYME_COMPLEX	22	1.28834	0.154195	0.448804
GOMF_ENDONUCLEASE_ACTIVITY_ACTIVE_WITH_EITHER_RIBO_OR_DEOXYRIBONUCLEIC_ACIDS_AND_PRODUCING_5_PHOSPHOMONOESTERS	40	1.28824	0.132584	0.44839
GOMF_CHEMOKINE_RECEPTOR_BINDING	15	1.2878	0.146067	0.448846
HP_PSYCHOMOTOR_RETARDATION	91	1.2869	0.0790816	0.450445
GOBP_CARDIAC_MUSCLE_CELL_ACTION_POTENTIAL	58	1.28686	0.117512	0.449874
HP_PROFOUND_GLOBAL_DEVELOPMENTAL_DELAY	48	1.28643	0.109312	0.45025
GOBP_POSITIVE_REGULATION_OF_RESPONSE_TO_DNA_DAMAGE_STIMULUS	159	1.28577	0.0460358	0.451252
HP_SPEECH_ARTICULATION_DIFFICULTIES	24	1.28401	0.144444	0.455006
GOCC_H4_HISTONE_ACETYLTRANSFERASE_COMPLEX	40	1.28376	0.120536	0.454987
HP_POSITIVE_ROMBERG_SIGN	15	1.28338	0.187633	0.45531
GOBP_PYRIMIDINE_CONTAINING_COMPOUND_METABOLIC_PROCESS	69	1.28338	0.115741	0.454659
GOCC_CORE_MEDIATOR_COMPLEX	26	1.28323	0.142212	0.454351
GOBP_TETRAPYRROLE_BIOSYNTHETIC_PROCESS	31	1.28319	0.128319	0.453797
GOBP_PROTEIN_MANNOSYLATION	22	1.2823	0.16318	0.455305
HP_TEMPERATURE_INSTABILITY	27	1.28198	0.156522	0.45546
HP_DEPRESSED_NASAL_RIDGE	99	1.28167	0.072093	0.455541
GOMF_ENDORIBONUCLEASE_ACTIVITY_PRODUCING_5_PHOSPHOMONOESTERS	31	1.28084	0.127706	0.457121
GOBP_ANIMAL_ORGAN_REGENERATION	47	1.28064	0.108046	0.456967
GOMF_TRANSLATION_INITIATION_FACTOR_ACTIVITY	50	1.27997	0.11639	0.458004
GOBP_ESTABLISHMENT_OF_PROTEIN_LOCALIZATION_TO_CHROMOSOME	27	1.27863	0.153846	0.460729
GOBP_FEMALE_MEIOTIC_NUCLEAR_DIVISION	26	1.27804	0.150655	0.461583
GOBP_REGULATION_OF_MIRNA_TRANSCRIPTION	56	1.27773	0.115839	0.461691
HP_PANCYTOPENIA	100	1.27765	0.0638298	0.46123
HP_DECREASED_CIRCULATING_ANTIBODY_LEVEL	131	1.27747	0.0756881	0.461015
GOBP_REGULATION_OF_DNA_TEMPLATED_TRANSCRIPTION_ELONGATION	102	1.2773	0.0691358	0.460787
HP_BUTTERFLY_VERTEBRAE	15	1.27694	0.171558	0.461026
HP_TEMPORAL_PATTERN	21	1.27681	0.170068	0.460692
GOBP_SERINE_FAMILY_AMINO_ACID_BIOSYNTHETIC_PROCESS	16	1.27678	0.180328	0.460122
GOBP_EXIT_FROM_MITOSIS	28	1.27673	0.139535	0.459576
HP_LEWY_BODIES	21	1.27651	0.163311	0.459489
GOBP_POSITIVE_REGULATION_OF_CHROMOSOME_SEPARATION	26	1.27646	0.151844	0.458981
HP_HOLOPROSENCEPHALY	66	1.2763	0.094382	0.458746
HP_CUTANEOUS_CYST	15	1.27589	0.182418	0.45916
HP_HEREDITARY_NONPOLYPOSIS_COLORECTAL_CARCINOMA	30	1.27565	0.162584	0.459088
GOMF_ENDONUCLEASE_ACTIVITY	109	1.27556	0.0566502	0.458685
GOBP_REGULATION_OF_MIRNA_METABOLIC_PROCESS	69	1.27494	0.114833	0.459593
GOBP_REGULATION_OF_SPINDLE_ORGANIZATION	45	1.27423	0.129252	0.4607
GOBP_ORGANIC_HYDROXY_COMPOUND_METABOLIC_PROCESS	398	1.27393	0.0117302	0.460807
GOBP_EMBRYONIC_AXIS_SPECIFICATION	28	1.27383	0.138085	0.460402
GOBP_PROTEIN_DNA_COMPLEX_DISASSEMBLY	18	1.27382	0.179825	0.459787
GOCC_TRANS_GOLGI_NETWORK_TRANSPORT_VESICLE_MEMBRANE	19	1.27355	0.178971	0.459827
HP_CEREBRAL_HYPOMYELINATION	31	1.2732	0.130621	0.460089
GOMF_HISTONE_KINASE_ACTIVITY	19	1.27304	0.190372	0.459827
GOBP_REGULATION_OF_PROTEIN_NEDDYLATION	19	1.27301	0.171975	0.459265
GOBP_MITOCHONDRIAL_FISSION	38	1.27258	0.130243	0.459707
GOBP_RIBONUCLEOSIDE_MONOPHOSPHATE_METABOLIC_PROCESS	52	1.27203	0.127803	0.4605
HP_ABNORMALITY_OF_THE_PHALANGES_OF_THE_TOES	108	1.27073	0.0623441	0.463121
GOBP_REGULATION_OF_DOUBLE_STRAND_BREAK_REPAIR	128	1.27056	0.0623501	0.462933
GOCC_MITOCHONDRIAL_MATRIX	453	1.27016	0.00884956	0.463296
GOBP_NEGATIVE_REGULATION_OF_OXIDATIVE_STRESS_INDUCED_NEURON_DEATH	19	1.26929	0.16408	0.464959
GOBP_SCF_DEPENDENT_PROTEASOMAL_UBIQUITIN_DEPENDENT_PROTEIN_CATABOLIC_PROCESS	46	1.2691	0.133971	0.464783
GOBP_B_CELL_RECEPTOR_SIGNALING_PATHWAY	30	1.26891	0.153509	0.464636
GOBP_HISTONE_UBIQUITINATION	51	1.26877	0.161364	0.464366
HP_ENAMEL_HYPOPLASIA	72	1.2684	0.101149	0.464721
HP_PAPILLARY_THYROID_CARCINOMA	20	1.26796	0.169165	0.465174
GOBP_CELLULAR_RESPONSE_TO_CAMP	43	1.2676	0.132743	0.465491
HP_ABNORMAL_NEURAL_TUBE_MORPHOLOGY	167	1.267	0.0736842	0.46633
GOBP_PROTEIN_LOCALIZATION_TO_CHROMOSOME_CENTROMERIC_REGION	40	1.26675	0.142523	0.46634
HP_HYPERACTIVE_DEEP_TENDON_REFLEXES	28	1.26666	0.12933	0.465913
GOBP_DNA_SYNTHESIS_INVOLVED_IN_DNA_REPAIR	35	1.26581	0.140659	0.467405
GOMF_PROMOTER_SPECIFIC_CHROMATIN_BINDING	57	1.26549	0.130024	0.467624
HP_HIP_DISLOCATION	218	1.26542	0.0380711	0.467188
GOBP_DNA_INTEGRITY_CHECKPOINT_SIGNALING	127	1.26524	0.0658228	0.467006
GOBP_NEGATIVE_REGULATION_OF_RHO_PROTEIN_SIGNAL_TRANSDUCTION	19	1.26522	0.169978	0.46642
GOBP_REGULATION_OF_NEURON_PROJECTION_REGENERATION	28	1.26503	0.14486	0.466311
GOBP_REGULATION_OF_TELOMERE_MAINTENANCE_VIA_TELOMERE_LENGTHENING	59	1.26388	0.117073	0.468592
GOCC_NUCLEAR_INNER_MEMBRANE	52	1.26376	0.118182	0.468275
HP_DELAYED_ABILITY_TO_SIT	36	1.26372	0.144708	0.467745
GOCC_PROTEIN_DNA_COMPLEX	177	1.26335	0.066838	0.468036
GOBP_RESPONSE_TO_AMPHETAMINE	24	1.26321	0.17833	0.467753
HP_ABNORMAL_EATING_BEHAVIOR	82	1.26296	0.099768	0.467757
GOBP_REGULATION_OF_ANTIGEN_RECEPTOR_MEDIATED_SIGNALING_PATHWAY	40	1.26285	0.144495	0.467419
HP_DIABETES_INSIPIDUS	46	1.26279	0.135747	0.466938
GOBP_STRIATED_MUSCLE_TISSUE_DEVELOPMENT	193	1.26255	0.0591398	0.466916
GOCC_SPLICEOSOMAL_TRI_SNRNP_COMPLEX	39	1.26227	0.120853	0.467006
HP_CENTRAL_SLEEP_APNEA	23	1.26093	0.173815	0.469777
GOBP_T_HELPER_1_CELL_DIFFERENTIATION	15	1.26027	0.194261	0.47083
HP_SINGLE_NARIS	18	1.26017	0.167043	0.470427
HP_SMALL_SCROTUM	103	1.2593	0.0742459	0.472101
GOBP_MAMMARY_GLAND_DEVELOPMENT	105	1.25883	0.09375	0.472667
HP_POLYURIA	19	1.25839	0.2	0.473202
GOBP_REGULATION_OF_DNA_RECOMBINATION	112	1.25777	0.076555	0.474211
HP_INCREASED_NUCHAL_TRANSLUCENCY	42	1.25699	0.150463	0.47561
GOBP_PURINE_CONTAINING_COMPOUND_TRANSMEMBRANE_TRANSPORT	17	1.25668	0.185996	0.475756
GOBP_ALDITOL_METABOLIC_PROCESS	15	1.25642	0.197425	0.475854
GOBP_HISTONE_H4_K16_ACETYLATION	28	1.2561	0.167742	0.476008
GOBP_REGULATION_OF_NEUROTRANSMITTER_LEVELS	180	1.25609	0.0600962	0.47541
GOBP_MEMBRANE_REPOLARIZATION	35	1.25599	0.135857	0.475036
HP_DEVIATION_OF_THE_THUMB	35	1.25585	0.127753	0.474768
HP_KERATOCONJUNCTIVITIS	35	1.25512	0.140969	0.476037
GOBP_PROTEIN_NEDDYLATION	26	1.25489	0.185185	0.475999
GOBP_REGULATION_OF_EPITHELIAL_CELL_DIFFERENTIATION	111	1.25487	0.0790068	0.475402
HP_BULBAR_PALSY	38	1.25483	0.149474	0.474871
HP_SIMPLIFIED_GYRAL_PATTERN	66	1.25478	0.108545	0.47438
GOMF_PROTEIN_C_TERMINUS_BINDING	167	1.25434	0.0487805	0.474878
HP_AZOOSPERMIA	83	1.25354	0.0904872	0.476323
HP_ABSENT_SEPTUM_PELLUCIDUM	103	1.25334	0.0794393	0.476208
GOMF_DEMETHYLASE_ACTIVITY	38	1.25226	0.147186	0.478335
GOBP_EMBRYONIC_PLACENTA_DEVELOPMENT	72	1.25207	0.104369	0.478194
HP_NEOPLASM_OF_THE_TRACHEOBRONCHIAL_SYSTEM	16	1.25166	0.212766	0.478651
HP_ABNORMALITY_OF_THE_AMNIOTIC_FLUID	340	1.25109	0.0234604	0.479507
HP_SLENDER_LONG_BONE	38	1.25091	0.14823	0.47936
GOBP_RNA_TEMPLATED_DNA_BIOSYNTHETIC_PROCESS	68	1.25017	0.124722	0.480706
GOBP_OOGENESIS	74	1.24996	0.120267	0.480626
HP_STRIDOR	31	1.2496	0.160256	0.48095
GOMF_RNA_POLYMERASE_ACTIVITY	33	1.24809	0.186695	0.484268
GOBP_NEGATIVE_REGULATION_OF_UBIQUITIN_PROTEIN_TRANSFERASE_ACTIVITY	22	1.24774	0.18552	0.484606
GOBP_NUCLEAR_TRANSCRIBED_MRNA_CATABOLIC_PROCESS	123	1.24773	0.0723192	0.484006
GOMF_EXCITATORY_EXTRACELLULAR_LIGAND_GATED_ION_CHANNEL_ACTIVITY	38	1.24763	0.151724	0.483661
GOBP_CELLULAR_RESPONSE_TO_UNFOLDED_PROTEIN	92	1.24739	0.125604	0.483711
GOBP_HEPATICOBILIARY_SYSTEM_DEVELOPMENT	108	1.24732	0.0896226	0.483239
GOBP_AMYLOID_PRECURSOR_PROTEIN_CATABOLIC_PROCESS	50	1.247	0.140909	0.483497
HP_HORSESHOE_KIDNEY	91	1.24671	0.116114	0.48369
GOBP_REGULATION_OF_STRIATED_MUSCLE_CONTRACTION	65	1.24661	0.111111	0.483332
GOMF_TRANSLATION_INITIATION_FACTOR_BINDING	30	1.24617	0.179372	0.483834
HP_ABNORMAL_SOFT_PALATE_MORPHOLOGY	211	1.24588	0.0482233	0.484017
HP_SHORT_MIDDLE_PHALANX_OF_FINGER	39	1.24585	0.138393	0.483482
HP_GENERALIZED_EDEMA	18	1.24572	0.193833	0.483178
HP_IMPAIRED_SMOOTH_PURSUIT	37	1.24508	0.172113	0.484203
HP_THORACIC_KYPHOSIS	47	1.24293	0.140878	0.489232
GOBP_CELLULAR_KETONE_METABOLIC_PROCESS	152	1.24282	0.0754717	0.488923
HP_CEREBELLAR_HYPOPLASIA	374	1.24279	0.0253521	0.488384
HP_URETHRAL_ATRESIA	22	1.24273	0.191983	0.487926
GOBP_PORPHYRIN_CONTAINING_COMPOUND_METABOLIC_PROCESS	42	1.24251	0.140845	0.487914
HP_TRUE_HERMAPHRODITISM	19	1.24238	0.183007	0.487619
HP_ABNORMALITY_OF_BONE_MARROW_CELL_MORPHOLOGY	163	1.24235	0.0610687	0.487086
GOMF_DNA_BINDING_TRANSCRIPTION_ACTIVATOR_ACTIVITY	370	1.2422	0.0222222	0.486893
HP_POSTERIORLY_ROTATED_EARS	386	1.24195	0.0179104	0.486966
HP_ABNORMAL_METAPHYSEAL_TRABECULATION	23	1.2419	0.200893	0.48649
HP_GONADAL_DYSGENESIS	27	1.2414	0.182033	0.487165
HP_ABNORMALITY_OF_GLOBE_SIZE	260	1.2407	0.0388601	0.488441
GOMF_GENERAL_TRANSCRIPTION_INITIATION_FACTOR_ACTIVITY	50	1.24027	0.135922	0.488922
HP_ABNORMAL_LEFT_VENTRICULAR_OUTFLOW_TRACT_MORPHOLOGY	18	1.24014	0.183544	0.488692
GOBP_REGULATION_OF_NUCLEAR_TRANSCRIBED_MRNA_CATABOLIC_PROCESS_DEADENYLATION_DEPENDENT_DECAY	25	1.23999	0.203905	0.488467
GOBP_PROTEIN_K11_LINKED_UBIQUITINATION	30	1.23873	0.176871	0.491182
GOBP_INNER_MITOCHONDRIAL_MEMBRANE_ORGANIZATION	39	1.23845	0.154589	0.491272
GOBP_KINETOCHORE_ASSEMBLY	18	1.23816	0.214128	0.49143
GOBP_MEIOSIS_I_CELL_CYCLE_PROCESS	98	1.23783	0.0983213	0.491663
HP_PATHOLOGIC_FRACTURE	46	1.23772	0.160093	0.491371
GOMF_PHOSPHATASE_REGULATOR_ACTIVITY	99	1.23772	0.0961098	0.490767
GOBP_VESICLE_TARGETING_ROUGH_ER_TO_CIS_GOLGI	24	1.23664	0.213187	0.493012
GOMF_ACETYLCHOLINE_RECEPTOR_ACTIVITY	17	1.23655	0.193182	0.492657
GOBP_MITOTIC_RECOMBINATION	25	1.23653	0.182796	0.492097
GOBP_RESOLUTION_OF_MEIOTIC_RECOMBINATION_INTERMEDIATES	15	1.23647	0.207373	0.491679
GOBP_PROTEIN_N_LINKED_GLYCOSYLATION	63	1.23637	0.142857	0.491339
GOBP_TELOMERE_MAINTENANCE_VIA_TELOMERE_LENGTHENING	78	1.23635	0.115108	0.490792
GOBP_ANION_TRANSPORT	339	1.23585	0.0198864	0.491498
GOBP_RRNA_METHYLATION	25	1.2357	0.197701	0.491295
HP_ABNORMAL_CIRCULATING_NITROGEN_COMPOUND_CONCENTRATION	114	1.2357	0.0714286	0.490699
GOMF_HYDROLASE_ACTIVITY_ACTING_ON_CARBON_NITROGEN_BUT_NOT_PEPTIDE_BONDS_IN_CYCLIC_AMIDINES	20	1.23559	0.176991	0.490359
HP_ABNORMAL_MIDBRAIN_MORPHOLOGY	75	1.23492	0.103865	0.491523
HP_MACROCYTIC_ANEMIA	56	1.23457	0.163594	0.491886
HP_CEREBELLAR_ATROPHY	345	1.23435	0.0336788	0.491865
GOCC_CUL4_RING_E3_UBIQUITIN_LIGASE_COMPLEX	32	1.23332	0.174009	0.493919
GOBP_PHYSIOLOGICAL_CARDIAC_MUSCLE_HYPERTROPHY	17	1.23286	0.205567	0.49457
GOCC_NUCLEAR_OUTER_MEMBRANE	24	1.23283	0.178261	0.494047
HP_ABNORMAL_MAGNESIUM_CONCENTRATION	15	1.23281	0.216157	0.493491
GOBP_REGULATION_OF_PROTEASOMAL_UBIQUITIN_DEPENDENT_PROTEIN_CATABOLIC_PROCESS	131	1.23221	0.0829146	0.494502
HP_ABNORMAL_UVULA_MORPHOLOGY	160	1.23207	0.0452381	0.494256
GOBP_VESICLE_CARGO_LOADING	30	1.2315	0.159827	0.495163
GOBP_CELLULAR_RESPONSE_TO_ALKALOID	31	1.23128	0.181159	0.49517
GOBP_NEGATIVE_REGULATION_OF_ERBB_SIGNALING_PATHWAY	28	1.23068	0.168224	0.49612
GOBP_ORGANIC_ANION_TRANSPORT	240	1.22991	0.0475	0.497493
GOMF_TETRAPYRROLE_BINDING	82	1.22958	0.111628	0.497778
HP_ABNORMAL_LUMBAR_SPINE_MORPHOLOGY	27	1.2292	0.211538	0.498189
GOBP_ESTABLISHMENT_OF_EPITHELIAL_CELL_APICAL_BASAL_POLARITY	17	1.22827	0.228992	0.500016
HP_CONICAL_INCISOR	26	1.22813	0.199552	0.4998
GOCC_MITOCHONDRIAL_LARGE_RIBOSOMAL_SUBUNIT	56	1.22761	0.143508	0.500549
HP_INFANTILE_AXIAL_HYPOTONIA	38	1.22664	0.158129	0.502512
GOBP_IMMUNOGLOBULIN_PRODUCTION_INVOLVED_IN_IMMUNOGLOBULIN_MEDIATED_IMMUNE_RESPONSE	46	1.2263	0.169767	0.502826
HP_FACIAL_ASYMMETRY	122	1.22556	0.100962	0.504191
GOMF_PROTEIN_METHYLTRANSFERASE_ACTIVITY	87	1.22486	0.141148	0.505415
GOBP_REGULATION_OF_TOLL_LIKE_RECEPTOR_4_SIGNALING_PATHWAY	17	1.22353	0.192478	0.508299
GOBP_PLACENTA_DEVELOPMENT	124	1.22323	0.0852713	0.508512
GOMF_TRANSITION_METAL_ION_TRANSMEMBRANE_TRANSPORTER_ACTIVITY	31	1.22294	0.200426	0.508658
HP_ABNORMALITY_OF_THE_MAXILLA	116	1.2229	0.1067	0.508167
GOBP_REGULATION_OF_ANION_TRANSMEMBRANE_TRANSPORT	22	1.2226	0.203863	0.508365
GOCC_MITOCHONDRIAL_PROTEIN_CONTAINING_COMPLEX	270	1.22254	0.0569801	0.507916
GOBP_CARBOXYLIC_ACID_TRANSPORT	187	1.22184	0.0794872	0.509257
GOCC_TRANSCRIPTION_REPRESSOR_COMPLEX	69	1.22177	0.148889	0.508862
GOBP_PROTEIN_K63_LINKED_UBIQUITINATION	50	1.22169	0.145089	0.508468
GOBP_MIRNA_METABOLIC_PROCESS	83	1.2212	0.12619	0.509162
HP_NEOPLASM_OF_STRIATED_MUSCLE	25	1.22092	0.213636	0.509326
GOBP_HEART_TRABECULA_MORPHOGENESIS	26	1.22042	0.205689	0.510022
GOCC_INTRINSIC_COMPONENT_OF_MITOCHONDRIAL_MEMBRANE	90	1.2202	0.114428	0.510069
GOBP_NUCLEOTIDE_SUGAR_BIOSYNTHETIC_PROCESS	19	1.21983	0.210191	0.510444
GOBP_DNA_MODIFICATION	96	1.21917	0.129496	0.511616
HP_ABNORMAL_INCISOR_MORPHOLOGY	96	1.21886	0.105263	0.511872
GOBP_POSITIVE_REGULATION_OF_DOUBLE_STRAND_BREAK_REPAIR	86	1.21867	0.128266	0.511771
GOBP_CEREBRAL_CORTEX_NEURON_DIFFERENTIATION	21	1.2184	0.2049	0.511907
GOBP_NEGATIVE_REGULATION_OF_DNA_TEMPLATED_TRANSCRIPTION_ELONGATION	21	1.21801	0.214437	0.51234
GOBP_RESPONSE_TO_NITRIC_OXIDE	17	1.2175	0.231263	0.513108
GOBP_PARAXIAL_MESODERM_DEVELOPMENT	16	1.2174	0.233193	0.512799
GOBP_POSITIVE_REGULATION_OF_BLOOD_PRESSURE	25	1.21717	0.179775	0.51288
GOBP_REGULATION_OF_UBIQUITIN_PROTEIN_LIGASE_ACTIVITY	23	1.21711	0.212121	0.512419
GOMF_NEUROTRANSMITTER_BINDING	16	1.21703	0.23871	0.512037
HP_OCULAR_ANTERIOR_SEGMENT_DYSGENESIS	264	1.21681	0.0741758	0.512013
GOMF_ATP_DEPENDENT_ACTIVITY	475	1.2164	0.0130719	0.512481
HP_ABNORMALITY_OF_THE_INCISOR	126	1.21569	0.0815789	0.513804
HP_CORONAL_CRANIOSYNOSTOSIS	24	1.2155	0.194969	0.513731
GOMF_P_TYPE_TRANSMEMBRANE_TRANSPORTER_ACTIVITY	19	1.21524	0.214894	0.513812
HP_DILATED_FOURTH_VENTRICLE	134	1.21456	0.0965347	0.515053
HP_INCREASED_SERUM_PYRUVATE	47	1.21455	0.16152	0.514508
GOBP_NEGATIVE_REGULATION_OF_GLIAL_CELL_DIFFERENTIATION	19	1.21447	0.227368	0.514106
HP_GAZE_EVOKED_NYSTAGMUS	37	1.21433	0.177829	0.513912
HP_UPPER_LIMB_SPASTICITY	21	1.21394	0.205945	0.514359
GOBP_POSITIVE_REGULATION_OF_PROTEASOMAL_UBIQUITIN_DEPENDENT_PROTEIN_CATABOLIC_PROCESS	89	1.21375	0.125604	0.514305
GOBP_ANION_TRANSMEMBRANE_TRANSPORT	195	1.21363	0.0861619	0.514058
GOMF_DEAMINASE_ACTIVITY	18	1.21346	0.236842	0.513923
HP_APLASIA_HYPOPLASIA_OF_THE_SPLEEN	72	1.21322	0.158482	0.51399
HP_ABNORMALITY_OF_DENTAL_COLOR	21	1.21322	0.2	0.513412
GOBP_MITOCHONDRIAL_TRANSCRIPTION	18	1.21301	0.228188	0.513406
HP_NON_MIDLINE_CLEFT_PALATE	19	1.21295	0.198547	0.512965
GOBP_CARBOHYDRATE_DERIVATIVE_TRANSPORT	68	1.21289	0.141573	0.512557
GOMF_DNA_DAMAGE_SENSOR_ACTIVITY	23	1.21279	0.213362	0.512222
HP_BRANCHIAL_ANOMALY	15	1.21271	0.223684	0.511865
HP_HORIZONTAL_NYSTAGMUS	68	1.21261	0.129808	0.511567
GOBP_RNA_SPLICING_VIA_TRANSESTERIFICATION_REACTIONS	299	1.2125	0.0564516	0.511268
GOMF_P53_BINDING	62	1.21245	0.147971	0.510827
GOBP_SOMATIC_DIVERSIFICATION_OF_IMMUNOGLOBULINS	58	1.21176	0.154018	0.512093
GOBP_TRANSLATIONAL_TERMINATION	16	1.21059	0.248337	0.51469
HP_ABNORMALITY_OF_HAIR_GROWTH	16	1.20998	0.226966	0.515701
HP_ECTOPIC_ANUS	67	1.20954	0.148837	0.516333
GOMF_SNRNA_BINDING	49	1.2095	0.186893	0.515838
GOCC_FIBRILLAR_CENTER	135	1.20923	0.110294	0.515966
GOMF_RNA_POLYMERASE_BINDING	57	1.20918	0.17207	0.515547
GOBP_MONOCARBOXYLIC_ACID_BIOSYNTHETIC_PROCESS	145	1.20666	0.087886	0.521842
GOMF_ATPASE_COUPLED_CATION_TRANSMEMBRANE_TRANSPORTER_ACTIVITY	46	1.20543	0.181193	0.524543
GOBP_MRNA_CIS_SPLICING_VIA_SPLICEOSOME	30	1.20522	0.214123	0.524506
GOBP_HISTONE_H4_K5_ACETYLATION	16	1.20429	0.233405	0.526398
GOCC_MITOTIC_SPINDLE_POLE	36	1.20387	0.187764	0.526938
HP_RETINAL_DYSPLASIA	23	1.20377	0.219512	0.526621
HP_NASOGASTRIC_TUBE_FEEDING	78	1.20351	0.166667	0.526694
GOBP_BLOOD_VESSEL_REMODELING	34	1.20351	0.193622	0.526129
HP_ABNORMALITY_OF_THE_UTERUS	187	1.20252	0.0954907	0.528205
GOMF_P_TYPE_ION_TRANSPORTER_ACTIVITY	15	1.20245	0.239437	0.527806
GOMF_SULFUR_COMPOUND_TRANSMEMBRANE_TRANSPORTER_ACTIVITY	45	1.20206	0.192575	0.528208
HP_EXOSTOSES	17	1.20199	0.234801	0.527806
HP_PES_CAVUS	301	1.20157	0.05	0.528364
GOCC_SMALL_RIBOSOMAL_SUBUNIT	75	1.20148	0.179177	0.527991
GOBP_PROTEIN_O_LINKED_MANNOSYLATION	17	1.20148	0.245119	0.527413
GOCC_CLATHRIN_COATED_ENDOCYTIC_VESICLE_MEMBRANE	45	1.20139	0.190476	0.527073
HP_EPISODIC_HYPERHIDROSIS	27	1.20088	0.194175	0.527858
HP_SPEECH_APRAXIA	80	1.20051	0.147619	0.528289
GOBP_NEGATIVE_REGULATION_OF_EPITHELIAL_CELL_DIFFERENTIATION	35	1.20026	0.233115	0.52842
GOBP_PROTEIN_AUTOUBIQUITINATION	74	1.20006	0.145161	0.528402
GOBP_DEOXYRIBONUCLEOTIDE_METABOLIC_PROCESS	39	1.19987	0.199095	0.52832
GOBP_VENTRICULAR_CARDIAC_MUSCLE_TISSUE_DEVELOPMENT	41	1.19982	0.200957	0.527905
GOBP_DENDRITIC_CELL_DIFFERENTIATION	24	1.1996	0.213531	0.527883
GOBP_REGULATION_OF_TRANSCRIPTION_BY_RNA_POLYMERASE_III	28	1.1995	0.204082	0.527569
HP_CORNEAL_DYSTROPHY	20	1.1992	0.222222	0.527809
HP_ACUTE_KIDNEY_INJURY	21	1.19915	0.263158	0.527349
GOBP_HISTONE_H3_K4_METHYLATION	71	1.19912	0.149425	0.526869
HP_OLIGODACTYLY	28	1.19862	0.211207	0.527705
GOBP_NEGATIVE_REGULATION_OF_PROTEIN_MODIFICATION_BY_SMALL_PROTEIN_CONJUGATION_OR_REMOVAL	87	1.1985	0.15367	0.527441
HP_CENTRAL_DIABETES_INSIPIDUS	15	1.19839	0.226966	0.527154
GOBP_ORGAN_GROWTH	134	1.19838	0.117048	0.526615
HP_SPINAL_DYSRAPHISM	151	1.19828	0.110577	0.526336
HP_BONE_MARROW_HYPOCELLULARITY	56	1.198	0.180328	0.526505
GOBP_NEGATIVE_REGULATION_OF_CELL_SUBSTRATE_JUNCTION_ORGANIZATION	15	1.19799	0.225806	0.525963
GOBP_GMP_METABOLIC_PROCESS	25	1.1972	0.224742	0.527533
GOBP_B_CELL_HOMEOSTASIS	27	1.19708	0.209354	0.527274
GOBP_MRNA_3_END_PROCESSING	57	1.1968	0.16476	0.527481
GOBP_REGULATION_OF_UBIQUITIN_DEPENDENT_PROTEIN_CATABOLIC_PROCESS	157	1.19628	0.0761155	0.528284
GOCC_FLEMMING_BODY	33	1.19588	0.204651	0.52879
GOBP_POSITIVE_REGULATION_OF_MITOTIC_CELL_CYCLE_PHASE_TRANSITION	84	1.19573	0.152882	0.528594
GOBP_PHOSPHATIDYLCHOLINE_METABOLIC_PROCESS	55	1.19553	0.180974	0.528582
GOBP_MITOCHONDRIAL_DNA_REPLICATION	15	1.19513	0.235556	0.529062
HP_ABNORMALITY_OF_THE_SKULL_BASE	183	1.19433	0.099723	0.530599
GOBP_POSITIVE_REGULATION_OF_ACTIN_NUCLEATION	15	1.19418	0.256018	0.530403
GOBP_POSITIVE_REGULATION_OF_STEM_CELL_PROLIFERATION	36	1.1941	0.2079	0.530087
HP_CSF_PLEOCYTOSIS	15	1.19339	0.228216	0.531421
GOBP_EMBRYONIC_PATTERN_SPECIFICATION	53	1.19301	0.180751	0.531943
GOMF_ANION_TRANSMEMBRANE_TRANSPORTER_ACTIVITY	211	1.19207	0.0819209	0.533916
HP_POLYSPLENIA	49	1.19143	0.198113	0.535061
GOMF_PROTEIN_PHOSPHATASE_ACTIVATOR_ACTIVITY	15	1.19101	0.252567	0.535647
HP_STEREOTYPICAL_HAND_WRINGING	19	1.191	0.248899	0.535111
GOBP_TRANSCRIPTION_BY_RNA_POLYMERASE_III	52	1.19052	0.192399	0.535851
GOBP_POSITIVE_REGULATION_OF_MITOTIC_SISTER_CHROMATID_SEPARATION	18	1.19028	0.253731	0.535973
HP_ABNORMAL_CIRCULATING_IGG_LEVEL	55	1.19004	0.190909	0.536047
HP_ABNORMAL_AORTIC_MORPHOLOGY	352	1.18945	0.0518732	0.537064
HP_VASCULAR_NEOPLASM	129	1.18864	0.142091	0.53871
HP_ABNORMAL_GLYCOSYLATION	47	1.18825	0.1875	0.539203
GOCC_NUCLEOID	45	1.18752	0.204348	0.540655
GOBP_NUCLEAR_MEMBRANE_REASSEMBLY	23	1.18734	0.244755	0.54059
HP_HYPOPLASTIC_ILIAC_WING	21	1.18731	0.226496	0.540092
GOBP_CYTOPLASMIC_TRANSLATIONAL_INITIATION	38	1.18719	0.194805	0.539863
GOBP_REGULATION_OF_CARDIAC_MUSCLE_CONTRACTION	55	1.1869	0.218447	0.54011
GOBP_REGULATION_OF_SODIUM_ION_TRANSMEMBRANE_TRANSPORT	52	1.18684	0.186813	0.539695
GOBP_HISTONE_H2A_ACETYLATION	23	1.18576	0.23913	0.542053
GOBP_NUCLEOSIDE_BISPHOSPHATE_BIOSYNTHETIC_PROCESS	56	1.18559	0.210989	0.541965
HP_APLASIA_HYPOPLASIA_OF_THE_CEREBELLUM	433	1.18513	0.0366197	0.542633
GOCC_UBIQUITIN_LIGASE_COMPLEX	291	1.18473	0.0765027	0.543175
HP_CELLULAR_IMMUNODEFICIENCY	34	1.18454	0.214458	0.54312
GOBP_REGULATION_OF_ALCOHOL_BIOSYNTHETIC_PROCESS	35	1.18426	0.211454	0.543318
GOMF_TELOMERIC_DNA_BINDING	38	1.18363	0.205128	0.544503
GOCC_PERICENTRIOLAR_MATERIAL	21	1.1835	0.240084	0.544266
HP_DECREASED_FERTILITY_IN_MALES	101	1.18329	0.117647	0.544303
HP_APLASIA_HYPOPLASIA_OF_THE_5TH_FINGER	45	1.18294	0.193925	0.544727
HP_ABNORMAL_PROTEIN_GLYCOSYLATION	41	1.18212	0.198198	0.546439
GOBP_POSITIVE_REGULATION_OF_MITOTIC_CELL_CYCLE	112	1.18191	0.116788	0.546437
GOBP_ORGANIC_ACID_TRANSPORT	218	1.1816	0.0981432	0.546728
HP_URINARY_TRACT_NEOPLASM	126	1.1811	0.134715	0.547503
GOBP_MICROTUBULE_ORGANIZING_CENTER_ORGANIZATION	145	1.18058	0.129268	0.548348
HP_ASTIGMATISM	194	1.18037	0.129199	0.548381
HP_ABNORMAL_AUDITORY_EVOKED_POTENTIALS	20	1.18034	0.2407	0.547913
GOCC_RNA_POLYMERASE_III_COMPLEX	18	1.17973	0.235294	0.549029
HP_ABNORMAL_NUMBER_OF_INCISORS	42	1.17952	0.20339	0.549041
GOCC_P_BODY	84	1.1789	0.15894	0.550185
HP_ABNORMALITY_OF_VITAMIN_METABOLISM	72	1.1789	0.168981	0.549626
HP_CYSTIC_HYGROMA	39	1.17889	0.23374	0.549087
GOBP_PSEUDOURIDINE_SYNTHESIS	18	1.17818	0.246809	0.550505
HP_EXTERNAL_EAR_MALFORMATION	75	1.17758	0.165888	0.551593
GOCC_INTRINSIC_COMPONENT_OF_MITOCHONDRIAL_INNER_MEMBRANE	58	1.17663	0.189066	0.553634
GOBP_MUSCLE_CELL_APOPTOTIC_PROCESS	59	1.17654	0.200924	0.55332
GOMF_ORGANIC_HYDROXY_COMPOUND_TRANSMEMBRANE_TRANSPORTER_ACTIVITY	28	1.17653	0.234763	0.5528
GOBP_NUCLEOBASE_BIOSYNTHETIC_PROCESS	19	1.17649	0.258873	0.552352
GOCC_PCG_PROTEIN_COMPLEX	33	1.17644	0.211538	0.551921
GOMF_ANION_CATION_SYMPORTER_ACTIVITY	18	1.17631	0.256048	0.551751
HP_SHIELD_CHEST	15	1.1762	0.24846	0.551483
GOBP_GERM_CELL_DEVELOPMENT	217	1.17587	0.101333	0.551857
GOBP_NEURON_PROJECTION_REGENERATION	51	1.1755	0.197248	0.552299
GOCC_DENSE_CORE_GRANULE	22	1.17543	0.252567	0.551931
GOCC_BASOLATERAL_PLASMA_MEMBRANE	160	1.17522	0.14218	0.551965
GOBP_AMINE_TRANSPORT	77	1.17506	0.189655	0.551832
GOMF_STEROID_DEHYDROGENASE_ACTIVITY	23	1.17447	0.251572	0.552953
HP_BILATERAL_PTOSIS	48	1.174	0.192982	0.55364
HP_HAMARTOMA	73	1.17354	0.186364	0.554357
HP_NECK_MUSCLE_WEAKNESS	66	1.17345	0.188995	0.55404
GOMF_STEROL_BINDING	48	1.17345	0.221951	0.553487
GOCC_CLATHRIN_COAT	42	1.17278	0.207965	0.554758
GOBP_MEMBRANE_DEPOLARIZATION_DURING_CARDIAC_MUSCLE_CELL_ACTION_POTENTIAL	18	1.17252	0.254167	0.554948
HP_LOWER_EXTREMITY_JOINT_DISLOCATION	265	1.17246	0.0989011	0.55454
HP_HYPOPIGMENTATION_OF_THE_FUNDUS	17	1.17233	0.239741	0.554354
GOBP_REGULATION_OF_MUSCLE_SYSTEM_PROCESS	178	1.17223	0.127877	0.55407
GOBP_RESPONSE_TO_NERVE_GROWTH_FACTOR	44	1.17218	0.204598	0.553676
GOBP_POSITIVE_REGULATION_OF_UBIQUITIN_DEPENDENT_PROTEIN_CATABOLIC_PROCESS	103	1.17183	0.165816	0.554085
GOBP_REGULATION_OF_EARLY_ENDOSOME_TO_LATE_ENDOSOME_TRANSPORT	16	1.1712	0.279642	0.555345
HP_ABNORMALITY_OF_HAND_JOINT_MOBILITY	30	1.17111	0.230769	0.555029
GOMF_OXIDOREDUCTASE_ACTIVITY_ACTING_ON_CH_OH_GROUP_OF_DONORS	101	1.17107	0.165899	0.554585
HP_PANCREATIC_CYSTS	32	1.17093	0.221176	0.554393
GOBP_STARTLE_RESPONSE	20	1.17046	0.242358	0.555185
GOBP_LUNG_CELL_DIFFERENTIATION	20	1.16994	0.237581	0.556091
GOBP_POSITIVE_REGULATION_OF_LEUKOCYTE_ADHESION_TO_VASCULAR_ENDOTHELIAL_CELL	15	1.16938	0.288306	0.557083
HP_MACRODONTIA	78	1.16875	0.168889	0.558246
GOBP_TRANSITION_METAL_ION_HOMEOSTASIS	107	1.16748	0.155216	0.561272
GOMF_RNA_POLYMERASE_CORE_ENZYME_BINDING	43	1.16735	0.23516	0.561063
HP_RENAL_HYPOPLASIA	110	1.16727	0.142534	0.560761
GOBP_POSITIVE_REGULATION_OF_DNA_REPLICATION	37	1.1672	0.240093	0.560388
GOBP_NEUTRAL_AMINO_ACID_TRANSPORT	43	1.16706	0.224215	0.560212
HP_METATARSUS_VALGUS	21	1.16699	0.269978	0.559867
GOBP_REGULATION_OF_TRANSLATIONAL_INITIATION	72	1.16639	0.177011	0.560998
HP_GOWERS_SIGN	54	1.16616	0.190045	0.561055
HP_ERYTHRODERMA	38	1.16484	0.21564	0.564119
HP_ABNORMALITY_OF_LIPOPROTEIN_CHOLESTEROL_CONCENTRATION	40	1.16475	0.221176	0.563807
HP_MACROGLOSSIA	128	1.16451	0.158924	0.563941
HP_ENLARGED_POSTERIOR_FOSSA	149	1.16449	0.165094	0.563448
GOMF_RIBONUCLEOPROTEIN_COMPLEX_BINDING	147	1.16393	0.138889	0.564484
GOBP_REGULATION_OF_POTASSIUM_ION_TRANSPORT	77	1.16372	0.182692	0.564528
GOBP_PYRIDINE_CONTAINING_COMPOUND_BIOSYNTHETIC_PROCESS	25	1.16364	0.263514	0.564193
GOBP_CELLULAR_RESPONSE_TO_CADMIUM_ION	24	1.16341	0.254505	0.564262
GOMF_ACETYLGALACTOSAMINYLTRANSFERASE_ACTIVITY	31	1.16323	0.227166	0.564258
HP_APRAXIA	223	1.16321	0.130435	0.563765
HP_DECREASED_ACTIVITY_OF_MITOCHONDRIAL_COMPLEX_IV	29	1.16318	0.244111	0.563291
GOBP_SULFUR_COMPOUND_METABOLIC_PROCESS	277	1.16279	0.08	0.563793
GOBP_NEGATIVE_REGULATION_OF_EPITHELIAL_CELL_MIGRATION	55	1.16261	0.192941	0.563745
GOBP_CELLULAR_PROCESS_INVOLVED_IN_REPRODUCTION_IN_MULTICELLULAR_ORGANISM	289	1.16261	0.0859375	0.563215
GOBP_CARDIAC_CONDUCTION_SYSTEM_DEVELOPMENT	28	1.1623	0.25486	0.563506
GOMF_LYSINE_N_METHYLTRANSFERASE_ACTIVITY	56	1.16213	0.193473	0.563439
GOCC_H4_H2A_HISTONE_ACETYLTRANSFERASE_COMPLEX	26	1.16189	0.248352	0.563566
GOCC_INTEGRAL_COMPONENT_OF_SYNAPTIC_VESICLE_MEMBRANE	28	1.16153	0.279446	0.563983
HP_ANORECTAL_ANOMALY	272	1.1614	0.0992366	0.563839
HP_NON_HODGKIN_LYMPHOMA	26	1.16087	0.245935	0.564759
GOCC_SYNAPTIC_CLEFT	17	1.16026	0.28125	0.565904
GOBP_POSITIVE_REGULATION_OF_ORGANELLE_ORGANIZATION	435	1.15989	0.0708215	0.56633
GOCC_VESICLE_COAT	55	1.15908	0.224891	0.568039
GOBP_POSITIVE_REGULATION_OF_SODIUM_ION_TRANSMEMBRANE_TRANSPORTER_ACTIVITY	15	1.15891	0.295405	0.567978
HP_FACIAL_HEMANGIOMA	18	1.15889	0.24359	0.567523
HP_BREAST_CARCINOMA	62	1.15876	0.218605	0.567353
HP_KETONURIA	21	1.15868	0.252874	0.567029
HP_ABNORMAL_LEUKOCYTE_COUNT	320	1.15847	0.100279	0.56707
GOBP_PROTEIN_K48_LINKED_UBIQUITINATION	66	1.15844	0.2109	0.56661
GOBP_REGENERATION	142	1.15794	0.161692	0.567483
GOBP_MIDDLE_EAR_MORPHOGENESIS	17	1.15768	0.287234	0.567703
HP_DELUSIONS	40	1.15701	0.223451	0.569067
GOCC_GOLGI_ASSOCIATED_VESICLE_MEMBRANE	50	1.15688	0.210162	0.568899
HP_PAIN_INSENSITIVITY	20	1.15658	0.264392	0.569215
HP_UPPER_LIMB_UNDERGROWTH	77	1.15633	0.192744	0.569321
HP_DECREASED_FERTILITY	180	1.15629	0.133676	0.568888
HP_TRIANGULAR_SHAPED_PHALANGES_OF_THE_HAND	219	1.1559	0.121762	0.569511
GOCC_SPINDLE_POLE	162	1.15537	0.149746	0.570479
HP_RENAL_INSUFFICIENCY	306	1.15513	0.11437	0.57059
GOBP_RESPONSE_TO_MANGANESE_ION	19	1.15456	0.261364	0.571569
GOBP_MAINTENANCE_OF_CELL_NUMBER	160	1.15431	0.154762	0.571693
GOBP_TRABECULA_MORPHOGENESIS	41	1.15428	0.220264	0.571236
HP_CEREBELLAR_CYST	136	1.15425	0.171216	0.570761
GOCC_BASAL_PART_OF_CELL	189	1.15407	0.135065	0.57074
GOBP_BLASTOCYST_GROWTH	20	1.15335	0.282276	0.572313
HP_ABSENT_EARLOBE	18	1.15246	0.285714	0.574313
HP_BIFID_SCROTUM	28	1.1524	0.263158	0.573925
GOBP_HISTONE_H2A_UBIQUITINATION	32	1.1523	0.270925	0.573685
HP_INCISOR_MACRODONTIA	66	1.15198	0.219451	0.574088
GOCC_CLATHRIN_COATED_ENDOCYTIC_VESICLE	57	1.15189	0.239437	0.573817
HP_APLASIA_HYPOPLASIA_AFFECTING_THE_EYE	381	1.15174	0.108883	0.573684
GOBP_ADHERENS_JUNCTION_ORGANIZATION	45	1.15154	0.232662	0.573711
HP_SCHIZOPHRENIA	55	1.15127	0.244851	0.573916
GOBP_VESICLE_TARGETING_TO_FROM_OR_WITHIN_GOLGI	31	1.15081	0.247807	0.574661
GOBP_REGULATION_OF_CELLULAR_AMIDE_METABOLIC_PROCESS	422	1.15056	0.0623145	0.574824
HP_NEOPLASM_OF_THE_LARGE_INTESTINE	100	1.15021	0.190476	0.575224
GOBP_POSITIVE_REGULATION_OF_DENDRITE_DEVELOPMENT	15	1.15012	0.266667	0.574953
HP_ABNORMALITY_OF_URINE_CATECHOLAMINE_LEVEL	25	1.14996	0.278867	0.574871
HP_LEUKEMIA	137	1.14986	0.190476	0.574646
HP_DYSPHONIA	104	1.14975	0.190805	0.574428
GOBP_RESPONSE_TO_ENDOPLASMIC_RETICULUM_STRESS	232	1.14875	0.123288	0.57674
GOCC_OUTER_MEMBRANE	212	1.1483	0.146465	0.577515
HP_AGENESIS_OF_CORPUS_CALLOSUM	279	1.14819	0.122016	0.577277
GOMF_GTPASE_ACTIVATOR_ACTIVITY	247	1.14783	0.129584	0.577739
GOBP_PLACENTA_BLOOD_VESSEL_DEVELOPMENT	26	1.14768	0.297297	0.577599
HP_INCREASED_CIRCULATING_GONADOTROPIN_LEVEL	43	1.14743	0.246154	0.577767
HP_ABNORMALITY_OF_THE_NASAL_DORSUM	197	1.14743	0.153846	0.577258
GOBP_AMINO_ACID_TRANSPORT	117	1.1469	0.161926	0.57824
HP_ELBOW_FLEXION_CONTRACTURE	82	1.14638	0.19	0.579215
GOBP_REGULATION_OF_AMINO_ACID_TRANSPORT	37	1.14635	0.242925	0.578794
GOBP_CELLULAR_RESPONSE_TO_TOPOLOGICALLY_INCORRECT_PROTEIN	112	1.14606	0.188442	0.579091
HP_ABNORMALITY_OF_THE_DISTAL_PHALANGES_OF_THE_TOES	18	1.14553	0.292887	0.580098
GOBP_CELLULAR_MONOVALENT_INORGANIC_CATION_HOMEOSTASIS	85	1.14511	0.210145	0.580747
GOBP_EXCRETION	27	1.14492	0.265487	0.580775
HP_ABNORMAL_ESOPHAGUS_MORPHOLOGY	187	1.14491	0.176623	0.580265
HP_ABNORMAL_TRACHEOBRONCHIAL_MORPHOLOGY	254	1.14489	0.158311	0.579784
GOCC_CULLIN_RING_UBIQUITIN_LIGASE_COMPLEX	164	1.14479	0.136709	0.579558
GOBP_PROTEIN_SUMOYLATION	55	1.14439	0.218097	0.580145
GOBP_RESPONSE_TO_OXIDATIVE_STRESS	345	1.14357	0.107143	0.581951
HP_CONGENITAL_MALFORMATION_OF_THE_LEFT_HEART	28	1.14356	0.249389	0.581462
HP_GENERALIZED_HYPERPIGMENTATION	29	1.14233	0.24295	0.584404
GOBP_POSITIVE_REGULATION_OF_CELL_CYCLE_G1_S_PHASE_TRANSITION	50	1.14204	0.240938	0.584702
GOBP_PHOSPHATE_ION_TRANSMEMBRANE_TRANSPORT	15	1.14195	0.28972	0.584446
HP_THORACOLUMBAR_SCOLIOSIS	31	1.14169	0.25641	0.584619
GOBP_VIRAL_TRANSLATION	17	1.14145	0.284823	0.584791
GOMF_DISULFIDE_OXIDOREDUCTASE_ACTIVITY	42	1.14144	0.257471	0.584307
GOMF_ORGANIC_ANION_TRANSMEMBRANE_TRANSPORTER_ACTIVITY	132	1.13996	0.184652	0.588005
HP_LACRIMATION_ABNORMALITY	63	1.13898	0.236607	0.590233
GOBP_HISTONE_H2A_MONOUBIQUITINATION	23	1.13865	0.262009	0.590631
GOBP_REGULATION_OF_ORGANIC_ACID_TRANSPORT	54	1.13852	0.244493	0.590488
HP_INFANTILE_MUSCULAR_HYPOTONIA	190	1.13851	0.165803	0.589965
GOBP_RNA_DESTABILIZATION	97	1.13799	0.226107	0.590934
HP_CYANOSIS	73	1.13786	0.21564	0.590807
GOBP_REGULATION_OF_HEART_RATE	76	1.1378	0.200946	0.590448
GOMF_IRON_ION_BINDING	94	1.13751	0.215078	0.590738
HP_ABNORMAL_GLOBUS_PALLIDUS_MORPHOLOGY	22	1.13719	0.291375	0.591112
GOCC_INO80_COMPLEX	15	1.13641	0.281059	0.592787
GOBP_FAT_CELL_DIFFERENTIATION	196	1.13605	0.160665	0.593281
GOBP_NUCLEOSIDE_METABOLIC_PROCESS	38	1.13569	0.252358	0.593757
HP_VOCAL_CORD_PARALYSIS	45	1.13556	0.263923	0.593595
GOBP_NEGATIVE_REGULATION_OF_INTRINSIC_APOPTOTIC_SIGNALING_PATHWAY_IN_RESPONSE_TO_DNA_DAMAGE	29	1.13527	0.296128	0.593943
GOBP_REGULATION_OF_NCRNA_TRANSCRIPTION	23	1.13517	0.286008	0.593712
HP_ABNORMAL_METATARSAL_MORPHOLOGY	122	1.1351	0.201946	0.593365
GOCC_ENDONUCLEASE_COMPLEX	38	1.1347	0.252294	0.593936
HP_METAPHYSEAL_DYSPLASIA	29	1.13464	0.297131	0.593575
GOBP_ZINC_ION_HOMEOSTASIS	27	1.13428	0.301624	0.594108
GOBP_ASSOCIATIVE_LEARNING	73	1.13405	0.222222	0.594218
HP_DYSPHAGIA	425	1.13404	0.106509	0.593714
HP_FETAL_AKINESIA_SEQUENCE	23	1.13398	0.265766	0.593383
HP_ORAL_LEUKOPLAKIA	15	1.13355	0.294363	0.594052
GOBP_PROTEIN_LOCALIZATION_TO_CONDENSED_CHROMOSOME	18	1.13353	0.295117	0.59358
GOMF_OXIDOREDUCTASE_ACTIVITY_ACTING_ON_THE_CH_NH_GROUP_OF_DONORS_NAD_OR_NADP_AS_ACCEPTOR	15	1.13279	0.295405	0.595185
HP_ABNORMAL_PANCREAS_MORPHOLOGY	78	1.13278	0.192771	0.594683
HP_SEVERE_GLOBAL_DEVELOPMENTAL_DELAY	211	1.13241	0.146739	0.595247
GOBP_NEGATIVE_REGULATION_OF_CYSTEINE_TYPE_ENDOPEPTIDASE_ACTIVITY	64	1.13234	0.25537	0.594906
GOCC_NUCLEAR_PERIPHERY	136	1.13177	0.201571	0.595975
GOBP_VENTRICULAR_SEPTUM_DEVELOPMENT	65	1.13126	0.262626	0.596952
GOMF_NUCLEOTIDYLTRANSFERASE_ACTIVITY	115	1.13116	0.206897	0.596767
HP_COLON_CANCER	38	1.13085	0.278618	0.597127
GOMF_EXTRACELLULAR_LIGAND_GATED_ION_CHANNEL_ACTIVITY	54	1.13028	0.246341	0.59818
GOBP_NUCLEOBASE_CONTAINING_COMPOUND_TRANSPORT	203	1.1302	0.17207	0.597894
GOMF_RNA_POLYMERASE_II_COMPLEX_BINDING	36	1.13008	0.261682	0.597738
GOMF_NUCLEAR_STEROID_RECEPTOR_ACTIVITY	22	1.12997	0.274775	0.597513
HP_ABNORMALITY_OF_THE_SPINAL_CORD	274	1.1299	0.151934	0.597216
GOBP_RHO_PROTEIN_SIGNAL_TRANSDUCTION	112	1.12986	0.208817	0.596822
GOBP_PURINE_NUCLEOBASE_METABOLIC_PROCESS	17	1.12848	0.321429	0.600185
HP_DELAYED_FINE_MOTOR_DEVELOPMENT	22	1.12843	0.301552	0.599798
HP_DYSDIADOCHOKINESIS	42	1.12843	0.263529	0.599298
GOBP_RNA_PHOSPHODIESTER_BOND_HYDROLYSIS_ENDONUCLEOLYTIC	71	1.12842	0.246377	0.5988
GOCC_SPINDLE_MICROTUBULE	82	1.12836	0.238307	0.598453
GOBP_PYRIMIDINE_NUCLEOSIDE_TRIPHOSPHATE_BIOSYNTHETIC_PROCESS	18	1.12825	0.313175	0.598251
HP_RENAL_TUBULAR_ACIDOSIS	36	1.12824	0.273973	0.597781
HP_APLASIA_HYPOPLASIA_OF_THE_PATELLA	24	1.12804	0.29148	0.597807
GOBP_PYRIDINE_NUCLEOTIDE_BIOSYNTHETIC_PROCESS	22	1.12802	0.282851	0.597343
GOBP_REGULATION_OF_PROTEIN_MODIFICATION_BY_SMALL_PROTEIN_CONJUGATION_OR_REMOVAL	232	1.12763	0.139896	0.597916
GOBP_CELLULAR_METAL_ION_HOMEOSTASIS	289	1.12723	0.148541	0.598544
GOBP_REGULATION_OF_GOLGI_ORGANIZATION	18	1.12679	0.3	0.599305
GOBP_CARDIAC_MUSCLE_CELL_CONTRACTION	54	1.12636	0.272517	0.600021
GOMF_G_PROTEIN_ALPHA_SUBUNIT_BINDING	22	1.12608	0.291391	0.600295
GOBP_HORMONE_METABOLIC_PROCESS	136	1.12597	0.199475	0.600073
GOBP_MESODERM_MORPHOGENESIS	59	1.12581	0.265882	0.600031
HP_CYCLOPIA	16	1.12545	0.302222	0.600557
HP_SANDAL_GAP	79	1.12519	0.236277	0.600784
HP_LOBAR_HOLOPROSENCEPHALY	21	1.12503	0.301205	0.600708
HP_OVERWEIGHT	26	1.12385	0.310658	0.603527
GOBP_COPII_COATED_VESICLE_BUDDING	40	1.12346	0.266055	0.604158
GOBP_ORGANIC_ACID_BIOSYNTHETIC_PROCESS	222	1.12282	0.160622	0.605503
HP_TRACHEOMALACIA	39	1.12266	0.271715	0.605437
GOBP_POSITIVE_REGULATION_OF_ORGANIC_ACID_TRANSPORT	32	1.12254	0.303241	0.60523
GOBP_METAL_ION_HOMEOSTASIS	360	1.12251	0.131429	0.604822
GOBP_POSITIVE_REGULATION_OF_CELL_CYCLE_G2_M_PHASE_TRANSITION	31	1.1222	0.296053	0.605253
HP_ABNORMALITY_OF_VISUAL_EVOKED_POTENTIALS	51	1.12217	0.248307	0.604809
HP_ABNORMAL_FOREARM_BONE_MORPHOLOGY	83	1.12197	0.240291	0.604881
HP_GASTROINTESTINAL_CARCINOMA	68	1.1219	0.252358	0.60457
HP_HIGH_ANTERIOR_HAIRLINE	52	1.12188	0.28066	0.604092
HP_ABNORMALITY_OF_THE_SCROTUM	156	1.12129	0.199461	0.605255
GOBP_HEART_GROWTH	71	1.12127	0.242647	0.604809
GOBP_NEGATIVE_REGULATION_OF_PROTEIN_CATABOLIC_PROCESS	99	1.12109	0.231343	0.604852
GOCC_NUCLEAR_UBIQUITIN_LIGASE_COMPLEX	44	1.12099	0.259912	0.604619
HP_SEVERE_VIRAL_INFECTION	15	1.12088	0.324503	0.604433
GOCC_TRANSFERASE_COMPLEX_TRANSFERRING_PHOSPHORUS_CONTAINING_GROUPS	267	1.12058	0.157303	0.604761
GOBP_VASCULAR_TRANSPORT	68	1.12043	0.252315	0.604699
GOCC_KINETOCHORE_MICROTUBULE	18	1.12035	0.307175	0.604435
GOBP_HISTONE_MONOUBIQUITINATION	35	1.12024	0.298405	0.604261
HP_ABNORMAL_NUMBER_OF_PERMANENT_TEETH	23	1.12016	0.304536	0.604029
GOCC_EUCHROMATIN	54	1.12002	0.252336	0.60389
GOBP_RNA_POLYADENYLATION	43	1.11988	0.284116	0.603789
GOMF_HISTONE_METHYLTRANSFERASE_ACTIVITY	57	1.11909	0.262673	0.605505
GOCC_MICROVILLUS_MEMBRANE	20	1.11867	0.303297	0.606216
GOBP_TRANSCRIPTION_INITIATION_AT_RNA_POLYMERASE_II_PROMOTER	91	1.11831	0.240909	0.60674
GOBP_REGULATION_OF_SISTER_CHROMATID_COHESION	21	1.1177	0.298206	0.608005
HP_BILATERAL_CRYPTORCHIDISM	30	1.11769	0.293069	0.607537
HP_SUBMUCOUS_CLEFT_OF_SOFT_AND_HARD_PALATE	64	1.11763	0.251208	0.60718
HP_EMG_DECREMENTAL_RESPONSE_OF_COMPOUND_MUSCLE_ACTION_POTENTIAL_TO_REPETITIVE_NERVE_STIMULATION	22	1.1173	0.30839	0.607631
HP_ABNORMAL_GERM_CELL_MORPHOLOGY	24	1.11702	0.30444	0.60792
HP_EXERCISE_INTOLERANCE	68	1.11695	0.273782	0.607592
HP_RESPIRATORY_DISTRESS	150	1.1166	0.216418	0.608121
GOBP_ACUTE_PHASE_RESPONSE	18	1.11654	0.318907	0.60778
HP_APLASIA_HYPOPLASIA_OF_THE_ULNA	55	1.11592	0.267123	0.609051
GOBP_REGULATION_OF_OSTEOCLAST_DIFFERENTIATION	44	1.11536	0.262911	0.610189
HP_TETRALOGY_OF_FALLOT	160	1.11522	0.205543	0.610092
GOBP_REGULATION_OF_CELL_SHAPE	122	1.11519	0.238771	0.609701
GOMF_INTRAMOLECULAR_OXIDOREDUCTASE_ACTIVITY	45	1.11508	0.283784	0.609475
GOBP_HINDLIMB_MORPHOGENESIS	30	1.11507	0.293065	0.609011
HP_EXCESSIVE_DAYTIME_SOMNOLENCE	51	1.11496	0.303653	0.608842
HP_DISTAL_LOWER_LIMB_MUSCLE_WEAKNESS	59	1.11437	0.252294	0.609994
GOBP_NEGATIVE_REGULATION_OF_CELLULAR_AMIDE_METABOLIC_PROCESS	185	1.11409	0.2075	0.610306
HP_WIDE_MOUTH	182	1.11362	0.198454	0.611188
GOBP_RESPONSE_TO_COCAINE	40	1.11327	0.322222	0.611717
GOCC_RIBOSOME	215	1.11154	0.187817	0.616361
HP_ABNORMAL_CONSUMPTION_BEHAVIOR	107	1.11013	0.239075	0.619862
GOBP_PHOSPHATIDYLSERINE_METABOLIC_PROCESS	19	1.10982	0.310962	0.620204
GOBP_NEGATIVE_REGULATION_OF_RESPONSE_TO_DNA_DAMAGE_STIMULUS	77	1.10976	0.267327	0.619877
HP_INTELLECTUAL_DISABILITY_PROGRESSIVE	46	1.10951	0.287016	0.620098
GOBP_REGULATION_OF_EXIT_FROM_MITOSIS	16	1.10901	0.328889	0.62109
HP_IMPAIRED_VIBRATION_SENSATION_IN_THE_LOWER_LIMBS	44	1.10898	0.304651	0.62065
GOBP_PROTEIN_LOCALIZATION_TO_CHROMOSOME_TELOMERIC_REGION	30	1.10895	0.313063	0.620217
GOMF_PROTEIN_PHOSPHATASE_REGULATOR_ACTIVITY	81	1.10884	0.25062	0.620014
GOBP_PROTEIN_KINASE_A_SIGNALING	21	1.10874	0.309524	0.61976
HP_HYPOPLASIA_OF_THE_IRIS	25	1.10852	0.333333	0.619935
GOMF_CHOLESTEROL_BINDING	40	1.10792	0.298578	0.621161
GOBP_CALCIUM_DEPENDENT_CELL_CELL_ADHESION_VIA_PLASMA_MEMBRANE_CELL_ADHESION_MOLECULES	33	1.10736	0.320455	0.622215
GOBP_RNA_CATABOLIC_PROCESS	263	1.10692	0.196335	0.622984
GOBP_ESTABLISHMENT_OF_SISTER_CHROMATID_COHESION	15	1.1065	0.342222	0.623674
GOBP_NEGATIVE_REGULATION_OF_SODIUM_ION_TRANSPORT	17	1.10616	0.332553	0.62415
HP_ABNORMALITY_OF_CENTRAL_NERVOUS_SYSTEM_ELECTROPHYSIOLOGY	487	1.1056	0.140187	0.625297
GOBP_HOMOLOGOUS_CHROMOSOME_PAIRING_AT_MEIOSIS	31	1.10555	0.312766	0.624919
GOBP_CELLULAR_ION_HOMEOSTASIS	361	1.1053	0.161473	0.625151
HP_HYPOPLASTIC_HEART	29	1.10515	0.322072	0.625119
HP_ABNORMAL_THALAMIC_MRI_SIGNAL_INTENSITY	20	1.10511	0.319347	0.624716
HP_AREFLEXIA	238	1.10478	0.198925	0.625155
GOBP_REGULATION_OF_MEIOTIC_CELL_CYCLE	49	1.10465	0.273543	0.625023
GOBP_PROTEIN_METHYLATION	192	1.10446	0.20603	0.625078
HP_RECEPTIVE_LANGUAGE_DELAY	65	1.1044	0.269316	0.624778
GOBP_BLASTOCYST_DEVELOPMENT	100	1.10435	0.253846	0.624413
GOBP_TELOMERE_MAINTENANCE_VIA_RECOMBINATION	15	1.10431	0.326271	0.624013
HP_INTERICTAL_EEG_ABNORMALITY	284	1.10429	0.189504	0.623581
GOBP_POSITIVE_REGULATION_OF_CD4_POSITIVE_ALPHA_BETA_T_CELL_DIFFERENTIATION	19	1.10398	0.309524	0.623965
HP_VERTEBRAL_CLEFTING	29	1.10385	0.318872	0.623849
GOMF_ATPASE_BINDING	75	1.10343	0.260241	0.624624
HP_NEPHROPATHY	66	1.10321	0.277904	0.624767
GOBP_NEGATIVE_REGULATION_OF_DNA_REPLICATION	27	1.10309	0.310962	0.624612
HP_EXTERNAL_OPHTHALMOPLEGIA	44	1.10298	0.279817	0.624433
HP_ECLABION	139	1.10278	0.240838	0.624486
HP_HOARSE_VOICE	84	1.10254	0.241784	0.624719
HP_BRACHYCEPHALY	203	1.10225	0.202632	0.625023
GOBP_NEGATIVE_CHEMOTAXIS	44	1.10222	0.304251	0.624607
HP_DELAYED_EPIPHYSEAL_OSSIFICATION	25	1.10179	0.315193	0.625339
HP_SYNDACTYLY	346	1.10162	0.152439	0.625312
HP_CEREBRAL_CORTICAL_ATROPHY	314	1.10151	0.164456	0.625148
HP_METHYLMALONIC_ACIDURIA	16	1.10126	0.344444	0.625365
GOMF_NON_MEMBRANE_SPANNING_PROTEIN_TYROSINE_KINASE_ACTIVITY	36	1.10106	0.320346	0.625449
HP_CONTRACTURES_OF_THE_JOINTS_OF_THE_LOWER_LIMBS	166	1.101	0.212276	0.625117
GOBP_REGULATION_OF_ASTROCYTE_DIFFERENTIATION	21	1.10052	0.323877	0.626038
HP_OPTIC_DISC_HYPOPLASIA	15	1.10044	0.330317	0.625766
GOMF_NEUROTRANSMITTER_RECEPTOR_ACTIVITY_INVOLVED_IN_REGULATION_OF_POSTSYNAPTIC_MEMBRANE_POTENTIAL	44	1.09997	0.276458	0.626622
HP_JOINT_DISLOCATION	320	1.09986	0.175342	0.626416
HP_LIMITED_ELBOW_MOVEMENT	125	1.09973	0.260241	0.626283
GOBP_HISTONE_EXCHANGE	16	1.09925	0.317287	0.627175
GOBP_SODIUM_ION_HOMEOSTASIS	32	1.09921	0.317778	0.62679
GOCC_INTRINSIC_COMPONENT_OF_ORGANELLE_MEMBRANE	374	1.099	0.169231	0.626899
GOCC_MITOTIC_SPINDLE	169	1.09879	0.218997	0.62702
HP_ANAL_STENOSIS	27	1.0987	0.319742	0.626808
HP_ABNORMAL_URINE_PH	75	1.09865	0.288684	0.626456
HP_MULTIPLE_RENAL_CYSTS	44	1.09848	0.297297	0.626487
GOCC_CARBOXY_TERMINAL_DOMAIN_PROTEIN_KINASE_COMPLEX	19	1.09823	0.324895	0.626717
GOMF_SULFOTRANSFERASE_ACTIVITY	39	1.09823	0.326622	0.626224
GOCC_LATERAL_PLASMA_MEMBRANE	50	1.09816	0.2723	0.625933
GOBP_PROTEASOMAL_PROTEIN_CATABOLIC_PROCESS	482	1.09686	0.14557	0.629303
GOBP_POTASSIUM_ION_TRANSPORT	173	1.09665	0.2225	0.62944
HP_ABNORMAL_ANTERIOR_CHAMBER_MORPHOLOGY	37	1.09655	0.343182	0.629242
GOMF_MODIFIED_AMINO_ACID_TRANSMEMBRANE_TRANSPORTER_ACTIVITY	20	1.09635	0.342795	0.629349
GOBP_ORGANIC_HYDROXY_COMPOUND_CATABOLIC_PROCESS	52	1.09571	0.296214	0.630687
GOBP_POLARIZED_EPITHELIAL_CELL_DIFFERENTIATION	23	1.09523	0.319196	0.631633
GOBP_TRANSITION_METAL_ION_TRANSPORT	76	1.0946	0.260766	0.633015
GOBP_AMYLOID_BETA_CLEARANCE	26	1.09456	0.353201	0.632637
GOCC_SPINDLE	394	1.09437	0.160256	0.632688
GOCC_AP_TYPE_MEMBRANE_COAT_ADAPTOR_COMPLEX	35	1.09434	0.327083	0.632294
GOBP_MITOTIC_DNA_INTEGRITY_CHECKPOINT_SIGNALING	83	1.09432	0.284382	0.631848
HP_ICHTHYOSIS	109	1.09401	0.265701	0.632308
GOCC_9PLUS2_MOTILE_CILIUM	105	1.09368	0.277354	0.632763
GOBP_NEGATIVE_REGULATION_OF_PHOSPHOPROTEIN_PHOSPHATASE_ACTIVITY	21	1.09358	0.334071	0.632593
GOBP_STEROID_HORMONE_BIOSYNTHETIC_PROCESS	22	1.09356	0.324094	0.632146
HP_ABNORMAL_PONS_MORPHOLOGY	87	1.09355	0.285398	0.631691
HP_ABNORMAL_METABOLISM	126	1.09353	0.226368	0.631263
GOBP_SMOOTH_MUSCLE_CONTRACTION	86	1.09348	0.286747	0.630908
GOBP_REGULATION_OF_DNA_TEMPLATED_TRANSCRIPTION_IN_RESPONSE_TO_STRESS	43	1.09281	0.308219	0.632448
GOCC_PROTEIN_ACETYLTRANSFERASE_COMPLEX	97	1.0928	0.285714	0.631992
GOBP_ACTION_POTENTIAL	111	1.09261	0.268765	0.632055
GOBP_RESPONSE_TO_METAL_ION	262	1.0926	0.201087	0.631601
GOMF_COA_HYDROLASE_ACTIVITY	18	1.09237	0.32243	0.631791
HP_ABNORMAL_CORTICAL_GYRATION	390	1.09209	0.206557	0.63212
HP_HYPOTELORISM	111	1.09208	0.268793	0.631687
HP_ABNORMAL_BLOOD_POTASSIUM_CONCENTRATION	55	1.09204	0.325112	0.631287
HP_DECREASED_LACRIMATION	22	1.09169	0.335601	0.63179
GOBP_DNA_TEMPLATED_TRANSCRIPTION_TERMINATION	23	1.09142	0.332599	0.632079
GOBP_PROTEIN_MODIFICATION_BY_SMALL_PROTEIN_REMOVAL	147	1.09117	0.226562	0.632396
HP_ABNORMAL_CIRCULATING_CHOLESTEROL_CONCENTRATION	87	1.09113	0.276169	0.63202
HP_HYPOPLASIA_OF_TEETH	88	1.09109	0.254237	0.631666
GOBP_PROTEIN_MATURATION_BY_IRON_SULFUR_CLUSTER_TRANSFER	16	1.09098	0.318605	0.631502
GOBP_AMYLOID_PRECURSOR_PROTEIN_METABOLIC_PROCESS	64	1.09077	0.299145	0.631622
HP_LIMB_GIRDLE_MUSCLE_WEAKNESS	80	1.09072	0.286036	0.631297
HP_ABNORMAL_CIRCULATING_PROTEINOGENIC_AMINO_ACID_CONCENTRATION	70	1.09027	0.291375	0.632128
HP_VASCULAR_CALCIFICATION	22	1.08991	0.338785	0.632716
GOBP_POSITIVE_REGULATION_OF_SODIUM_ION_TRANSMEMBRANE_TRANSPORT	18	1.08973	0.361925	0.632783
GOBP_EPITHELIAL_CELL_MATURATION	18	1.08972	0.335556	0.632317
HP_DEVIATION_OF_THE_HALLUX	122	1.08903	0.277372	0.63387
GOBP_POSITIVE_REGULATION_OF_PROTEIN_SERINE_THREONINE_KINASE_ACTIVITY	173	1.08898	0.260204	0.633524
GOBP_PRIMARY_ALCOHOL_METABOLIC_PROCESS	63	1.08834	0.296837	0.635001
HP_APLASIA_HYPOPLASIA_INVOLVING_FOREARM_BONES	87	1.08826	0.30474	0.634736
HP_DIFFUSE_CEREBELLAR_ATROPHY	16	1.08821	0.338645	0.634404
HP_POSTAXIAL_FOOT_POLYDACTYLY	55	1.08814	0.313501	0.63412
GOMF_TAU_PROTEIN_BINDING	42	1.08796	0.314856	0.634134
GOBP_RESPONSE_TO_INORGANIC_SUBSTANCE	412	1.08778	0.189831	0.634181
GOCC_VESICLE_TETHERING_COMPLEX	58	1.08776	0.295612	0.63375
HP_RETROGNATHIA	270	1.08736	0.205962	0.634388
GOBP_SYNAPTIC_VESICLE_LOCALIZATION	52	1.08727	0.316901	0.634187
GOBP_ESTABLISHMENT_OF_MITOTIC_SPINDLE_LOCALIZATION	35	1.0861	0.323276	0.637167
GOBP_ANTIVIRAL_INNATE_IMMUNE_RESPONSE	15	1.08607	0.366599	0.636751
HP_ABNORMAL_PROPORTION_OF_CD4_POSITIVE_T_CELLS	30	1.08595	0.331183	0.636613
GOBP_SIGNAL_TRANSDUCTION_IN_RESPONSE_TO_DNA_DAMAGE	174	1.0859	0.226368	0.636252
GOMF_MRNA_3_UTR_AU_RICH_REGION_BINDING	25	1.08589	0.33547	0.635814
HP_ABNORMALITY_OF_THE_NASAL_SEPTUM	17	1.08501	0.371849	0.637851
HP_LOW_SET_POSTERIORLY_ROTATED_EARS	242	1.08482	0.239782	0.637977
GOCC_SITE_OF_DOUBLE_STRAND_BREAK	76	1.0844	0.323394	0.638719
HP_CONGENITAL_HIP_DISLOCATION	70	1.08411	0.285068	0.63908
GOBP_ION_HOMEOSTASIS	441	1.08371	0.203438	0.639813
GOBP_AROMATIC_AMINO_ACID_FAMILY_METABOLIC_PROCESS	17	1.08325	0.356502	0.640743
GOBP_MEMBRANE_PROTEIN_PROTEOLYSIS	46	1.08306	0.329621	0.640824
GOBP_CIRCADIAN_REGULATION_OF_GENE_EXPRESSION	62	1.08303	0.293532	0.640451
HP_VARIABLE_EXPRESSIVITY	231	1.08293	0.247956	0.640251
GOBP_SULFUR_COMPOUND_TRANSPORT	46	1.08285	0.334107	0.639961
GOBP_POSITIVE_REGULATION_OF_PEPTIDYL_LYSINE_ACETYLATION	38	1.08241	0.325167	0.640791
HP_LIMB_DYSTONIA	61	1.08213	0.315668	0.641109
GOBP_MRNA_TRANSCRIPTION	46	1.08175	0.316397	0.641756
GOBP_RESPONSE_TO_MUSCLE_STRETCH	21	1.08172	0.349892	0.641341
GOMF_DISORDERED_DOMAIN_SPECIFIC_BINDING	30	1.08148	0.314159	0.641583
GOBP_POSITIVE_REGULATION_OF_CARTILAGE_DEVELOPMENT	23	1.08134	0.344298	0.641479
GOBP_RESPONSE_TO_CALCIUM_ION	109	1.08075	0.282927	0.642734
HP_ABNORMAL_LUNG_LOBATION	36	1.0807	0.344749	0.642395
HP_ABNORMAL_SYSTEMIC_ARTERIAL_MORPHOLOGY	452	1.08062	0.198864	0.642143
GOBP_CELLULAR_RESPONSE_TO_CARBOHYDRATE_STIMULUS	113	1.08013	0.292978	0.643067
HP_CEREBRAL_INCLUSION_BODIES	40	1.07999	0.321508	0.642987
HP_ABNORMAL_INTERNAL_GENITALIA	433	1.07993	0.189602	0.642681
HP_PANNICULITIS	15	1.07923	0.371938	0.644234
HP_TIP_TOE_GAIT	65	1.07915	0.299287	0.644008
GOBP_NEGATIVE_REGULATION_OF_CELL_CELL_ADHESION	124	1.07909	0.309002	0.643695
GOBP_POSITIVE_REGULATION_OF_CYTOSKELETON_ORGANIZATION	160	1.07869	0.265252	0.644399
GOBP_MONOSACCHARIDE_BIOSYNTHETIC_PROCESS	73	1.07821	0.290466	0.645284
GOBP_CELL_DIFFERENTIATION_INVOLVED_IN_EMBRYONIC_PLACENTA_DEVELOPMENT	19	1.07803	0.347032	0.645339
HP_LOSS_OF_SPEECH	42	1.0775	0.310263	0.646466
GOBP_REGULATION_OF_SYNAPTIC_VESICLE_EXOCYTOSIS	51	1.07738	0.32266	0.646346
HP_DOLICHOCEPHALY	172	1.07709	0.259542	0.646693
HP_BROAD_THUMB	120	1.077	0.292191	0.646496
HP_MACROTIA	261	1.077	0.234332	0.646041
GOBP_MULTICELLULAR_ORGANISM_AGING	19	1.07629	0.364035	0.647613
GOBP_POSITIVE_REGULATION_BY_HOST_OF_VIRAL_TRANSCRIPTION	15	1.07628	0.348387	0.64718
GOBP_COCHLEA_DEVELOPMENT	37	1.07627	0.351724	0.646734
GOBP_DNA_TEMPLATED_TRANSCRIPTION_ELONGATION	228	1.07615	0.248062	0.646664
GOBP_ORGANIC_CYCLIC_COMPOUND_CATABOLIC_PROCESS	427	1.07533	0.223642	0.64863
HP_ABNORMALITY_OF_THE_SYNOVIA	303	1.07532	0.234501	0.648168
HP_ABSENT_THUMB	45	1.07494	0.326531	0.648832
GOBP_AMINO_ACID_IMPORT_ACROSS_PLASMA_MEMBRANE	38	1.07478	0.358696	0.648842
HP_ABNORMALITY_OF_THE_BASAL_GANGLIA	203	1.0747	0.262626	0.648575
GOBP_POSITIVE_REGULATION_OF_CHROMOSOME_SEGREGATION	25	1.07407	0.331887	0.649934
GOMF_PDZ_DOMAIN_BINDING	71	1.0734	0.304569	0.651476
HP_ABNORMAL_PYRAMIDAL_SIGN	342	1.07296	0.239437	0.652307
HP_BASAL_GANGLIA_CALCIFICATION	24	1.07291	0.339744	0.652007
GOBP_LOCOMOTORY_BEHAVIOR	160	1.07192	0.276382	0.654436
GOBP_ACTIVATION_OF_PROTEIN_KINASE_B_ACTIVITY	22	1.07146	0.361556	0.65534
GOBP_CELLULAR_CARBOHYDRATE_CATABOLIC_PROCESS	33	1.07143	0.356522	0.654929
GOMF_RNA_CAP_BINDING	18	1.07136	0.374737	0.6547
HP_ABNORMALITY_OF_THE_TESTIS_SIZE	136	1.07127	0.296703	0.654495
GOMF_CYCLIC_NUCLEOTIDE_BINDING	31	1.07117	0.349765	0.654304
GOBP_ESTABLISHMENT_OF_SPINDLE_ORIENTATION	36	1.07114	0.357309	0.653917
HP_ABNORMAL_BLOOD_SODIUM_CONCENTRATION	32	1.07111	0.353075	0.653521
HP_PREMATURE_BIRTH	127	1.07071	0.294118	0.654203
HP_PANHYPOPITUITARISM	23	1.07068	0.356846	0.653807
GOBP_MAMMARY_GLAND_EPITHELIUM_DEVELOPMENT	54	1.0701	0.337995	0.655074
GOBP_INTRINSIC_APOPTOTIC_SIGNALING_PATHWAY_IN_RESPONSE_TO_OXIDATIVE_STRESS	42	1.06987	0.346405	0.655281
HP_ABNORMALITY_OF_RENAL_EXCRETION	36	1.06984	0.336493	0.654881
GOBP_POSITIVE_REGULATION_OF_CD4_POSITIVE_ALPHA_BETA_T_CELL_ACTIVATION	21	1.06979	0.38961	0.654549
HP_EEG_WITH_FOCAL_EPILEPTIFORM_DISCHARGES	140	1.06976	0.277922	0.65418
HP_HYDROCEPHALUS	334	1.06973	0.252747	0.653778
GOBP_CELLULAR_RESPONSE_TO_CALCIUM_ION	65	1.0697	0.333333	0.653389
HP_INCREASED_HEAD_CIRCUMFERENCE	436	1.06963	0.208202	0.653144
GOBP_REGULATION_OF_CELLULAR_MACROMOLECULE_BIOSYNTHETIC_PROCESS	438	1.06955	0.2125	0.652906
HP_HYPOHIDROSIS	54	1.06942	0.326139	0.652841
HP_ABNORMAL_LEUKOCYTE_PHYSIOLOGY	200	1.06916	0.244318	0.653136
GOBP_PITUITARY_GLAND_DEVELOPMENT	29	1.06823	0.351351	0.655426
GOBP_CELLULAR_RESPONSE_TO_OXIDATIVE_STRESS	234	1.06809	0.234667	0.655405
HP_ABNORMAL_CIRCULATING_CARBOHYDRATE_CONCENTRATION	58	1.06788	0.3309	0.655571
HP_LEUKOPENIA	104	1.06777	0.28392	0.655439
HP_LIMITED_KNEE_EXTENSION	16	1.06707	0.37155	0.657017
HP_ABNORMALITY_OF_THE_INTERNAL_AUDITORY_CANAL	15	1.06687	0.376087	0.657148
GOBP_TRANSCRIPTION_PREINITIATION_COMPLEX_ASSEMBLY	67	1.06663	0.314978	0.65741
GOBP_LEUKOCYTE_CELL_CELL_ADHESION	247	1.0666	0.274406	0.657044
GOMF_GLYCOSYLTRANSFERASE_ACTIVITY	222	1.06655	0.268293	0.656713
GOMF_SMALL_MOLECULE_SENSOR_ACTIVITY	35	1.06651	0.353201	0.656368
HP_ABNORMAL_ILEUM_MORPHOLOGY	59	1.06645	0.326139	0.656074
HP_ABNORMALITY_OF_NEURONAL_MIGRATION	465	1.06641	0.196429	0.65572
HP_MEDIAN_CLEFT_PALATE	18	1.06614	0.38477	0.656028
GOBP_CARDIAC_MUSCLE_CONTRACTION	102	1.06614	0.311751	0.655585
GOBP_RESPONSE_TO_NICOTINE	37	1.06598	0.357798	0.655586
HP_HYPOPLASIA_OF_THE_PONS	62	1.06569	0.3379	0.655946
GOBP_CENTROMERE_COMPLEX_ASSEMBLY	32	1.06565	0.359155	0.655628
GOBP_LUNG_EPITHELIUM_DEVELOPMENT	33	1.06561	0.319347	0.655261
HP_ABNORMAL_MITOCHONDRIAL_MORPHOLOGY	20	1.06538	0.344828	0.655474
HP_ABNORMALITY_OF_THE_VOICE	430	1.06521	0.222535	0.655503
HP_ABNORMAL_THUMB_MORPHOLOGY	388	1.06434	0.232836	0.657569
HP_TETANY	16	1.06422	0.383648	0.657474
GOBP_TRABECULA_FORMATION	22	1.06404	0.391892	0.65753
HP_BRITTLE_HAIR	33	1.06389	0.370293	0.657523
GOBP_HEMATOPOIETIC_STEM_CELL_DIFFERENTIATION	31	1.06344	0.368304	0.658348
GOBP_SNRNA_TRANSCRIPTION	19	1.06343	0.37037	0.657923
HP_THICK_NASAL_ALAE	35	1.06329	0.353741	0.657851
HP_RENAL_TUBULAR_DYSFUNCTION	79	1.06316	0.313397	0.657794
GOBP_ACETYL_COA_BIOSYNTHETIC_PROCESS	16	1.06289	0.402626	0.658133
HP_NEOPLASM_OF_THE_EYE	43	1.06286	0.38322	0.65776
GOCC_RIBONUCLEOPROTEIN_GRANULE	228	1.06276	0.271978	0.657589
GOBP_NUCLEUS_ORGANIZATION	126	1.06268	0.327751	0.657362
GOBP_THIOESTER_BIOSYNTHETIC_PROCESS	41	1.06236	0.364238	0.657818
GOMF_ATPASE_COUPLED_TRANSMEMBRANE_TRANSPORTER_ACTIVITY	80	1.06202	0.34434	0.658335
HP_SCOTOMA	51	1.0618	0.347162	0.658523
GOMF_RRNA_BINDING	65	1.06155	0.328671	0.658804
HP_ABNORMALITY_OF_THE_CEREBROSPINAL_FLUID	472	1.06129	0.218182	0.659128
GOBP_CELL_DEATH_IN_RESPONSE_TO_OXIDATIVE_STRESS	78	1.06128	0.317961	0.65868
HP_SPARSE_LATERAL_EYEBROW	21	1.06105	0.360731	0.658894
HP_COMBINED_IMMUNODEFICIENCY	27	1.06073	0.348291	0.65945
GOMF_MANNOSYLTRANSFERASE_ACTIVITY	23	1.06072	0.378076	0.659026
GOBP_INTERFERON_GAMMA_MEDIATED_SIGNALING_PATHWAY	18	1.0606	0.406639	0.658914
GOBP_RESPONSE_TO_ALKALOID	84	1.06004	0.33012	0.660105
HP_SKELETAL_MUSCLE_HYPERTROPHY	165	1.05988	0.272277	0.660071
HP_MACROGYRIA	21	1.05966	0.412027	0.660268
HP_ABNORMAL_CSF_METABOLITE_CONCENTRATION	105	1.0595	0.314149	0.660254
HP_PAROXYSMAL_INVOLUNTARY_EYE_MOVEMENTS	34	1.0595	0.367206	0.659826
HP_FETAL_DISTRESS	43	1.05883	0.35123	0.661315
HP_FRONTAL_CORTICAL_ATROPHY	65	1.05857	0.311881	0.661674
HP_UPSLANTED_PALPEBRAL_FISSURE	248	1.05851	0.281915	0.661404
HP_ABNORMALITY_OF_CANINE	15	1.05835	0.37365	0.661428
GOBP_VITAMIN_TRANSPORT	31	1.05818	0.349315	0.661477
HP_ANTERIORLY_PLACED_ANUS	50	1.05798	0.361446	0.661598
HP_INTERRUPTED_AORTIC_ARCH	16	1.05755	0.383621	0.662429
GOBP_VESICLE_TETHERING	32	1.0574	0.370288	0.66239
HP_MUSCULAR_HYPOTONIA_OF_THE_TRUNK	218	1.05724	0.286783	0.662425
HP_TELECANTHUS	141	1.05703	0.302439	0.66259
GOCC_RIBOSOMAL_SUBUNIT	183	1.05686	0.29156	0.662629
HP_MUSCLE_FIBER_ATROPHY	54	1.05685	0.364078	0.662213
GOBP_MITOTIC_METAPHASE_PLATE_CONGRESSION	57	1.0563	0.352113	0.663401
HP_METATARSUS_ADDUCTUS	38	1.05621	0.379545	0.6632
GOBP_VASOCONSTRICTION	52	1.05575	0.366133	0.664124
GOBP_NEGATIVE_REGULATION_OF_PROTEIN_DEPHOSPHORYLATION	29	1.05552	0.383028	0.664383
GOBP_REGULATION_OF_PROTEIN_SECRETION	184	1.05546	0.30273	0.664137
GOMF_ALPHA_TUBULIN_BINDING	35	1.05483	0.362661	0.665509
HP_ABNORMALITY_OF_HEPATOBILIARY_SYSTEM_PHYSIOLOGY	176	1.05478	0.295739	0.665213
GOBP_EMBRYONIC_FORELIMB_MORPHOGENESIS	23	1.05442	0.379531	0.66583
HP_ABNORMAL_HYPOTHALAMUS_PHYSIOLOGY	43	1.05385	0.337748	0.667023
GOMF_STRUCTURAL_CONSTITUENT_OF_RIBOSOME	162	1.05382	0.289604	0.666644
HP_AMBLYOPIA	86	1.05375	0.324766	0.666383
GOBP_REGULATION_OF_AMYLOID_PRECURSOR_PROTEIN_CATABOLIC_PROCESS	37	1.05353	0.372146	0.666591
HP_MUSCULAR_DYSTROPHY	69	1.05314	0.356659	0.667294
HP_AGENESIS_OF_INCISOR	24	1.05239	0.379775	0.669058
HP_GENITAL_NEOPLASM	131	1.05228	0.334906	0.668918
GOBP_IRON_ION_TRANSPORT	42	1.05208	0.392034	0.669062
GOMF_UBIQUITIN_LIKE_PROTEIN_PEPTIDASE_ACTIVITY	105	1.05206	0.336634	0.668684
GOBP_CELLULAR_NITROGEN_COMPOUND_CATABOLIC_PROCESS	402	1.05186	0.270349	0.66879
HP_ABNORMAL_CIRCULATING_NUCLEOBASE_CONCENTRATION	29	1.05172	0.385514	0.668777
HP_ABNORMALITY_OF_ACID_BASE_HOMEOSTASIS	326	1.05139	0.259375	0.669292
GOBP_PHOSPHOLIPID_BIOSYNTHETIC_PROCESS	235	1.05124	0.315789	0.669269
GOBP_HISTONE_H3_K14_ACETYLATION	21	1.05094	0.386313	0.669696
HP_TENTED_UPPER_LIP_VERMILION	81	1.05048	0.344086	0.670606
GOBP_CARDIAC_MUSCLE_CELL_ACTION_POTENTIAL_INVOLVED_IN_CONTRACTION	36	1.05011	0.357466	0.671249
HP_KETOACIDOSIS	21	1.04995	0.38913	0.67128
GOBP_AMINE_CATABOLIC_PROCESS	17	1.04895	0.420824	0.673662
HP_ORGANIC_ACIDURIA	70	1.04895	0.355505	0.673215
HP_HYPOKALEMIA	39	1.04892	0.349882	0.67284
GOBP_RETINOL_METABOLIC_PROCESS	28	1.04863	0.368973	0.67322
HP_IMPAIRED_PAIN_SENSATION	59	1.04845	0.362222	0.673299
GOMF_DELAYED_RECTIFIER_POTASSIUM_CHANNEL_ACTIVITY	21	1.04818	0.39819	0.673644
HP_MULTICYSTIC_KIDNEY_DYSPLASIA	108	1.04791	0.355972	0.673985
HP_ABNORMAL_BLOOD_MONOVALENT_INORGANIC_CATION_CONCENTRATION	79	1.04765	0.348894	0.674327
GOBP_DNA_BIOSYNTHETIC_PROCESS	181	1.04734	0.333333	0.674794
GOBP_VISUAL_BEHAVIOR	42	1.04718	0.374723	0.67481
GOBP_POSITIVE_REGULATION_OF_CELL_CYCLE_PHASE_TRANSITION	102	1.04692	0.353383	0.675167
HP_CALCIFICATION_OF_THE_AORTA	15	1.04672	0.424947	0.675308
HP_DISTAL_MUSCLE_WEAKNESS	166	1.04666	0.320312	0.675055
GOBP_ANTIGEN_RECEPTOR_MEDIATED_SIGNALING_PATHWAY	111	1.04659	0.346247	0.674816
HP_SPINAL_CORD_COMPRESSION	24	1.04566	0.419565	0.677067
GOBP_NEGATIVE_REGULATION_OF_LEUKOCYTE_CELL_CELL_ADHESION	82	1.0454	0.369928	0.677403
GOBP_CELLULAR_RESPONSE_TO_INORGANIC_SUBSTANCE	168	1.04505	0.313869	0.678008
GOMF_GTPASE_BINDING	291	1.04499	0.311346	0.67774
HP_BRONCHOMALACIA	19	1.04438	0.378685	0.679069
GOBP_DIVALENT_INORGANIC_CATION_HOMEOSTASIS	244	1.04421	0.327456	0.679142
GOBP_HISTONE_H3_K4_TRIMETHYLATION	20	1.04415	0.412281	0.678876
GOBP_PURINE_NUCLEOSIDE_MONOPHOSPHATE_METABOLIC_PROCESS	42	1.04408	0.357303	0.678625
GOBP_RESPONSE_TO_INTERLEUKIN_6	23	1.04404	0.401747	0.678311
HP_PHENOTYPIC_VARIABILITY	327	1.04374	0.304615	0.678754
HP_HEPATIC_FAILURE	121	1.04365	0.381188	0.67855
GOBP_RESPONSE_TO_COPPER_ION	28	1.04314	0.399142	0.679612
GOBP_POSITIVE_REGULATION_OF_ANTIGEN_RECEPTOR_MEDIATED_SIGNALING_PATHWAY	15	1.04309	0.4	0.679307
GOBP_NUCLEAR_EXPORT	154	1.04274	0.337563	0.679906
GOMF_TRANSLATION_REGULATOR_ACTIVITY	133	1.04267	0.343358	0.679661
GOBP_POSITIVE_REGULATION_OF_COLD_INDUCED_THERMOGENESIS	74	1.04244	0.375286	0.679871
GOBP_REGULATION_OF_SMOOTH_MUSCLE_CONTRACTION	48	1.04238	0.36758	0.679615
HP_VISUAL_LOSS	176	1.04203	0.311881	0.680203
GOBP_GLUCOCORTICOID_METABOLIC_PROCESS	16	1.04184	0.393665	0.680305
HP_OBSTRUCTIVE_SLEEP_APNEA	49	1.04133	0.36643	0.681411
HP_IMPAIRED_USE_OF_NONVERBAL_BEHAVIORS	87	1.04122	0.377011	0.681304
GOBP_PARASYMPATHETIC_NERVOUS_SYSTEM_DEVELOPMENT	16	1.04027	0.426637	0.683691
GOBP_L_ALPHA_AMINO_ACID_TRANSMEMBRANE_TRANSPORT	59	1.03983	0.375576	0.684536
GOBP_RESPONSE_TO_EPIDERMAL_GROWTH_FACTOR	43	1.03973	0.387471	0.684373
GOBP_CELLULAR_IRON_ION_HOMEOSTASIS	49	1.0391	0.407159	0.685828
GOBP_REGULATION_OF_T_HELPER_CELL_DIFFERENTIATION	25	1.03908	0.390456	0.685448
GOBP_RESPONSE_TO_OXYGEN_RADICAL	22	1.03901	0.409978	0.685199
GOMF_LIGASE_ACTIVITY	147	1.0385	0.328321	0.686266
HP_VISUAL_HALLUCINATIONS	20	1.03834	0.423656	0.686249
GOBP_MESONEPHROS_DEVELOPMENT	86	1.03811	0.359629	0.686497
GOBP_VESICLE_COATING	37	1.03778	0.389497	0.687009
GOCC_TRANSPORT_VESICLE_MEMBRANE	187	1.03726	0.351807	0.688098
GOBP_O_GLYCAN_PROCESSING	37	1.03725	0.414579	0.687677
GOBP_HISTONE_METHYLATION	156	1.03723	0.375328	0.6873
HP_HYPOPLASTIC_ILIA	43	1.03706	0.38914	0.687331
HP_HYPOPLASTIC_FINGERNAIL	45	1.03667	0.366972	0.688105
GOBP_LONG_CHAIN_FATTY_ACYL_COA_METABOLIC_PROCESS	22	1.03657	0.402655	0.687929
HP_GENERALIZED_ONSET_SEIZURE	319	1.03654	0.331507	0.687569
GOBP_CELLULAR_RESPONSE_TO_GLUCOSE_STARVATION	50	1.03598	0.375	0.688763
GOBP_POSITIVE_REGULATION_OF_CYTOKINESIS	34	1.03566	0.386813	0.689294
HP_CUBITUS_VALGUS	37	1.03555	0.393182	0.689167
HP_ANOPHTHALMIA	62	1.03544	0.379085	0.689004
HP_SYMPTOMATIC_SEIZURES	24	1.03531	0.409722	0.688941
GOMF_TRANSFERASE_ACTIVITY_TRANSFERRING_SULPHUR_CONTAINING_GROUPS	54	1.03529	0.388027	0.688554
GOBP_ESTABLISHMENT_OF_EPITHELIAL_CELL_POLARITY	32	1.03525	0.378505	0.688231
HP_ABNORMAL_NEUTROPHIL_COUNT	168	1.03498	0.351351	0.688609
GOMF_QUINONE_BINDING	15	1.03496	0.414163	0.68824
HP_HAND_TREMOR	27	1.03496	0.410989	0.687803
HP_PACE_OF_PROGRESSION	397	1.03487	0.325444	0.687609
HP_RENAL_CELL_CARCINOMA	66	1.03477	0.380841	0.687466
HP_SMALL_NAIL	149	1.03427	0.344648	0.688505
GOCC_MEDIATOR_COMPLEX	40	1.03425	0.395089	0.688137
GOMF_N_ACYLTRANSFERASE_ACTIVITY	70	1.03408	0.393365	0.688188
HP_DYSARTHRIA	486	1.03368	0.307453	0.688936
HP_PERSONALITY_CHANGES	34	1.03361	0.377828	0.6887
HP_APLASIA_HYPOPLASIA_OF_THE_TIBIA	24	1.03313	0.431416	0.689735
GOBP_REGULATION_OF_ERAD_PATHWAY	19	1.03307	0.425287	0.68947
HP_NON_MIDLINE_CLEFT_LIP	33	1.03292	0.410023	0.689433
HP_GAIT_ATAXIA	183	1.03273	0.358442	0.689539
GOBP_HOMOLOGOUS_CHROMOSOME_SEGREGATION	42	1.03263	0.404762	0.689431
GOCC_PRC1_COMPLEX	15	1.03235	0.422037	0.689822
HP_ABNORMALITY_OF_THYROID_PHYSIOLOGY	264	1.03194	0.361186	0.690577
HP_ABNORMAL_AORTIC_ARCH_MORPHOLOGY	49	1.03161	0.36971	0.691116
GOBP_REGULATION_OF_PROTEIN_UBIQUITINATION	193	1.03146	0.381443	0.691104
HP_RELATIVE_MACROCEPHALY	102	1.0314	0.370546	0.690838
GOCC_INTRINSIC_COMPONENT_OF_PRESYNAPTIC_ACTIVE_ZONE_MEMBRANE	15	1.03128	0.432018	0.69072
GOBP_MEMBRANE_DOCKING	84	1.03114	0.380952	0.690716
HP_LIMITED_ELBOW_EXTENSION	38	1.0311	0.411504	0.690389
GOBP_PROTEIN_DNA_COMPLEX_SUBUNIT_ORGANIZATION	226	1.03098	0.367788	0.690285
HP_ASCITES	89	1.03053	0.390625	0.691173
GOBP_BONE_GROWTH	27	1.03012	0.390805	0.691975
GOMF_MAGNESIUM_ION_BINDING	202	1.02975	0.330645	0.692598
GOCC_CLATHRIN_VESICLE_COAT	29	1.02975	0.396341	0.692171
GOBP_BLASTOCYST_FORMATION	38	1.02939	0.385343	0.692802
GOMF_PHOSPHATIDYLINOSITOL_MONOPHOSPHATE_PHOSPHATASE_ACTIVITY	19	1.02913	0.401806	0.693132
HP_IMPAIRED_TANDEM_GAIT	64	1.02902	0.405594	0.693014
HP_PERIVENTRICULAR_LEUKOMALACIA	36	1.02873	0.405345	0.693432
GOBP_ORGANIC_ACID_TRANSMEMBRANE_TRANSPORT	119	1.02869	0.407229	0.69314
GOBP_RESPONSE_TO_ANGIOTENSIN	23	1.02868	0.417012	0.692726
GOBP_MITOCHONDRION_ORGANIZATION	494	1.02827	0.328125	0.693459
GOBP_INORGANIC_ANION_TRANSPORT	131	1.02822	0.392252	0.693153
GOMF_TRANSMEMBRANE_TRANSPORTER_BINDING	107	1.0282	0.379147	0.692784
GOBP_POSITIVE_REGULATION_OF_AMYLOID_PRECURSOR_PROTEIN_CATABOLIC_PROCESS	20	1.02794	0.421911	0.693112
GOBP_NUCLEOSIDE_PHOSPHATE_BIOSYNTHETIC_PROCESS	253	1.02779	0.35248	0.693103
GOBP_RESPONSE_TO_CHEMOKINE	36	1.02771	0.406897	0.692887
GOBP_ASPARTATE_FAMILY_AMINO_ACID_METABOLIC_PROCESS	37	1.02701	0.376417	0.694553
GOBP_SERINE_FAMILY_AMINO_ACID_METABOLIC_PROCESS	32	1.02589	0.414938	0.697431
HP_POLYHYDRAMNIOS	210	1.02587	0.360434	0.697056
HP_PATENT_DUCTUS_ARTERIOSUS	290	1.0257	0.362162	0.697095
GOCC_SYNAPTIC_VESICLE_MEMBRANE	105	1.02555	0.403756	0.697109
GOMF_PHOSPHATIDYLINOSITOL_BISPHOSPHATE_BINDING	87	1.02535	0.405797	0.697277
HP_B_LYMPHOCYTOPENIA	27	1.02504	0.423963	0.697752
GOBP_POSITIVE_REGULATION_OF_MRNA_METABOLIC_PROCESS	127	1.0249	0.4	0.697739
GOCC_SAGA_TYPE_COMPLEX	37	1.0249	0.4	0.697301
HP_ABNORMAL_5TH_FINGER_MORPHOLOGY	404	1.02469	0.345912	0.697464
GOBP_NEGATIVE_REGULATION_OF_ESTABLISHMENT_OF_PROTEIN_LOCALIZATION	105	1.02466	0.422604	0.697087
GOMF_DEUBIQUITINASE_ACTIVITY	91	1.02432	0.38051	0.697683
HP_TUBULOINTERSTITIAL_NEPHRITIS	19	1.02409	0.432372	0.697935
HP_SEVERE_INFECTION	25	1.02404	0.433476	0.697646
GOBP_CELLULAR_RESPONSE_TO_LIPOPROTEIN_PARTICLE_STIMULUS	23	1.02349	0.416667	0.698824
GOBP_NEGATIVE_REGULATION_OF_ION_TRANSMEMBRANE_TRANSPORT	78	1.02343	0.406667	0.698566
HP_AKINESIA	33	1.02337	0.395881	0.698295
HP_GENERALIZED_HYPOPIGMENTATION_OF_HAIR	34	1.0229	0.38427	0.699261
HP_SLOWLY_PROGRESSIVE	145	1.02275	0.389294	0.699303
GOMF_CYTOKINE_RECEPTOR_ACTIVITY	48	1.02264	0.39821	0.699174
GOBP_REGULATION_OF_DOUBLE_STRAND_BREAK_REPAIR_VIA_NONHOMOLOGOUS_END_JOINING	29	1.02234	0.410431	0.699652
GOBP_POSITIVE_REGULATION_OF_HISTONE_METHYLATION	47	1.02208	0.383747	0.700021
HP_YOUNG_ADULT_ONSET	62	1.02194	0.414286	0.699988
HP_EASY_FATIGABILITY	74	1.02156	0.4125	0.700689
HP_LARGE_BASAL_GANGLIA	52	1.02145	0.405765	0.700587
GOBP_SPHINGOLIPID_MEDIATED_SIGNALING_PATHWAY	16	1.02136	0.454361	0.700413
GOBP_REGULATION_OF_CD4_POSITIVE_ALPHA_BETA_T_CELL_DIFFERENTIATION	33	1.02053	0.423341	0.702449
HP_ABNORMAL_BREATH_SOUND	79	1.02052	0.400922	0.702022
HP_ARRHINENCEPHALY	28	1.02037	0.413717	0.702028
HP_NEPHROTIC_SYNDROME	113	1.02036	0.402685	0.701639
HP_ABNORMAL_URETER_MORPHOLOGY	125	1.02019	0.380597	0.70169
GOBP_POSITIVE_REGULATION_OF_PROTEIN_MODIFICATION_BY_SMALL_PROTEIN_CONJUGATION_OR_REMOVAL	123	1.02014	0.387654	0.701392
HP_WRITER_S_CRAMP	16	1.01978	0.467532	0.702106
GOBP_POSITIVE_REGULATION_OF_BIOMINERALIZATION	41	1.01975	0.425764	0.701764
HP_ABNORMAL_FINGERTIP_MORPHOLOGY	112	1.01957	0.412442	0.701848
GOBP_REGULATION_OF_NEUROTRANSMITTER_TRANSPORT	89	1.01902	0.403553	0.703101
GOBP_PEPTIDYL_LYSINE_METHYLATION	135	1.01883	0.378049	0.703297
GOBP_REGULATION_OF_ACTIN_FILAMENT_BASED_MOVEMENT	27	1.01848	0.403548	0.703918
GOBP_PROTEIN_INSERTION_INTO_MEMBRANE	60	1.01815	0.406467	0.70444
GOBP_NEGATIVE_REGULATION_OF_EXOCYTOSIS	24	1.01791	0.421166	0.704712
HP_IMPAIRED_PROPRIOCEPTION	106	1.0179	0.397129	0.704316
HP_ABNORMALITY_OF_MOUTH_SIZE	378	1.01779	0.382271	0.704189
GOBP_TYPE_2_IMMUNE_RESPONSE	21	1.0176	0.421053	0.70432
HP_RECURRENT_VIRAL_INFECTIONS	49	1.0175	0.401806	0.704174
GOBP_POSITIVE_REGULATION_OF_CILIUM_ASSEMBLY	25	1.01725	0.427938	0.704484
GOBP_NUCLEOLUS_ORGANIZATION	18	1.01658	0.432489	0.705997
GOBP_REGULATION_OF_MRNA_3_END_PROCESSING	22	1.01658	0.429806	0.705572
HP_TYPE_II_LISSENCEPHALY	15	1.01629	0.432967	0.706003
HP_DEEP_PALMAR_CREASE	27	1.01612	0.427332	0.706057
GOBP_NUCLEAR_MEMBRANE_ORGANIZATION	41	1.01606	0.401345	0.705813
GOBP_CATECHOL_CONTAINING_COMPOUND_BIOSYNTHETIC_PROCESS	17	1.01591	0.420833	0.705837
GOBP_GOLGI_ORGANIZATION	145	1.01551	0.423168	0.7066
GOBP_CELL_MIGRATION_INVOLVED_IN_HEART_DEVELOPMENT	17	1.01523	0.433628	0.706989
GOBP_VESICLE_CYTOSKELETAL_TRAFFICKING	64	1.01517	0.405213	0.706735
GOBP_REGULATION_OF_PEPTIDYL_LYSINE_ACETYLATION	73	1.01431	0.426991	0.70884
GOBP_GLYCOSYLATION	221	1.01409	0.410811	0.709103
GOBP_CHROMATIN_REMODELING	316	1.01388	0.39433	0.709292
GOBP_RNA_CAPPING	20	1.01356	0.433404	0.709834
GOBP_FOREBRAIN_REGIONALIZATION	16	1.0134	0.441667	0.709874
GOBP_NEGATIVE_REGULATION_OF_DNA_BINDING	47	1.01311	0.421053	0.710281
GOCC_CELL_CORTEX_REGION	32	1.01288	0.431151	0.710532
HP_BROAD_FINGER	154	1.0128	0.394089	0.710313
GOCC_MLL1_2_COMPLEX	32	1.0127	0.447964	0.710161
GOBP_REGULATION_OF_CARDIAC_MUSCLE_CONTRACTION_BY_REGULATION_OF_THE_RELEASE_OF_SEQUESTERED_CALCIUM_ION	18	1.0126	0.44098	0.71004
HP_PROMINENT_DIGIT_PAD	80	1.01236	0.414414	0.710326
HP_URINARY_URGENCY	41	1.01151	0.417582	0.712452
GOBP_CENTROSOME_DUPLICATION	71	1.01062	0.438095	0.714606
GOBP_CELL_REDOX_HOMEOSTASIS	38	1.01031	0.432548	0.715035
HP_PULMONARY_HYPOPLASIA	104	1.01029	0.404255	0.714682
GOBP_POST_TRANSCRIPTIONAL_REGULATION_OF_GENE_EXPRESSION	480	1.01005	0.424615	0.714958
GOBP_NEGATIVE_REGULATION_OF_ACTIN_FILAMENT_BUNDLE_ASSEMBLY	26	1.00952	0.44186	0.716141
GOBP_REGULATION_OF_MRNA_CATABOLIC_PROCESS	165	1.0095	0.404255	0.715794
HP_WIDELY_SPACED_TEETH	95	1.00946	0.421687	0.715465
GOBP_POSITIVE_REGULATION_OF_CATABOLIC_PROCESS	458	1.00921	0.377907	0.715774
GOMF_PHOSPHATIDYLINOSITOL_3_4_5_TRISPHOSPHATE_BINDING	34	1.00918	0.446556	0.715423
GOMF_UBIQUITIN_LIKE_PROTEIN_TRANSFERASE_ACTIVITY	392	1.00917	0.415929	0.715034
HP_ABNORMAL_CIRCULATING_SERINE_FAMILY_AMINO_ACID_CONCENTRATION	24	1.00916	0.442516	0.714645
GOBP_BENZENE_CONTAINING_COMPOUND_METABOLIC_PROCESS	16	1.0089	0.465753	0.714975
HP_DEVIATION_OF_TOES	169	1.0088	0.4225	0.714863
GOBP_RNA_DECAPPING	17	1.00854	0.449485	0.715241
HP_ABNORMAL_CIRCULATING_GONADOTROPIN_CONCENTRATION	64	1.00843	0.420048	0.715133
HP_ACUTE_LEUKEMIA	98	1.00839	0.444196	0.714828
HP_APLASIA_HYPOPLASIA_OF_THE_OPTIC_NERVE	78	1.0083	0.423888	0.714653
GOMF_PROLINE_RICH_REGION_BINDING	17	1.00825	0.4375	0.714389
GOMF_L_AMINO_ACID_TRANSMEMBRANE_TRANSPORTER_ACTIVITY	50	1.00775	0.457965	0.715464
GOMF_G_PROTEIN_ACTIVITY	36	1.00745	0.418391	0.71593
HP_GENERALIZED_MUSCLE_WEAKNESS	106	1.00741	0.414118	0.715608
GOMF_ACYLTRANSFERASE_ACTIVITY	198	1.00698	0.437653	0.716486
HP_DROWSINESS	27	1.0068	0.445161	0.716579
GOCC_INTRINSIC_COMPONENT_OF_ENDOPLASMIC_RETICULUM_MEMBRANE	146	1.00622	0.423377	0.717867
HP_HYPOREFLEXIA	327	1.00612	0.427673	0.717749
HP_ALBINISM	15	1.00611	0.457471	0.71733
GOMF_NUCLEOSIDE_TRIPHOSPHATASE_REGULATOR_ACTIVITY	434	1.00581	0.438066	0.717778
GOBP_REGULATION_OF_DNA_STRAND_ELONGATION	17	1.00577	0.467078	0.717481
GOBP_NEGATIVE_REGULATION_OF_OSSIFICATION	26	1.00565	0.454545	0.717441
HP_ABNORMALITY_OF_THE_INTRINSIC_PATHWAY	31	1.00553	0.45614	0.717342
GOBP_NEGATIVE_REGULATION_OF_OXIDATIVE_STRESS_INDUCED_CELL_DEATH	40	1.00535	0.425428	0.717463
GOMF_HEXOSYLTRANSFERASE_ACTIVITY	158	1.00524	0.425316	0.717356
GOMF_SOLUTE_PROTON_SYMPORTER_ACTIVITY	21	1.00512	0.44586	0.717263
GOBP_KERATAN_SULFATE_METABOLIC_PROCESS	16	1.00484	0.449664	0.717671
GOBP_MULTICELLULAR_ORGANISMAL_RESPONSE_TO_STRESS	63	1.00483	0.408551	0.717257
HP_CENTRAL_NERVOUS_SYSTEM_CYST	164	1.00479	0.458647	0.716957
GOMF_WIDE_PORE_CHANNEL_ACTIVITY	17	1.00478	0.426124	0.716565
GOBP_REGULATION_OF_GLUCONEOGENESIS	44	1.00452	0.445396	0.71693
HP_APLASIA_HYPOPLASIA_OF_THE_CEREBELLAR_VERMIS	241	1.004	0.466321	0.71807
HP_ABSENT_SPEECH	315	1.00332	0.421512	0.719619
GOMF_PROTEIN_CARRIER_CHAPERONE	26	1.0033	0.45671	0.71926
GOBP_SNO_S_RNA_METABOLIC_PROCESS	17	1.00325	0.454148	0.718977
HP_LYMPHOMA	85	1.00318	0.444695	0.718758
GOBP_MONOAMINE_TRANSPORT	57	1.00304	0.457746	0.718751
GOBP_POSITIVE_REGULATION_OF_OSTEOCLAST_DIFFERENTIATION	15	1.00294	0.446154	0.718618
HP_RECURRENT_PAROXYSMAL_HEADACHE	18	1.00292	0.449339	0.718259
GOBP_DNA_DEALKYLATION	25	1.00291	0.452026	0.717853
GOBP_NEGATIVE_REGULATION_OF_INFLAMMATORY_RESPONSE_TO_ANTIGENIC_STIMULUS	19	1.00247	0.461707	0.718752
GOBP_REGULATION_OF_PROTEOLYSIS_INVOLVED_IN_PROTEIN_CATABOLIC_PROCESS	208	1.00228	0.419437	0.718849
GOBP_POSITIVE_REGULATION_OF_GTPASE_ACTIVITY	215	1.00191	0.434211	0.719586
GOMF_DYNEIN_COMPLEX_BINDING	19	1.00167	0.457859	0.71991
HP_ECTOPIC_KIDNEY	67	1.0015	0.449412	0.719972
GOBP_POSITIVE_REGULATION_OF_LIPID_STORAGE	17	1.0015	0.44519	0.719572
HP_ABNORMAL_TONGUE_MORPHOLOGY	267	1.00128	0.430809	0.719787
HP_APLASIA_HYPOPLASIA_OF_THE_THUMB	122	1.00124	0.442822	0.719481
GOBP_ATTACHMENT_OF_SPINDLE_MICROTUBULES_TO_KINETOCHORE	43	1.0012	0.432692	0.719148
HP_TOE_CLINODACTYLY	100	1.00115	0.438515	0.718877
HP_FUNCTIONAL_ABNORMALITY_OF_THE_MIDDLE_EAR	357	1.00108	0.417417	0.718652
HP_CLEFT_SOFT_PALATE	164	1.00094	0.455224	0.718647
HP_MILD_GLOBAL_DEVELOPMENTAL_DELAY	55	1.00092	0.483796	0.718279
HP_HYPOTHERMIA	27	1.00092	0.451754	0.71787
HP_HYPOPLASTIC_TOENAILS	63	1.00092	0.454545	0.717453
HP_GLIOSIS	85	1.00086	0.437642	0.717195
GOBP_REGULATION_OF_ORGANELLE_ASSEMBLY	210	1.00078	0.431525	0.71703
HP_POLYMICROGYRIA	248	1.00056	0.440318	0.717286
GOBP_RESPONSE_TO_LEUKEMIA_INHIBITORY_FACTOR	82	1.00015	0.449173	0.718058
GOMF_HYDROLASE_ACTIVITY_HYDROLYZING_N_GLYCOSYL_COMPOUNDS	26	1.00009	0.448661	0.717828
HP_ABNORMAL_LDL_CHOLESTEROL_CONCENTRATION	33	0.999999	0.436242	0.717666
GOBP_POSITIVE_REGULATION_OF_MUSCLE_CONTRACTION	37	0.999701	0.434483	0.718126
HP_DELAYED_ABILITY_TO_WALK	188	0.999638	0.455696	0.717917
GOBP_HISTONE_DEUBIQUITINATION	44	0.999005	0.434579	0.719354
GOBP_SODIUM_ION_TRANSMEMBRANE_TRANSPORT	124	0.998984	0.425258	0.719001
HP_ABNORMALITY_OF_DENTAL_MORPHOLOGY	255	0.998825	0.44357	0.719039
GOBP_MRNA_CLEAVAGE	19	0.998534	0.448578	0.719494
GOBP_CELLULAR_AMINO_ACID_METABOLIC_PROCESS	231	0.997551	0.463476	0.721983
GOMF_POSTSYNAPTIC_NEUROTRANSMITTER_RECEPTOR_ACTIVITY	54	0.99742	0.437358	0.721963
GOBP_OOCYTE_DIFFERENTIATION	46	0.997235	0.444934	0.722109
HP_SELECTIVE_TOOTH_AGENESIS	32	0.997098	0.429806	0.722104
HP_BRISK_REFLEXES	53	0.996965	0.438799	0.722062
HP_CENTRAL_APNEA	30	0.996322	0.45	0.723495
HP_SHORT_NOSE	265	0.996298	0.460055	0.723133
HP_ABNORMAL_CIRCULATING_CARBOXYLIC_ACID_CONCENTRATION	197	0.996222	0.439353	0.722955
GOBP_PROTEIN_ACETYLATION	210	0.996069	0.436692	0.723013
GOBP_NEGATIVE_REGULATION_OF_JNK_CASCADE	33	0.995756	0.458613	0.723528
GOCC_SWI_SNF_COMPLEX	29	0.995137	0.491726	0.724938
GOBP_NEGATIVE_REGULATION_OF_ORGANIC_ACID_TRANSPORT	17	0.995009	0.464115	0.724884
GOBP_REGULATION_OF_CENTROSOME_CYCLE	52	0.994918	0.473333	0.724724
GOBP_RNA_EXPORT_FROM_NUCLEUS	81	0.994707	0.461207	0.724944
GOBP_POSITIVE_REGULATION_OF_PROTEOLYSIS_INVOLVED_IN_PROTEIN_CATABOLIC_PROCESS	124	0.994651	0.447115	0.724701
GOBP_NEGATIVE_REGULATION_OF_INTERLEUKIN_2_PRODUCTION	20	0.994505	0.473233	0.724705
HP_LIMB_TREMOR	15	0.994472	0.455319	0.724387
GOBP_PHOSPHOLIPID_METABOLIC_PROCESS	325	0.994167	0.459701	0.724837
GOBP_REGULATION_OF_PRESYNAPSE_ORGANIZATION	29	0.994154	0.461025	0.724467
GOBP_HISTONE_H4_ACETYLATION	71	0.994103	0.455357	0.724205
GOBP_PEPTIDYL_LYSINE_TRIMETHYLATION	51	0.993976	0.447796	0.724159
GOMF_LRR_DOMAIN_BINDING	15	0.993932	0.46063	0.723875
GOBP_MICROTUBULE_NUCLEATION	38	0.993717	0.467416	0.7241
HP_SOMATIC_MUTATION	155	0.993696	0.454327	0.723746
GOBP_AORTA_MORPHOGENESIS	31	0.99346	0.453947	0.724004
HP_PLAGIOCEPHALY	109	0.99324	0.445293	0.724256
GOBP_POSTSYNAPTIC_SIGNAL_TRANSDUCTION	32	0.993217	0.482533	0.723913
HP_SHORT_LONG_BONE	221	0.99321	0.458667	0.723521
HP_APLASIA_HYPOPLASIA_OF_THE_NAILS	209	0.993049	0.452442	0.723589
GOBP_REGULATION_OF_VASOCONSTRICTION	39	0.992639	0.466216	0.724377
GOMF_PHOSPHOTRANSFERASE_ACTIVITY_FOR_OTHER_SUBSTITUTED_PHOSPHATE_GROUPS	22	0.992555	0.458239	0.72421
GOMF_LIGASE_ACTIVITY_FORMING_CARBON_NITROGEN_BONDS	44	0.992112	0.496403	0.725114
GOBP_CELLULAR_MODIFIED_AMINO_ACID_METABOLIC_PROCESS	137	0.992022	0.456674	0.724957
GOCC_MEMBRANE_COAT	86	0.991909	0.442308	0.724892
GOBP_POSITIVE_REGULATION_OF_TRANSFORMING_GROWTH_FACTOR_BETA_PRODUCTION	16	0.99137	0.471698	0.725992
GOBP_FC_GAMMA_RECEPTOR_SIGNALING_PATHWAY	22	0.991053	0.47205	0.726495
HP_ABNORMAL_CNS_MYELINATION	294	0.990954	0.477401	0.726371
HP_FETAL_ANOMALY	420	0.990697	0.492711	0.726679
GOBP_CELLULAR_RESPONSE_TO_CHEMICAL_STRESS	281	0.990314	0.479339	0.727367
GOCC_SARCOLEMMA	111	0.990135	0.464198	0.727466
GOBP_NEURON_DEATH_IN_RESPONSE_TO_OXIDATIVE_STRESS	26	0.990015	0.463736	0.727398
HP_FINGER_SYNDACTYLY	169	0.989803	0.468421	0.727624
HP_TREMOR	496	0.989653	0.479751	0.727665
HP_PULMONARY_INSUFFICIENCY	19	0.98955	0.451247	0.727565
HP_BIFID_UVULA	131	0.98913	0.476071	0.728385
GOBP_BICARBONATE_TRANSPORT	17	0.989105	0.486957	0.728038
HP_CONGENITAL_NYSTAGMUS	66	0.9891	0.491841	0.72764
GOCC_SAGA_COMPLEX	23	0.989065	0.47216	0.72732
HP_HYPEREXTENSIBILITY_OF_THE_FINGER_JOINTS	20	0.989004	0.470726	0.727083
GOBP_NEGATIVE_REGULATION_OF_STEM_CELL_DIFFERENTIATION	25	0.988878	0.442438	0.727037
HP_BROAD_PHILTRUM	39	0.988714	0.46	0.727074
GOBP_CATECHOLAMINE_SECRETION	43	0.988674	0.468683	0.726777
HP_INCREASED_CSF_LACTATE	82	0.988492	0.48	0.726906
HP_MESOAXIAL_POLYDACTYLY	17	0.988462	0.475687	0.726589
HP_ABNORMAL_PELVIS_BONE_MORPHOLOGY	22	0.98829	0.444444	0.726695
HP_ABNORMAL_T_CELL_MORPHOLOGY	52	0.988157	0.460094	0.726666
HP_SOLITARY_MEDIAN_MAXILLARY_CENTRAL_INCISOR	20	0.988151	0.478355	0.726272
GOBP_RENAL_TUBULE_DEVELOPMENT	80	0.987821	0.472422	0.726816
HP_ABNORMAL_CIRCULATING_GLYCINE_CONCENTRATION	21	0.987511	0.47619	0.727347
HP_FETAL_NECK_ANOMALY	90	0.987299	0.484412	0.727547
HP_ARACHNOID_HEMANGIOMATOSIS	16	0.986985	0.48643	0.728092
GOBP_REGULATION_OF_CHROMATIN_ORGANIZATION	41	0.986936	0.465909	0.727827
GOBP_MRNA_CATABOLIC_PROCESS	222	0.986908	0.483029	0.727496
GOBP_GAMMA_AMINOBUTYRIC_ACID_SIGNALING_PATHWAY	23	0.986691	0.466951	0.727706
GOBP_UNSATURATED_FATTY_ACID_BIOSYNTHETIC_PROCESS	35	0.986637	0.456621	0.727451
GOBP_RESPONSE_TO_CARBOHYDRATE	171	0.986504	0.475949	0.727444
GOMF_HYDROLASE_ACTIVITY_ACTING_ON_CARBON_NITROGEN_BUT_NOT_PEPTIDE_BONDS	94	0.986309	0.485194	0.727608
HP_PROGRESSIVE	244	0.986308	0.478495	0.727201
GOBP_OLFACTORY_LOBE_DEVELOPMENT	31	0.986273	0.476496	0.726892
GOMF_ISOPRENOID_BINDING	15	0.985998	0.435518	0.727327
GOBP_ERAD_PATHWAY	102	0.985731	0.475177	0.727688
HP_CNS_HYPOMYELINATION	82	0.985656	0.465116	0.727504
GOBP_NEGATIVE_REGULATION_OF_DOUBLE_STRAND_BREAK_REPAIR_VIA_HOMOLOGOUS_RECOMBINATION	17	0.985394	0.471092	0.727865
GOBP_NEGATIVE_REGULATION_OF_G_PROTEIN_COUPLED_RECEPTOR_SIGNALING_PATHWAY	38	0.984002	0.465011	0.731543
HP_LOSS_OF_CONSCIOUSNESS	21	0.983918	0.479212	0.731386
GOMF_S_ADENOSYL_L_METHIONINE_BINDING	18	0.983494	0.476386	0.732268
GOBP_INTERLEUKIN_4_PRODUCTION	18	0.983263	0.489412	0.732556
GOMF_ACTIVE_ION_TRANSMEMBRANE_TRANSPORTER_ACTIVITY	196	0.983255	0.476562	0.732172
HP_HYPERINTENSITY_OF_CEREBRAL_WHITE_MATTER_ON_MRI	49	0.983173	0.461717	0.731999
HP_HYPERACTIVITY	488	0.982787	0.523179	0.73272
GOBP_REGULATORY_T_CELL_DIFFERENTIATION	24	0.982714	0.484849	0.732525
GOBP_RNA_LOCALIZATION	189	0.982678	0.487245	0.732218
GOMF_INTRAMOLECULAR_TRANSFERASE_ACTIVITY	27	0.981527	0.461538	0.735155
HP_ACCESSORY_SPLEEN	31	0.981312	0.47216	0.735358
GOBP_LONG_CHAIN_FATTY_ACYL_COA_BIOSYNTHETIC_PROCESS	17	0.981152	0.507726	0.735429
HP_FUNCTIONAL_ABNORMALITY_OF_MALE_INTERNAL_GENITALIA	180	0.980971	0.511628	0.735562
HP_CORNEAL_OPACITY	219	0.980909	0.508108	0.735349
GOCC_MALE_GERM_CELL_NUCLEUS	39	0.980568	0.475862	0.735964
GOBP_REGULATION_OF_ESTABLISHMENT_OR_MAINTENANCE_OF_CELL_POLARITY	25	0.980337	0.458774	0.736213
GOBP_ALPHA_AMINO_ACID_METABOLIC_PROCESS	156	0.980325	0.508816	0.735838
HP_ABNORMAL_ARACHNOID_MATER_MORPHOLOGY	35	0.97938	0.480549	0.738212
GOBP_NEGATIVE_REGULATION_OF_CELL_MATRIX_ADHESION	29	0.979376	0.492375	0.737816
GOBP_ACUTE_INFLAMMATORY_RESPONSE	52	0.978862	0.469484	0.73891
HP_AREFLEXIA_OF_LOWER_LIMBS	49	0.978679	0.496659	0.73903
HP_DEVIATION_OF_THE_HAND_OR_OF_FINGERS_OF_THE_HAND	403	0.978678	0.502874	0.738625
HP_ABNORMALITY_OF_CORNEAL_SIZE	155	0.978146	0.515625	0.739803
HP_INCOMITANT_STRABISMUS	68	0.978037	0.482838	0.739708
GOBP_POSTSYNAPTIC_SPECIALIZATION_ASSEMBLY	19	0.977893	0.50324	0.739717
GOMF_HYDROLASE_ACTIVITY_ACTING_ON_CARBON_NITROGEN_BUT_NOT_PEPTIDE_BONDS_IN_LINEAR_AMIDES	57	0.97786	0.490991	0.739394
GOBP_UBIQUITIN_DEPENDENT_ERAD_PATHWAY	78	0.977737	0.486747	0.739353
GOMF_O_ACYLTRANSFERASE_ACTIVITY	43	0.977668	0.490566	0.739158
HP_PANCREATIC_FIBROSIS	21	0.977547	0.491803	0.739122
GOBP_MICROVILLUS_ASSEMBLY	20	0.97727	0.49453	0.739492
GOBP_INTESTINAL_ABSORPTION	23	0.977057	0.46712	0.739718
GOBP_REGULATION_OF_MITOCHONDRIAL_TRANSLATION	25	0.976527	0.478814	0.740878
GOBP_REGULATION_OF_PLATELET_AGGREGATION	18	0.976457	0.478632	0.74068
GOCC_PML_BODY	97	0.976454	0.501149	0.740277
GOBP_HISTONE_MRNA_CATABOLIC_PROCESS	15	0.976449	0.488978	0.739892
GOBP_DNA_METHYLATION_OR_DEMETHYLATION	75	0.976426	0.509346	0.739551
HP_CEREBRAL_VISUAL_IMPAIRMENT	205	0.976088	0.516209	0.740124
GOMF_HSP90_PROTEIN_BINDING	37	0.975905	0.453587	0.740225
GOBP_NEGATIVE_REGULATION_OF_TUMOR_NECROSIS_FACTOR_MEDIATED_SIGNALING_PATHWAY	18	0.975769	0.492027	0.740215
GOBP_RESPONSE_TO_AMINE	37	0.975698	0.497817	0.74002
GOBP_GLUTATHIONE_METABOLIC_PROCESS	41	0.975658	0.494505	0.739729
HP_ABNORMALITY_OF_THE_FETAL_CARDIOVASCULAR_SYSTEM	27	0.975364	0.484444	0.740185
GOBP_MALE_MEIOSIS_I	20	0.975171	0.472505	0.740328
HP_INABILITY_TO_WALK	250	0.975153	0.519894	0.739976
HP_ABNORMAL_CIRCULATING_ANDROGEN_LEVEL	59	0.974887	0.498876	0.740345
GOBP_NEGATIVE_REGULATION_OF_DNA_REPAIR	32	0.974556	0.479167	0.740908
GOCC_NUCLEAR_SPECK	392	0.974324	0.540984	0.741127
HP_MEDIAN_CLEFT_LIP	35	0.974193	0.494457	0.741095
HP_AMELOGENESIS_IMPERFECTA	18	0.973658	0.48307	0.742242
HP_ABNORMAL_TOENAIL_MORPHOLOGY	136	0.973399	0.511335	0.74259
GOBP_SINGLE_FERTILIZATION	84	0.97294	0.474874	0.743521
HP_AMINOACIDURIA	94	0.972799	0.485222	0.743532
HP_ABNORMAL_3RD_FINGER_MORPHOLOGY	18	0.972791	0.477477	0.74315
GOBP_DICARBOXYLIC_ACID_TRANSPORT	70	0.97277	0.482838	0.742799
GOBP_SYNAPTIC_VESICLE_CYTOSKELETAL_TRANSPORT	19	0.972756	0.45283	0.742432
GOBP_CALCIUM_ION_HOMEOSTASIS	212	0.972731	0.543814	0.742104
GOBP_ALCOHOL_CATABOLIC_PROCESS	40	0.972435	0.476959	0.742595
HP_APLASTIC_HYPOPLASTIC_TOENAIL	94	0.972384	0.496222	0.742336
GOBP_REGULATION_OF_TOLL_LIKE_RECEPTOR_SIGNALING_PATHWAY	49	0.972267	0.502222	0.742289
HP_ABNORMALITY_OF_THE_URETHRA	380	0.972178	0.575581	0.742134
HP_DIFFICULTY_STANDING	19	0.971728	0.510917	0.743047
HP_NARROW_FOREHEAD	129	0.971579	0.538071	0.743084
HP_GONADAL_NEOPLASM	86	0.971563	0.463869	0.742725
GOMF_GENERAL_TRANSCRIPTION_INITIATION_FACTOR_BINDING	51	0.97152	0.5	0.74245
HP_ABNORMAL_DURA_MATER_MORPHOLOGY	20	0.971494	0.485961	0.742126
GOBP_MONOCYTE_CHEMOTAXIS	20	0.97134	0.469565	0.742188
GOBP_RESPONSE_TO_ALCOHOL	184	0.970688	0.515306	0.743647
GOBP_NUCLEOTIDE_BINDING_DOMAIN_LEUCINE_RICH_REPEAT_CONTAINING_RECEPTOR_SIGNALING_PATHWAY	22	0.970653	0.502336	0.743346
HP_ABNORMAL_CORNEAL_EPITHELIUM_MORPHOLOGY	78	0.970483	0.519274	0.74345
HP_IMPAIRED_VIBRATORY_SENSATION	88	0.970433	0.479167	0.743196
GOBP_REGULATION_OF_T_CELL_RECEPTOR_SIGNALING_PATHWAY	30	0.970335	0.478448	0.743067
GOBP_POSITIVE_REGULATION_OF_SODIUM_ION_TRANSPORT	29	0.97017	0.47836	0.743142
HP_DEVELOPMENTAL_GLAUCOMA	60	0.969775	0.502283	0.743865
GOBP_T_HELPER_1_TYPE_IMMUNE_RESPONSE	25	0.969633	0.503254	0.743897
GOBP_MONOUBIQUITINATED_PROTEIN_DEUBIQUITINATION	34	0.96961	0.489407	0.743566
HP_VELOPHARYNGEAL_INSUFFICIENCY	22	0.969597	0.481818	0.743209
GOBP_REGULATION_OF_ATTACHMENT_OF_SPINDLE_MICROTUBULES_TO_KINETOCHORE	18	0.969231	0.498915	0.743851
HP_KERATITIS	59	0.968891	0.497674	0.744458
HP_BROAD_FOREHEAD	154	0.968672	0.539642	0.744694
HP_ABNORMAL_CIRCULATING_DICARBOXYLIC_ACID_CONCENTRATION	97	0.968624	0.535377	0.744433
HP_FINGER_CLINODACTYLY	329	0.96831	0.563536	0.744957
GOBP_REGULATION_OF_PHOSPHOPROTEIN_PHOSPHATASE_ACTIVITY	47	0.968048	0.510251	0.74533
HP_DECREASED_CIRCULATING_TOTAL_IGM	30	0.967905	0.513575	0.745336
HP_URINARY_BLADDER_SPHINCTER_DYSFUNCTION	29	0.967657	0.517778	0.745627
GOCC_SNARE_COMPLEX	45	0.96675	0.503185	0.747813
HP_FATTY_REPLACEMENT_OF_SKELETAL_MUSCLE	18	0.966543	0.498911	0.747999
GOBP_POSITIVE_REGULATION_OF_RESPONSE_TO_ENDOPLASMIC_RETICULUM_STRESS	31	0.966372	0.505568	0.748075
HP_MOTOR_SEIZURE	334	0.966252	0.544643	0.748018
HP_MICROCORNEA	117	0.965981	0.514706	0.748424
HP_THICK_VERMILION_BORDER	249	0.965583	0.546703	0.7492
HP_OROMOTOR_APRAXIA	22	0.965558	0.502165	0.748879
HP_GLIOBLASTOMA_MULTIFORME	22	0.965551	0.490486	0.748499
GOCC_TRANSPORT_VESICLE	364	0.96532	0.582857	0.748749
GOBP_PROTEIN_LOCALIZATION_TO_NUCLEOLUS	18	0.964733	0.491453	0.750039
GOBP_MORPHOGENESIS_OF_AN_EPITHELIAL_FOLD	17	0.964435	0.510022	0.750509
HP_APLASIA_HYPOPLASIA_AFFECTING_THE_FUNDUS	112	0.964305	0.53012	0.750484
GOMF_ACTIN_MONOMER_BINDING	25	0.964252	0.503297	0.75023
HP_APLASIA_HYPOPLASIA_OF_THE_PHALANGES_OF_THE_THUMB	36	0.964058	0.512821	0.750403
GOBP_EMBRYONIC_HINDLIMB_MORPHOGENESIS	24	0.964056	0.519016	0.75001
GOCC_INCLUSION_BODY	69	0.963965	0.517162	0.749874
GOBP_IMMUNE_RESPONSE_REGULATING_CELL_SURFACE_RECEPTOR_SIGNALING_PATHWAY_INVOLVED_IN_PHAGOCYTOSIS	21	0.963882	0.51087	0.749709
GOBP_FATTY_ACID_METABOLIC_PROCESS	282	0.963788	0.591667	0.749588
HP_DYSMETRIC_SACCADES	15	0.963316	0.507431	0.750531
GOBP_POSITIVE_REGULATION_OF_VASCULAR_ASSOCIATED_SMOOTH_MUSCLE_CELL_PROLIFERATION	30	0.963169	0.512249	0.750577
HP_SPASTIC_GAIT	66	0.962886	0.530752	0.750968
GOBP_NEGATIVE_REGULATION_OF_PHOSPHATASE_ACTIVITY	31	0.962653	0.513158	0.751254
GOBP_NEGATIVE_REGULATION_OF_ION_TRANSPORT	110	0.962537	0.526055	0.751178
GOBP_ACTIVATION_OF_PROTEIN_KINASE_ACTIVITY	110	0.96233	0.56658	0.751375
GOBP_BLASTODERM_SEGMENTATION	15	0.96222	0.506494	0.751295
GOBP_TRANSFORMING_GROWTH_FACTOR_BETA_PRODUCTION	32	0.961711	0.519101	0.752329
HP_SPORADIC	84	0.961602	0.534722	0.752248
HP_HYPOPIGMENTED_SKIN_PATCHES	101	0.961345	0.555825	0.752563
GOBP_WATER_HOMEOSTASIS	38	0.96127	0.515991	0.752379
HP_APLASIA_HYPOPLASIA_OF_THE_EARLOBES	47	0.960803	0.495516	0.753274
GOBP_VESICLE_BUDDING_FROM_MEMBRANE	76	0.960255	0.506234	0.754459
HP_EPISODIC_PAIN	35	0.960039	0.513216	0.754675
GOBP_REGULATION_OF_INTRINSIC_APOPTOTIC_SIGNALING_PATHWAY_IN_RESPONSE_TO_DNA_DAMAGE	37	0.960005	0.5	0.754379
HP_ABNORMALITY_OF_IMMUNE_SERUM_PROTEIN_PHYSIOLOGY	21	0.959555	0.529284	0.755302
HP_WEAKNESS_OF_MUSCLES_OF_RESPIRATION	86	0.959548	0.53717	0.754927
HP_ABNORMALITY_OF_THE_FRONTAL_HAIRLINE	164	0.959469	0.550239	0.75476
HP_DECREASED_CIRCULATING_IGG_LEVEL	46	0.95921	0.489362	0.755117
HP_APLASIA_HYPOPLASIA_OF_METATARSAL_BONES	53	0.958944	0.532731	0.755489
GOBP_REGULATION_OF_FATTY_ACID_TRANSPORT	18	0.958896	0.504274	0.755221
HP_AORTIC_ARCH_ANEURYSM	36	0.958888	0.510345	0.754846
GOBP_RESPONSE_TO_TOPOLOGICALLY_INCORRECT_PROTEIN	149	0.958549	0.590361	0.755422
HP_CEREBRAL_HYPOPLASIA	44	0.95777	0.534884	0.75726
GOBP_CELLULAR_TRANSITION_METAL_ION_HOMEOSTASIS	83	0.957692	0.544843	0.757098
GOBP_FC_RECEPTOR_MEDIATED_STIMULATORY_SIGNALING_PATHWAY	27	0.957113	0.539326	0.758349
HP_LIPOMA	20	0.956867	0.503297	0.758676
HP_ABNORMAL_EYELID_PHYSIOLOGY	35	0.956702	0.529158	0.758744
HP_HYPOALBUMINEMIA	80	0.956523	0.547445	0.758856
HP_ABNORMAL_GRANULOCYTE_COUNT	193	0.95625	0.57672	0.759197
GOCC_GTPASE_COMPLEX	31	0.956237	0.517544	0.758836
HP_ORAL_ULCER	29	0.956232	0.5181	0.758457
GOBP_SKELETAL_MUSCLE_TISSUE_REGENERATION	30	0.95608	0.511416	0.758513
GOMF_ALCOHOL_BINDING	66	0.95602	0.535802	0.758287
GOCC_ATPASE_COMPLEX	93	0.955842	0.562791	0.758391
HP_HYPERGONADOTROPIC_HYPOGONADISM	47	0.955469	0.520286	0.759092
GOBP_REGULATION_OF_PROTON_TRANSPORT	19	0.954667	0.504329	0.76098
HP_AGNOSIA	29	0.954349	0.505447	0.761484
GOBP_REGULATION_OF_PHOSPHOLIPID_METABOLIC_PROCESS	30	0.954328	0.537757	0.761145
GOBP_REGULATION_OF_MRNA_METABOLIC_PROCESS	278	0.954105	0.619898	0.761411
HP_ABNORMAL_ODONTOID_TISSUE_MORPHOLOGY	183	0.953931	0.578249	0.761504
HP_POOR_HEAD_CONTROL	175	0.953923	0.58231	0.761132
HP_THORACOLUMBAR_KYPHOSIS	17	0.953601	0.528217	0.761655
GOMF_TRANSLATION_FACTOR_ACTIVITY_RNA_BINDING	82	0.953442	0.561446	0.761735
GOCC_PRESPLICEOSOME	16	0.952585	0.51236	0.763763
HP_APLASIA_HYPOPLASIA_OF_THE_CAPITAL_FEMORAL_EPIPHYSIS	16	0.95252	0.504464	0.763563
HP_MYELOMENINGOCELE	20	0.95249	0.546875	0.763258
GOBP_PROTEIN_O_LINKED_GLYCOSYLATION	82	0.952208	0.563549	0.763655
GOMF_MANGANESE_ION_BINDING	58	0.952104	0.526442	0.763566
GOBP_AMINO_ACID_TRANSMEMBRANE_TRANSPORT	79	0.951764	0.55814	0.76413
GOCC_SARCOPLASMIC_RETICULUM	62	0.951217	0.537797	0.765281
HP_ABNORMAL_CIRCULATING_AMINO_ACID_CONCENTRATION	106	0.951155	0.565995	0.765065
GOMF_ANTIGEN_BINDING	24	0.951097	0.529018	0.764846
GOBP_MICROTUBULE_POLYMERIZATION	81	0.950829	0.536199	0.765185
HP_PROXIMAL_MUSCLE_WEAKNESS	185	0.95032	0.605263	0.766234
GOCC_TRANSPORTER_COMPLEX	299	0.950104	0.626506	0.766482
HP_PULMONARY_ARTERY_DILATATION	66	0.950037	0.52027	0.766277
GOBP_NEGATIVE_REGULATION_OF_ALPHA_BETA_T_CELL_DIFFERENTIATION	20	0.949815	0.519101	0.766506
GOBP_NEGATIVE_REGULATION_OF_ANION_TRANSPORT	16	0.949503	0.502101	0.767026
HP_HALLUCINATIONS	124	0.948853	0.571429	0.76844
GOBP_FOLIC_ACID_METABOLIC_PROCESS	15	0.948577	0.482	0.768811
GOBP_ACTIVATION_OF_GTPASE_ACTIVITY	100	0.947217	0.556136	0.772364
HP_ABNORMAL_PARIETAL_BONE_MORPHOLOGY	26	0.947204	0.547619	0.772004
GOBP_AMP_METABOLIC_PROCESS	24	0.946731	0.564516	0.772962
GOBP_PEPTIDYL_LYSINE_ACETYLATION	186	0.946607	0.617647	0.772914
GOMF_ENDORIBONUCLEASE_ACTIVITY	61	0.946522	0.550336	0.772746
HP_RICKETS	28	0.946504	0.525386	0.772406
GOBP_COTRANSLATIONAL_PROTEIN_TARGETING_TO_MEMBRANE	27	0.946438	0.55	0.772206
HP_NEOPLASM_OF_THE_BREAST	82	0.946376	0.556322	0.771984
HP_MIXED_HEARING_IMPAIRMENT	28	0.946285	0.541494	0.771845
HP_ABNORMAL_OSSIFICATION_INVOLVING_THE_FEMORAL_HEAD_AND_NECK	16	0.945856	0.514957	0.772696
GOMF_UBIQUITIN_LIKE_PROTEIN_LIGASE_ACTIVITY	270	0.945772	0.594521	0.772549
GOBP_POSITIVE_REGULATION_OF_PROTEIN_ACETYLATION	47	0.94577	0.541667	0.772162
GOBP_COPII_COATED_VESICLE_CARGO_LOADING	15	0.94508	0.493852	0.773732
GOMF_CORE_PROMOTER_SEQUENCE_SPECIFIC_DNA_BINDING	41	0.944855	0.54646	0.773961
GOBP_MAINTENANCE_OF_PROTEIN_LOCALIZATION_IN_ORGANELLE	40	0.94462	0.542654	0.774228
HP_ABNORMALITY_OF_THE_DIENCEPHALON	111	0.944617	0.578431	0.773844
GOMF_CYSTEINE_TYPE_ENDOPEPTIDASE_ACTIVITY	78	0.944564	0.562353	0.773609
GOBP_REGULATION_OF_CELLULAR_EXTRAVASATION	26	0.944481	0.546039	0.77346
HP_LARGE_INTESTINAL_POLYPOSIS	29	0.944381	0.52809	0.773344
HP_ABSENT_EPIPHYSES	18	0.94376	0.536383	0.774695
GOBP_POSITIVE_REGULATION_OF_MICROTUBULE_POLYMERIZATION_OR_DEPOLYMERIZATION	33	0.943751	0.557269	0.774327
GOBP_POSITIVE_REGULATION_OF_PROTEIN_POLYUBIQUITINATION	15	0.94362	0.553377	0.774301
GOMF_CAMP_RESPONSE_ELEMENT_BINDING	16	0.943186	0.518443	0.775118
HP_NEOPLASM_OF_THE_COLON	72	0.943041	0.550239	0.775131
GOBP_MONOVALENT_INORGANIC_CATION_HOMEOSTASIS	114	0.942951	0.56658	0.774991
GOBP_REGULATION_OF_AUTOPHAGY_OF_MITOCHONDRION_IN_RESPONSE_TO_MITOCHONDRIAL_DEPOLARIZATION	15	0.942412	0.552036	0.776107
GOBP_POST_GOLGI_VESICLE_MEDIATED_TRANSPORT	100	0.94204	0.586124	0.776773
HP_DIPLOPIA	65	0.941813	0.555035	0.777028
GOBP_GOLGI_VESICLE_TRANSPORT	283	0.941629	0.659847	0.777173
HP_LOW_LEVELS_OF_VITAMIN_D	25	0.941444	0.548729	0.77729
GOBP_RESPONSE_TO_ESTROGEN	47	0.941245	0.537634	0.777452
GOBP_PEPTIDYL_LYSINE_MODIFICATION	384	0.941058	0.695266	0.77759
GOBP_MAINTENANCE_OF_PROTEIN_LOCATION_IN_CELL	59	0.940892	0.572447	0.777658
GOCC_SEX_CHROMOSOME	29	0.940314	0.539648	0.778893
HP_PERIVENTRICULAR_HETEROTOPIA	32	0.939445	0.539301	0.780972
GOBP_MALE_MEIOTIC_NUCLEAR_DIVISION	38	0.939225	0.575556	0.781191
GOBP_SYNAPTONEMAL_COMPLEX_ORGANIZATION	16	0.939133	0.573276	0.781054
HP_ABNORMAL_CIRCULATING_SEX_HORMONE_CONCENTRATION	74	0.938724	0.573298	0.781839
GOBP_PROTON_TRANSMEMBRANE_TRANSPORT	118	0.938713	0.597561	0.781477
HP_CENTRAL_SCOTOMA	27	0.938625	0.540046	0.781322
GOBP_NEGATIVE_REGULATION_OF_TOLL_LIKE_RECEPTOR_SIGNALING_PATHWAY	23	0.93827	0.534783	0.781934
GOCC_CILIARY_BASAL_BODY	148	0.938026	0.637975	0.782231
GOBP_POSITIVE_REGULATION_OF_OXIDOREDUCTASE_ACTIVITY	45	0.937888	0.573661	0.782226
HP_ABNORMAL_HAIR_WHORL	74	0.937861	0.592326	0.781903
[truncated: 737 more rows]

## Sheet: ACBI1_24h_IMR5
List of positively enriched gene sets after 24 h ACBI1 treatment in IMR5 cells
NAME	SIZE	NES	NOM p-val	FDR q-val
GOBP_RIBOSOME_BIOGENESIS	303	2.17083	0	0.0369668
GOBP_AMINO_ACID_ACTIVATION	45	2.15852	0	0.0221926
GOBP_RIBOSOMAL_LARGE_SUBUNIT_BIOGENESIS	75	2.1325	0	0.0253457
GOMF_LIGASE_ACTIVITY_FORMING_CARBON_OXYGEN_BONDS	41	2.12203	0	0.0236404
GOBP_RIBONUCLEOPROTEIN_COMPLEX_BIOGENESIS	459	2.11291	0	0.0237239
GOMF_STRUCTURAL_CONSTITUENT_OF_RIBOSOME	162	2.08414	0	0.0377235
GOBP_RIBOSOMAL_SMALL_SUBUNIT_BIOGENESIS	76	2.07627	0	0.0371174
GOBP_POSITIVE_REGULATION_OF_TELOMERASE_ACTIVITY	31	2.07331	0	0.0338639
GOCC_CYTOSOLIC_RIBOSOME	99	2.0501	0	0.0444142
GOBP_RRNA_METABOLIC_PROCESS	259	2.03981	0	0.0484135
GOCC_PRERIBOSOME	74	2.01033	0	0.0707614
GOCC_TRANSLATION_PREINITIATION_COMPLEX	18	1.99542	0	0.0813337
GOBP_MATURATION_OF_LSU_RRNA	28	1.99325	0	0.0780653
GOBP_STEROL_BIOSYNTHETIC_PROCESS	50	1.97532	0	0.0917701
GOBP_MATURATION_OF_5_8S_RRNA	36	1.96708	0	0.0942585
GOCC_SMALL_SUBUNIT_PROCESSOME	38	1.96486	0	0.0907453
GOCC_RIBOSOMAL_SUBUNIT	183	1.96435	0	0.0855692
GOCC_90S_PRERIBOSOME	27	1.96427	0.00472813	0.0809194
GOBP_MATURATION_OF_SSU_RRNA	53	1.96135	0	0.0794003
GOCC_CYTOSOLIC_LARGE_RIBOSOMAL_SUBUNIT	56	1.94896	0	0.0870284
GOCC_SMALL_RIBOSOMAL_SUBUNIT	75	1.94771	0	0.0837674
GOBP_REGULATION_OF_HOMOTYPIC_CELL_CELL_ADHESION	23	1.91639	0.00232558	0.118248
GOBP_TRNA_METABOLIC_PROCESS	193	1.90702	0	0.127123
GOBP_RELAXATION_OF_CARDIAC_MUSCLE	15	1.89402	0.00229885	0.140652
GOBP_NCRNA_PROCESSING	416	1.8937	0	0.135546
GOBP_POSITIVE_REGULATION_OF_BLOOD_CIRCULATION	32	1.89093	0.00242718	0.134362
GOBP_NEGATIVE_REGULATION_OF_GLIOGENESIS	33	1.88996	0.00229358	0.131174
GOBP_NEGATIVE_REGULATION_OF_GLIAL_CELL_DIFFERENTIATION	19	1.8898	0	0.126655
GOBP_FORMATION_OF_CYTOPLASMIC_TRANSLATION_INITIATION_COMPLEX	16	1.87972	0.0043956	0.137337
GOCC_EUKARYOTIC_TRANSLATION_INITIATION_FACTOR_3_COMPLEX	15	1.86645	0.00217391	0.153842
GOBP_SPERM_EGG_RECOGNITION	23	1.85716	0.0023753	0.165514
GOCC_CAJAL_BODY	61	1.855	0	0.163877
GOBP_POSITIVE_REGULATION_OF_TELOMERE_MAINTENANCE_VIA_TELOMERE_LENGTHENING	35	1.85	0.00514139	0.16796
GOBP_STEROID_BIOSYNTHETIC_PROCESS	121	1.84659	0	0.169137
GOBP_REGULATION_OF_TOLL_LIKE_RECEPTOR_4_SIGNALING_PATHWAY	17	1.82348	0.0070922	0.20716
GOBP_MATURATION_OF_5_8S_RRNA_FROM_TRICISTRONIC_RRNA_TRANSCRIPT_SSU_RRNA_5_8S_RRNA_LSU_RRNA	25	1.82115	0	0.205941
GOMF_CATALYTIC_ACTIVITY_ACTING_ON_A_TRNA	127	1.82015	0	0.20271
GOBP_MESODERMAL_CELL_DIFFERENTIATION	24	1.81795	0.00696056	0.202013
GOBP_ESTABLISHMENT_OF_PROTEIN_LOCALIZATION_TO_TELOMERE	17	1.81709	0.0042735	0.19869
HP_ERYTHROID_HYPOPLASIA	24	1.81372	0.00659341	0.199937
GOBP_REGULATION_OF_CHOLESTEROL_METABOLIC_PROCESS	29	1.8107	0.00700935	0.201271
GOBP_GLUCOSAMINE_CONTAINING_COMPOUND_METABOLIC_PROCESS	20	1.80996	0.00470588	0.197957
GOBP_REGULATION_OF_STEROID_BIOSYNTHETIC_PROCESS	51	1.79913	0	0.216084
GOBP_POSITIVE_REGULATION_OF_TELOMERASE_RNA_LOCALIZATION_TO_CAJAL_BODY	15	1.7971	0.00729927	0.214951
GOBP_REGULATION_OF_ASTROCYTE_DIFFERENTIATION	21	1.79705	0.00755667	0.210298
GOBP_MITOCHONDRIAL_GENE_EXPRESSION	163	1.7906	0.0028169	0.218384
GOBP_REGULATION_OF_TELOMERASE_ACTIVITY	47	1.78937	0.00480769	0.215948
GOMF_TRNA_BINDING	70	1.7854	0.00251889	0.219859
GOBP_REGULATION_OF_MIRNA_TRANSCRIPTION	56	1.78358	0.00511509	0.219293
HP_ABNORMALITY_OF_THE_AXILLARY_HAIR	30	1.78333	0.00481928	0.215338
GOMF_SNORNA_BINDING	32	1.78236	0.00255102	0.213007
GOMF_CATALYTIC_ACTIVITY_ACTING_ON_RNA	358	1.77385	0	0.224715
GOBP_TELOMERASE_RNA_LOCALIZATION	19	1.77369	0	0.220808
GOBP_REGULATION_OF_MYELOID_LEUKOCYTE_DIFFERENTIATION	79	1.76651	0	0.232072
GOCC_RIBOSOME	215	1.76611	0	0.228779
GOBP_CYTOPLASMIC_TRANSLATIONAL_INITIATION	38	1.76274	0.004662	0.231684
GOBP_POSITIVE_REGULATION_OF_TRANSCRIPTION_BY_RNA_POLYMERASE_I	31	1.76138	0.0123153	0.23045
GOBP_CYTOPLASMIC_TRANSLATION	155	1.75214	0	0.245307
GOCC_POLYSOMAL_RIBOSOME	31	1.74591	0.00223214	0.254852
GOBP_COCHLEA_DEVELOPMENT	37	1.74342	0.0146341	0.256227
GOBP_REGULATION_OF_MIRNA_METABOLIC_PROCESS	69	1.74027	0.00259067	0.258866
GOBP_CARDIAC_CONDUCTION_SYSTEM_DEVELOPMENT	28	1.73702	0.004662	0.261366
GOCC_U2_TYPE_CATALYTIC_STEP_2_SPLICEOSOME	30	1.73623	0.00952381	0.258971
GOBP_INTEGRATED_STRESS_RESPONSE_SIGNALING	36	1.73434	0.0144578	0.259375
GOCC_U2_TYPE_SPLICEOSOMAL_COMPLEX	89	1.73335	0	0.257552
GOBP_N_ACETYLGLUCOSAMINE_METABOLIC_PROCESS	16	1.73293	0.0167866	0.254536
GOBP_ISOPRENOID_BIOSYNTHETIC_PROCESS	23	1.73273	0.00683371	0.25118
GOCC_MITOCHONDRIAL_SMALL_RIBOSOMAL_SUBUNIT	32	1.73273	0.015544	0.247499
GOBP_REGULATION_OF_T_HELPER_CELL_DIFFERENTIATION	25	1.73207	0.00925926	0.245582
GOBP_TROPHECTODERMAL_CELL_DIFFERENTIATION	17	1.73122	0.00943396	0.244019
GOBP_MIRNA_METABOLIC_PROCESS	83	1.7278	0	0.248108
GOBP_POSITIVE_REGULATION_OF_MIRNA_TRANSCRIPTION	43	1.72611	0.00493827	0.248212
GOBP_MITOCHONDRIAL_RNA_METABOLIC_PROCESS	50	1.72503	0.0123153	0.247024
GOMF_UBIQUITIN_PROTEIN_TRANSFERASE_REGULATOR_ACTIVITY	21	1.72262	0.00980392	0.248527
GOCC_SNO_S_RNA_CONTAINING_RIBONUCLEOPROTEIN_COMPLEX	28	1.7203	0.00968523	0.250161
GOBP_MATURATION_OF_LSU_RRNA_FROM_TRICISTRONIC_RRNA_TRANSCRIPT_SSU_RRNA_5_8S_RRNA_LSU_RRNA	15	1.71701	0.0136054	0.254039
GOBP_TYPE_2_IMMUNE_RESPONSE	21	1.71675	0.0117647	0.251269
GOBP_SPLICEOSOMAL_SNRNP_ASSEMBLY	42	1.71674	0.012285	0.248072
GOBP_RIBONUCLEOPROTEIN_COMPLEX_SUBUNIT_ORGANIZATION	217	1.7129	0	0.252982
GOCC_PROTON_TRANSPORTING_ATP_SYNTHASE_COMPLEX	17	1.71284	0.0115741	0.249936
HP_ABNORMAL_ERYTHROCYTE_ENZYME_LEVEL	30	1.70983	0.0199501	0.252977
GOMF_RNA_METHYLTRANSFERASE_ACTIVITY	62	1.70799	0.00503778	0.253662
GOBP_REGULATION_OF_MAP_KINASE_ACTIVITY	138	1.7077	0	0.251197
GOCC_CYTOSOLIC_SMALL_RIBOSOMAL_SUBUNIT	43	1.70356	0.0119617	0.256664
GOCC_LARGE_RIBOSOMAL_SUBUNIT	112	1.70222	0	0.256376
GOBP_REGULATION_OF_PLATELET_AGGREGATION	18	1.69878	0.0183908	0.26077
GOCC_RNA_POLYMERASE_COMPLEX	109	1.69398	0.00269542	0.268274
GOBP_REGULATION_OF_HORMONE_BIOSYNTHETIC_PROCESS	19	1.69388	0.0196078	0.265521
HP_CONGENITAL_MALFORMATION_OF_THE_LEFT_HEART	28	1.69103	0.0107527	0.268329
GOBP_MATURATION_OF_SSU_RRNA_FROM_TRICISTRONIC_RRNA_TRANSCRIPT_SSU_RRNA_5_8S_RRNA_LSU_RRNA	37	1.69025	0.0078125	0.267142
GOBP_STEROL_METABOLIC_PROCESS	113	1.68929	0.0026738	0.266316
GOBP_REGULATION_OF_POSITIVE_CHEMOTAXIS	20	1.68859	0.0134529	0.264986
GOMF_CHEMOKINE_RECEPTOR_BINDING	15	1.68782	0.0139535	0.263716
GOBP_NEGATIVE_REGULATION_OF_STEROID_METABOLIC_PROCESS	22	1.68697	0.016092	0.262774
GOBP_REGULATION_OF_PRESYNAPSE_ORGANIZATION	29	1.68219	0.0169082	0.270602
HP_SECUNDUM_ATRIAL_SEPTAL_DEFECT	15	1.67951	0.0101781	0.273833
GOBP_NEURON_FATE_SPECIFICATION	24	1.67898	0.00731707	0.272266
GOBP_REGULATION_OF_HORMONE_METABOLIC_PROCESS	29	1.67343	0.0124069	0.281253
GOBP_POSITIVE_REGULATION_OF_DNA_BIOSYNTHETIC_PROCESS	69	1.67343	0.00263852	0.278421
GOBP_U2_TYPE_PRESPLICEOSOME_ASSEMBLY	24	1.67324	0.0184757	0.276101
GOBP_METANEPHRIC_EPITHELIUM_DEVELOPMENT	17	1.67153	0.0229358	0.277051
GOBP_RESPIRATORY_CHAIN_COMPLEX_IV_ASSEMBLY	29	1.66866	0.0229358	0.280589
HP_GONADAL_DYSGENESIS	27	1.66498	0.00761421	0.286304
GOBP_MITOCHONDRIAL_TRANSLATION	131	1.66369	0	0.286601
GOBP_NEGATIVE_REGULATION_OF_MYELOID_LEUKOCYTE_DIFFERENTIATION	33	1.66357	0.016129	0.284199
GOBP_MRNA_METHYLATION	16	1.66156	0.0231481	0.28606
GOMF_RIBOSOMAL_SMALL_SUBUNIT_BINDING	17	1.66084	0.0201794	0.284851
GOBP_REGULATION_OF_STEROID_METABOLIC_PROCESS	71	1.65815	0.00268817	0.288047
GOMF_OXIDOREDUCTASE_ACTIVITY_ACTING_ON_PAIRED_DONORS_WITH_INCORPORATION_OR_REDUCTION_OF_MOLECULAR_OXYGEN_NAD_P_H_AS_ONE_DONOR_AND_INCORPORATION_OF_ONE_ATOM_OF_OXYGEN	20	1.65307	0.0200445	0.296894
GOBP_SECONDARY_ALCOHOL_METABOLIC_PROCESS	111	1.65259	0	0.295259
GOMF_ATP_DEPENDENT_PROTEIN_FOLDING_CHAPERONE	33	1.65246	0.00947867	0.292909
HP_RIDGED_NAIL	22	1.64967	0.0180995	0.296672
GOBP_NEGATIVE_REGULATION_OF_JNK_CASCADE	33	1.64898	0.0118203	0.295484
GOBP_ASTROCYTE_DIFFERENTIATION	61	1.64644	0.00505051	0.298874
GOBP_POSITIVE_REGULATION_OF_MIRNA_METABOLIC_PROCESS	52	1.64463	0.015748	0.300591
GOBP_CELL_CELL_RECOGNITION	36	1.64236	0.0166271	0.302981
GOBP_RELAXATION_OF_MUSCLE	27	1.64172	0.0117371	0.301803
GOBP_TRNA_PROCESSING	133	1.63878	0	0.306165
HP_MACROCYTIC_ANEMIA	56	1.63776	0.0124688	0.30611
HP_PANHYPOGAMMAGLOBULINEMIA	20	1.63642	0.0137931	0.306955
GOCC_PRECATALYTIC_SPLICEOSOME	52	1.63638	0.0130548	0.304555
GOCC_MITOCHONDRIAL_PROTEIN_CONTAINING_COMPLEX	270	1.63263	0	0.311123
GOBP_SMOOTH_MUSCLE_CELL_APOPTOTIC_PROCESS	17	1.63182	0.0240964	0.310434
GOBP_MITOCHONDRIAL_RESPIRATORY_CHAIN_COMPLEX_ASSEMBLY	93	1.6308	0.0027248	0.310464
GOMF_OXIDOREDUCTASE_ACTIVITY_ACTING_ON_THE_CH_CH_GROUP_OF_DONORS_NAD_OR_NADP_AS_ACCEPTOR	23	1.63011	0.0169492	0.309599
GOBP_REGULATION_OF_SPINDLE_ASSEMBLY	31	1.62814	0.0163551	0.312199
GOBP_POSITIVE_REGULATION_OF_MAP_KINASE_ACTIVITY	84	1.62631	0.0100251	0.313811
GOCC_MITOTIC_SPINDLE_POLE	36	1.62587	0.0137615	0.312315
GOBP_RESPONSE_TO_LEPTIN	15	1.62564	0.020362	0.310333
GOBP_VIRAL_TRANSLATION	17	1.62543	0.039823	0.308393
GOBP_RNA_METHYLATION	87	1.62325	0.00757576	0.310856
GOBP_REGULATION_OF_GLIOGENESIS	75	1.62198	0.00534759	0.311444
GOBP_POSTSYNAPTIC_SPECIALIZATION_ASSEMBLY	19	1.62152	0.025	0.310212
GOBP_REGULATION_OF_B_CELL_APOPTOTIC_PROCESS	18	1.62079	0.0183066	0.309901
GOBP_MITOCHONDRIAL_CYTOCHROME_C_OXIDASE_ASSEMBLY	25	1.61976	0.0334928	0.309907
GOCC_SM_LIKE_PROTEIN_FAMILY_COMPLEX	95	1.61795	0.00260417	0.311563
GOBP_METANEPHRIC_NEPHRON_EPITHELIUM_DEVELOPMENT	16	1.61509	0.0272727	0.315974
HP_DUODENAL_ATRESIA	36	1.61293	0.0176322	0.319189
GOBP_REGULATION_OF_LEUKOCYTE_ADHESION_TO_VASCULAR_ENDOTHELIAL_CELL	19	1.60911	0.0217391	0.3257
GOBP_POSITIVE_REGULATION_OF_TRANSCRIPTION_FROM_RNA_POLYMERASE_II_PROMOTER_INVOLVED_IN_CELLULAR_RESPONSE_TO_CHEMICAL_STIMULUS	20	1.60749	0.0220049	0.327412
GOBP_POSITIVE_REGULATION_OF_TELOMERE_MAINTENANCE	65	1.60723	0.0101523	0.325716
GOBP_NEUROTRANSMITTER_REUPTAKE	26	1.60691	0.0210773	0.324115
GOBP_RNA_TEMPLATED_DNA_BIOSYNTHETIC_PROCESS	68	1.60625	0.0151515	0.323601
GOCC_NUCLEOID	45	1.6056	0.0168269	0.322787
GOBP_RENAL_VESICLE_DEVELOPMENT	15	1.60538	0.0306346	0.321106
GOBP_BINDING_OF_SPERM_TO_ZONA_PELLUCIDA	20	1.6047	0.028103	0.320489
HP_ATRIOVENTRICULAR_CANAL_DEFECT	40	1.60344	0.0144231	0.32119
GOMF_PROTEIN_KINASE_A_BINDING	46	1.6016	0.0239362	0.323307
GOBP_SMALL_REGULATORY_NCRNA_3_END_PROCESSING	19	1.60124	0.0406699	0.321896
GOBP_HINDLIMB_MORPHOGENESIS	30	1.60031	0.0142518	0.32205
GOBP_MITOCHONDRIAL_TRANSCRIPTION	18	1.60018	0.0427553	0.32028
GOCC_H4_H2A_HISTONE_ACETYLTRANSFERASE_COMPLEX	26	1.59972	0.00947867	0.319249
HP_BIFID_SCROTUM	28	1.59707	0.0141509	0.323044
GOBP_INTERLEUKIN_4_PRODUCTION	18	1.59611	0.0203046	0.323074
HP_ANAL_STENOSIS	27	1.59575	0.0249433	0.321792
GOBP_RIBOSOMAL_SUBUNIT_EXPORT_FROM_NUCLEUS	15	1.5957	0.0263158	0.319855
GOCC_TRANSCRIPTION_FACTOR_TFIID_COMPLEX	33	1.59552	0.0255814	0.318231
GOCC_INTEGRATOR_COMPLEX	16	1.59541	0.0323974	0.316518
GOBP_NEGATIVE_REGULATION_OF_MIRNA_METABOLIC_PROCESS	18	1.59521	0.0320366	0.314929
GOCC_PROTEIN_PHOSPHATASE_TYPE_2A_COMPLEX	17	1.59479	0.0199115	0.313929
HP_POLYCYTHEMIA	15	1.59282	0.0310421	0.316557
HP_INTESTINAL_ATRESIA	49	1.5918	0.0206718	0.316854
GOBP_POSITIVE_REGULATION_OF_ANION_TRANSPORT	33	1.59083	0.0341463	0.316805
HP_ABNORMALITY_OF_SECONDARY_SEXUAL_HAIR	43	1.58922	0.0154242	0.318624
GOBP_RESPONSE_TO_STEROL_DEPLETION	18	1.58812	0.0305164	0.319456
GOBP_ISOPRENOID_METABOLIC_PROCESS	75	1.58622	0.00536193	0.322014
GOBP_POSITIVE_REGULATION_OF_MYELOID_LEUKOCYTE_DIFFERENTIATION	37	1.58358	0.0143198	0.326147
GOCC_U2_SNRNP	25	1.58357	0.0404762	0.324256
GOCC_SPLICEOSOMAL_SNRNP_COMPLEX	74	1.58107	0.00802139	0.328013
GOBP_XENOBIOTIC_TRANSPORT	29	1.57973	0.0214286	0.329091
GOBP_PEPTIDYL_ARGININE_MODIFICATION	20	1.57752	0.0352113	0.332234
HP_MACROGYRIA	21	1.57701	0.0215827	0.331446
HP_ABNORMALITY_OF_DNA_REPAIR	17	1.57463	0.032634	0.335281
HP_ABNORMALITY_OF_THE_EXTRINSIC_PATHWAY	16	1.57421	0.0201342	0.334255
GOMF_RNA_POLYMERASE_ACTIVITY	33	1.57292	0.0232019	0.335438
GOMF_HSP70_PROTEIN_BINDING	43	1.56812	0.020979	0.344772
HP_NON_MIDLINE_CLEFT_PALATE	19	1.56755	0.030303	0.344056
GOBP_REGULATION_OF_WATER_LOSS_VIA_SKIN	16	1.56277	0.0403587	0.353467
GOBP_TRANSLATIONAL_INITIATION	111	1.56217	0.005291	0.352984
GOBP_POSITIVE_REGULATION_OF_STEM_CELL_PROLIFERATION	36	1.56188	0.0208333	0.351724
GOBP_RESPONSE_TO_MINERALOCORTICOID	25	1.56183	0.0211765	0.349842
GOBP_REGULATION_OF_TRANSLATIONAL_ELONGATION	19	1.56154	0.04	0.348517
HP_ABNORMAL_VAGINA_MORPHOLOGY	80	1.56152	0.00769231	0.346657
GOBP_SNRNA_METABOLIC_PROCESS	55	1.55809	0.0153846	0.352679
HP_APLASIA_HYPOPLASIA_OF_THE_EYELID	32	1.55689	0.0334928	0.353692
GOBP_POSITIVE_REGULATION_OF_TELOMERE_CAPPING	15	1.55602	0.0321101	0.353897
HP_POLYSPLENIA	49	1.55528	0.0230179	0.353777
HP_INVERTED_NIPPLES	33	1.55424	0.022113	0.354594
GOBP_B_CELL_APOPTOTIC_PROCESS	23	1.55399	0.0311804	0.353392
GOBP_RESPONSE_TO_MUSCLE_STRETCH	21	1.5539	0.0412844	0.351742
HP_CUTANEOUS_PHOTOSENSITIVITY	60	1.55259	0.0175879	0.353151
GOBP_CELL_FATE_COMMITMENT_INVOLVED_IN_FORMATION_OF_PRIMARY_GERM_LAYER	24	1.55182	0.0338983	0.353153
GOBP_POSITIVE_REGULATION_OF_MUSCLE_CONTRACTION	37	1.55118	0.0350877	0.352917
HP_AMBIGUOUS_GENITALIA	89	1.55103	0.0159151	0.351456
GOBP_CLEAVAGE_INVOLVED_IN_RRNA_PROCESSING	28	1.55076	0.0537897	0.350234
GOBP_LEUKOCYTE_ADHESION_TO_VASCULAR_ENDOTHELIAL_CELL	32	1.55073	0.0315534	0.348523
GOMF_TRANSLATION_INITIATION_FACTOR_ACTIVITY	50	1.55057	0.0292553	0.347145
GOBP_REGULATION_OF_JUN_KINASE_ACTIVITY	45	1.54906	0.0359712	0.34908
GOBP_RESPONSE_TO_AXON_INJURY	71	1.54901	0.0188172	0.347451
GOBP_ESTABLISHMENT_OF_PROTEIN_LOCALIZATION_TO_CHROMOSOME	27	1.54895	0.017199	0.345868
HP_EYELID_COLOBOMA	27	1.54892	0.0215827	0.344253
GOBP_RNA_POLYADENYLATION	43	1.54722	0.0197044	0.346478
GOMF_TRANSLATION_INITIATION_FACTOR_BINDING	30	1.54605	0.0336538	0.347554
HP_BILATERAL_CLEFT_PALATE	15	1.54522	0.0362812	0.347838
GOBP_CIRCADIAN_REGULATION_OF_GENE_EXPRESSION	62	1.54517	0.0222841	0.346232
GOBP_POSITIVE_REGULATION_OF_CD4_POSITIVE_ALPHA_BETA_T_CELL_ACTIVATION	21	1.54355	0.0436782	0.348568
GOBP_T_CELL_DIFFERENTIATION_INVOLVED_IN_IMMUNE_RESPONSE	46	1.54254	0.0296804	0.349213
GOBP_NEGATIVE_REGULATION_OF_STRESS_ACTIVATED_PROTEIN_KINASE_SIGNALING_CASCADE	43	1.54241	0.0298165	0.347908
GOMF_STEROID_BINDING	74	1.5414	0.0125	0.348615
GOMF_PRENYLTRANSFERASE_ACTIVITY	17	1.5387	0.040724	0.35331
GOCC_PRERIBOSOME_LARGE_SUBUNIT_PRECURSOR	21	1.53705	0.0395062	0.355491
HP_MEDIAN_CLEFT_PALATE	18	1.53562	0.033195	0.357249
GOBP_TRNA_MODIFICATION	92	1.53426	0.0172414	0.35848
GOBP_NEGATIVE_REGULATION_OF_TRANSCRIPTION_REGULATORY_REGION_DNA_BINDING	18	1.53315	0.0422222	0.359475
GOBP_POSITIVE_REGULATION_OF_CD4_POSITIVE_ALPHA_BETA_T_CELL_DIFFERENTIATION	19	1.53297	0.0410959	0.358261
GOCC_CATALYTIC_STEP_2_SPLICEOSOME	89	1.53289	0.0180879	0.356826
GOBP_RNA_MODIFICATION	161	1.53277	0.00303951	0.355447
GOMF_METAL_CLUSTER_BINDING	67	1.53266	0.0182768	0.354126
GOBP_REGULATION_OF_GLIAL_CELL_DIFFERENTIATION	52	1.53056	0.028133	0.357614
HP_ESOPHAGEAL_ATRESIA	29	1.5291	0.0446009	0.35944
GOBP_METANEPHRIC_NEPHRON_MORPHOGENESIS	20	1.52757	0.0482233	0.361474
HP_HYPERURICEMIA	19	1.52665	0.0622222	0.362229
GOBP_MIDDLE_EAR_MORPHOGENESIS	17	1.52622	0.0501139	0.361711
GOBP_NEUROTRANSMITTER_UPTAKE	33	1.52601	0.044335	0.360627
GOBP_MITOTIC_SPINDLE_ORGANIZATION	130	1.52453	0.00842697	0.36236
GOBP_ACTIVATION_OF_PROTEIN_KINASE_B_ACTIVITY	22	1.52306	0.0391198	0.364169
HP_CALCIFICATION_OF_THE_AORTA	15	1.52241	0.047191	0.364046
GOBP_MRNA_CIS_SPLICING_VIA_SPLICEOSOME	30	1.5222	0.0298507	0.363019
GOMF_ALDO_KETO_REDUCTASE_NADP_ACTIVITY	20	1.51901	0.0556793	0.369241
GOBP_POSITIVE_REGULATION_OF_DNA_TEMPLATED_TRANSCRIPTION_INITIATION	64	1.51868	0.0208333	0.368366
GOBP_PORE_COMPLEX_ASSEMBLY	19	1.51827	0.0470588	0.367744
GOBP_EXCITATORY_SYNAPSE_ASSEMBLY	24	1.51735	0.044289	0.368319
GOBP_STEROID_METABOLIC_PROCESS	211	1.517	0.00301205	0.367602
GOCC_RNA_POLYMERASE_II_HOLOENZYME	78	1.51684	0.0107239	0.366385
GOCC_ORGANELLAR_RIBOSOME	89	1.51593	0.017192	0.366855
GOBP_NEGATIVE_REGULATION_OF_TRANSLATIONAL_INITIATION	18	1.5123	0.0502283	0.373857
GOBP_CYTOCHROME_COMPLEX_ASSEMBLY	37	1.5114	0.0412621	0.3743
HP_HYPOPLASTIC_HEART	29	1.5108	0.0289855	0.374264
GOBP_REGULATION_OF_ACTIN_CYTOSKELETON_REORGANIZATION	31	1.50993	0.0399061	0.374594
HP_HORSESHOE_KIDNEY	91	1.50981	0.0132275	0.373334
GOCC_METHYLTRANSFERASE_COMPLEX	92	1.50979	0.0103359	0.371854
GOBP_ACETYL_COA_METABOLIC_PROCESS	27	1.50953	0.030303	0.370935
GOBP_LEUKOCYTE_TETHERING_OR_ROLLING	21	1.50603	0.0547264	0.377863
GOBP_HISTONE_H2A_ACETYLATION	23	1.50562	0.0580046	0.377312
GOBP_MITOTIC_SPINDLE_ASSEMBLY	72	1.5051	0.0277778	0.377044
GOBP_PROTEIN_LOCALIZATION_TO_CHROMOSOME_TELOMERIC_REGION	30	1.50304	0.0386473	0.380349
HP_RETICULOCYTOPENIA	32	1.50174	0.0430839	0.381898
HP_THORACIC_KYPHOSIS	47	1.50095	0.0297767	0.382397
GOBP_REGULATION_OF_CD4_POSITIVE_ALPHA_BETA_T_CELL_DIFFERENTIATION	33	1.4979	0.0457831	0.388455
HP_GASTROINTESTINAL_ATRESIA	70	1.49747	0.0265957	0.388011
GOBP_RESPONSE_TO_NERVE_GROWTH_FACTOR	44	1.4962	0.055	0.389877
GOBP_AMINO_SUGAR_METABOLIC_PROCESS	34	1.49422	0.0381862	0.393329
GOBP_TRANSCRIPTION_BY_RNA_POLYMERASE_I	60	1.49362	0.0213904	0.393231
GOBP_RESPONSE_TO_INTERLEUKIN_6	23	1.49355	0.0372093	0.391876
GOMF_POLYPEPTIDE_N_ACETYLGALACTOSAMINYLTRANSFERASE_ACTIVITY	18	1.49174	0.0636132	0.394856
HP_PAROXYSMAL_INVOLUNTARY_EYE_MOVEMENTS	34	1.48879	0.0295567	0.400688
GOBP_CELL_COMMUNICATION_BY_ELECTRICAL_COUPLING	25	1.48719	0.0589623	0.403235
GOBP_ESTABLISHMENT_OF_PROTEIN_LOCALIZATION_TO_MITOCHONDRIAL_MEMBRANE	36	1.48623	0.0311751	0.404121
GOCC_MLL1_2_COMPLEX	32	1.48529	0.0486618	0.404925
HP_ADENOCARCINOMA_OF_THE_COLON	29	1.48522	0.0490196	0.403561
HP_ABSENT_FOREARM_BONE	23	1.4848	0.0515222	0.403137
GOBP_MAMMARY_GLAND_DEVELOPMENT	105	1.48462	0.0188679	0.401995
GOMF_ATP_DEPENDENT_ACTIVITY_ACTING_ON_RNA	70	1.48461	0.0232558	0.400509
GOBP_PRESYNAPSE_ORGANIZATION	46	1.48379	0.0261097	0.401143
GOBP_METANEPHROS_MORPHOGENESIS	26	1.483	0.0695444	0.401815
GOBP_CELLULAR_RESPONSE_TO_RETINOIC_ACID	52	1.48284	0.0399061	0.400691
HP_VASCULAR_CALCIFICATION	22	1.48213	0.0547264	0.400955
GOBP_PROTEIN_DNA_COMPLEX_DISASSEMBLY	18	1.48166	0.0705882	0.400632
HP_INSIDIOUS_ONSET	16	1.48075	0.0831409	0.401423
GOMF_SINGLE_STRANDED_RNA_BINDING	74	1.48025	0.0277778	0.401213
GOBP_MITOTIC_INTRA_S_DNA_DAMAGE_CHECKPOINT_SIGNALING	17	1.47981	0.0666667	0.40065
GOMF_P53_BINDING	62	1.47867	0.0231959	0.402167
GOBP_NEGATIVE_REGULATION_OF_LIPID_METABOLIC_PROCESS	79	1.47817	0.0108696	0.401998
GOBP_LENS_FIBER_CELL_DIFFERENTIATION	30	1.4775	0.0582751	0.402167
GOBP_NEGATIVE_REGULATION_OF_SMOOTH_MUSCLE_CELL_MIGRATION	22	1.47326	0.0647321	0.411579
HP_POLYURIA	19	1.47291	0.0652681	0.411039
GOCC_U12_TYPE_SPLICEOSOMAL_COMPLEX	26	1.47244	0.0736342	0.410831
HP_TUBULOINTERSTITIAL_NEPHRITIS	19	1.47015	0.0539906	0.415291
GOBP_NEURON_FATE_COMMITMENT	47	1.47004	0.0416667	0.414072
GOBP_RENAL_TUBULE_DEVELOPMENT	80	1.46965	0.021164	0.4136
GOBP_NEGATIVE_REGULATION_OF_HEMOPOIESIS	74	1.46949	0.031401	0.41252
HP_DYSCHROMATOPSIA	16	1.46755	0.0935412	0.415996
HP_ABNORMALITY_OF_THE_NASAL_SEPTUM	17	1.46583	0.0693512	0.418877
GOBP_RESPONSE_TO_RETINOIC_ACID	85	1.46577	0.0184697	0.417556
HP_CENTRAL_SCOTOMA	27	1.46524	0.0440098	0.417451
GOCC_RNA_POLYMERASE_III_COMPLEX	18	1.46484	0.0465632	0.416961
GOBP_CELL_DIFFERENTIATION_INVOLVED_IN_METANEPHROS_DEVELOPMENT	16	1.46471	0.0615034	0.415918
HP_TRUE_HERMAPHRODITISM	19	1.46453	0.072093	0.414954
GOMF_GENERAL_TRANSCRIPTION_INITIATION_FACTOR_ACTIVITY	50	1.46366	0.0257732	0.415747
GOBP_REGULATION_OF_RRNA_PROCESSING	16	1.46344	0.0756098	0.414819
GOBP_SMOOTH_MUSCLE_TISSUE_DEVELOPMENT	21	1.46214	0.0741627	0.416646
HP_ABNORMAL_MAGNESIUM_CONCENTRATION	15	1.46165	0.0572082	0.416508
GOCC_SPLICEOSOMAL_TRI_SNRNP_COMPLEX	39	1.46122	0.0488432	0.416074
GOBP_POSITIVE_REGULATION_OF_STEROID_METABOLIC_PROCESS	15	1.45957	0.0748299	0.418998
GOBP_GLUTAMATE_SECRETION	22	1.4579	0.059081	0.42203
GOBP_RIBOSOME_ASSEMBLY	58	1.45718	0.0313253	0.42246
GOBP_TERPENOID_METABOLIC_PROCESS	56	1.45574	0.0272953	0.424721
GOBP_MITOCHONDRIAL_FUSION	31	1.45566	0.0492958	0.423498
HP_PERSISTENCE_OF_HEMOGLOBIN_F	26	1.45561	0.0536131	0.422265
GOMF_NADP_BINDING	43	1.45542	0.0484694	0.421362
HP_SPEECH_ARTICULATION_DIFFICULTIES	24	1.45465	0.0829384	0.421994
GOBP_NEGATIVE_REGULATION_OF_FATTY_ACID_METABOLIC_PROCESS	25	1.45352	0.0778302	0.42355
GOBP_RRNA_CATABOLIC_PROCESS	17	1.45235	0.0831461	0.425074
GOCC_INTRINSIC_COMPONENT_OF_GOLGI_MEMBRANE	65	1.45224	0.0324324	0.423995
HP_LEUKODYSTROPHY	102	1.4519	0.00520833	0.423399
GOCC_POLYSOME	65	1.45167	0.0346535	0.422603
GOMF_TRANSCRIPTION_COREPRESSOR_BINDING	42	1.45153	0.0416667	0.42158
GOBP_REGULATION_OF_PHOSPHATIDYLINOSITOL_3_KINASE_SIGNALING	76	1.45142	0.0245232	0.420482
GOBP_EMBRYONIC_HINDLIMB_MORPHOGENESIS	24	1.45045	0.0611765	0.421614
GOBP_POSITIVE_REGULATION_OF_PROTEIN_SERINE_THREONINE_KINASE_ACTIVITY	173	1.45024	0.00574713	0.420681
GOBP_NEGATIVE_REGULATION_OF_INTERFERON_GAMMA_PRODUCTION	19	1.44986	0.0802603	0.420302
HP_TYPE_I_TRANSFERRIN_ISOFORM_PROFILE	19	1.4495	0.0835381	0.419949
HP_ABNORMALITY_OF_THE_MIDDLE_PHALANX_OF_THE_5TH_FINGER	16	1.44937	0.071599	0.418911
HP_CHORIORETINAL_DYSPLASIA	21	1.44915	0.0809524	0.418102
GOBP_NEGATIVE_REGULATION_OF_PROTEIN_SECRETION	52	1.44461	0.0414634	0.428139
GOBP_REGULATION_OF_PEPTIDYL_SERINE_PHOSPHORYLATION	102	1.44445	0.0250627	0.42719
HP_ABNORMAL_SUBSTANTIA_NIGRA_MORPHOLOGY	20	1.44438	0.0894118	0.426004
GOBP_POSTSYNAPSE_ASSEMBLY	27	1.44405	0.069378	0.42552
GOCC_DYNEIN_AXONEMAL_PARTICLE	15	1.4437	0.0923787	0.425033
GOBP_REGULATION_OF_PROTEIN_SUMOYLATION	21	1.44294	0.0707547	0.425801
GOCC_SPLICEOSOMAL_COMPLEX	188	1.44195	0.00581395	0.426991
HP_PRIMARY_GONADAL_INSUFFICIENCY	17	1.44186	0.0675991	0.425948
GOBP_REGULATION_OF_UBIQUITIN_PROTEIN_LIGASE_ACTIVITY	23	1.44103	0.062645	0.426539
GOBP_REGULATION_OF_THE_FORCE_OF_HEART_CONTRACTION	17	1.44075	0.0714286	0.425879
GOBP_POSITIVE_REGULATION_OF_MESENCHYMAL_CELL_PROLIFERATION	19	1.44036	0.0767442	0.425542
GOBP_CELL_PROLIFERATION_INVOLVED_IN_KIDNEY_DEVELOPMENT	18	1.43983	0.0742459	0.425514
GOBP_POSITIVE_REGULATION_OF_HEMOPOIESIS	129	1.43981	0.0228571	0.424272
GOMF_PROMOTER_SPECIFIC_CHROMATIN_BINDING	57	1.43945	0.0520833	0.424005
HP_UNDETECTABLE_ELECTRORETINOGRAM	23	1.4393	0.0884521	0.423094
HP_TRIPHALANGEAL_THUMB	63	1.43926	0.0427136	0.42193
GOBP_REGULATION_OF_ALPHA_BETA_T_CELL_ACTIVATION	63	1.43904	0.0348259	0.421121
GOBP_KERATAN_SULFATE_METABOLIC_PROCESS	16	1.43888	0.106538	0.420275
GOBP_RNA_3_END_PROCESSING	100	1.43867	0.0187166	0.419521
GOBP_REGULATION_OF_TRANSCRIPTION_BY_RNA_POLYMERASE_I	41	1.43866	0.0504808	0.418287
GOBP_REGULATION_OF_PROTEIN_SERINE_THREONINE_KINASE_ACTIVITY	312	1.43799	0	0.418704
GOBP_REGULATION_OF_TRANSLATIONAL_FIDELITY	21	1.43787	0.0699301	0.417781
GOBP_NEGATIVE_REGULATION_OF_OSTEOBLAST_DIFFERENTIATION	39	1.43784	0.0683371	0.416613
GOCC_H4_HISTONE_ACETYLTRANSFERASE_COMPLEX	40	1.43746	0.0504808	0.416344
GOBP_REGULATION_OF_LEUKOCYTE_DIFFERENTIATION	214	1.43671	0.00301205	0.417047
GOBP_FERTILIZATION	111	1.43638	0.0138889	0.416709
GOBP_POSTSYNAPTIC_SPECIALIZATION_ORGANIZATION	32	1.43629	0.0586667	0.415691
HP_WHITE_HAIR	16	1.43615	0.0794393	0.414779
GOBP_TRNA_METHYLATION	42	1.43568	0.029703	0.414742
HP_POOR_SUCK	92	1.43466	0.0216802	0.41622
GOBP_NADH_DEHYDROGENASE_COMPLEX_ASSEMBLY	53	1.43425	0.0345679	0.416057
GOMF_R_SMAD_BINDING	21	1.43423	0.0784314	0.414894
HP_BILATERAL_TALIPES_EQUINOVARUS	19	1.43383	0.0733945	0.414681
HP_BASAL_GANGLIA_CALCIFICATION	24	1.4338	0.0744186	0.413532
GOMF_3_5_EXONUCLEASE_ACTIVITY	54	1.43331	0.0366748	0.413692
GOBP_MITOCHONDRIAL_RNA_PROCESSING	20	1.43327	0.0657277	0.412605
GOBP_REGULATION_OF_PROTEIN_NEDDYLATION	19	1.43253	0.0840909	0.413262
GOBP_PEPTIDYL_ARGININE_METHYLATION	16	1.43218	0.103753	0.412989
GOMF_STRUCTURAL_CONSTITUENT_OF_NUCLEAR_PORE	24	1.43041	0.0603248	0.416115
GOBP_DNA_TEMPLATED_TRANSCRIPTION_INITIATION	130	1.43033	0.00278552	0.415152
GOMF_DEAMINASE_ACTIVITY	18	1.42965	0.0883721	0.415628
HP_EXAGGERATED_STARTLE_RESPONSE	21	1.42879	0.0873563	0.416624
HP_RENAL_AGENESIS	161	1.42792	0.00928793	0.417536
GOBP_RIBONUCLEOSIDE_MONOPHOSPHATE_BIOSYNTHETIC_PROCESS	30	1.42775	0.0716049	0.416792
GOBP_PROTON_MOTIVE_FORCE_DRIVEN_ATP_SYNTHESIS	64	1.4272	0.0440771	0.416935
HP_ABNORMAL_5TH_FINGER_PHALANX_MORPHOLOGY	20	1.42694	0.0966292	0.416453
HP_TRACHEOMALACIA	39	1.42648	0.0551559	0.416473
GOBP_RRNA_TRANSCRIPTION	37	1.42644	0.0589569	0.415402
GOMF_HSP90_PROTEIN_BINDING	37	1.4262	0.0684932	0.414805
GOBP_HORMONE_BIOSYNTHETIC_PROCESS	42	1.42474	0.0612745	0.417438
GOBP_METANEPHROS_DEVELOPMENT	70	1.42443	0.0374332	0.417082
GOBP_POSITIVE_REGULATION_OF_BLOOD_PRESSURE	25	1.42287	0.0619048	0.419695
HP_ABNORMALITY_OF_IMMUNE_SERUM_PROTEIN_PHYSIOLOGY	21	1.4228	0.0774487	0.418726
GOBP_NEGATIVE_REGULATION_OF_FIBROBLAST_GROWTH_FACTOR_RECEPTOR_SIGNALING_PATHWAY	16	1.42163	0.0890411	0.42058
GOCC_CHAPERONE_COMPLEX	39	1.41917	0.0736842	0.425603
GOBP_REGULATION_OF_DNA_TEMPLATED_TRANSCRIPTION_IN_RESPONSE_TO_STRESS	43	1.41874	0.0513447	0.425446
HP_DELAYED_FINE_MOTOR_DEVELOPMENT	22	1.41854	0.0841121	0.424799
HP_VOCAL_CORD_PARALYSIS	45	1.41759	0.0607735	0.425954
HP_RECURRENT_PAROXYSMAL_HEADACHE	18	1.41754	0.104651	0.424944
GOBP_MYELOID_LEUKOCYTE_DIFFERENTIATION	149	1.41699	0.0141643	0.425211
GOMF_HYDROLASE_ACTIVITY_ACTING_ON_CARBON_NITROGEN_BUT_NOT_PEPTIDE_BONDS_IN_CYCLIC_AMIDINES	20	1.41615	0.0931818	0.426157
GOBP_T_HELPER_1_CELL_DIFFERENTIATION	15	1.41553	0.109049	0.426626
GOBP_NEGATIVE_REGULATION_OF_TOLL_LIKE_RECEPTOR_SIGNALING_PATHWAY	23	1.41485	0.0574713	0.427141
GOBP_NEUROTROPHIN_SIGNALING_PATHWAY	34	1.41381	0.0700935	0.428589
HP_PULMONARY_EMBOLISM	28	1.41295	0.0841121	0.429561
GOBP_AXIS_ELONGATION	22	1.41259	0.0776471	0.429348
GOMF_TRNA_METHYLTRANSFERASE_ACTIVITY	34	1.41078	0.0628272	0.432693
GOBP_ALCOHOL_BIOSYNTHETIC_PROCESS	108	1.41048	0.0375335	0.432351
GOBP_REGULATION_OF_CHOLESTEROL_BIOSYNTHETIC_PROCESS	16	1.41033	0.092511	0.431552
GOBP_RESPONSE_TO_MAGNESIUM_ION	15	1.4103	0.104677	0.430501
GOBP_MRNA_TRANSCRIPTION	46	1.40986	0.0678392	0.430379
GOMF_SULFOTRANSFERASE_ACTIVITY	39	1.4092	0.0537897	0.430935
GOBP_REGULATION_OF_DNA_TEMPLATED_TRANSCRIPTION_INITIATION	74	1.40887	0.0408163	0.430654
GOMF_NUCLEOBASE_CONTAINING_COMPOUND_TRANSMEMBRANE_TRANSPORTER_ACTIVITY	44	1.4087	0.0513447	0.430005
GOBP_PURINE_NUCLEOSIDE_MONOPHOSPHATE_BIOSYNTHETIC_PROCESS	21	1.40846	0.0805369	0.429531
GOBP_MAMMARY_GLAND_EPITHELIAL_CELL_PROLIFERATION	23	1.40732	0.103704	0.431198
GOBP_POSITIVE_REGULATION_OF_ALPHA_BETA_T_CELL_ACTIVATION	39	1.40711	0.0611765	0.430634
GOCC_CYTOCHROME_COMPLEX	30	1.40624	0.0792079	0.431717
GOBP_RIBOSOMAL_LARGE_SUBUNIT_ASSEMBLY	25	1.40604	0.0848624	0.431103
GOBP_HISTONE_H2A_UBIQUITINATION	32	1.4051	0.0781991	0.432357
GOBP_NEGATIVE_REGULATION_OF_MAP_KINASE_ACTIVITY	45	1.40499	0.0561224	0.431594
HP_BILATERAL_MICROPHTHALMOS	18	1.40402	0.0971303	0.432884
GOBP_PROTEIN_O_LINKED_MANNOSYLATION	17	1.40298	0.099768	0.434386
GOMF_FRIZZLED_BINDING	25	1.40297	0.0734597	0.433334
GOMF_TRANSCRIPTION_REGULATOR_INHIBITOR_ACTIVITY	19	1.40274	0.0831234	0.432834
HP_HYPOPLASTIC_ILIAC_WING	21	1.40216	0.081448	0.433193
GOBP_REGULATION_OF_TELOMERE_MAINTENANCE	99	1.40207	0.027027	0.432353
GOBP_CELL_FATE_SPECIFICATION	80	1.40192	0.0252525	0.431671
HP_INCREASED_CSF_LACTATE	82	1.39959	0.0438356	0.436513
GOCC_PROTEASOME_CORE_COMPLEX	16	1.39931	0.0909091	0.436166
GOBP_ORGANIC_CATION_TRANSPORT	42	1.3993	0.068421	0.435124
GOBP_NEGATIVE_REGULATION_OF_EPITHELIAL_CELL_DIFFERENTIATION	35	1.39809	0.0800915	0.437057
GOBP_MESONEPHROS_DEVELOPMENT	86	1.39772	0.0409207	0.436988
GOMF_2_IRON_2_SULFUR_CLUSTER_BINDING	22	1.39755	0.0883721	0.436374
HP_ABNORMALITY_OF_THE_5TH_TOE	71	1.39645	0.061008	0.438061
GOMF_NEUROTRANSMITTER_TRANSMEMBRANE_TRANSPORTER_ACTIVITY	15	1.39589	0.110092	0.438405
GOCC_ORGANELLE_ENVELOPE_LUMEN	87	1.39431	0.0490463	0.441444
GOBP_IRON_ION_HOMEOSTASIS	68	1.39418	0.0465753	0.440757
GOBP_CELL_COMMUNICATION_BY_ELECTRICAL_COUPLING_INVOLVED_IN_CARDIAC_CONDUCTION	21	1.39404	0.0846325	0.439991
GOBP_TELOMERE_MAINTENANCE_VIA_TELOMERE_LENGTHENING	78	1.39364	0.0517711	0.43993
HP_HETEROCHROMIA_IRIDIS	18	1.39257	0.103837	0.441631
GOMF_NUCLEAR_IMPORT_SIGNAL_RECEPTOR_ACTIVITY	18	1.3924	0.10643	0.441017
HP_AORTIC_VALVE_STENOSIS	47	1.39216	0.0498812	0.44055
GOBP_REGULATION_OF_TOLL_LIKE_RECEPTOR_SIGNALING_PATHWAY	49	1.39185	0.05	0.440317
GOBP_REGULATION_OF_ALPHA_BETA_T_CELL_DIFFERENTIATION	45	1.39173	0.0621891	0.439578
GOBP_TOLERANCE_INDUCTION	15	1.39165	0.114537	0.438766
GOMF_NADPH_BINDING	15	1.39099	0.121348	0.439329
GOBP_EPITHELIAL_CELL_MATURATION	18	1.39075	0.104265	0.43886
HP_THICK_UPPER_LIP_VERMILION	21	1.39031	0.100467	0.438981
GOBP_REGULATION_OF_MITOTIC_SPINDLE_ASSEMBLY	22	1.39029	0.107306	0.437996
GOBP_IRON_SULFUR_CLUSTER_ASSEMBLY	30	1.38992	0.0765661	0.437858
HP_ABNORMAL_RESPIRATORY_MOTILE_CILIUM_MORPHOLOGY	16	1.38975	0.0823799	0.437296
GOBP_SNRNA_PROCESSING	26	1.3893	0.0866511	0.437328
HP_ABNORMAL_CSF_METABOLITE_CONCENTRATION	105	1.38927	0.0327869	0.436396
GOMF_DNA_BINDING_TRANSCRIPTION_ACTIVATOR_ACTIVITY	370	1.38919	0.0035461	0.435579
HP_APLASIA_HYPOPLASIA_OF_THE_TIBIA	24	1.38887	0.0997625	0.43537
GOBP_MICROTUBULE_CYTOSKELETON_ORGANIZATION_INVOLVED_IN_MITOSIS	157	1.38871	0.0262391	0.434696
HP_PEG_SHAPED_MAXILLARY_LATERAL_INCISORS	17	1.38867	0.126386	0.433765
GOBP_NEGATIVE_REGULATION_OF_ERBB_SIGNALING_PATHWAY	28	1.38818	0.0872818	0.434004
GOMF_POLY_PURINE_TRACT_BINDING	28	1.38733	0.0848214	0.435085
GOBP_REGULATION_OF_AMINO_ACID_TRANSMEMBRANE_TRANSPORT	15	1.38689	0.116822	0.435213
GOCC_INNER_MITOCHONDRIAL_MEMBRANE_PROTEIN_COMPLEX	135	1.38646	0.017192	0.435297
HP_ANTERIOR_PITUITARY_DYSGENESIS	21	1.38628	0.089372	0.434778
GOBP_REGULATION_OF_CD4_POSITIVE_ALPHA_BETA_T_CELL_ACTIVATION	43	1.38603	0.0739796	0.43438
HP_ALBINISM	15	1.38527	0.107656	0.435189
HP_CSF_PLEOCYTOSIS	15	1.38459	0.115974	0.435826
GOBP_REGULATION_OF_EPITHELIAL_CELL_DIFFERENTIATION	111	1.38424	0.0401002	0.43565
GOBP_NEGATIVE_REGULATION_OF_NERVOUS_SYSTEM_DEVELOPMENT	128	1.3831	0.027027	0.437467
HP_RENAL_HYPOPLASIA_APLASIA	277	1.38259	0.00923077	0.437727
GOMF_U6_SNRNA_BINDING	16	1.38184	0.124454	0.43859
GOBP_EMBRYONIC_HEMOPOIESIS	21	1.38128	0.118329	0.438964
GOBP_NEGATIVE_REGULATION_OF_AMINE_TRANSPORT	21	1.38078	0.120393	0.439137
GOBP_NEGATIVE_REGULATION_OF_MYOBLAST_DIFFERENTIATION	16	1.38073	0.0942982	0.438261
GOBP_GROWTH_PLATE_CARTILAGE_DEVELOPMENT	16	1.37956	0.109223	0.44012
GOBP_POSITIVE_REGULATION_OF_PEPTIDYL_SERINE_PHOSPHORYLATION	72	1.37733	0.0485934	0.444739
GOBP_NUCLEOLAR_LARGE_RRNA_TRANSCRIPTION_BY_RNA_POLYMERASE_I	21	1.37667	0.0975057	0.445403
GOBP_MRNA_3_END_PROCESSING	57	1.37647	0.0473815	0.444952
HP_MALIGNANT_GENITOURINARY_TRACT_TUMOR	25	1.37456	0.11236	0.448914
GOBP_CELL_FATE_COMMITMENT	198	1.37424	0.0124224	0.448839
HP_CEREBRAL_DYSMYELINATION	16	1.37408	0.121475	0.448281
HP_ECTOPIC_ANUS	67	1.37372	0.0641026	0.448189
GOBP_REGULATION_OF_PLATELET_ACTIVATION	33	1.37343	0.0966921	0.447877
GOBP_MESODERM_MORPHOGENESIS	59	1.37335	0.0577428	0.447071
GOBP_POSITIVE_REGULATION_OF_VASCULAR_ENDOTHELIAL_GROWTH_FACTOR_PRODUCTION	21	1.3729	0.110024	0.44722
GOBP_SOMATIC_STEM_CELL_POPULATION_MAINTENANCE	54	1.37279	0.0616967	0.446508
GOBP_EMBRYONIC_AXIS_SPECIFICATION	28	1.37223	0.0950119	0.446981
GOBP_POSITIVE_REGULATION_OF_DNA_METABOLIC_PROCESS	275	1.37206	0	0.446436
GOBP_EMBRYONIC_PLACENTA_DEVELOPMENT	72	1.37186	0.0395778	0.445956
HP_PRIMARY_AMENORRHEA	88	1.37155	0.0647668	0.445807
GOBP_METANEPHRIC_NEPHRON_DEVELOPMENT	30	1.37094	0.0819672	0.446465
GOBP_REGULATION_OF_TELOMERE_CAPPING	24	1.3709	0.0889423	0.445617
HP_CORONAL_CRANIOSYNOSTOSIS	24	1.37042	0.102908	0.445883
HP_MATERNAL_DIABETES	31	1.37009	0.0935252	0.445761
GOBP_REGULATION_OF_LIPID_BIOSYNTHETIC_PROCESS	130	1.36979	0.0424403	0.445676
GOBP_MEMBRANE_REPOLARIZATION_DURING_CARDIAC_MUSCLE_CELL_ACTION_POTENTIAL	17	1.3697	0.122768	0.444941
GOMF_ORGANIC_CATION_TRANSMEMBRANE_TRANSPORTER_ACTIVITY	20	1.36932	0.122318	0.444941
GOBP_DENDRITIC_CELL_DIFFERENTIATION	24	1.36916	0.0896552	0.444422
GOBP_NEGATIVE_REGULATION_OF_EPITHELIAL_TO_MESENCHYMAL_TRANSITION	27	1.36902	0.0969388	0.443813
GOBP_PROTEIN_NEDDYLATION	26	1.36851	0.0966981	0.444205
GOBP_PROTEIN_SUMOYLATION	55	1.36795	0.0595533	0.444619
HP_ARRHINENCEPHALY	28	1.36674	0.104019	0.446723
GOBP_NLS_BEARING_PROTEIN_IMPORT_INTO_NUCLEUS	19	1.36617	0.107477	0.447209
GOBP_POSITIVE_REGULATION_OF_ORGANIC_ACID_TRANSPORT	32	1.36593	0.0972569	0.446822
GOBP_KIDNEY_EPITHELIUM_DEVELOPMENT	121	1.36533	0.0289017	0.447411
HP_KINETIC_TREMOR	82	1.36491	0.037234	0.447524
GOBP_NEGATIVE_REGULATION_OF_OXIDATIVE_STRESS_INDUCED_NEURON_DEATH	19	1.36476	0.126761	0.446905
GOMF_RNA_POLYMERASE_II_GENERAL_TRANSCRIPTION_INITIATION_FACTOR_ACTIVITY	37	1.36453	0.0665025	0.446547
GOBP_POSITIVE_REGULATION_OF_VASCULAR_ASSOCIATED_SMOOTH_MUSCLE_CELL_PROLIFERATION	30	1.36443	0.0873786	0.445844
GOBP_POSITIVE_REGULATION_OF_PHOSPHATIDYLINOSITOL_3_KINASE_SIGNALING	52	1.36413	0.0637755	0.445604
GOBP_PYRIDINE_CONTAINING_COMPOUND_BIOSYNTHETIC_PROCESS	25	1.36346	0.0969267	0.446353
GOBP_MAINTENANCE_OF_CELL_NUMBER	160	1.36291	0.0216802	0.446831
HP_INFANTILE_AXIAL_HYPOTONIA	38	1.36174	0.0809524	0.44882
GOBP_REGULATION_OF_CELLULAR_EXTRAVASATION	26	1.36129	0.104545	0.448933
GOBP_MIDBRAIN_DEVELOPMENT	73	1.36076	0.0365854	0.449334
GOBP_RESPONSE_TO_ETHANOL	94	1.35942	0.0410256	0.451916
GOBP_OLIGOSACCHARIDE_LIPID_INTERMEDIATE_BIOSYNTHETIC_PROCESS	19	1.3593	0.123256	0.451329
GOBP_NEGATIVE_REGULATION_OF_LIPID_BIOSYNTHETIC_PROCESS	48	1.35929	0.0808081	0.450438
HP_ABNORMAL_HAIR_LABORATORY_EXAMINATION	22	1.35883	0.091954	0.450677
GOBP_CELL_PROLIFERATION_IN_FOREBRAIN	18	1.35816	0.121622	0.451441
GOBP_POSITIVE_REGULATION_OF_MUSCLE_CELL_APOPTOTIC_PROCESS	21	1.35798	0.125	0.450942
GOBP_NEGATIVE_REGULATION_OF_POTASSIUM_ION_TRANSPORT	21	1.35768	0.117241	0.450796
GOBP_REGULATION_OF_TELOMERE_MAINTENANCE_VIA_TELOMERE_LENGTHENING	59	1.35724	0.0586667	0.451004
GOMF_RRNA_BINDING	65	1.35714	0.0664962	0.450332
HP_PARTIAL_AGENESIS_OF_THE_CORPUS_CALLOSUM	39	1.3569	0.0956938	0.450003
HP_RETINAL_DYSPLASIA	23	1.35648	0.106383	0.450105
GOBP_ANDROGEN_METABOLIC_PROCESS	16	1.35583	0.128878	0.450875
GOBP_RESPONSE_TO_EPIDERMAL_GROWTH_FACTOR	43	1.35457	0.0881612	0.453267
GOCC_GOLGI_ASSOCIATED_VESICLE_MEMBRANE	50	1.35445	0.0810127	0.452667
GOBP_POSITIVE_CHEMOTAXIS	41	1.35313	0.0942928	0.455059
HP_PARAGANGLIOMA	20	1.35084	0.13285	0.459867
HP_POSTAXIAL_FOOT_POLYDACTYLY	55	1.35067	0.0728643	0.45938
GOBP_REGULATION_OF_DNA_DAMAGE_CHECKPOINT	26	1.35003	0.0950119	0.460059
GOCC_CARBOXY_TERMINAL_DOMAIN_PROTEIN_KINASE_COMPLEX	19	1.34941	0.13245	0.460765
GOBP_BONE_GROWTH	27	1.34877	0.108911	0.461526
GOCC_TELOMERASE_HOLOENZYME_COMPLEX	22	1.3487	0.111111	0.460809
HP_URETEROPELVIC_JUNCTION_OBSTRUCTION	18	1.34797	0.124722	0.461772
GOBP_MORPHOGENESIS_OF_EMBRYONIC_EPITHELIUM	128	1.34786	0.0241935	0.461151
HP_ABNORMALITY_OF_FUNDUS_PIGMENTATION	24	1.34765	0.102326	0.460758
GOBP_REGULATION_OF_ANION_TRANSPORT	64	1.34544	0.0665025	0.465475
GOBP_NEPHRON_MORPHOGENESIS	64	1.34522	0.0606061	0.465167
HP_CAPILLARY_HEMANGIOMA	35	1.34511	0.0959233	0.464541
GOBP_CELLULAR_RESPONSE_TO_GLUCOSE_STARVATION	50	1.34462	0.0925	0.464892
GOBP_POSITIVE_REGULATION_OF_LEUKOCYTE_CELL_CELL_ADHESION	165	1.34461	0.0262391	0.464016
GOBP_ERYTHROCYTE_HOMEOSTASIS	113	1.34248	0.037037	0.468475
GOBP_TRNA_THREONYLCARBAMOYLADENOSINE_METABOLIC_PROCESS	16	1.34247	0.126168	0.467613
GOBP_POSITIVE_REGULATION_OF_CYTOSKELETON_ORGANIZATION	160	1.34224	0.0185185	0.467235
GOBP_REGULATION_OF_B_CELL_DIFFERENTIATION	23	1.34209	0.133663	0.466688
GOMF_MRNA_5_UTR_BINDING	26	1.34069	0.105386	0.469439
GOCC_VESICLE_TETHERING_COMPLEX	58	1.34066	0.0771144	0.468598
HP_CONICAL_INCISOR	26	1.34043	0.106132	0.468279
GOBP_HEPATICOBILIARY_SYSTEM_DEVELOPMENT	108	1.34026	0.0585106	0.467835
GOBP_AMYLOID_BETA_CLEARANCE	26	1.33996	0.114486	0.467727
GOBP_EPITHELIAL_TUBE_FORMATION	122	1.33924	0.039548	0.468688
GOBP_MANNOSYLATION	34	1.33887	0.123116	0.468709
GOBP_NEGATIVE_REGULATION_OF_BMP_SIGNALING_PATHWAY	43	1.33842	0.0992366	0.468958
GOBP_HISTONE_H2A_MONOUBIQUITINATION	23	1.33831	0.122642	0.468393
HP_BRITTLE_HAIR	33	1.3369	0.102679	0.471101
GOBP_MYELOID_CELL_HOMEOSTASIS	140	1.3366	0.0429799	0.470945
GOMF_S_ADENOSYLMETHIONINE_DEPENDENT_METHYLTRANSFERASE_ACTIVITY	151	1.33631	0.0579268	0.470797
HP_ZONULAR_CATARACT	30	1.33624	0.122596	0.470126
GOCC_PRC1_COMPLEX	15	1.33553	0.154348	0.471059
HP_ABNORMAL_CIRCULATING_ANDROGEN_LEVEL	59	1.33448	0.0656566	0.472921
HP_ABNORMAL_GLYCOSYLATION	47	1.33355	0.0833333	0.474534
HP_SPARSE_LATERAL_EYEBROW	21	1.33335	0.15099	0.474133
GOBP_PYRIMIDINE_RIBONUCLEOTIDE_BIOSYNTHETIC_PROCESS	19	1.33259	0.12201	0.475163
GOBP_TRANSCRIPTION_ELONGATION_BY_RNA_POLYMERASE_II_PROMOTER	106	1.3317	0.0498615	0.47648
HP_TINNITUS	48	1.33108	0.107232	0.477126
GOBP_HISTONE_MONOUBIQUITINATION	35	1.33028	0.100985	0.478375
GOBP_POSITIVE_REGULATION_OF_AMINO_ACID_TRANSPORT	22	1.33027	0.111369	0.477504
GOMF_PROTEIN_FOLDING_CHAPERONE	57	1.33003	0.0754258	0.477282
GOBP_HISTONE_H3_K4_TRIMETHYLATION	20	1.32963	0.12156	0.477428
GOBP_APPENDAGE_DEVELOPMENT	149	1.32936	0.035503	0.477214
GOBP_NEGATIVE_REGULATION_OF_PHOSPHORYLATION	311	1.32894	0.00671141	0.477396
GOBP_NEGATIVE_REGULATION_OF_B_CELL_ACTIVATION	22	1.32852	0.121005	0.477617
GOBP_RESPONSE_TO_FATTY_ACID	42	1.32819	0.121134	0.47755
GOBP_DNA_TEMPLATED_TRANSCRIPTION_TERMINATION	23	1.32789	0.130536	0.477443
HP_SCOTOMA	51	1.32613	0.0780142	0.481174
HP_PURE_RED_CELL_APLASIA	23	1.32577	0.12297	0.481295
GOBP_EMBRYONIC_FORELIMB_MORPHOGENESIS	23	1.32545	0.11954	0.48127
GOBP_REGULATION_OF_CELL_CYCLE_CHECKPOINT	48	1.32541	0.0809399	0.480483
GOBP_PHOSPHATIDYLINOSITOL_3_KINASE_SIGNALING	101	1.32526	0.0677507	0.480031
GOBP_MONOAMINE_TRANSPORT	57	1.3249	0.0906736	0.480078
GOCC_OUTER_MITOCHONDRIAL_MEMBRANE_PROTEIN_COMPLEX	22	1.32328	0.13785	0.483563
GOBP_REGULATION_OF_OSTEOCLAST_DIFFERENTIATION	44	1.3232	0.1	0.482893
GOBP_PROTEIN_MANNOSYLATION	22	1.32223	0.151448	0.48458
HP_ABNORMAL_METAPHYSEAL_TRABECULATION	23	1.32153	0.120773	0.485437
GOBP_ALCOHOL_METABOLIC_PROCESS	269	1.32152	0.0159744	0.484597
GOBP_NEGATIVE_REGULATION_OF_BLOOD_CIRCULATION	17	1.32124	0.135556	0.484471
GOBP_PYRIMIDINE_RIBONUCLEOTIDE_METABOLIC_PROCESS	25	1.32113	0.131455	0.483904
HP_ICHTHYOSIS	109	1.32075	0.0446194	0.484011
GOBP_RESPONSE_TO_ESTROGEN	47	1.32058	0.0974478	0.483601
HP_NON_MIDLINE_CLEFT_LIP	33	1.32024	0.123153	0.483589
GOBP_NEGATIVE_REGULATION_OF_CD4_POSITIVE_ALPHA_BETA_T_CELL_DIFFERENTIATION	17	1.32023	0.146119	0.482756
GOBP_IMP_METABOLIC_PROCESS	17	1.31972	0.154378	0.483219
HP_LOSS_OF_SPEECH	42	1.3196	0.09799	0.482673
GOCC_ORGANELLE_INNER_MEMBRANE	497	1.31905	0	0.483283
GOBP_MITOCHONDRION_MORPHOGENESIS	19	1.31869	0.138393	0.483364
GOBP_DOPAMINERGIC_NEURON_DIFFERENTIATION	31	1.31869	0.16307	0.48253
HP_OLIGODACTYLY	28	1.31866	0.128736	0.481763
GOCC_DENSE_CORE_GRANULE	22	1.3177	0.143488	0.483408
GOBP_REGULATION_OF_DNA_BIOSYNTHETIC_PROCESS	116	1.31749	0.0509915	0.483089
GOBP_POSITIVE_REGULATION_OF_ALPHA_BETA_T_CELL_DIFFERENTIATION	32	1.3174	0.0936768	0.48248
HP_ESOPHAGEAL_STENOSIS	22	1.31692	0.173302	0.482854
GOMF_ACETYLGALACTOSAMINYLTRANSFERASE_ACTIVITY	31	1.31621	0.104478	0.483804
HP_CARDIOVASCULAR_CALCIFICATION	27	1.31612	0.124694	0.483202
GOMF_EXORIBONUCLEASE_ACTIVITY	44	1.31608	0.0962963	0.482495
GOBP_RNA_PHOSPHODIESTER_BOND_HYDROLYSIS_EXONUCLEOLYTIC	43	1.31542	0.103774	0.483378
HP_COARCTATION_OF_AORTA	111	1.31472	0.0637755	0.484357
GOBP_MAMMARY_GLAND_EPITHELIUM_DEVELOPMENT	54	1.31368	0.103627	0.486136
GOBP_REGULATION_OF_MEIOTIC_NUCLEAR_DIVISION	20	1.3133	0.139955	0.48631
GOMF_RNA_POLYMERASE_CORE_ENZYME_BINDING	43	1.31326	0.105651	0.485584
GOBP_NUCLEOTIDE_EXCISION_REPAIR	85	1.31321	0.0754717	0.484906
GOBP_TELOMERE_MAINTENANCE	151	1.31314	0.0415512	0.484253
GOBP_SPINAL_CORD_MOTOR_NEURON_DIFFERENTIATION	23	1.31203	0.141876	0.486278
GOBP_LYMPH_VESSEL_DEVELOPMENT	24	1.31196	0.141388	0.485645
HP_TEMPORAL_PATTERN	21	1.31173	0.140097	0.48544
GOCC_SAGA_COMPLEX	23	1.31105	0.137441	0.486359
GOMF_NUCLEOCYTOPLASMIC_CARRIER_ACTIVITY	29	1.31056	0.135198	0.486814
GOMF_RNA_POLYMERASE_II_COMPLEX_BINDING	36	1.30993	0.112821	0.487642
GOMF_PHOSPHATASE_ACTIVATOR_ACTIVITY	22	1.30862	0.146789	0.490215
HP_ANAL_ATRESIA	116	1.3082	0.0546448	0.490429
GOBP_NEPHRON_EPITHELIUM_DEVELOPMENT	93	1.30763	0.0773639	0.491047
GOBP_TRNA_5_END_PROCESSING	16	1.30733	0.148315	0.491038
HP_ULNAR_DEVIATION_OF_FINGER	22	1.30694	0.167043	0.491206
HP_APLASIA_HYPOPLASIA_OF_THE_SCAPULAE	22	1.30614	0.144254	0.492511
HP_DIFFUSE_CEREBELLAR_ATROPHY	16	1.30592	0.16318	0.492233
HP_ABNORMALITY_OF_HAIR_GROWTH	16	1.30529	0.151163	0.493095
GOBP_TUBE_FORMATION	135	1.30513	0.0538922	0.492719
HP_ELEVATED_CIRCULATING_FOLLICLE_STIMULATING_HORMONE_LEVEL	24	1.30467	0.14094	0.493089
HP_DEEP_PHILTRUM	51	1.30425	0.125	0.493377
HP_STEPPAGE_GAIT	48	1.30414	0.103118	0.492864
GOBP_REGULATION_OF_BRANCHING_INVOLVED_IN_URETERIC_BUD_MORPHOGENESIS	16	1.3039	0.159551	0.492695
GOBP_STRIATED_MUSCLE_TISSUE_DEVELOPMENT	193	1.30338	0.0412698	0.493145
GOBP_RNA_PHOSPHODIESTER_BOND_HYDROLYSIS	136	1.30249	0.0521739	0.494579
GOMF_N_METHYLTRANSFERASE_ACTIVITY	91	1.30181	0.0677966	0.495428
GOBP_ZINC_ION_TRANSPORT	22	1.30103	0.163636	0.496666
GOMF_CHOLESTEROL_BINDING	40	1.30054	0.108911	0.497138
GOBP_WOUND_HEALING_SPREADING_OF_EPIDERMAL_CELLS	17	1.30034	0.178022	0.496796
HP_NASAL_CONGESTION	42	1.29999	0.116625	0.496868
GOMF_4_IRON_4_SULFUR_CLUSTER_BINDING	43	1.2988	0.122549	0.499152
HP_ENCHONDROMA	15	1.2983	0.157328	0.499597
HP_ABNORMAL_NUMBER_OF_ERYTHROID_PRECURSORS	37	1.29807	0.130542	0.49939
GOBP_PLACENTA_DEVELOPMENT	124	1.29801	0.0615836	0.4988
GOCC_HISTONE_METHYLTRANSFERASE_COMPLEX	62	1.29793	0.102302	0.498182
GOMF_EPHRIN_RECEPTOR_ACTIVITY	18	1.29759	0.134956	0.498341
GOBP_PHOSPHATE_ION_TRANSPORT	21	1.29671	0.132867	0.499847
HP_CEREBRAL_HYPOMYELINATION	31	1.29651	0.111617	0.499548
GOBP_T_CELL_ACTIVATION_INVOLVED_IN_IMMUNE_RESPONSE	61	1.29616	0.101485	0.49971
GOMF_SUMO_BINDING	17	1.29605	0.154185	0.499213
GOBP_NEGATIVE_REGULATION_OF_PEPTIDYL_SERINE_PHOSPHORYLATION	25	1.29543	0.152174	0.500135
HP_GENERALIZED_HYPOPIGMENTATION	24	1.29525	0.139089	0.499747
HP_MEGALOBLASTIC_ANEMIA	18	1.2952	0.178147	0.499088
GOBP_POTASSIUM_ION_HOMEOSTASIS	21	1.29515	0.152273	0.498391
GOCC_TRANSCRIPTION_REGULATOR_COMPLEX	436	1.29476	0.0106383	0.498532
GOBP_MESONEPHRIC_TUBULE_MORPHOGENESIS	54	1.2942	0.100917	0.499177
GOCC_BASOLATERAL_PLASMA_MEMBRANE	160	1.29404	0.0441989	0.498834
GOBP_POSITIVE_REGULATION_OF_PROTEIN_CATABOLIC_PROCESS	186	1.2935	0.037037	0.499407
GOMF_WIDE_PORE_CHANNEL_ACTIVITY	17	1.2933	0.17226	0.499182
GOBP_OUTFLOW_TRACT_MORPHOGENESIS	66	1.29307	0.0925	0.498957
GOBP_CELLULAR_RESPONSE_TO_STEROL_DEPLETION	16	1.29271	0.178241	0.499029
GOBP_MRNA_MODIFICATION	28	1.29223	0.122449	0.499547
GOBP_PROTEIN_LOCALIZATION_TO_NUCLEOLUS	18	1.2915	0.146396	0.500677
GOMF_TRANSFERASE_ACTIVITY_TRANSFERRING_ONE_CARBON_GROUPS	207	1.29107	0.0365854	0.500922
GOBP_ALDITOL_METABOLIC_PROCESS	15	1.29078	0.17849	0.500896
GOCC_T_TUBULE	45	1.29077	0.117073	0.500138
GOBP_REGULATION_OF_ORGANIC_ACID_TRANSPORT	54	1.29059	0.105012	0.499805
GOBP_SPINDLE_ASSEMBLY	131	1.2903	0.0705521	0.499772
GOMF_POLY_A_BINDING	22	1.29023	0.157143	0.499199
GOBP_RRNA_MODIFICATION	36	1.28988	0.125592	0.499356
GOBP_HISTONE_UBIQUITINATION	51	1.28926	0.115764	0.50018
HP_CEREBRAL_INCLUSION_BODIES	40	1.28908	0.108696	0.499857
GOMF_HELICASE_ACTIVITY	147	1.28779	0.0501475	0.502445
GOBP_ENDONUCLEOLYTIC_CLEAVAGE_INVOLVED_IN_RRNA_PROCESSING	16	1.28718	0.163855	0.503314
HP_DELAYED_PUBERTY	143	1.28636	0.0591716	0.50466
HP_ABNORMAL_MIDBRAIN_MORPHOLOGY	75	1.28439	0.0844687	0.509066
GOBP_MITOCHONDRIAL_ELECTRON_TRANSPORT_CYTOCHROME_C_TO_OXYGEN	16	1.28407	0.181818	0.509123
GOBP_CELL_DIFFERENTIATION_INVOLVED_IN_EMBRYONIC_PLACENTA_DEVELOPMENT	19	1.28302	0.17284	0.511147
GOBP_CHAPERONE_MEDIATED_PROTEIN_COMPLEX_ASSEMBLY	21	1.28297	0.156627	0.510507
GOBP_CARDIAC_SEPTUM_MORPHOGENESIS	65	1.28296	0.0894737	0.509757
GOCC_MRNA_CLEAVAGE_FACTOR_COMPLEX	18	1.28243	0.181598	0.510321
GOBP_REGULATION_OF_LEUKOCYTE_APOPTOTIC_PROCESS	62	1.28237	0.0986667	0.509731
GOBP_REGULATION_OF_TRANSCRIPTION_ELONGATION_BY_RNA_POLYMERASE_II	85	1.28161	0.09375	0.510904
GOBP_NEGATIVE_REGULATION_OF_POTASSIUM_ION_TRANSMEMBRANE_TRANSPORT	17	1.28146	0.166302	0.51056
GOBP_LEUKOCYTE_CELL_CELL_ADHESION	247	1.28125	0.0414013	0.510324
GOBP_ACTIVATION_OF_GTPASE_ACTIVITY	100	1.28099	0.0751445	0.510212
GOBP_POSITIVE_REGULATION_OF_MORPHOGENESIS_OF_AN_EPITHELIUM	28	1.28073	0.142529	0.510178
GOCC_MITOCHONDRIAL_MATRIX	453	1.28054	0.015625	0.509931
GOBP_CELLULAR_RESPONSE_TO_CALCIUM_ION	65	1.28001	0.113889	0.510572
GOBP_REGULATION_OF_LIPID_METABOLIC_PROCESS	253	1.27895	0.0266272	0.512657
HP_THROMBOCYTOSIS	49	1.27863	0.125604	0.51274
GOBP_INTERLEUKIN_8_PRODUCTION	43	1.2782	0.137931	0.513118
HP_INTERRUPTED_AORTIC_ARCH	16	1.27804	0.203196	0.512747
GOCC_CLATHRIN_COATED_ENDOCYTIC_VESICLE_MEMBRANE	45	1.27803	0.140741	0.512014
GOCC_RNA_POLYMERASE_II_TRANSCRIPTION_REGULATOR_COMPLEX	220	1.27788	0.0357143	0.511634
HP_AGENESIS_OF_LATERAL_INCISOR	20	1.27775	0.157248	0.51127
HP_ABNORMAL_CIRCULATING_NUCLEOBASE_CONCENTRATION	29	1.27704	0.159091	0.512348
HP_ABNORMAL_CNS_MYELINATION	294	1.27695	0.0390071	0.511842
GOMF_BHLH_TRANSCRIPTION_FACTOR_BINDING	26	1.27679	0.148058	0.511449
GOBP_SPINDLE_ORGANIZATION	196	1.27651	0.0327381	0.511432
GOCC_MITOCHONDRIAL_LARGE_RIBOSOMAL_SUBUNIT	56	1.27629	0.1275	0.511236
GOBP_HISTONE_MRNA_METABOLIC_PROCESS	24	1.27566	0.159314	0.512033
GOBP_NEGATIVE_REGULATION_OF_COLD_INDUCED_THERMOGENESIS	39	1.27531	0.131707	0.512227
GOBP_NUCLEIC_ACID_PHOSPHODIESTER_BOND_HYDROLYSIS	220	1.27515	0.0289855	0.511853
HP_HYPOCALCEMIA	54	1.27497	0.121359	0.511579
GOBP_MEMBRANE_REPOLARIZATION_DURING_ACTION_POTENTIAL	21	1.27471	0.189427	0.511493
GOBP_REGULATION_OF_MACROPHAGE_DIFFERENTIATION	16	1.27468	0.167043	0.510825
GOBP_NEGATIVE_REGULATION_OF_OSTEOCLAST_DIFFERENTIATION	21	1.27395	0.153318	0.51196
GOCC_TRANSCRIPTION_ELONGATION_FACTOR_COMPLEX	46	1.27338	0.123626	0.512682
HP_EEG_WITH_POLYSPIKE_WAVE_COMPLEXES	40	1.27328	0.135135	0.512205
HP_FACIAL_HEMANGIOMA	18	1.27231	0.155606	0.513927
HP_RENAL_TUBULAR_DYSFUNCTION	79	1.27203	0.104987	0.513933
GOCC_BASAL_PART_OF_CELL	189	1.27195	0.0332326	0.513387
GOCC_TRANSPORT_VESICLE	364	1.27157	0	0.513601
GOBP_MATERNAL_PLACENTA_DEVELOPMENT	31	1.2713	0.157895	0.513538
GOBP_NEGATIVE_REGULATION_OF_PROTEIN_MODIFICATION_PROCESS	440	1.27043	0.0144404	0.515067
GOBP_REGULATION_OF_ANTIGEN_RECEPTOR_MEDIATED_SIGNALING_PATHWAY	40	1.27026	0.132832	0.514749
GOBP_REGULATION_OF_TRANSCRIPTION_OF_NUCLEOLAR_LARGE_RRNA_BY_RNA_POLYMERASE_I	15	1.26984	0.175355	0.515132
GOMF_CATALYTIC_ACTIVITY_ACTING_ON_A_RRNA	22	1.26934	0.161593	0.515676
GOBP_HEMATOPOIETIC_STEM_CELL_PROLIFERATION	30	1.26931	0.145729	0.515001
HP_MIXED_HEARING_IMPAIRMENT	28	1.26913	0.14382	0.514707
GOBP_ORGANIC_HYDROXY_COMPOUND_BIOSYNTHETIC_PROCESS	184	1.26872	0.0526316	0.514987
HP_RENAL_DYSPLASIA	66	1.26719	0.12	0.518361
GOBP_REGULATION_OF_FIBROBLAST_GROWTH_FACTOR_RECEPTOR_SIGNALING_PATHWAY	26	1.26695	0.167411	0.518146
GOBP_POSITIVE_REGULATION_OF_DOUBLE_STRAND_BREAK_REPAIR_VIA_HOMOLOGOUS_RECOMBINATION	37	1.26687	0.154964	0.517585
HP_IMPAIRED_VIBRATION_SENSATION_IN_THE_LOWER_LIMBS	44	1.26665	0.132316	0.517438
HP_SUBMUCOUS_CLEFT_OF_SOFT_AND_HARD_PALATE	64	1.2664	0.112299	0.517335
HP_MACULAR_DEGENERATION	71	1.26632	0.11809	0.516801
HP_NASAL_SPEECH	128	1.26626	0.09375	0.516213
GOBP_MICROTUBULE_ORGANIZING_CENTER_LOCALIZATION	31	1.2662	0.158879	0.515622
GOBP_REGULATION_OF_FATTY_ACID_METABOLIC_PROCESS	64	1.26523	0.123989	0.517501
GOMF_TRANSLATION_REGULATOR_ACTIVITY	133	1.26514	0.0634006	0.516965
GOCC_SYNAPTIC_VESICLE_MEMBRANE	105	1.26498	0.0873016	0.516612
HP_DELAYED_ERUPTION_OF_PERMANENT_TEETH	29	1.26405	0.174014	0.518449
GOMF_GAMMA_TUBULIN_BINDING	31	1.26399	0.158879	0.517896
GOCC_AXONEMAL_MICROTUBULE	21	1.26377	0.190123	0.517718
GOMF_OXIDOREDUCTASE_ACTIVITY_ACTING_ON_THE_CH_CH_GROUP_OF_DONORS	52	1.26365	0.142473	0.517335
GOBP_VENTRICULAR_SEPTUM_DEVELOPMENT	65	1.26359	0.134986	0.516793
HP_HYPOPIGMENTATION_OF_THE_FUNDUS	17	1.26327	0.169683	0.516992
GOBP_POSITIVE_REGULATION_OF_LEUKOCYTE_ADHESION_TO_VASCULAR_ENDOTHELIAL_CELL	15	1.26314	0.215645	0.516622
GOBP_NUCLEAR_TRANSCRIBED_MRNA_CATABOLIC_PROCESS_EXONUCLEOLYTIC	19	1.26271	0.193853	0.51699
GOBP_REGULATION_OF_TRANSLATIONAL_INITIATION	72	1.26269	0.118734	0.516306
GOBP_MUSCLE_TISSUE_DEVELOPMENT	332	1.26251	0.0310345	0.516047
GOBP_REGULATION_OF_CELL_CELL_ADHESION	310	1.26213	0.0358306	0.516409
GOBP_REGULATION_OF_AMINO_ACID_TRANSPORT	37	1.26208	0.143939	0.515822
HP_ABNORMALITY_OF_RENAL_EXCRETION	36	1.26173	0.125964	0.516014
HP_COUGH	101	1.26167	0.0909091	0.515428
HP_ABNORMALITY_OF_THE_PUBIC_HAIR	32	1.26109	0.138539	0.516236
HP_DECREASED_ACTIVITY_OF_MITOCHONDRIAL_COMPLEX_IV	29	1.26069	0.168161	0.516562
HP_ABNORMAL_DUODENUM_MORPHOLOGY	75	1.26015	0.124365	0.517223
GOMF_RIBONUCLEASE_ACTIVITY	108	1.25838	0.0896359	0.521213
HP_ABSENT_TESTIS	24	1.25776	0.165909	0.522098
GOBP_CD4_POSITIVE_ALPHA_BETA_T_CELL_DIFFERENTIATION	55	1.25743	0.117347	0.522249
GOBP_REGENERATION	142	1.25742	0.0706215	0.521577
GOMF_ALCOHOL_DEHYDROGENASE_NADPPLUS_ACTIVITY	15	1.25735	0.207965	0.521027
GOCC_RESPIRATORY_CHAIN_COMPLEX_IV	19	1.25732	0.189376	0.520422
HP_ABSENT_THUMB	45	1.25721	0.146766	0.519975
GOCC_CLATHRIN_ADAPTOR_COMPLEX	23	1.25714	0.175644	0.519449
GOBP_SPLICEOSOMAL_TRI_SNRNP_COMPLEX_ASSEMBLY	17	1.25499	0.191038	0.524378
HP_ORAL_LEUKOPLAKIA	15	1.25434	0.207965	0.525414
HP_ANOPHTHALMIA	62	1.25325	0.139423	0.527666
HP_APLASIA_OF_THE_FINGERS	62	1.25266	0.142857	0.528507
GOBP_REGULATION_OF_CELLULAR_KETONE_METABOLIC_PROCESS	94	1.25244	0.109859	0.528386
GOMF_TRANSLATION_FACTOR_ACTIVITY_RNA_BINDING	82	1.25153	0.113889	0.530178
GOBP_FORELIMB_MORPHOGENESIS	29	1.25144	0.154023	0.529717
GOBP_REGULATION_OF_POSTSYNAPSE_ORGANIZATION	77	1.25069	0.112717	0.531108
GOBP_LEUKOCYTE_ACTIVATION_INVOLVED_IN_INFLAMMATORY_RESPONSE	27	1.25004	0.188544	0.532221
GOMF_NUCLEAR_RECEPTOR_ACTIVITY	46	1.24983	0.163317	0.532027
GOBP_RNA_SPLICING	425	1.24956	0.0138408	0.531956
GOBP_RESPONSE_TO_FLUID_SHEAR_STRESS	28	1.2494	0.157407	0.531713
GOBP_PYRIDINE_NUCLEOTIDE_BIOSYNTHETIC_PROCESS	22	1.24924	0.169856	0.531392
GOBP_REGULATION_OF_OSTEOBLAST_DIFFERENTIATION	101	1.24899	0.104956	0.53131
HP_NEUROFIBRILLARY_TANGLES	18	1.24885	0.205189	0.530973
GOBP_REGULATION_OF_MRNA_3_END_PROCESSING	22	1.24832	0.186636	0.531655
GOBP_CELLULAR_RESPONSE_TO_LIPOPROTEIN_PARTICLE_STIMULUS	23	1.24821	0.17849	0.531247
GOMF_MODIFIED_AMINO_ACID_TRANSMEMBRANE_TRANSPORTER_ACTIVITY	20	1.24769	0.207059	0.53193
GOBP_SERINE_FAMILY_AMINO_ACID_BIOSYNTHETIC_PROCESS	16	1.24759	0.204741	0.531453
HP_FETAL_DISTRESS	43	1.24696	0.153285	0.532477
GOMF_RNA_STEM_LOOP_BINDING	16	1.24614	0.207127	0.534021
HP_ABNORMAL_AORTIC_ARCH_MORPHOLOGY	49	1.24559	0.150617	0.53474
GOBP_POSITIVE_REGULATION_OF_RNA_SPLICING	36	1.24547	0.159251	0.534308
HP_OPTIC_DISC_HYPOPLASIA	15	1.24524	0.206731	0.534202
GOBP_APPENDAGE_MORPHOGENESIS	122	1.2448	0.0762712	0.53476
GOMF_STEROL_BINDING	48	1.24476	0.142105	0.534195
HP_LEUKEMIA	137	1.24436	0.102639	0.534603
GOBP_FOLIC_ACID_CONTAINING_COMPOUND_METABOLIC_PROCESS	26	1.24429	0.186603	0.534085
HP_TRACHEOESOPHAGEAL_FISTULA	77	1.24423	0.114883	0.533532
GOBP_DNA_TEMPLATED_TRANSCRIPTION_ELONGATION	228	1.24392	0.0440252	0.533629
GOBP_EXIT_FROM_MITOSIS	28	1.24353	0.180587	0.533979
GOMF_LIGASE_ACTIVITY	147	1.24333	0.0828571	0.533852
GOBP_EMBRYONIC_ORGAN_DEVELOPMENT	356	1.24212	0.0421053	0.536427
GOBP_POSITIVE_REGULATION_OF_CHROMOSOME_ORGANIZATION	103	1.24169	0.109589	0.536966
HP_ABNORMAL_PROTEIN_GLYCOSYLATION	41	1.24146	0.154034	0.53688
GOBP_BLASTOCYST_FORMATION	38	1.24116	0.157216	0.536979
GOBP_POSITIVE_REGULATION_OF_CELL_CELL_ADHESION	196	1.24068	0.0634921	0.537638
GOBP_POSITIVE_REGULATION_OF_HEART_RATE	20	1.24037	0.203791	0.537794
GOBP_NUCLEOTIDE_BINDING_DOMAIN_LEUCINE_RICH_REPEAT_CONTAINING_RECEPTOR_SIGNALING_PATHWAY	22	1.2403	0.196078	0.537273
GOBP_NUCLEOTIDE_SUGAR_METABOLIC_PROCESS	35	1.24026	0.16707	0.536692
GOBP_T_HELPER_1_TYPE_IMMUNE_RESPONSE	25	1.23964	0.186047	0.537607
GOMF_SUGAR_TRANSMEMBRANE_TRANSPORTER_ACTIVITY	16	1.23951	0.212054	0.537229
GOBP_REGULATION_OF_CELLULAR_AMIDE_METABOLIC_PROCESS	422	1.23941	0.0186567	0.536784
HP_BUTTERFLY_VERTEBRAE	15	1.23916	0.206311	0.536786
GOMF_NUCLEASE_ACTIVITY	190	1.239	0.0780781	0.536535
HP_BRONCHOMALACIA	19	1.23851	0.21564	0.537129
HP_ABNORMAL_CIRCULATING_SEX_HORMONE_CONCENTRATION	74	1.23832	0.111748	0.536984
GOBP_REGULATION_OF_ORGANELLE_ASSEMBLY	210	1.23821	0.0656716	0.53658
GOBP_TELOMERE_CAPPING	38	1.23774	0.170068	0.53712
HP_DELUSIONS	40	1.2376	0.171021	0.536833
GOBP_LIVER_REGENERATION	21	1.23733	0.187643	0.536921
GOMF_OXIDOREDUCTASE_ACTIVITY_ACTING_ON_CH_OH_GROUP_OF_DONORS	101	1.23685	0.114667	0.537586
GOBP_PITUITARY_GLAND_DEVELOPMENT	29	1.23669	0.195506	0.537313
HP_PARTIAL_DUPLICATION_OF_THE_PHALANX_OF_HAND	36	1.23659	0.167053	0.53692
GOBP_MRNA_PROCESSING	460	1.23587	0.0155039	0.538042
GOMF_NUCLEAR_LOCALIZATION_SEQUENCE_BINDING	22	1.23576	0.193258	0.537678
GOBP_NUCLEOSIDE_MONOPHOSPHATE_BIOSYNTHETIC_PROCESS	37	1.23484	0.164045	0.539558
HP_ABNORMAL_CIRCULATING_GLYCINE_CONCENTRATION	21	1.23451	0.214447	0.539759
GOBP_REGULATION_OF_TRIGLYCERIDE_BIOSYNTHETIC_PROCESS	17	1.23429	0.205607	0.539684
HP_ENAMEL_HYPOPLASIA	72	1.23423	0.125964	0.539122
GOBP_TETRAHYDROFOLATE_METABOLIC_PROCESS	17	1.23423	0.213152	0.53845
GOMF_CYSTEINE_TYPE_ENDOPEPTIDASE_INHIBITOR_ACTIVITY	25	1.2342	0.199052	0.537849
HP_GENERALIZED_EDEMA	18	1.2337	0.21709	0.538444
HP_SIDEROBLASTIC_ANEMIA	32	1.23336	0.191176	0.538679
HP_INCREASED_SERUM_PYRUVATE	47	1.23332	0.141753	0.538126
HP_SLEEP_WAKE_CYCLE_DISTURBANCE	30	1.23271	0.184834	0.539014
GOCC_FIBRILLAR_CENTER	135	1.23198	0.105263	0.54029
GOBP_PTERIDINE_CONTAINING_COMPOUND_METABOLIC_PROCESS	33	1.23194	0.181619	0.539732
GOCC_EUCHROMATIN	54	1.23152	0.158163	0.540179
GOBP_NCRNA_TRANSCRIPTION	62	1.23128	0.125628	0.540152
HP_DRY_SKIN	123	1.23122	0.112948	0.539648
HP_ABNORMAL_BLOOD_INORGANIC_CATION_CONCENTRATION	119	1.23054	0.104651	0.540651
GOMF_TRANSCRIPTION_COREGULATOR_BINDING	101	1.2302	0.115169	0.540968
GOBP_CELLULAR_RESPONSE_TO_UNFOLDED_PROTEIN	92	1.22993	0.153846	0.541065
HP_ABNORMAL_CIRCULATING_SERINE_FAMILY_AMINO_ACID_CONCENTRATION	24	1.22992	0.203704	0.540421
GOBP_TRANSFORMING_GROWTH_FACTOR_BETA_PRODUCTION	32	1.22958	0.185096	0.540682
HP_ACUTE_LEUKEMIA	98	1.22923	0.121212	0.540975
GOBP_TRANSITION_METAL_ION_HOMEOSTASIS	107	1.22904	0.109827	0.54082
GOBP_ASSOCIATIVE_LEARNING	73	1.22897	0.108696	0.540341
GOBP_PROTEIN_MONOUBIQUITINATION	82	1.22891	0.121447	0.539856
HP_MEDIAN_CLEFT_LIP	35	1.22882	0.180523	0.539403
GOBP_ALPHA_BETA_T_CELL_ACTIVATION	96	1.22828	0.131054	0.540247
GOBP_EPITHELIAL_TO_MESENCHYMAL_TRANSITION	137	1.22818	0.0940171	0.539887
GOBP_KIDNEY_MORPHOGENESIS	82	1.22761	0.114078	0.540769
HP_TEMPERATURE_INSTABILITY	27	1.22738	0.191142	0.540688
GOCC_SMN_SM_PROTEIN_COMPLEX	17	1.22646	0.2	0.542562
GOBP_RESPONSE_TO_TOPOLOGICALLY_INCORRECT_PROTEIN	149	1.22635	0.0738636	0.542237
GOBP_PERK_MEDIATED_UNFOLDED_PROTEIN_RESPONSE	17	1.22589	0.204444	0.542834
GOBP_SNO_S_RNA_METABOLIC_PROCESS	17	1.22583	0.191781	0.542343
GOMF_BETA_CATENIN_BINDING	79	1.22578	0.145658	0.541797
GOBP_EPHRIN_RECEPTOR_SIGNALING_PATHWAY	49	1.22533	0.137681	0.542282
GOBP_POSITIVE_REGULATION_OF_DNA_RECOMBINATION	62	1.22509	0.163212	0.542257
HP_PANNICULITIS	15	1.22504	0.238208	0.541745
GOBP_PURINE_CONTAINING_COMPOUND_TRANSMEMBRANE_TRANSPORT	17	1.22468	0.20979	0.542009
HP_DECREASED_FERTILITY	180	1.22463	0.0866873	0.541465
GOMF_ACETYLTRANSFERASE_ACTIVITY	79	1.22442	0.126238	0.541374
GOMF_TRANSFERASE_ACTIVITY_TRANSFERRING_SULPHUR_CONTAINING_GROUPS	54	1.22425	0.163855	0.541144
GOBP_ALPHA_BETA_T_CELL_DIFFERENTIATION	75	1.22351	0.13555	0.542576
GOBP_ADHERENS_JUNCTION_ORGANIZATION	45	1.22321	0.169118	0.542771
GOBP_PROTEIN_INSERTION_INTO_MEMBRANE	60	1.22317	0.163683	0.542222
HP_DIABETES_INSIPIDUS	46	1.22288	0.171285	0.542336
HP_PATHOLOGIC_FRACTURE	46	1.22283	0.171717	0.541851
GOBP_REGULATION_OF_MESENCHYMAL_CELL_PROLIFERATION	26	1.22247	0.191646	0.542161
HP_PRIMITIVE_REFLEX	18	1.22242	0.212185	0.541629
HP_PRENATAL_MATERNAL_ABNORMALITY	112	1.22195	0.0914286	0.542213
GOBP_REGULATION_OF_PROTEIN_MODIFICATION_BY_SMALL_PROTEIN_CONJUGATION_OR_REMOVAL	232	1.22193	0.0521472	0.541601
HP_PHOTOPHOBIA	176	1.2215	0.0670927	0.542157
GOBP_SMALL_MOLECULE_BIOSYNTHETIC_PROCESS	425	1.22117	0.0340909	0.542472
HP_PSYCHOMOTOR_RETARDATION	91	1.22105	0.132184	0.54214
GOBP_NEUROINFLAMMATORY_RESPONSE	37	1.22104	0.166271	0.541529
HP_HYPOTELORISM	111	1.22103	0.118252	0.540913
GOCC_PROTEIN_ACETYLTRANSFERASE_COMPLEX	97	1.22102	0.122995	0.540285
GOBP_VESICLE_CARGO_LOADING	30	1.21987	0.170115	0.542676
HP_ABNORMALITY_OF_VISUAL_EVOKED_POTENTIALS	51	1.21962	0.159204	0.542735
GOMF_AMIDE_TRANSMEMBRANE_TRANSPORTER_ACTIVITY	25	1.21941	0.196643	0.542632
HP_RENAL_HYPOPLASIA	110	1.21933	0.108374	0.542232
GOCC_CILIARY_TRANSITION_ZONE	67	1.21905	0.14	0.542388
GOBP_REGULATION_OF_DNA_METABOLIC_PROCESS	482	1.21904	0.0272374	0.541758
HP_CYCLOPIA	16	1.21872	0.217391	0.541898
GOBP_RHYTHMIC_BEHAVIOR	34	1.21867	0.186916	0.541381
HP_URETERAL_STENOSIS	23	1.21721	0.23601	0.544585
HP_GLOSSOPTOSIS	22	1.21689	0.207729	0.544811
GOBP_REGULATION_OF_KIDNEY_DEVELOPMENT	25	1.21663	0.206818	0.544887
GOMF_PROTON_CHANNEL_ACTIVITY	15	1.21642	0.213152	0.544782
GOBP_PYRIMIDINE_NUCLEOTIDE_METABOLIC_PROCESS	44	1.21613	0.168293	0.54493
GOBP_ORGANIC_HYDROXY_COMPOUND_METABOLIC_PROCESS	398	1.21601	0.0327273	0.544613
HP_TOXEMIA_OF_PREGNANCY	16	1.21583	0.255708	0.544476
GOBP_REGULATION_OF_LYMPHOCYTE_DIFFERENTIATION	141	1.21575	0.122283	0.544075
GOMF_ZINC_ION_TRANSMEMBRANE_TRANSPORTER_ACTIVITY	17	1.21571	0.233933	0.543541
GOBP_POSITIVE_REGULATION_OF_JUN_KINASE_ACTIVITY	33	1.21544	0.196759	0.543644
GOBP_RNA_SPLICING_VIA_TRANSESTERIFICATION_REACTIONS	299	1.21534	0.0488599	0.543264
HP_ABNORMAL_TRACHEAL_MORPHOLOGY	137	1.21476	0.107649	0.544242
GOCC_PHOSPHATASE_COMPLEX	53	1.2144	0.155875	0.544586
GOMF_EXORIBONUCLEASE_ACTIVITY_PRODUCING_5_PHOSPHOMONOESTERS	39	1.2138	0.193853	0.545534
GOBP_NEGATIVE_REGULATION_OF_ALPHA_BETA_T_CELL_DIFFERENTIATION	20	1.21376	0.226107	0.545032
GOBP_REGULATION_OF_HEMATOPOIETIC_PROGENITOR_CELL_DIFFERENTIATION	36	1.21371	0.184729	0.544533
GOBP_NEGATIVE_REGULATION_OF_PROTEIN_SERINE_THREONINE_KINASE_ACTIVITY	98	1.21356	0.134367	0.544325
GOBP_MONOCYTE_CHEMOTAXIS	20	1.21327	0.211268	0.544504
HP_ABNORMALITY_OF_MALE_INTERNAL_GENITALIA	41	1.21188	0.182045	0.5476
HP_APLASIA_HYPOPLASIA_OF_THE_STERNUM	17	1.21173	0.213793	0.547385
HP_MALNUTRITION	26	1.21074	0.202247	0.549385
GOBP_NEGATIVE_REGULATION_OF_WNT_SIGNALING_PATHWAY	152	1.20983	0.112601	0.551211
GOBP_HOMEOSTASIS_OF_NUMBER_OF_CELLS	233	1.20971	0.0769231	0.5509
HP_DEPRESSED_NASAL_RIDGE	99	1.20955	0.131234	0.55071
GOMF_OXIDOREDUCTION_DRIVEN_ACTIVE_TRANSMEMBRANE_TRANSPORTER_ACTIVITY	55	1.20927	0.174157	0.550802
HP_DISSEMINATED_INTRAVASCULAR_COAGULATION	20	1.2073	0.235566	0.555421
GOBP_VASCULAR_ENDOTHELIAL_GROWTH_FACTOR_PRODUCTION	24	1.2062	0.204082	0.557831
GOBP_MACROPHAGE_ACTIVATION	59	1.20554	0.158416	0.559043
HP_FEMALE_INFERTILITY	45	1.20519	0.164251	0.559376
HP_EPISODIC_HYPERHIDROSIS	27	1.20519	0.196809	0.558762
GOCC_NUCLEAR_UBIQUITIN_LIGASE_COMPLEX	44	1.20499	0.168246	0.558647
GOBP_MAINTENANCE_OF_BLOOD_BRAIN_BARRIER	26	1.20459	0.225118	0.559114
HP_ABNORMALITY_OF_THE_ANUS	186	1.20451	0.1	0.558677
GOBP_AMYLOID_PRECURSOR_PROTEIN_CATABOLIC_PROCESS	50	1.20449	0.175309	0.558113
GOBP_POSITIVE_REGULATION_OF_ORGANELLE_ORGANIZATION	435	1.204	0.0299625	0.558845
GOBP_REGULATION_OF_SPINDLE_ORGANIZATION	45	1.2035	0.160494	0.559578
HP_BIFID_TONGUE	23	1.20275	0.216981	0.560988
GOBP_RESPIRATORY_ELECTRON_TRANSPORT_CHAIN	103	1.20248	0.142458	0.561042
GOBP_GLIAL_CELL_ACTIVATION	30	1.20229	0.182741	0.560921
GOCC_NUCLEAR_PORE	92	1.20211	0.128866	0.560764
GOBP_RESPONSE_TO_CADMIUM_ION	42	1.20173	0.20202	0.561182
GOBP_POSITIVE_REGULATION_OF_INTERFERON_ALPHA_PRODUCTION	17	1.20093	0.219828	0.562716
GOBP_NEGATIVE_REGULATION_OF_MITOTIC_CELL_CYCLE_PHASE_TRANSITION	166	1.20011	0.112069	0.564322
GOBP_ACETYL_COA_BIOSYNTHETIC_PROCESS	16	1.1993	0.239437	0.56584
GOCC_PROTON_TRANSPORTING_TWO_SECTOR_ATPASE_COMPLEX_PROTON_TRANSPORTING_DOMAIN	22	1.19927	0.24594	0.565297
GOBP_HETEROPHILIC_CELL_CELL_ADHESION_VIA_PLASMA_MEMBRANE_CELL_ADHESION_MOLECULES	34	1.19781	0.201878	0.568803
GOCC_ATPASE_DEPENDENT_TRANSMEMBRANE_TRANSPORT_COMPLEX	15	1.19752	0.230248	0.568988
GOBP_NUCLEAR_TRANSCRIBED_MRNA_CATABOLIC_PROCESS_NONSENSE_MEDIATED_DECAY	38	1.1973	0.186636	0.568905
GOBP_CELLULAR_EXTRAVASATION	45	1.19713	0.199005	0.568733
GOBP_ANIMAL_ORGAN_REGENERATION	47	1.19711	0.192214	0.568158
GOBP_REGULATION_OF_T_CELL_ACTIVATION	226	1.19705	0.0866667	0.567692
GOCC_EXOCYTIC_VESICLE	211	1.19602	0.0882353	0.569753
HP_ABNORMAL_NUMBER_OF_PERMANENT_TEETH	23	1.19586	0.23918	0.569568
GOBP_RETINA_LAYER_FORMATION	24	1.19502	0.217489	0.571209
GOMF_TRANSLATION_REGULATOR_ACTIVITY_NUCLEIC_ACID_BINDING	99	1.19475	0.140625	0.571307
GOBP_TELOMERE_ORGANIZATION	175	1.19472	0.113846	0.570769
HP_PES_CAVUS	301	1.19437	0.0513699	0.571104
GOBP_REGULATION_OF_HEMOPOIESIS	294	1.19409	0.0474453	0.571214
GOBP_NEGATIVE_REGULATION_OF_PHOSPHORUS_METABOLIC_PROCESS	361	1.19394	0.0636042	0.570991
HP_FOCAL_T2_HYPERINTENSE_BRAINSTEM_LESION	29	1.19382	0.226044	0.570708
GOBP_POSITIVE_REGULATION_OF_AMYLOID_PRECURSOR_PROTEIN_CATABOLIC_PROCESS	20	1.19308	0.240196	0.572123
HP_CNS_HYPOMYELINATION	82	1.19285	0.160622	0.572132
GOBP_CELL_SURFACE_RECEPTOR_SIGNALING_PATHWAY_INVOLVED_IN_HEART_DEVELOPMENT	28	1.1927	0.214953	0.571943
HP_DEEP_VENOUS_THROMBOSIS	15	1.19252	0.249395	0.571809
GOCC_NUCLEAR_OUTER_MEMBRANE	24	1.19234	0.227166	0.571683
GOBP_REGULATION_OF_MYELOID_CELL_DIFFERENTIATION	156	1.19206	0.101796	0.571817
GOBP_MESENCHYME_MORPHOGENESIS	53	1.19175	0.166259	0.572013
GOMF_EXONUCLEASE_ACTIVITY	81	1.19122	0.177249	0.572827
GOBP_INTERFERON_ALPHA_PRODUCTION	20	1.19109	0.230769	0.572585
GOCC_VESICLE_COAT	55	1.19062	0.188725	0.573313
HP_SINGLE_NARIS	18	1.19042	0.21564	0.573228
GOBP_MONOSACCHARIDE_BIOSYNTHETIC_PROCESS	73	1.19042	0.156863	0.572618
GOBP_SMAD_PROTEIN_SIGNAL_TRANSDUCTION	66	1.19013	0.169192	0.572788
GOBP_RIG_I_SIGNALING_PATHWAY	21	1.19011	0.221957	0.572238
GOBP_REGULATION_OF_DOUBLE_STRAND_BREAK_REPAIR_VIA_HOMOLOGOUS_RECOMBINATION	67	1.18877	0.185567	0.57526
HP_OPTIC_NEUROPATHY	41	1.18845	0.199525	0.575486
GOBP_BRAIN_MORPHOGENESIS	33	1.18833	0.198511	0.57521
HP_ABNORMAL_NEUTROPHIL_COUNT	168	1.18825	0.13354	0.574811
GOBP_REGULATION_OF_CELLULAR_MACROMOLECULE_BIOSYNTHETIC_PROCESS	438	1.18813	0.0609756	0.574536
HP_MICRORETROGNATHIA	63	1.18806	0.183623	0.574125
GOBP_REGULATION_OF_NON_CANONICAL_WNT_SIGNALING_PATHWAY	22	1.18769	0.217195	0.574441
GOBP_TOLL_LIKE_RECEPTOR_4_SIGNALING_PATHWAY	25	1.18746	0.241627	0.574495
GOBP_CARDIAC_SEPTUM_DEVELOPMENT	95	1.18712	0.144414	0.574793
GOBP_CELLULAR_RESPONSE_TO_PH	16	1.18687	0.262693	0.574858
GOBP_NOTOCHORD_DEVELOPMENT	16	1.1867	0.248858	0.57469
GOBP_REGULATION_OF_ANIMAL_ORGAN_MORPHOGENESIS	103	1.1866	0.146628	0.574371
HP_ANIRIDIA	39	1.18631	0.193878	0.574574
GOBP_REGULATION_OF_PATTERN_RECOGNITION_RECEPTOR_SIGNALING_PATHWAY	73	1.18544	0.178862	0.576303
HP_HOLOPROSENCEPHALY	66	1.18522	0.187342	0.576338
HP_ABNORMAL_PONS_MORPHOLOGY	87	1.185	0.174242	0.576314
GOBP_REGULATION_OF_UBIQUITIN_DEPENDENT_PROTEIN_CATABOLIC_PROCESS	157	1.1849	0.102719	0.575938
GOMF_DEMETHYLASE_ACTIVITY	38	1.18478	0.213457	0.575648
HP_METABOLIC_ACIDOSIS	119	1.18466	0.138973	0.575377
GOBP_ANTIVIRAL_INNATE_IMMUNE_RESPONSE	15	1.18439	0.263948	0.575481
GOBP_NEGATIVE_REGULATION_OF_CELL_CYCLE	347	1.18434	0.0613718	0.575021
HP_STREAK_OVARY	20	1.18432	0.242009	0.574467
GOBP_REGULATION_OF_MEMBRANE_PROTEIN_ECTODOMAIN_PROTEOLYSIS	19	1.18363	0.276029	0.575763
HP_HEMATOLOGICAL_NEOPLASM	220	1.18363	0.0879765	0.575164
GOBP_OUTFLOW_TRACT_SEPTUM_MORPHOGENESIS	24	1.18357	0.223039	0.574727
GOBP_POSITIVE_REGULATION_OF_ANTIGEN_RECEPTOR_MEDIATED_SIGNALING_PATHWAY	15	1.18334	0.264237	0.574708
GOBP_RNA_5_END_PROCESSING	23	1.18318	0.219858	0.574532
HP_LEWY_BODIES	21	1.18317	0.23753	0.573958
HP_CEREBELLAR_HYPOPLASIA	374	1.18313	0.0636704	0.573475
HP_ABNORMAL_ENDOCRINE_PHYSIOLOGY	18	1.18281	0.221687	0.573785
GOBP_NEGATIVE_REGULATION_OF_CELL_DEVELOPMENT	155	1.18222	0.11898	0.574875
HP_ABNORMAL_INCISOR_MORPHOLOGY	96	1.18206	0.152406	0.574721
GOBP_COPII_COATED_VESICLE_BUDDING	40	1.18152	0.195489	0.575596
HP_CENTRAL_DIABETES_INSIPIDUS	15	1.18128	0.246377	0.575663
GOBP_ATP_SYNTHESIS_COUPLED_ELECTRON_TRANSPORT	82	1.18065	0.15427	0.576832
GOMF_TRANSFERASE_ACTIVITY_TRANSFERRING_ALKYL_OR_ARYL_OTHER_THAN_METHYL_GROUPS	49	1.17994	0.186275	0.578178
HP_ABNORMAL_METABOLIC_BRAIN_IMAGING_BY_MRS	30	1.17974	0.244292	0.5781
GOBP_NEGATIVE_REGULATION_OF_PROTEIN_LOCALIZATION_TO_MEMBRANE	26	1.17866	0.23445	0.580496
GOBP_DEVELOPMENTAL_INDUCTION	27	1.17865	0.247768	0.579956
HP_APLASIA_HYPOPLASIA_OF_THE_SPLEEN	72	1.17786	0.184729	0.581635
GOMF_TRANSMEMBRANE_RECEPTOR_PROTEIN_SERINE_THREONINE_KINASE_BINDING	18	1.17765	0.232019	0.581635
GOBP_EPITHELIAL_TUBE_MORPHOGENESIS	276	1.17745	0.0989399	0.581548
HP_HYPERTENSIVE_RETINOPATHY	18	1.17707	0.276169	0.582021
HP_INCREASED_MEAN_CORPUSCULAR_VOLUME	32	1.17681	0.236111	0.582136
HP_RECURRENT_SINOPULMONARY_INFECTIONS	47	1.17551	0.211196	0.585031
GOBP_GRANULOCYTE_DIFFERENTIATION	24	1.17462	0.236407	0.586876
GOBP_ENDOPLASMIC_RETICULUM_UNFOLDED_PROTEIN_RESPONSE	72	1.17432	0.184416	0.587108
GOBP_PROXIMAL_DISTAL_PATTERN_FORMATION	24	1.17393	0.256696	0.587558
GOCC_ASTROCYTE_PROJECTION	16	1.17393	0.285366	0.586963
GOBP_POSITIVE_REGULATION_OF_EPITHELIAL_CELL_DIFFERENTIATION	43	1.1736	0.222798	0.587241
GOCC_PROTON_TRANSPORTING_TWO_SECTOR_ATPASE_COMPLEX	43	1.17352	0.215539	0.586868
GOBP_NEGATIVE_REGULATION_OF_CELL_CELL_ADHESION	124	1.1733	0.154494	0.586866
GOBP_NEGATIVE_REGULATION_OF_MITOTIC_CELL_CYCLE	210	1.17317	0.10303	0.586616
GOBP_PROSTATE_GLAND_DEVELOPMENT	35	1.17292	0.228501	0.586702
GOBP_HEMATOPOIETIC_PROGENITOR_CELL_DIFFERENTIATION	111	1.17224	0.182353	0.588009
GOBP_HISTONE_H3_K14_ACETYLATION	21	1.17224	0.25814	0.587426
HP_URINARY_BLADDER_SPHINCTER_DYSFUNCTION	29	1.17213	0.224299	0.587143
GOBP_IMPORT_INTO_CELL	179	1.17213	0.124294	0.586562
HP_LEUKOPENIA	104	1.17146	0.166189	0.587895
HP_SHORT_PALPEBRAL_FISSURE	91	1.17128	0.190476	0.587782
GOBP_LEUKOCYTE_APOPTOTIC_PROCESS	82	1.17107	0.194366	0.587771
HP_ANENCEPHALY	59	1.17102	0.202934	0.587293
GOBP_VESICLE_TARGETING_ROUGH_ER_TO_CIS_GOLGI	24	1.17092	0.275294	0.586966
HP_ABNORMAL_CIRCULATING_CHOLESTEROL_CONCENTRATION	87	1.17064	0.171149	0.587117
GOMF_EXONUCLEASE_ACTIVITY_ACTIVE_WITH_EITHER_RIBO_OR_DEOXYRIBONUCLEIC_ACIDS_AND_PRODUCING_5_PHOSPHOMONOESTERS	58	1.17056	0.176316	0.586737
GOBP_NEGATIVE_REGULATION_OF_PROTEOLYSIS_INVOLVED_IN_PROTEIN_CATABOLIC_PROCESS	60	1.17021	0.191176	0.587044
HP_MULTIPLE_JOINT_CONTRACTURES	53	1.16938	0.196217	0.588697
HP_TYPE_II_LISSENCEPHALY	15	1.1693	0.262791	0.58835
GOBP_POSITIVE_REGULATION_OF_MYELOID_CELL_DIFFERENTIATION	74	1.16914	0.187342	0.588207
GOMF_G_PROTEIN_ACTIVITY	36	1.16894	0.232099	0.588167
GOBP_RNA_PHOSPHODIESTER_BOND_HYDROLYSIS_ENDONUCLEOLYTIC	71	1.16887	0.220159	0.587802
GOBP_RESPONSE_TO_INTERFERON_GAMMA	71	1.16857	0.183288	0.588032
HP_MYELODYSPLASIA	98	1.16846	0.162162	0.587694
GOBP_PROTON_TRANSMEMBRANE_TRANSPORT	118	1.16822	0.153631	0.587772
GOBP_LIPID_DROPLET_ORGANIZATION	28	1.16772	0.247113	0.58857
HP_BILE_DUCT_PROLIFERATION	19	1.16672	0.244944	0.590788
GOMF_ENDONUCLEASE_ACTIVITY	109	1.16659	0.142857	0.590567
GOMF_RNA_POLYMERASE_BINDING	57	1.1665	0.214674	0.590213
GOBP_REGULATION_OF_PROTEIN_LOCALIZATION_TO_CELL_SURFACE	33	1.16625	0.227273	0.590302
HP_IRIS_COLOBOMA	147	1.16621	0.116809	0.589825
GOBP_POSITIVE_REGULATION_OF_EPITHELIAL_CELL_PROLIFERATION	160	1.16607	0.133144	0.589611
HP_INCREASED_SERUM_LACTATE	170	1.16589	0.12828	0.589542
GOBP_RRNA_METHYLATION	25	1.16559	0.258621	0.58972
GOBP_NUCLEOSIDE_BISPHOSPHATE_METABOLIC_PROCESS	102	1.16538	0.183333	0.589756
HP_ABNORMALITY_OF_THE_INCISOR	126	1.16523	0.153846	0.589587
GOBP_REGULATION_OF_MITOTIC_SISTER_CHROMATID_SEGREGATION	56	1.16501	0.20098	0.589639
GOBP_CARDIAC_VENTRICLE_DEVELOPMENT	101	1.16402	0.182081	0.591843
GOCC_KINETOCHORE_MICROTUBULE	18	1.16385	0.269417	0.591748
GOBP_MUSCLE_CELL_APOPTOTIC_PROCESS	59	1.1628	0.207792	0.594071
GOMF_CARBOHYDRATE_DERIVATIVE_TRANSMEMBRANE_TRANSPORTER_ACTIVITY	43	1.16279	0.221945	0.593505
GOBP_NEGATIVE_REGULATION_OF_OSSIFICATION	26	1.16269	0.263889	0.593198
GOBP_NEGATIVE_REGULATION_OF_PROTEIN_LOCALIZATION_TO_CELL_PERIPHERY	22	1.16203	0.265446	0.594378
GOMF_SNRNA_BINDING	49	1.16185	0.233596	0.594275
GOBP_PYRIMIDINE_CONTAINING_COMPOUND_BIOSYNTHETIC_PROCESS	32	1.16185	0.237624	0.593712
GOBP_EPITHELIAL_CELL_DIFFERENTIATION	471	1.16154	0.0613027	0.593978
GOBP_ENDOCARDIAL_CUSHION_MORPHOGENESIS	40	1.1615	0.242574	0.593515
HP_VAGINAL_ATRESIA	15	1.16115	0.278802	0.593895
HP_ABNORMAL_NUMBER_OF_INCISORS	42	1.16036	0.219178	0.59545
GOBP_MITOCHONDRION_ORGANIZATION	494	1.16022	0.06639	0.595269
GOBP_POSITIVE_REGULATION_OF_LYMPHOCYTE_DIFFERENTIATION	90	1.15995	0.183784	0.595466
GOBP_MORPHOGENESIS_OF_AN_EPITHELIUM	420	1.15965	0.0747331	0.595692
GOCC_PCG_PROTEIN_COMPLEX	33	1.15906	0.22093	0.596747
GOCC_RESPIRASOME	83	1.15865	0.202128	0.597271
HP_ABNORMAL_DURA_MATER_MORPHOLOGY	20	1.15854	0.265589	0.596975
HP_APLASIA_HYPOPLASIA_OF_THE_RETINA	36	1.15831	0.233083	0.597064
GOBP_REGULATION_OF_PROTEIN_STABILITY	289	1.15805	0.107463	0.59722
HP_CALF_MUSCLE_PSEUDOHYPERTROPHY	15	1.15805	0.275862	0.596643
GOBP_CELL_PROLIFERATION_INVOLVED_IN_HEART_MORPHOGENESIS	18	1.15794	0.276169	0.596363
GOBP_NEGATIVE_REGULATION_OF_PROTEIN_LOCALIZATION	165	1.15761	0.163889	0.596677
GOBP_REGULATION_OF_PROTEIN_CATABOLIC_PROCESS	324	1.15744	0.0815603	0.596548
GOBP_POSITIVE_REGULATION_OF_ACTIN_NUCLEATION	15	1.15731	0.291667	0.596336
GOBP_CELLULAR_RESPONSE_TO_LIPID	415	1.15716	0.0984252	0.59618
GOBP_ASTROCYTE_DEVELOPMENT	29	1.15693	0.242563	0.596177
GOBP_REGULATION_OF_DNA_RECOMBINATION	112	1.15658	0.160858	0.596578
GOBP_MYELOID_CELL_DIFFERENTIATION	307	1.15527	0.109489	0.599679
HP_ENLARGED_POSTERIOR_FOSSA	149	1.15504	0.179837	0.599684
HP_FRAGILE_NAILS	27	1.15428	0.220141	0.601213
GOBP_REGULATION_OF_LYMPHOCYTE_APOPTOTIC_PROCESS	41	1.15423	0.234257	0.60078
GOBP_CARBOHYDRATE_DERIVATIVE_TRANSPORT	68	1.1542	0.214815	0.600274
GOCC_CLATHRIN_COAT	42	1.15384	0.239709	0.600724
HP_MOTOR_POLYNEUROPATHY	32	1.15344	0.261364	0.60135
GOBP_POSITIVE_REGULATION_OF_TRANSLATION	125	1.1534	0.193642	0.600889
GOBP_INOSITOL_LIPID_MEDIATED_SIGNALING	133	1.15338	0.197183	0.600381
GOBP_PROTEIN_LOCALIZATION_TO_CHROMOSOME	110	1.15284	0.188011	0.601366
GOBP_THIOESTER_METABOLIC_PROCESS	75	1.15275	0.231738	0.601051
HP_PANHYPOPITUITARISM	23	1.15203	0.287912	0.602558
GOBP_CARDIAC_MUSCLE_CELL_ACTION_POTENTIAL	58	1.15185	0.222222	0.60247
GOMF_ISOPRENOID_BINDING	15	1.15112	0.284141	0.603906
GOBP_REGULATION_OF_STEM_CELL_PROLIFERATION	63	1.15096	0.210811	0.603797
HP_PRODUCTIVE_COUGH	49	1.15093	0.241206	0.603296
GOMF_CAMP_RESPONSE_ELEMENT_BINDING	16	1.1509	0.300866	0.602815
HP_SPINAL_RIGIDITY	47	1.15089	0.241558	0.602286
HP_HETEROGENEOUS	165	1.15087	0.152778	0.601774
GOBP_NEGATIVE_REGULATION_OF_STEM_CELL_DIFFERENTIATION	25	1.15045	0.272076	0.602364
GOBP_BRANCHING_INVOLVED_IN_MAMMARY_GLAND_DUCT_MORPHOGENESIS	17	1.15027	0.290698	0.602266
GOBP_REGULATION_OF_SYNAPSE_ASSEMBLY	88	1.15013	0.203608	0.60209
GOBP_NEGATIVE_REGULATION_OF_DNA_BINDING	47	1.14975	0.24812	0.602573
GOBP_RESPONSE_TO_AMPHETAMINE	24	1.14974	0.269608	0.602059
GOBP_NEGATIVE_REGULATION_OF_CELL_CYCLE_PROCESS	277	1.14964	0.119632	0.601792
HP_URETERAL_OBSTRUCTION	29	1.14861	0.254079	0.604094
GOBP_POSITIVE_REGULATION_OF_SMALL_MOLECULE_METABOLIC_PROCESS	100	1.14813	0.172324	0.604876
GOMF_VITAMIN_TRANSMEMBRANE_TRANSPORTER_ACTIVITY	22	1.14806	0.282511	0.604511
HP_ABNORMALITY_OF_THE_MAXILLA	116	1.14788	0.167614	0.604475
GOMF_TRNA_SPECIFIC_RIBONUCLEASE_ACTIVITY	15	1.14734	0.262673	0.605409
HP_SMALL_SCROTUM	103	1.14689	0.21372	0.606078
GOMF_TELOMERIC_DNA_BINDING	38	1.14686	0.251908	0.6056
GOBP_B_CELL_HOMEOSTASIS	27	1.14659	0.258294	0.605795
GOMF_TRANSFORMING_GROWTH_FACTOR_BETA_RECEPTOR_BINDING	23	1.14612	0.272506	0.606527
HP_CLUBBING	109	1.14584	0.184971	0.606752
GOBP_CARDIAC_CHAMBER_MORPHOGENESIS	99	1.14582	0.223377	0.606249
GOBP_NEGATIVE_REGULATION_OF_CYSTEINE_TYPE_ENDOPEPTIDASE_ACTIVITY	64	1.14574	0.230971	0.605936
GOBP_ER_NUCLEUS_SIGNALING_PATHWAY	46	1.14512	0.235732	0.607102
HP_APLASIA_HYPOPLASIA_OF_THE_UVULA	27	1.14442	0.257757	0.608494
HP_ABNORMAL_CIRCULATING_FOLLICLE_STIMULATING_HORMONE_CONCENTRATION	41	1.14391	0.243719	0.609274
GOBP_RETINOL_METABOLIC_PROCESS	28	1.14379	0.279176	0.609064
GOBP_MESODERM_DEVELOPMENT	101	1.14308	0.185676	0.610503
HP_GASTROSTOMY_TUBE_FEEDING_IN_INFANCY	121	1.14303	0.195965	0.610076
GOMF_DYNEIN_COMPLEX_BINDING	19	1.14292	0.273839	0.609851
GOBP_VENTRICULAR_CARDIAC_MUSCLE_TISSUE_DEVELOPMENT	41	1.14271	0.244792	0.609867
GOMF_MACROMOLECULE_TRANSMEMBRANE_TRANSPORTER_ACTIVITY	25	1.14203	0.264957	0.611243
GOBP_ESTABLISHMENT_OF_MITOCHONDRION_LOCALIZATION	29	1.14179	0.260241	0.611349
GOBP_VESICLE_TARGETING	63	1.14142	0.239583	0.611773
HP_DYSMETRIC_SACCADES	15	1.14121	0.282511	0.611839
GOMF_STEROID_DEHYDROGENASE_ACTIVITY	23	1.14075	0.271493	0.612549
GOBP_CELLULAR_RESPONSE_TO_TOPOLOGICALLY_INCORRECT_PROTEIN	112	1.13977	0.202247	0.614727
GOBP_GLUTAMINE_METABOLIC_PROCESS	22	1.13973	0.283333	0.614276
GOBP_DNA_BIOSYNTHETIC_PROCESS	181	1.13972	0.147059	0.613768
HP_ABNORMAL_ACTIVITY_OF_MITOCHONDRIAL_RESPIRATORY_CHAIN	92	1.1395	0.193461	0.613819
GOBP_NEGATIVE_REGULATION_OF_CELLULAR_RESPONSE_TO_GROWTH_FACTOR_STIMULUS	80	1.13937	0.208	0.61361
GOBP_CD4_POSITIVE_ALPHA_BETA_T_CELL_ACTIVATION	67	1.1389	0.246883	0.614395
GOCC_SCF_UBIQUITIN_LIGASE_COMPLEX	60	1.13811	0.243386	0.616056
HP_TETANY	16	1.13781	0.3	0.616399
GOBP_PHOSPHATIDYLCHOLINE_BIOSYNTHETIC_PROCESS	27	1.13774	0.268765	0.616034
GOBP_EMBRYONIC_DIGESTIVE_TRACT_DEVELOPMENT	22	1.13771	0.274005	0.615546
HP_ABNORMAL_BRAIN_LACTATE_LEVEL_BY_MRS	15	1.13753	0.306024	0.615506
GOBP_NEGATIVE_REGULATION_OF_KINASE_ACTIVITY	198	1.1374	0.166667	0.615321
GOMF_RIBONUCLEOPROTEIN_COMPLEX_BINDING	147	1.13689	0.180233	0.616175
HP_INCREASED_CIRCULATING_GONADOTROPIN_LEVEL	43	1.13672	0.251765	0.616078
GOBP_RESPONSE_TO_INTERLEUKIN_1	75	1.13665	0.212366	0.615728
GOCC_NADH_DEHYDROGENASE_COMPLEX	42	1.13635	0.273171	0.616016
GOCC_PERICENTRIOLAR_MATERIAL	21	1.13609	0.282276	0.616221
HP_SOLITARY_MEDIAN_MAXILLARY_CENTRAL_INCISOR	20	1.13595	0.285383	0.616054
GOBP_NEGATIVE_REGULATION_OF_PROTEIN_MODIFICATION_BY_SMALL_PROTEIN_CONJUGATION_OR_REMOVAL	87	1.13583	0.212987	0.615826
HP_DECREASED_FERTILITY_IN_FEMALES	61	1.13553	0.232941	0.61604
GOMF_SOLUTE_PROTON_SYMPORTER_ACTIVITY	21	1.13551	0.241935	0.615544
HP_ABNORMAL_MITOCHONDRIA_IN_MUSCLE_TISSUE	28	1.13536	0.272727	0.615398
GOBP_NEURAL_TUBE_FORMATION	97	1.13501	0.21727	0.615867
GOBP_POSITIVE_REGULATION_OF_LEUKOCYTE_APOPTOTIC_PROCESS	17	1.13492	0.306604	0.615537
GOBP_POSITIVE_REGULATION_OF_CARTILAGE_DEVELOPMENT	23	1.13444	0.278689	0.616369
GOCC_PRESPLICEOSOME	16	1.13423	0.299766	0.616425
GOBP_EAR_MORPHOGENESIS	97	1.13395	0.224599	0.616638
GOBP_CELL_CYCLE_CHECKPOINT_SIGNALING	180	1.13349	0.158192	0.617369
GOBP_REGULATION_OF_PROTEASOMAL_UBIQUITIN_DEPENDENT_PROTEIN_CATABOLIC_PROCESS	131	1.13279	0.183099	0.618907
GOCC_CLATHRIN_COATED_ENDOCYTIC_VESICLE	57	1.13236	0.253886	0.619571
HP_EPISODIC_PAIN	35	1.13179	0.265258	0.620684
GOCC_TRANSFERASE_COMPLEX_TRANSFERRING_PHOSPHORUS_CONTAINING_GROUPS	267	1.13158	0.135888	0.62071
GOBP_DOPAMINE_TRANSPORT	38	1.1308	0.274463	0.622386
GOCC_SAGA_TYPE_COMPLEX	37	1.13059	0.248744	0.622411
GOBP_POSITIVE_REGULATION_OF_SMOOTH_MUSCLE_CELL_PROLIFERATION	64	1.12997	0.264484	0.623595
GOBP_PROTEIN_MATURATION_BY_IRON_SULFUR_CLUSTER_TRANSFER	16	1.12926	0.285012	0.625137
GOBP_POSITIVE_REGULATION_OF_GLUCONEOGENESIS	15	1.12907	0.326291	0.625125
GOBP_NEURON_PROJECTION_REGENERATION	51	1.12803	0.246269	0.627553
GOMF_DNA_BINDING_TRANSCRIPTION_REPRESSOR_ACTIVITY	271	1.12775	0.143284	0.627825
HP_ABNORMALITY_OF_THE_THENAR_EMINENCE	27	1.12771	0.284038	0.627383
GOBP_PEPTIDYL_LYSINE_TRIMETHYLATION	51	1.1276	0.257069	0.627103
GOBP_HEPARIN_METABOLIC_PROCESS	15	1.12748	0.338565	0.626885
HP_ECTROPION	48	1.12696	0.259067	0.62776
HP_ABNORMAL_LEUKOCYTE_COUNT	320	1.12696	0.13468	0.627207
GOBP_AORTIC_VALVE_MORPHOGENESIS	29	1.12663	0.271394	0.627594
GOBP_LYMPHOCYTE_APOPTOTIC_PROCESS	56	1.12659	0.252551	0.627151
GOBP_REGULATION_OF_STRIATED_MUSCLE_CONTRACTION	65	1.12657	0.25	0.626635
GOBP_REGULATION_OF_CHROMOSOME_ORGANIZATION	247	1.12643	0.149682	0.626429
GOCC_MOTILE_CILIUM	165	1.12615	0.170279	0.626704
GOMF_SMAD_BINDING	71	1.12585	0.227723	0.627022
GOBP_RESPONSE_TO_OXIDATIVE_STRESS	345	1.12527	0.130159	0.628126
GOBP_CELLULAR_AMINO_ACID_METABOLIC_PROCESS	231	1.12505	0.138037	0.628239
HP_MACRODONTIA	78	1.12504	0.222222	0.627717
GOBP_NEPHRON_DEVELOPMENT	123	1.12487	0.198433	0.627657
GOBP_POSITIVE_REGULATION_OF_CILIUM_ASSEMBLY	25	1.12456	0.28	0.628004
HP_ABNORMAL_BRONCHUS_PHYSIOLOGY	16	1.12402	0.284797	0.629009
GOCC_PEPTIDASE_COMPLEX	101	1.12382	0.228495	0.62907
GOBP_POSITIVE_REGULATION_OF_DNA_REPAIR	124	1.1238	0.246201	0.628589
GOBP_ACTIN_CYTOSKELETON_REORGANIZATION	89	1.12359	0.252907	0.628646
HP_HYDROPS_FETALIS	94	1.12359	0.242165	0.628102
HP_MITOCHONDRIAL_MYOPATHY	43	1.12349	0.275773	0.627806
HP_DECREASED_CIRCULATING_ANTIBODY_LEVEL	131	1.12329	0.201571	0.627858
HP_HORIZONTAL_EYEBROW	24	1.12313	0.290023	0.627788
HP_ABNORMALITY_OF_THE_SCROTUM	156	1.12278	0.206349	0.628163
HP_AREFLEXIA	238	1.12267	0.149682	0.627941
GOMF_PROTEIN_PHOSPHATASE_ACTIVATOR_ACTIVITY	15	1.12221	0.318872	0.628722
GOBP_ERK1_AND_ERK2_CASCADE	227	1.12198	0.182965	0.628836
GOBP_STEM_CELL_PROLIFERATION	92	1.12109	0.216	0.630803
HP_ABNORMAL_LEFT_VENTRICULAR_OUTFLOW_TRACT_MORPHOLOGY	18	1.12101	0.305987	0.630512
GOMF_PROTON_TRANSMEMBRANE_TRANSPORTER_ACTIVITY	103	1.12094	0.223164	0.630143
GOBP_REGULATION_OF_JNK_CASCADE	115	1.12035	0.218919	0.631359
HP_EXCESSIVE_DAYTIME_SOMNOLENCE	51	1.12001	0.284987	0.631804
GOBP_TRANSLATIONAL_ELONGATION	53	1.11987	0.269048	0.631676
GOBP_NEGATIVE_REGULATION_OF_DNA_BINDING_TRANSCRIPTION_FACTOR_ACTIVITY	136	1.11983	0.201754	0.631233
HP_PHEOCHROMOCYTOMA	26	1.1196	0.28821	0.631389
HP_STARING_GAZE	16	1.11947	0.318284	0.631251
GOMF_PROTEIN_C_TERMINUS_BINDING	167	1.11946	0.19195	0.63072
GOBP_REGULATION_OF_GLUTAMATE_SECRETION	16	1.11942	0.320293	0.630298
GOBP_ARP2_3_COMPLEX_MEDIATED_ACTIN_NUCLEATION	43	1.11932	0.263158	0.630058
GOBP_POSITIVE_REGULATION_OF_ANIMAL_ORGAN_MORPHOGENESIS	27	1.11902	0.30047	0.630337
HP_NEPHROTIC_SYNDROME	113	1.11856	0.229765	0.631023
GOBP_NCRNA_CATABOLIC_PROCESS	43	1.11779	0.263789	0.632704
GOBP_NEGATIVE_REGULATION_OF_SECRETION	112	1.11779	0.221925	0.632169
GOBP_RESPONSE_TO_CHEMOKINE	36	1.11743	0.277641	0.632668
GOCC_APICAL_PART_OF_CELL	288	1.11739	0.131206	0.632244
HP_ABNORMALITY_OF_THE_DIAPHRAGM	91	1.1172	0.229508	0.632278
HP_ABNORMAL_PREPUTIUM_MORPHOLOGY	32	1.11685	0.283063	0.632742
GOMF_RNA_POLYMERASE_II_SPECIFIC_DNA_BINDING_TRANSCRIPTION_FACTOR_BINDING	308	1.11681	0.141914	0.632299
GOMF_MRNA_3_UTR_AU_RICH_REGION_BINDING	25	1.11646	0.290541	0.6327
GOBP_HORMONE_METABOLIC_PROCESS	136	1.11611	0.220238	0.63322
HP_ABNORMALITY_OF_LIPOPROTEIN_CHOLESTEROL_CONCENTRATION	40	1.11599	0.273657	0.633002
GOBP_CHEMOKINE_PRODUCTION	49	1.11541	0.273657	0.634213
HP_CENTRAL_APNEA	30	1.11489	0.29476	0.635129
HP_PROGRESSIVE_NEUROLOGIC_DETERIORATION	45	1.11442	0.279545	0.635937
GOBP_POSITIVE_REGULATION_OF_PROTEIN_DEPOLYMERIZATION	16	1.11435	0.325416	0.635605
GOBP_REGULATION_OF_DNA_TEMPLATED_TRANSCRIPTION_ELONGATION	102	1.11426	0.246499	0.635363
GOCC_APICAL_PLASMA_MEMBRANE	240	1.11414	0.162162	0.635182
GOBP_AMYLOID_PRECURSOR_PROTEIN_METABOLIC_PROCESS	64	1.11378	0.273364	0.635681
GOBP_POSITIVE_REGULATION_OF_TRIGLYCERIDE_METABOLIC_PROCESS	17	1.11353	0.307339	0.635894
GOBP_REGULATION_OF_RESPONSE_TO_DNA_DAMAGE_STIMULUS	299	1.1133	0.133987	0.636044
GOBP_ADAPTIVE_THERMOGENESIS	126	1.11322	0.212987	0.635721
HP_ABNORMAL_2ND_FINGER_MORPHOLOGY	28	1.11308	0.298507	0.63562
HP_ANEMIA_OF_INADEQUATE_PRODUCTION	153	1.11304	0.210243	0.635189
GOBP_PARAXIAL_MESODERM_DEVELOPMENT	16	1.11252	0.358407	0.636151
GOBP_NEGATIVE_REGULATION_OF_CELL_MATRIX_ADHESION	29	1.11248	0.321995	0.63574
GOCC_SPANNING_COMPONENT_OF_MEMBRANE	21	1.11245	0.322892	0.635309
HP_MUSCULAR_HYPOTONIA_OF_THE_TRUNK	218	1.11235	0.202417	0.635089
HP_APLASIA_HYPOPLASIA_OF_THE_RADIUS	71	1.11207	0.258856	0.635415
GOBP_T_CELL_ACTIVATION	333	1.11187	0.158076	0.635487
GOBP_PROTEIN_O_LINKED_GLYCOSYLATION	82	1.11147	0.256065	0.636076
GOBP_SULFUR_COMPOUND_METABOLIC_PROCESS	277	1.11101	0.138047	0.636928
GOBP_DORSAL_VENTRAL_PATTERN_FORMATION	73	1.11078	0.25	0.637051
HP_ABNORMALITY_OF_THE_SKULL_BASE	183	1.11042	0.220395	0.637529
GOBP_CELLULAR_CARBOHYDRATE_CATABOLIC_PROCESS	33	1.10964	0.294118	0.639247
HP_NEUROENDOCRINE_NEOPLASM	35	1.10921	0.324885	0.639952
GOBP_NEGATIVE_REGULATION_OF_ESTABLISHMENT_OF_PROTEIN_LOCALIZATION	105	1.10886	0.249275	0.640451
GOBP_VITAMIN_METABOLIC_PROCESS	80	1.1085	0.253133	0.640959
GOBP_MATERNAL_PROCESS_INVOLVED_IN_FEMALE_PREGNANCY	49	1.10803	0.289157	0.641791
GOBP_AMINOGLYCAN_BIOSYNTHETIC_PROCESS	73	1.10792	0.243836	0.64156
HP_LOWER_LIMB_MUSCLE_WEAKNESS	126	1.10773	0.24127	0.641605
GOCC_TRANSPORT_VESICLE_MEMBRANE	187	1.10773	0.198324	0.641077
GOBP_MITOTIC_RECOMBINATION	25	1.10768	0.316514	0.640681
GOBP_FACE_DEVELOPMENT	45	1.10736	0.273364	0.641032
HP_SHORT_MIDDLE_PHALANX_OF_FINGER	39	1.10727	0.288835	0.640763
GOBP_POSITIVE_REGULATION_OF_MRNA_PROCESSING	31	1.10659	0.311164	0.642178
GOBP_MAST_CELL_MEDIATED_IMMUNITY	36	1.10641	0.279412	0.642184
GOBP_O_GLYCAN_PROCESSING	37	1.10637	0.296758	0.641762
GOBP_MITOCHONDRION_LOCALIZATION	50	1.10563	0.284382	0.643409
GOCC_CILIARY_BASAL_BODY	148	1.1056	0.229167	0.642976
GOBP_REGULATION_OF_SMALL_MOLECULE_METABOLIC_PROCESS	250	1.10528	0.186747	0.643392
GOBP_PRIMARY_ALCOHOL_METABOLIC_PROCESS	63	1.10514	0.282667	0.643226
HP_ABNORMAL_CARTILAGE_MORPHOLOGY	40	1.10501	0.295238	0.643101
GOBP_LUNG_CELL_DIFFERENTIATION	20	1.10464	0.293303	0.643642
HP_PROXIMAL_TUBULOPATHY	36	1.10449	0.295943	0.643554
HP_HYPOPLASIA_OF_THE_PONS	62	1.10433	0.277635	0.643482
GOBP_REGULATION_OF_CARBOHYDRATE_CATABOLIC_PROCESS	43	1.1042	0.285024	0.643323
GOCC_DNA_REPAIR_COMPLEX	22	1.10415	0.338095	0.642958
HP_SUPERNUMERARY_TOOTH	39	1.10414	0.309824	0.642454
GOBP_REGULATION_OF_MORPHOGENESIS_OF_AN_EPITHELIUM	48	1.10413	0.291358	0.641955
HP_LIMB_MUSCLE_WEAKNESS	241	1.10396	0.196923	0.64193
GOBP_RNA_LOCALIZATION	189	1.10382	0.199413	0.641806
GOBP_METHYLATION	344	1.10332	0.182432	0.642692
GOBP_REGULATION_OF_TRANSCRIPTION_REGULATORY_REGION_DNA_BINDING	47	1.10328	0.278894	0.642327
HP_SINUS_TACHYCARDIA	21	1.10318	0.311778	0.642091
HP_BILATERAL_SENSORINEURAL_HEARING_IMPAIRMENT	51	1.10307	0.263158	0.641866
GOBP_MRNA_CLEAVAGE	19	1.10239	0.342466	0.643359
HP_2_3_TOE_SYNDACTYLY	95	1.10202	0.257534	0.6439
GOBP_INORGANIC_ANION_TRANSPORT	131	1.10186	0.256484	0.643791
HP_RETINAL_THINNING	20	1.10121	0.320665	0.645129
GOBP_REGULATION_OF_HEART_RATE	76	1.10094	0.22973	0.645444
GOBP_VASCULAR_ASSOCIATED_SMOOTH_MUSCLE_CELL_PROLIFERATION	54	1.10087	0.286058	0.645153
GOBP_MAMMARY_GLAND_DUCT_MORPHOGENESIS	23	1.09997	0.334842	0.64722
GOBP_MITOCHONDRIAL_ELECTRON_TRANSPORT_NADH_TO_UBIQUINONE	43	1.09975	0.308458	0.647341
GOBP_RNA_SURVEILLANCE	16	1.09891	0.327059	0.649253
GOBP_ORGAN_GROWTH	134	1.09857	0.244253	0.649748
HP_METATARSUS_VALGUS	21	1.09816	0.341014	0.65049
HP_INFERTILITY	117	1.09775	0.238372	0.651132
HP_ABNORMAL_DENTAL_ROOT_MORPHOLOGY	44	1.09751	0.29563	0.651343
GOBP_ACTIN_NUCLEATION	53	1.09725	0.284653	0.65161
HP_ACUTE_MYELOID_LEUKEMIA	62	1.0971	0.288018	0.651513
HP_CONE_CONE_ROD_DYSTROPHY	20	1.09642	0.332579	0.652996
GOBP_SULFUR_COMPOUND_BIOSYNTHETIC_PROCESS	129	1.09641	0.24505	0.652499
GOMF_OXIDOREDUCTASE_ACTIVITY_ACTING_ON_NAD_P_H	68	1.09621	0.289062	0.652576
GOBP_NEGATIVE_REGULATION_OF_TRANSFERASE_ACTIVITY	233	1.09606	0.21865	0.652494
GOCC_GLIAL_CELL_PROJECTION	32	1.09603	0.308612	0.652054
HP_ABNORMALITY_OF_THE_AMNIOTIC_FLUID	340	1.09591	0.173913	0.651863
GOBP_NUCLEAR_TRANSCRIBED_MRNA_CATABOLIC_PROCESS	123	1.09587	0.264957	0.651469
HP_ABNORMAL_CELLULAR_PHENOTYPE	450	1.09556	0.165992	0.651844
HP_RENAL_TUBULAR_ACIDOSIS	36	1.09555	0.321519	0.651364
GOBP_SERINE_FAMILY_AMINO_ACID_METABOLIC_PROCESS	32	1.09541	0.310573	0.651265
GOCC_INO80_COMPLEX	15	1.09519	0.311403	0.651381
GOBP_CELLULAR_KETONE_METABOLIC_PROCESS	152	1.09502	0.230769	0.651347
GOMF_FERROUS_IRON_BINDING	21	1.09483	0.324885	0.651404
HP_APLASIA_HYPOPLASIA_OF_THE_CEREBELLUM	433	1.09476	0.168966	0.651073
HP_DUPLICATED_COLLECTING_SYSTEM	18	1.0947	0.324706	0.650762
GOBP_STRESS_GRANULE_ASSEMBLY	27	1.09467	0.313472	0.650319
GOMF_MITOGEN_ACTIVATED_PROTEIN_KINASE_BINDING	29	1.09414	0.309582	0.651307
GOBP_NEGATIVE_REGULATION_OF_LEUKOCYTE_APOPTOTIC_PROCESS	38	1.09402	0.32634	0.651122
GOBP_POSITIVE_REGULATION_OF_SODIUM_ION_TRANSMEMBRANE_TRANSPORTER_ACTIVITY	15	1.09345	0.352144	0.652252
GOBP_REGULATION_OF_NUCLEOBASE_CONTAINING_COMPOUND_TRANSPORT	16	1.09295	0.368071	0.653157
HP_GYNECOMASTIA	73	1.09277	0.297368	0.653224
GOBP_CATECHOLAMINE_SECRETION	43	1.09268	0.296037	0.652994
GOBP_RESPONSE_TO_STARVATION	178	1.09247	0.229607	0.653069
GOBP_REGULATION_OF_WNT_SIGNALING_PATHWAY	294	1.0924	0.185185	0.652755
GOBP_REGULATION_OF_BMP_SIGNALING_PATHWAY	83	1.09239	0.276882	0.652262
GOMF_OXIDOREDUCTASE_ACTIVITY_ACTING_ON_THE_CH_NH_GROUP_OF_DONORS_NAD_OR_NADP_AS_ACCEPTOR	15	1.09199	0.338028	0.652927
GOMF_MOLECULAR_CARRIER_ACTIVITY	73	1.09186	0.269972	0.65276
GOBP_MEMBRANE_PROTEIN_ECTODOMAIN_PROTEOLYSIS	36	1.09144	0.3	0.653485
GOMF_PHOSPHATASE_REGULATOR_ACTIVITY	99	1.09142	0.271574	0.653053
HP_ABNORMALITY_OF_THE_INTERNAL_AUDITORY_CANAL	15	1.0914	0.359091	0.652619
HP_ACUTE_LYMPHOBLASTIC_LEUKEMIA	31	1.09136	0.329975	0.65221
GOBP_CELLULAR_RESPONSE_TO_INTERFERON_GAMMA	57	1.09136	0.265356	0.651716
HP_CUTANEOUS_SYNDACTYLY	55	1.09078	0.296296	0.652891
GOBP_CELL_ACTIVATION_INVOLVED_IN_IMMUNE_RESPONSE	169	1.09069	0.250746	0.65264
HP_ABNORMAL_MORPHOLOGY_OF_THE_OLFACTORY_BULB	20	1.09064	0.339196	0.652263
HP_ABNORMAL_AUDITORY_EVOKED_POTENTIALS	20	1.09058	0.331034	0.651906
HP_CONICAL_TOOTH	42	1.09051	0.310777	0.651621
GOBP_REGULATION_OF_DNA_REPAIR	203	1.09007	0.24	0.652359
GOBP_RESPONSE_TO_LEUKEMIA_INHIBITORY_FACTOR	82	1.08989	0.279898	0.652379
HP_ABNORMAL_BLOOD_SODIUM_CONCENTRATION	32	1.08935	0.329114	0.653368
GOBP_EPITHELIAL_TUBE_BRANCHING_INVOLVED_IN_LUNG_MORPHOGENESIS	22	1.08924	0.362791	0.653204
GOBP_AXIS_SPECIFICATION	67	1.08918	0.306878	0.652867
GOCC_TRANSCRIPTION_FACTOR_TFTC_COMPLEX	18	1.08902	0.351852	0.65287
HP_ABNORMALITY_OF_HEPATOBILIARY_SYSTEM_PHYSIOLOGY	176	1.0888	0.222222	0.652998
HP_NEOPLASM_OF_THE_MALE_EXTERNAL_GENITALIA	31	1.0887	0.31746	0.652797
GOBP_METAPHASE_ANAPHASE_TRANSITION_OF_CELL_CYCLE	95	1.08869	0.262162	0.652327
HP_ABNORMAL_LABIA_MORPHOLOGY	65	1.08837	0.291667	0.652709
HP_HAND_POLYDACTYLY	165	1.08823	0.22792	0.652602
GOBP_RESPONSE_TO_CALCIUM_ION	109	1.08785	0.293296	0.653203
HP_ABNORMAL_CIRCULATING_GONADOTROPIN_CONCENTRATION	64	1.08751	0.279683	0.653646
GOMF_PROTEIN_KINASE_A_REGULATORY_SUBUNIT_BINDING	22	1.08728	0.357303	0.653852
GOBP_NEGATIVE_REGULATION_OF_G_PROTEIN_COUPLED_RECEPTOR_SIGNALING_PATHWAY	38	1.0872	0.300493	0.653583
GOMF_RECEPTOR_SERINE_THREONINE_KINASE_BINDING	21	1.08706	0.344262	0.653517
HP_MUSCULAR_DYSTROPHY	69	1.08685	0.303398	0.653633
HP_ABNORMAL_SHAPE_OF_THE_PALPEBRAL_FISSURE	47	1.08618	0.303922	0.655029
HP_ABNORMAL_BRAINSTEM_MRI_SIGNAL_INTENSITY	34	1.08598	0.316703	0.655132
HP_ANTERIORLY_PLACED_ANUS	50	1.08588	0.286863	0.654908
HP_DYSDIADOCHOKINESIS	42	1.08509	0.308483	0.656704
GOBP_REGULATION_OF_SODIUM_ION_TRANSPORT	71	1.08488	0.282776	0.656839
HP_ALOPECIA_OF_SCALP	25	1.08483	0.322738	0.656474
GOBP_GENITALIA_DEVELOPMENT	29	1.0846	0.315245	0.656629
GOBP_MAMMARY_GLAND_MORPHOGENESIS	33	1.08457	0.32619	0.656212
GOBP_POSITIVE_REGULATION_OF_PROTEASOMAL_UBIQUITIN_DEPENDENT_PROTEIN_CATABOLIC_PROCESS	89	1.08434	0.291892	0.656361
GOBP_TELOMERE_MAINTENANCE_VIA_RECOMBINATION	15	1.0841	0.325056	0.65653
GOCC_OXIDOREDUCTASE_COMPLEX	102	1.08408	0.283465	0.656094
GOBP_POSITIVE_REGULATION_OF_PEPTIDYL_LYSINE_ACETYLATION	38	1.08379	0.301703	0.656462
HP_DUPLICATION_OF_HAND_BONES	207	1.08333	0.263636	0.657292
GOMF_UBIQUITIN_LIKE_PROTEIN_LIGASE_BINDING	295	1.08333	0.220395	0.656801
GOBP_REGULATION_OF_FATTY_ACID_TRANSPORT	18	1.08329	0.334086	0.656429
GOBP_CELLULAR_RESPONSE_TO_STARVATION	152	1.08292	0.263314	0.657024
GOBP_NEGATIVE_REGULATION_OF_METAPHASE_ANAPHASE_TRANSITION_OF_CELL_CYCLE	49	1.0829	0.305913	0.656587
GOCC_OUTER_MEMBRANE	212	1.08267	0.240469	0.656722
GOBP_BLOOD_VESSEL_REMODELING	34	1.08259	0.31592	0.656482
GOBP_GLUCOCORTICOID_METABOLIC_PROCESS	16	1.08247	0.341232	0.656352
GOBP_TRABECULA_FORMATION	22	1.08232	0.349398	0.656276
HP_ABNORMAL_VISUAL_FIXATION	19	1.0814	0.340708	0.65834
GOBP_REGULATION_OF_ALCOHOL_BIOSYNTHETIC_PROCESS	35	1.08132	0.324009	0.658121
GOBP_CARDIAC_MUSCLE_CELL_MEMBRANE_REPOLARIZATION	28	1.08035	0.345972	0.660436
HP_ABNORMAL_ALDOLASE_LEVEL	21	1.08033	0.308068	0.659992
GOBP_POSITIVE_REGULATION_OF_DOUBLE_STRAND_BREAK_REPAIR	86	1.08014	0.32626	0.660053
GOBP_POSITIVE_REGULATION_OF_GTPASE_ACTIVITY	215	1.0801	0.23676	0.659658
GOBP_NEGATIVE_REGULATION_OF_PLATELET_ACTIVATION	16	1.07999	0.34186	0.659509
GOBP_NEGATIVE_REGULATION_OF_LYMPHOCYTE_DIFFERENTIATION	38	1.07993	0.316049	0.659203
HP_SLOWLY_PROGRESSIVE	145	1.07942	0.307042	0.660179
HP_BONE_MARROW_HYPOCELLULARITY	56	1.0793	0.301508	0.660013
GOBP_POSITIVE_REGULATION_OF_UBIQUITIN_DEPENDENT_PROTEIN_CATABOLIC_PROCESS	103	1.07927	0.286533	0.659604
GOBP_SINGLE_FERTILIZATION	84	1.07909	0.279006	0.659612
GOBP_IN_UTERO_EMBRYONIC_DEVELOPMENT	339	1.07826	0.223776	0.661512
GOBP_REGULATION_OF_B_CELL_ACTIVATION	92	1.07786	0.301508	0.662146
GOBP_REGULATORY_T_CELL_DIFFERENTIATION	24	1.07758	0.357798	0.662448
GOBP_NEGATIVE_REGULATION_OF_MUSCLE_CELL_DIFFERENTIATION	53	1.07737	0.311392	0.662566
HP_ELBOW_FLEXION_CONTRACTURE	82	1.07727	0.292683	0.662347
HP_HEPATIC_FAILURE	121	1.07676	0.280899	0.663332
GOBP_MONOCYTE_DIFFERENTIATION	25	1.07649	0.353774	0.663665
GOBP_CELLULAR_RESPONSE_TO_OXIDATIVE_STRESS	234	1.07614	0.24183	0.664245
GOMF_ALPHA_TUBULIN_BINDING	35	1.07606	0.331787	0.663977
GOBP_NEGATIVE_REGULATION_OF_MYELOID_CELL_DIFFERENTIATION	68	1.07601	0.301047	0.663595
GOBP_AMINE_TRANSPORT	77	1.07597	0.317143	0.663225
GOBP_CARDIAC_MUSCLE_CELL_ACTION_POTENTIAL_INVOLVED_IN_CONTRACTION	36	1.0758	0.323601	0.663236
GOBP_POTASSIUM_ION_IMPORT_ACROSS_PLASMA_MEMBRANE	36	1.07571	0.340528	0.662999
GOBP_TRANSCRIPTION_INITIATION_AT_RNA_POLYMERASE_II_PROMOTER	91	1.0756	0.307107	0.66284
GOBP_EXPORT_ACROSS_PLASMA_MEMBRANE	46	1.07485	0.3275	0.664573
GOBP_HOMOTYPIC_CELL_CELL_ADHESION	65	1.07456	0.299233	0.664914
GOBP_POST_TRANSCRIPTIONAL_REGULATION_OF_GENE_EXPRESSION	480	1.07444	0.192157	0.664798
GOBP_NEGATIVE_REGULATION_OF_OXIDATIVE_STRESS_INDUCED_CELL_DEATH	40	1.0741	0.339474	0.665346
HP_POSTURAL_TREMOR	42	1.07407	0.354762	0.664934
GOBP_POSITIVE_REGULATION_OF_CELLULAR_AMIDE_METABOLIC_PROCESS	147	1.07397	0.255014	0.664736
GOBP_COPII_COATED_VESICLE_CARGO_LOADING	15	1.07366	0.360087	0.665124
GOBP_HISTONE_MRNA_CATABOLIC_PROCESS	15	1.07333	0.369198	0.665597
HP_SUDDEN_EPISODIC_APNEA	17	1.07311	0.345238	0.665718
HP_ACTION_TREMOR	146	1.07232	0.280556	0.66755
GOBP_PHOSPHATIDYLCHOLINE_METABOLIC_PROCESS	55	1.072	0.350384	0.667972
GOMF_PROTEIN_LIPID_COMPLEX_BINDING	19	1.07172	0.368304	0.668311
GOBP_PROTEIN_LOCALIZATION_TO_CELL_SURFACE	57	1.07149	0.311047	0.668495
GOBP_REGULATION_OF_RIG_I_SIGNALING_PATHWAY	16	1.07134	0.377315	0.668428
HP_UNILATERAL_RENAL_AGENESIS	60	1.07103	0.317949	0.668862
GOBP_PROTEIN_DESTABILIZATION	43	1.07099	0.365979	0.668495
GOBP_NEGATIVE_REGULATION_OF_EXOCYTOSIS	24	1.07087	0.348416	0.668351
HP_CENTRAL_SLEEP_APNEA	23	1.07087	0.363636	0.667867
HP_HEMANGIOBLASTOMA	18	1.06958	0.356818	0.671179
GOBP_SMOOTH_MUSCLE_CELL_DIFFERENTIATION	53	1.06955	0.34414	0.670795
GOBP_VESICLE_BUDDING_FROM_MEMBRANE	76	1.06946	0.295082	0.670576
GOMF_DISORDERED_DOMAIN_SPECIFIC_BINDING	30	1.06942	0.318945	0.670204
HP_FUNCTIONAL_ABNORMALITY_OF_THE_MIDDLE_EAR	357	1.06879	0.23913	0.671533
HP_INCISOR_MACRODONTIA	66	1.06848	0.33795	0.671926
HP_URINARY_URGENCY	41	1.06828	0.333333	0.671987
HP_APLASIA_HYPOPLASIA_OF_THE_HUMERUS	26	1.06827	0.350538	0.671527
GOBP_MITOTIC_CELL_CYCLE_CHECKPOINT_SIGNALING	136	1.06695	0.291209	0.674943
GOBP_FOREBRAIN_REGIONALIZATION	16	1.06689	0.357456	0.674609
GOMF_TRANSITION_METAL_ION_TRANSMEMBRANE_TRANSPORTER_ACTIVITY	31	1.06586	0.361305	0.677081
GOBP_POSITIVE_REGULATION_OF_TRANSFERASE_ACTIVITY	461	1.06585	0.246696	0.676626
GOBP_PSEUDOURIDINE_SYNTHESIS	18	1.06534	0.394495	0.677572
GOBP_CELLULAR_RESPONSE_TO_EXTRACELLULAR_STIMULUS	220	1.06533	0.283951	0.677122
HP_POSTAXIAL_HAND_POLYDACTYLY	91	1.06504	0.298153	0.677495
HP_HYPOREFLEXIA	327	1.0648	0.217899	0.677693
HP_HYPOLIPOPROTEINEMIA	22	1.06459	0.365432	0.67782
HP_NEUROGENIC_BLADDER	33	1.06456	0.352798	0.677416
GOMF_PROTEIN_PHOSPHATASE_1_BINDING	23	1.06425	0.366589	0.677854
GOMF_ALCOHOL_BINDING	66	1.06401	0.351852	0.678068
HP_DEVELOPMENTAL_GLAUCOMA	60	1.064	0.34	0.677613
HP_SPASTIC_GAIT	66	1.06365	0.335	0.678119
HP_PERIPHERAL_NEUROPATHY	381	1.06357	0.223443	0.677857
HP_SHORT_TIBIA	17	1.06305	0.365854	0.678989
GOBP_CELL_FATE_DETERMINATION	27	1.06283	0.346847	0.679173
GOBP_NEGATIVE_REGULATION_OF_ALPHA_BETA_T_CELL_ACTIVATION	28	1.06238	0.382353	0.679998
GOBP_POSITIVE_REGULATION_OF_SODIUM_ION_TRANSMEMBRANE_TRANSPORT	18	1.06233	0.381579	0.67964
HP_AMBLYOPIA	86	1.06226	0.330688	0.679388
HP_MICROCORNEA	117	1.06201	0.295082	0.679621
GOBP_VESICLE_TARGETING_TO_FROM_OR_WITHIN_GOLGI	31	1.06194	0.348946	0.679364
GOBP_REGULATION_OF_LYMPHOCYTE_ACTIVATION	311	1.06191	0.224422	0.678951
HP_HEPATIC_FIBROSIS	122	1.06175	0.317949	0.678944
HP_ABNORMALITY_OF_THE_ADRENAL_GLANDS	161	1.06115	0.300912	0.680216
HP_ABNORMAL_BASAL_GANGLIA_MRI_SIGNAL_INTENSITY	47	1.0611	0.3675	0.679863
HP_BILATERAL_PTOSIS	48	1.06106	0.350962	0.679503
GOCC_INTRACILIARY_TRANSPORT_PARTICLE	25	1.06104	0.356295	0.679104
GOBP_PLACENTA_BLOOD_VESSEL_DEVELOPMENT	26	1.06085	0.386861	0.6792
GOBP_REGULATION_OF_RESPIRATORY_GASEOUS_EXCHANGE	23	1.06074	0.380313	0.679025
HP_CEREBELLAR_ATROPHY	345	1.06049	0.248366	0.679305
GOCC_MICROVILLUS_MEMBRANE	20	1.0604	0.380841	0.679065
GOBP_REGULATION_OF_SIGNAL_TRANSDUCTION_BY_P53_CLASS_MEDIATOR	100	1.06008	0.331492	0.679513
GOBP_LIPID_OXIDATION	93	1.06003	0.314763	0.679167
GOBP_SEMI_LUNAR_VALVE_DEVELOPMENT	36	1.05973	0.34058	0.679603
HP_ABNORMAL_CIRCULATING_ESTROGEN_LEVEL	37	1.05926	0.343529	0.680573
GOCC_CLATHRIN_COATED_PIT	68	1.05866	0.335013	0.681796
GOBP_PATHWAY_RESTRICTED_SMAD_PROTEIN_PHOSPHORYLATION	51	1.0585	0.357333	0.681806
GOBP_POSITIVE_REGULATION_OF_G_PROTEIN_COUPLED_RECEPTOR_SIGNALING_PATHWAY	18	1.05831	0.380841	0.681885
GOBP_MYELOID_LEUKOCYTE_ACTIVATION	129	1.05825	0.302857	0.681566
HP_APLASIA_HYPOPLASIA_OF_THE_OVARY	67	1.05816	0.326923	0.681379
GOBP_REGULATION_OF_GLIAL_CELL_PROLIFERATION	28	1.05808	0.383372	0.681101
GOBP_ACTIVATION_OF_INNATE_IMMUNE_RESPONSE	35	1.058	0.345588	0.680847
HP_ABNORMAL_LOCALIZATION_OF_KIDNEY	170	1.05749	0.289855	0.68188
GOCC_DNA_POLYMERASE_COMPLEX	19	1.05746	0.393805	0.681502
GOMF_CARBOXYLIC_ESTER_HYDROLASE_ACTIVITY	96	1.05732	0.32987	0.681427
GOBP_POSITIVE_REGULATION_OF_SPROUTING_ANGIOGENESIS	15	1.05724	0.382096	0.681169
HP_ELEVATED_CIRCULATING_ASPARTATE_AMINOTRANSFERASE_CONCENTRATION	28	1.05723	0.364066	0.680725
GOBP_HISTONE_H4_K5_ACETYLATION	16	1.05699	0.398633	0.68097
HP_VERTIGO	87	1.05683	0.324675	0.680963
GOBP_CELLULAR_RESPONSE_TO_INTERLEUKIN_1	57	1.05682	0.350785	0.680518
GOMF_BETA_TUBULIN_BINDING	36	1.05651	0.334158	0.680957
GOBP_NEGATIVE_REGULATION_OF_SODIUM_ION_TRANSPORT	17	1.0565	0.387805	0.680524
GOBP_NUCLEOSIDE_PHOSPHATE_BIOSYNTHETIC_PROCESS	253	1.05638	0.297125	0.680399
HP_CRANIAL_NERVE_COMPRESSION	36	1.05614	0.379397	0.680683
HP_SYNDACTYLY	346	1.05601	0.253676	0.680571
HP_DISTAL_LOWER_LIMB_MUSCLE_WEAKNESS	59	1.0558	0.333333	0.68069
GOBP_REGULATION_OF_ANION_TRANSMEMBRANE_TRANSPORT	22	1.05577	0.368664	0.6803
GOBP_REGULATION_OF_NEURON_PROJECTION_REGENERATION	28	1.05554	0.351899	0.680494
GOBP_REGULATION_OF_STEM_CELL_DIFFERENTIATION	71	1.05541	0.327078	0.680376
HP_INTRAUTERINE_GROWTH_RETARDATION	492	1.05516	0.246964	0.680642
HP_ERYTHRODERMA	38	1.05516	0.359102	0.680177
HP_LOBAR_HOLOPROSENCEPHALY	21	1.05512	0.396373	0.679832
HP_HYPOPLASTIC_ILIA	43	1.05508	0.363636	0.679476
GOBP_NEGATIVE_REGULATION_OF_CD4_POSITIVE_ALPHA_BETA_T_CELL_ACTIVATION	24	1.05475	0.407809	0.67994
GOBP_JNK_CASCADE	141	1.05475	0.318713	0.679473
HP_RECURRENT_MYCOBACTERIAL_INFECTIONS	43	1.0543	0.359268	0.68039
GOBP_REGULATION_OF_MITOTIC_CELL_CYCLE_PHASE_TRANSITION	308	1.05408	0.303333	0.680536
HP_HYPOKALEMIA	39	1.054	0.334158	0.680296
HP_ABNORMAL_TRACHEOBRONCHIAL_MORPHOLOGY	254	1.05388	0.274448	0.680151
GOBP_RNA_CATABOLIC_PROCESS	263	1.05353	0.288026	0.680666
GOBP_RESPONSE_TO_MANGANESE_ION	19	1.05345	0.377129	0.680427
HP_SIMPLIFIED_GYRAL_PATTERN	66	1.05303	0.35641	0.681225
HP_DILATED_FOURTH_VENTRICLE	134	1.0529	0.320917	0.681152
HP_SUPERNUMERARY_SPLEENS	78	1.05283	0.339286	0.680877
HP_LARYNGOMALACIA	65	1.05246	0.349081	0.681505
GOBP_ASPARTATE_FAMILY_AMINO_ACID_BIOSYNTHETIC_PROCESS	17	1.05237	0.370203	0.681274
GOBP_DIENCEPHALON_DEVELOPMENT	55	1.05224	0.363636	0.681231
HP_RIGHT_AORTIC_ARCH	19	1.05199	0.401376	0.681454
GOBP_REGULATION_OF_ARP2_3_COMPLEX_MEDIATED_ACTIN_NUCLEATION	29	1.05195	0.371571	0.681113
HP_OCCIPITAL_ENCEPHALOCELE	31	1.05192	0.401345	0.680735
HP_NON_HODGKIN_LYMPHOMA	26	1.05155	0.372294	0.681424
HP_TIP_TOE_GAIT	65	1.0514	0.355091	0.681381
GOBP_PULMONARY_VALVE_MORPHOGENESIS	16	1.05079	0.380145	0.682699
HP_METAPHYSEAL_DYSPLASIA	29	1.05043	0.393333	0.683315
GOBP_ZINC_ION_HOMEOSTASIS	27	1.0504	0.389831	0.682938
HP_ABNORMAL_EARLOBE_MORPHOLOGY	98	1.05035	0.342246	0.682627
GOBP_REGULATION_OF_MITOTIC_CELL_CYCLE	449	1.05015	0.3	0.682744
GOCC_GOLGI_ASSOCIATED_VESICLE	79	1.04986	0.35376	0.683174
HP_WHEEZING	38	1.04945	0.376812	0.683886
GOBP_REGULATION_OF_DENDRITE_EXTENSION	25	1.0494	0.386728	0.683569
GOCC_EXORIBONUCLEASE_COMPLEX	20	1.04924	0.379808	0.683579
GOBP_LAMELLIPODIUM_MORPHOGENESIS	15	1.0492	0.381466	0.683222
HP_SHORT_FACE	16	1.04916	0.386313	0.682874
HP_ABNORMAL_VENTRICULAR_SEPTUM_MORPHOLOGY	413	1.04914	0.296	0.682464
GOBP_POSITIVE_REGULATION_OF_CHEMOKINE_PRODUCTION	36	1.04914	0.356265	0.682002
GOMF_PROTEIN_SERINE_THREONINE_KINASE_ACTIVATOR_ACTIVITY	50	1.04889	0.357488	0.682273
GOBP_DENDRITE_EXTENSION	35	1.0488	0.361111	0.682057
HP_SENSORIMOTOR_NEUROPATHY	66	1.0487	0.374684	0.681868
GOBP_MYOBLAST_DIFFERENTIATION	89	1.04857	0.365994	0.681771
GOBP_NUCLEOBASE_CONTAINING_COMPOUND_TRANSPORT	203	1.04849	0.326471	0.681558
HP_ABNORMAL_CIRCULATING_IGA_LEVEL	48	1.04829	0.341146	0.681682
GOCC_COATED_VESICLE_MEMBRANE	159	1.04819	0.308605	0.681524
GOBP_REGULATION_OF_LEUKOCYTE_MIGRATION	131	1.04801	0.346369	0.681593
GOCC_PHOTORECEPTOR_CONNECTING_CILIUM	37	1.04789	0.363409	0.681484
HP_ACUTE_KIDNEY_INJURY	21	1.04774	0.394366	0.681451
GOBP_PROTEIN_STABILIZATION	187	1.0477	0.336478	0.681096
GOBP_NEGATIVE_REGULATION_OF_UBIQUITIN_PROTEIN_TRANSFERASE_ACTIVITY	22	1.04744	0.378313	0.681428
HP_ABNORMAL_RENAL_ECHOGENICITY	21	1.04698	0.370098	0.682255
HP_NARROW_NASAL_BRIDGE	35	1.04695	0.378824	0.68189
GOBP_NEGATIVE_REGULATION_OF_I_KAPPAB_KINASE_NF_KAPPAB_SIGNALING	38	1.04665	0.356968	0.682324
GOBP_REGULATION_OF_ACTIN_NUCLEATION	36	1.04661	0.357843	0.682006
GOBP_ANION_TRANSPORT	339	1.04651	0.311594	0.681837
GOBP_CHONDROITIN_SULFATE_PROTEOGLYCAN_BIOSYNTHETIC_PROCESS	22	1.04639	0.373171	0.681725
GOBP_POSITIVE_REGULATION_OF_PROTEIN_KINASE_ACTIVITY	320	1.04603	0.3125	0.682342
GOBP_CELLULAR_RESPONSE_TO_CADMIUM_ION	24	1.04597	0.410501	0.682068
HP_UPPER_LIMB_SPASTICITY	21	1.04574	0.392377	0.682291
GOBP_NEGATIVE_REGULATION_OF_GTPASE_ACTIVITY	28	1.04572	0.381295	0.681894
GOBP_CELLULAR_RESPONSE_TO_CHEMICAL_STRESS	281	1.04564	0.28479	0.681689
GOMF_NUCLEAR_STEROID_RECEPTOR_ACTIVITY	22	1.04545	0.400955	0.681763
HP_HYPOPLASIA_OF_TEETH	88	1.04531	0.331536	0.681703
HP_ABNORMAL_GRANULOCYTE_COUNT	193	1.04521	0.293375	0.681528
HP_CONGENITAL_ICHTHYOSIFORM_ERYTHRODERMA	18	1.04474	0.38427	0.682404
GOBP_REGULATION_OF_INSULIN_SECRETION_INVOLVED_IN_CELLULAR_RESPONSE_TO_GLUCOSE_STIMULUS	40	1.04438	0.375	0.68299
GOBP_ACIDIC_AMINO_ACID_TRANSPORT	54	1.04422	0.389474	0.682999
GOBP_GLIAL_CELL_MIGRATION	44	1.04421	0.346939	0.682572
HP_HYDROURETER	63	1.04421	0.34949	0.682121
HP_SPINAL_DEFORMITIES	21	1.0441	0.372146	0.682012
HP_AQUEDUCTAL_STENOSIS	20	1.04408	0.375291	0.68162
HP_RECURRENT_OTITIS_MEDIA	118	1.04363	0.360313	0.682432
HP_TELECANTHUS	141	1.0434	0.319783	0.682613
HP_APLASIA_INVOLVING_BONES_OF_THE_EXTREMITIES	19	1.04325	0.413093	0.682541
HP_ABNORMAL_PARIETAL_BONE_MORPHOLOGY	26	1.04318	0.390863	0.68228
GOMF_ATP_HYDROLYSIS_ACTIVITY	317	1.04301	0.30605	0.682356
GOCC_MEMBRANE_COAT	86	1.04296	0.355978	0.682065
HP_CEREBELLAR_CYST	136	1.04255	0.342776	0.682847
GOBP_RESPONSE_TO_COCAINE	40	1.04226	0.4	0.683235
GOMF_PRE_MRNA_BINDING	43	1.04218	0.395833	0.683029
GOBP_REGULATION_OF_NCRNA_TRANSCRIPTION	23	1.04217	0.388646	0.68261
HP_PYRIDOXINE_RESPONSIVE_SIDEROBLASTIC_ANEMIA	23	1.04123	0.376392	0.684825
HP_CLEFT_UPPER_LIP	140	1.04105	0.327957	0.684904
GOBP_CELLULAR_RESPONSE_TO_EXTERNAL_STIMULUS	262	1.04071	0.306991	0.685483
GOBP_REGULATION_OF_CELL_CYCLE_PHASE_TRANSITION	393	1.04067	0.254613	0.685138
GOBP_NEGATIVE_REGULATION_OF_TELOMERE_MAINTENANCE_VIA_TELOMERASE	20	1.04043	0.38785	0.6854
HP_MYOGLOBINURIA	23	1.04031	0.369469	0.685285
GOBP_NEGATIVE_REGULATION_OF_IMMUNE_SYSTEM_PROCESS	267	1.03977	0.314103	0.686399
GOMF_HEAT_SHOCK_PROTEIN_BINDING	112	1.03921	0.36828	0.687573
GOCC_INO80_TYPE_COMPLEX	27	1.03915	0.406818	0.68731
HP_DEVELOPMENTAL_CATARACT	109	1.039	0.344737	0.687264
HP_ABNORMAL_HYPOTHALAMUS_PHYSIOLOGY	43	1.03886	0.357995	0.687226
GOBP_POSITIVE_REGULATION_BY_HOST_OF_VIRAL_TRANSCRIPTION	15	1.0387	0.377049	0.687244
HP_ABNORMAL_MEAN_CORPUSCULAR_VOLUME	40	1.03858	0.379135	0.687122
GOCC_9PLUS2_MOTILE_CILIUM	105	1.0385	0.368715	0.686901
HP_ABNORMAL_PULMONARY_INTERSTITIAL_MORPHOLOGY	110	1.03844	0.378613	0.68663
GOBP_NUCLEOSIDE_BISPHOSPHATE_BIOSYNTHETIC_PROCESS	56	1.0384	0.384236	0.68631
GOMF_PROTEIN_TRANSMEMBRANE_TRANSPORTER_ACTIVITY	20	1.0381	0.383693	0.686739
HP_MALE_PSEUDOHERMAPHRODITISM	31	1.03798	0.386517	0.68665
GOMF_TELOMERASE_RNA_BINDING	22	1.03795	0.383529	0.686292
GOBP_CELLULAR_MONOVALENT_INORGANIC_CATION_HOMEOSTASIS	85	1.03767	0.349462	0.686656
HP_CRANIOSYNOSTOSIS	156	1.03723	0.337386	0.687513
HP_RECURRENT_CUTANEOUS_FUNGAL_INFECTIONS	26	1.03695	0.403382	0.687891
GOBP_POSITIVE_REGULATION_OF_CELL_CYCLE	288	1.03689	0.323024	0.687618
HP_SQUAMOUS_CELL_CARCINOMA	52	1.03644	0.37046	0.688526
HP_ABNORMAL_CIRCULATING_CARBOHYDRATE_CONCENTRATION	58	1.03583	0.383378	0.689888
GOBP_POSITIVE_REGULATION_OF_RESPONSE_TO_DNA_DAMAGE_STIMULUS	159	1.03557	0.356322	0.690205
GOCC_SPINDLE_POLE	162	1.03555	0.349254	0.689846
GOBP_TRANSITION_METAL_ION_TRANSPORT	76	1.03539	0.352785	0.68987
GOBP_FC_EPSILON_RECEPTOR_SIGNALING_PATHWAY	18	1.03533	0.394977	0.689571
GOBP_CARBOXYLIC_ACID_TRANSPORT	187	1.03515	0.349398	0.689686
HP_EXERCISE_INTOLERANCE	68	1.03502	0.381074	0.689615
GOBP_GROWTH_HORMONE_RECEPTOR_SIGNALING_PATHWAY	20	1.03462	0.395785	0.690303
HP_DECREASED_CIRCULATING_ANDROGEN_CONCENTRATION	48	1.03444	0.365672	0.690409
GOMF_G_PROTEIN_ALPHA_SUBUNIT_BINDING	22	1.03424	0.395785	0.690513
HP_TRIANGULAR_SHAPED_PHALANGES_OF_THE_HAND	219	1.03407	0.337423	0.690578
GOBP_ELECTRON_TRANSPORT_CHAIN	141	1.03384	0.347368	0.690793
GOBP_SKIN_EPIDERMIS_DEVELOPMENT	74	1.03373	0.370558	0.690659
HP_NECK_MUSCLE_WEAKNESS	66	1.03298	0.377215	0.692355
GOBP_REGULATION_OF_MORPHOGENESIS_OF_A_BRANCHING_STRUCTURE	40	1.03251	0.384804	0.693318
GOBP_REGULATION_OF_CHROMOSOME_SEPARATION	108	1.03166	0.35809	0.695357
GOBP_EMBRYONIC_HEART_TUBE_DEVELOPMENT	69	1.03148	0.367246	0.695463
GOBP_REGULATION_OF_DOUBLE_STRAND_BREAK_REPAIR	128	1.03147	0.353591	0.695055
GOBP_ANION_TRANSMEMBRANE_TRANSPORT	195	1.03129	0.360248	0.695161
GOBP_THIOESTER_BIOSYNTHETIC_PROCESS	41	1.03128	0.401891	0.694754
HP_ABNORMAL_CERVICAL_SPINE_MORPHOLOGY	15	1.03127	0.426914	0.69434
HP_ATHETOSIS	43	1.03115	0.375	0.694245
HP_AGENESIS_OF_CORPUS_CALLOSUM	279	1.03102	0.363057	0.694184
GOBP_MUCOPOLYSACCHARIDE_METABOLIC_PROCESS	80	1.03097	0.40099	0.693876
GOBP_POSITIVE_REGULATION_OF_AMINE_TRANSPORT	36	1.0308	0.399516	0.693928
GOBP_REGULATION_OF_AMYLOID_PRECURSOR_PROTEIN_CATABOLIC_PROCESS	37	1.03075	0.4	0.693664
GOMF_INORGANIC_ANION_TRANSMEMBRANE_TRANSPORTER_ACTIVITY	111	1.03073	0.350923	0.693256
GOBP_BLASTOCYST_DEVELOPMENT	100	1.03042	0.371758	0.693712
GOBP_AMINO_ACID_TRANSPORT	117	1.02997	0.391728	0.694567
HP_MEGALENCEPHALY	34	1.02986	0.358173	0.694409
GOBP_REGULATION_OF_MITOCHONDRION_ORGANIZATION	135	1.02982	0.355014	0.694107
HP_ABNORMALLY_OSSIFIED_VERTEBRAE	25	1.02973	0.417661	0.693917
GOBP_NUCLEOTIDE_SUGAR_BIOSYNTHETIC_PROCESS	19	1.0297	0.419501	0.693543
GOBP_REGULATION_OF_TELOMERE_MAINTENANCE_IN_RESPONSE_TO_DNA_DAMAGE	16	1.02944	0.412946	0.693854
GOBP_T_CELL_DIFFERENTIATION	198	1.02933	0.348684	0.69374
GOMF_ENDORIBONUCLEASE_ACTIVITY	61	1.02917	0.390777	0.693778
GOBP_IMPORT_ACROSS_PLASMA_MEMBRANE	138	1.02914	0.368421	0.693411
GOBP_HISTONE_EXCHANGE	16	1.0288	0.395833	0.693962
GOCC_INCLUSION_BODY	69	1.02805	0.396947	0.695667
GOCC_COPI_COATED_VESICLE_MEMBRANE	17	1.02801	0.403471	0.695347
GOBP_RESPONSE_TO_IRON_ION	26	1.028	0.429907	0.694957
GOMF_HEXOSYLTRANSFERASE_ACTIVITY	158	1.02796	0.366477	0.694637
HP_MULTICYSTIC_KIDNEY_DYSPLASIA	108	1.02758	0.391076	0.695252
GOBP_NON_MEMBRANE_BOUNDED_ORGANELLE_ASSEMBLY	357	1.02742	0.348993	0.6953
HP_HYPERREFLEXIA_IN_UPPER_LIMBS	21	1.0274	0.411765	0.694937
HP_RESPIRATORY_DISTRESS	150	1.02722	0.36036	0.694985
HP_ABNORMAL_CRY	45	1.02722	0.394737	0.694568
HP_ABNORMAL_RENAL_COLLECTING_SYSTEM_MORPHOLOGY	24	1.02714	0.412162	0.694339
GOBP_POSITIVE_REGULATION_OF_RELEASE_OF_CYTOCHROME_C_FROM_MITOCHONDRIA	23	1.02682	0.409722	0.694891
HP_CONGENITAL_MALFORMATION_OF_THE_RIGHT_HEART	68	1.02674	0.391414	0.694678
HP_SPEECH_APRAXIA	80	1.02619	0.384615	0.695858
GOCC_CLATHRIN_VESICLE_COAT	29	1.02607	0.400438	0.695795
HP_PEDAL_EDEMA	29	1.0256	0.41866	0.696707
GOBP_ORGANIC_ACID_TRANSPORT	218	1.02504	0.360248	0.697958
HP_LARGE_EARLOBE	25	1.02486	0.413043	0.698021
HP_ABNORMAL_EATING_BEHAVIOR	82	1.02477	0.388601	0.697865
GOBP_POSITIVE_REGULATION_OF_MITOCHONDRIAL_TRANSLATION	16	1.02469	0.441048	0.697668
GOMF_CYTOKINE_RECEPTOR_BINDING	131	1.0245	0.380117	0.697735
HP_ABNORMALITY_OF_THE_SEPTUM_PELLUCIDUM	133	1.02438	0.396694	0.697648
HP_ABNORMAL_HEART_SOUND	27	1.02385	0.412147	0.698746
GOBP_ATRIOVENTRICULAR_VALVE_DEVELOPMENT	24	1.0238	0.424379	0.69844
HP_IMPAIRED_VIBRATORY_SENSATION	88	1.02373	0.390501	0.698207
GOBP_EMBRYONIC_APPENDAGE_MORPHOGENESIS	99	1.02352	0.421053	0.698366
HP_ABNORMAL_BLOOD_POTASSIUM_CONCENTRATION	55	1.0231	0.39951	0.69922
HP_CARIOUS_TEETH	129	1.02306	0.378667	0.698894
HP_ABNORMAL_FUNDUS_AUTOFLUORESCENCE_IMAGING	17	1.02297	0.432692	0.698731
GOBP_ENERGY_DERIVATION_BY_OXIDATION_OF_ORGANIC_COMPOUNDS	273	1.02281	0.351613	0.698733
HP_NONIMMUNE_HYDROPS_FETALIS	42	1.02256	0.405	0.699045
GOBP_DICARBOXYLIC_ACID_TRANSPORT	70	1.02231	0.377261	0.699334
HP_APLASIA_HYPOPLASIA_OF_TOE	161	1.02211	0.4	0.699508
HP_MILD_GLOBAL_DEVELOPMENTAL_DELAY	55	1.0221	0.414758	0.699108
GOBP_NEGATIVE_REGULATION_OF_UBIQUITIN_DEPENDENT_PROTEIN_CATABOLIC_PROCESS	45	1.02189	0.37799	0.699333
HP_ABNORMALITY_OF_THE_CEREBROSPINAL_FLUID	472	1.02168	0.355212	0.699497
GOMF_GENERAL_TRANSCRIPTION_INITIATION_FACTOR_BINDING	51	1.02158	0.40458	0.699363
GOBP_REGULATION_OF_PEPTIDYL_LYSINE_ACETYLATION	73	1.02143	0.42446	0.699362
GOMF_DNA_POLYMERASE_BINDING	22	1.02125	0.437209	0.69945
GOBP_NEGATIVE_REGULATION_OF_LEUKOCYTE_CELL_CELL_ADHESION	82	1.02093	0.405836	0.699994
GOBP_POSITIVE_REGULATION_OF_PHOSPHOPROTEIN_PHOSPHATASE_ACTIVITY	16	1.02084	0.412736	0.6998
GOBP_REGULATION_OF_DNA_REPLICATION	126	1.02076	0.387006	0.699639
GOBP_CHONDROCYTE_DEVELOPMENT	27	1.02058	0.422374	0.699716
GOBP_CELLULAR_CARBOHYDRATE_METABOLIC_PROCESS	237	1.02049	0.38024	0.699573
GOBP_MOLTING_CYCLE	85	1.02039	0.419355	0.699444
GOBP_CELLULAR_RESPIRATION	206	1.02032	0.37092	0.699201
HP_ABNORMAL_CORTICAL_GYRATION	390	1.02027	0.356275	0.698929
GOCC_P_BODY	84	1.01985	0.416256	0.699714
GOBP_PROTEIN_K11_LINKED_UBIQUITINATION	30	1.01941	0.420538	0.700575
HP_ABNORMAL_ATRIAL_ARRANGEMENT	38	1.01919	0.414573	0.700763
GOBP_CHROMOSOME_SEPARATION	129	1.019	0.360231	0.700909
GOCC_TRAPP_COMPLEX	15	1.01881	0.435374	0.701047
GOBP_CYTOPLASMIC_PATTERN_RECOGNITION_RECEPTOR_SIGNALING_PATHWAY_IN_RESPONSE_TO_VIRUS	26	1.01869	0.42891	0.700962
GOBP_CELLULAR_IRON_ION_HOMEOSTASIS	49	1.01867	0.431373	0.700584
HP_ECTODERMAL_DYSPLASIA	20	1.01861	0.427928	0.70033
HP_FINGER_SYNDACTYLY	169	1.01856	0.394495	0.700019
GOMF_NUCLEOTIDYLTRANSFERASE_ACTIVITY	115	1.01854	0.411602	0.699672
HP_PANCYTOPENIA	100	1.01844	0.382353	0.699503
HP_SKIN_VESICLE	23	1.01838	0.453303	0.699255
GOBP_PROTEIN_TARGETING_TO_LYSOSOME	28	1.01833	0.404922	0.698968
HP_PIGMENTARY_RETINOPATHY	139	1.01819	0.409214	0.698957
HP_HYPOALBUMINEMIA	80	1.01813	0.414894	0.698707
HP_APRAXIA	223	1.01762	0.386139	0.699781
HP_ADENOCARCINOMA_OF_THE_INTESTINES	37	1.01741	0.373576	0.699988
HP_ABNORMALITY_OF_CORNEAL_STROMA	71	1.0173	0.387978	0.69988
GOBP_REGULATION_OF_CARBOHYDRATE_METABOLIC_PROCESS	146	1.01726	0.386167	0.699583
HP_AMINOACIDURIA	94	1.01721	0.38587	0.699276
GOBP_INNER_EAR_MORPHOGENESIS	79	1.017	0.411471	0.699483
HP_CLEFT_LIP	184	1.01658	0.41791	0.700284
GOMF_LRR_DOMAIN_BINDING	15	1.01655	0.436975	0.699918
HP_RETINAL_DYSTROPHY	279	1.01654	0.410095	0.699519
GOBP_OSTEOCLAST_DIFFERENTIATION	70	1.01622	0.419098	0.700014
HP_DYSPLASTIC_CORPUS_CALLOSUM	33	1.01616	0.4	0.699754
GOMF_SULFUR_COMPOUND_TRANSMEMBRANE_TRANSPORTER_ACTIVITY	45	1.01608	0.398496	0.699529
GOMF_CYTOKINE_RECEPTOR_ACTIVITY	48	1.01598	0.412935	0.699388
GOBP_CENTROSOME_SEPARATION	15	1.01568	0.443662	0.699867
HP_ABNORMALITY_OF_CIRCULATING_FIBRINOGEN	29	1.01536	0.413043	0.700324
HP_ABNORMALITY_OF_THE_VOICE	430	1.01515	0.378676	0.700504
GOBP_REGULATION_OF_T_CELL_RECEPTOR_SIGNALING_PATHWAY	30	1.01509	0.415704	0.700261
GOMF_QUINONE_BINDING	15	1.01478	0.426304	0.700771
GOCC_INTEGRAL_COMPONENT_OF_SYNAPTIC_VESICLE_MEMBRANE	28	1.0146	0.434889	0.700887
HP_ABNORMAL_MACULAR_MORPHOLOGY	147	1.0146	0.419075	0.700468
HP_ABNORMALITY_OF_GLOBE_SIZE	260	1.01457	0.411576	0.700125
GOMF_MONOOXYGENASE_ACTIVITY	50	1.01437	0.416021	0.700314
GOBP_NEGATIVE_REGULATION_OF_PROTEIN_CATABOLIC_PROCESS	99	1.01422	0.408955	0.700303
GOBP_POSITIVE_REGULATION_OF_CELL_CYCLE_CHECKPOINT	19	1.0141	0.410314	0.700232
GOMF_DOUBLE_STRANDED_RNA_BINDING	59	1.01391	0.407125	0.700375
HP_KETOACIDOSIS	21	1.01371	0.423611	0.700541
GOBP_CHONDROCYTE_DIFFERENTIATION_INVOLVED_IN_ENDOCHONDRAL_BONE_MORPHOGENESIS	15	1.01319	0.425882	0.701629
GOBP_POSITIVE_REGULATION_OF_PROTEIN_CONTAINING_COMPLEX_DISASSEMBLY	30	1.01304	0.42029	0.701612
GOBP_RNA_CAPPING	20	1.01257	0.436242	0.702503
HP_PERIVENTRICULAR_LEUKOMALACIA	36	1.01244	0.423168	0.702422
HP_TUBE_FEEDING	231	1.01219	0.389262	0.702739
HP_PULMONARY_HYPOPLASIA	104	1.01136	0.385246	0.704661
GOCC_ATPASE_COMPLEX	93	1.01136	0.415385	0.704249
HP_HYPOPITUITARISM	134	1.01133	0.424069	0.703913
GOBP_DNA_STRAND_ELONGATION	37	1.01106	0.421687	0.704267
HP_PALPITATIONS	58	1.01097	0.430894	0.704089
HP_HAND_TREMOR	27	1.01081	0.435597	0.704115
GOCC_U1_SNRNP	24	1.00992	0.434673	0.706296
GOCC_COATED_VESICLE	254	1.00979	0.406557	0.70624
HP_IRREGULAR_VERTEBRAL_ENDPLATES	25	1.00931	0.406742	0.707226
GOBP_LYTIC_VACUOLE_ORGANIZATION	86	1.00929	0.450276	0.706867
GOMF_ACTININ_BINDING	27	1.00927	0.422274	0.7065
GOBP_DNA_DOUBLE_STRAND_BREAK_PROCESSING	20	1.00887	0.441176	0.707181
HP_ABNORMALITY_OF_NEUTROPHILS	223	1.00885	0.402556	0.706839
GOMF_NAD_P_H_DEHYDROGENASE_QUINONE_ACTIVITY	38	1.00878	0.41769	0.706603
HP_KNEE_FLEXION_CONTRACTURE	79	1.00876	0.408964	0.706241
HP_ABNORMAL_THORACIC_SPINE_MORPHOLOGY	80	1.00841	0.419178	0.706821
GOBP_ACTIVATION_OF_PROTEIN_KINASE_ACTIVITY	110	1.00829	0.441176	0.706754
GOCC_SPANNING_COMPONENT_OF_PLASMA_MEMBRANE	15	1.00805	0.448037	0.707023
HP_MALE_INFERTILITY	75	1.00742	0.408488	0.70841
GOMF_ATP_DEPENDENT_ACTIVITY_ACTING_ON_DNA	118	1.00732	0.430636	0.708296
GOMF_TETRAPYRROLE_BINDING	82	1.00706	0.433766	0.708574
HP_AKINESIA	33	1.00706	0.423469	0.708175
HP_ABNORMAL_CIRCULATING_CREATININE_CONCENTRATION	30	1.007	0.422434	0.707918
GOBP_DOPAMINE_SECRETION	29	1.00698	0.452273	0.707552
GOBP_OXIDATIVE_PHOSPHORYLATION	121	1.00682	0.397222	0.707614
HP_ABNORMALITY_OF_HAIR_PIGMENTATION	84	1.00672	0.398907	0.707483
GOBP_NEURON_DEATH_IN_RESPONSE_TO_OXIDATIVE_STRESS	26	1.00666	0.443128	0.707249
GOMF_BASAL_TRANSCRIPTION_MACHINERY_BINDING	59	1.00658	0.430025	0.707051
GOBP_RIBOSE_PHOSPHATE_BIOSYNTHETIC_PROCESS	205	1.00651	0.414414	0.706843
HP_ABNORMALITY_OF_THE_CHOANAE	116	1.00627	0.378453	0.707148
HP_PROFOUND_GLOBAL_DEVELOPMENTAL_DELAY	48	1.00617	0.442953	0.70701
GOBP_NEGATIVE_REGULATION_OF_PROTEASOMAL_PROTEIN_CATABOLIC_PROCESS	46	1.00608	0.422705	0.706843
HP_SCHIZOPHRENIA	55	1.00585	0.453202	0.707115
GOBP_POLYSACCHARIDE_CATABOLIC_PROCESS	15	1.00583	0.442765	0.706763
HP_LACTIC_ACIDOSIS	156	1.00505	0.420749	0.708644
GOBP_INTERFERON_GAMMA_MEDIATED_SIGNALING_PATHWAY	18	1.00492	0.47807	0.708601
GOBP_NEGATIVE_REGULATION_OF_EPITHELIAL_CELL_MIGRATION	55	1.00473	0.417112	0.708783
GOBP_CARDIAC_MUSCLE_CELL_DIFFERENTIATION	92	1.0046	0.434316	0.708751
GOMF_OXIDOREDUCTASE_ACTIVITY_ACTING_ON_NAD_P_H_QUINONE_OR_SIMILAR_COMPOUND_AS_ACCEPTOR	47	1.00456	0.414286	0.70845
HP_APLASIA_HYPOPLASIA_OF_THE_5TH_FINGER	45	1.0045	0.418719	0.708196
GOBP_POSITIVE_REGULATION_OF_RESPONSE_TO_ENDOPLASMIC_RETICULUM_STRESS	31	1.00414	0.420538	0.708864
GOCC_PROTEIN_DNA_COMPLEX	177	1.00404	0.423197	0.70875
GOBP_PROTEIN_TARGETING_TO_MITOCHONDRION	100	1.0037	0.412698	0.709277
GOBP_HEART_TRABECULA_MORPHOGENESIS	26	1.00346	0.456471	0.709617
GOBP_POSITIVE_REGULATION_OF_LIPID_BIOSYNTHETIC_PROCESS	61	1.00327	0.434667	0.709718
HP_ENLARGED_CISTERNA_MAGNA	39	1.00268	0.462415	0.710954
GOCC_INTEGRIN_COMPLEX	23	1.0026	0.414216	0.710772
GOMF_ANION_TRANSMEMBRANE_TRANSPORTER_ACTIVITY	211	1.00258	0.459184	0.710408
HP_ABNORMAL_LDL_CHOLESTEROL_CONCENTRATION	33	1.00242	0.43128	0.710484
GOBP_REGULATION_OF_CYTOPLASMIC_TRANSPORT	26	1.00222	0.447867	0.71066
GOBP_MORPHOGENESIS_OF_A_POLARIZED_EPITHELIUM	87	1.00209	0.424731	0.710635
GOBP_SECONDARY_PALATE_DEVELOPMENT	21	1.00204	0.442982	0.710363
HP_DECREASED_AMPLITUDE_OF_SENSORY_ACTION_POTENTIALS	18	1.00182	0.452381	0.71059
HP_ABNORMALITY_OF_ACID_BASE_HOMEOSTASIS	326	1.00181	0.434263	0.710192
GOBP_MEMBRANE_REPOLARIZATION	35	1.00178	0.414868	0.709885
GOBP_ESTABLISHMENT_OF_MITOTIC_SPINDLE_LOCALIZATION	35	1.00176	0.424242	0.709522
HP_YOUNG_ADULT_ONSET	62	1.00148	0.431169	0.709877
GOBP_STEM_CELL_DIVISION	24	1.0013	0.461916	0.710003
GOBP_PYRIMIDINE_RIBONUCLEOSIDE_TRIPHOSPHATE_METABOLIC_PROCESS	17	1.0007	0.441397	0.711279
HP_ACCESSORY_SPLEEN	31	1.0007	0.443128	0.710873
GOBP_REGULATION_OF_MUSCLE_CONTRACTION	123	1.00067	0.45	0.710551
GOBP_PHYSIOLOGICAL_CARDIAC_MUSCLE_HYPERTROPHY	17	1.00061	0.444191	0.710315
GOMF_PROTEASOME_BINDING	16	1.00036	0.444706	0.71065
GOCC_SWI_SNF_COMPLEX	29	1.00016	0.473684	0.710859
GOBP_NEGATIVE_REGULATION_OF_HORMONE_SECRETION	46	0.999879	0.449878	0.711256
HP_SELECTIVE_TOOTH_AGENESIS	32	0.999734	0.43128	0.711259
GOCC_CHROMOSOMAL_REGION	367	0.99952	0.42915	0.711466
HP_VERTEBRAL_HYPOPLASIA	31	0.999375	0.446759	0.711481
GOMF_INTRAMOLECULAR_OXIDOREDUCTASE_ACTIVITY	45	0.999233	0.420673	0.71149
GOBP_GPI_ANCHOR_METABOLIC_PROCESS	31	0.999062	0.433498	0.711566
HP_APLASIA_HYPOPLASIA_OF_THE_CEREBELLAR_VERMIS	241	0.999049	0.459375	0.711193
GOBP_REGULATION_OF_ISOTYPE_SWITCHING	31	0.999041	0.433255	0.710804
HP_LIMITATION_OF_NECK_MOTION	24	0.998717	0.461905	0.711338
GOMF_PROTEIN_PHOSPHATASE_BINDING	124	0.998212	0.431373	0.712415
GOCC_TRANSCRIPTION_REPRESSOR_COMPLEX	69	0.997845	0.423858	0.713066
GOBP_POSITIVE_REGULATION_OF_POST_TRANSCRIPTIONAL_GENE_SILENCING	23	0.997518	0.457346	0.713617
HP_SENSORY_NEUROPATHY	74	0.997441	0.448187	0.713427
HP_LISSENCEPHALY	151	0.997082	0.422857	0.714079
GOBP_NEGATIVE_REGULATION_OF_DOUBLE_STRAND_BREAK_REPAIR_VIA_HOMOLOGOUS_RECOMBINATION	17	0.996753	0.462754	0.714654
HP_DECREASED_ACTIVITY_OF_MITOCHONDRIAL_COMPLEX_I	49	0.996712	0.450122	0.714372
GOBP_CELLULAR_RESPONSE_TO_FATTY_ACID	22	0.996449	0.429929	0.714708
HP_SMALL_FACE	171	0.996344	0.47619	0.714597
HP_APLASIA_HYPOPLASIA_AFFECTING_THE_EYE	381	0.996331	0.456929	0.714225
GOBP_LEUKOCYTE_HOMEOSTASIS	73	0.9962	0.439678	0.714187
GOCC_CLATHRIN_COATED_VESICLE_MEMBRANE	99	0.99611	0.468983	0.714041
GOBP_EMBRYONIC_BRAIN_DEVELOPMENT	15	0.995963	0.489412	0.714051
GOBP_NUCLEAR_BODY_ORGANIZATION	15	0.995799	0.440449	0.714105
GOBP_MEMBRANE_PROTEIN_PROTEOLYSIS	46	0.995755	0.455665	0.713837
GOBP_VENTRAL_SPINAL_CORD_DEVELOPMENT	34	0.995538	0.446043	0.714037
GOBP_CEREBRAL_CORTEX_NEURON_DIFFERENTIATION	21	0.995484	0.472684	0.713811
GOBP_MESENCHYMAL_CELL_PROLIFERATION	36	0.995453	0.455636	0.713485
HP_GENERALIZED_HYPOPIGMENTATION_OF_HAIR	34	0.99503	0.418491	0.714309
GOBP_MEIOTIC_CHROMOSOME_SEGREGATION	75	0.994961	0.46	0.714102
GOBP_POLARIZED_EPITHELIAL_CELL_DIFFERENTIATION	23	0.994639	0.442822	0.714602
HP_CLUBBING_OF_TOES	29	0.993969	0.445844	0.716072
GOBP_MYELOID_CELL_ACTIVATION_INVOLVED_IN_IMMUNE_RESPONSE	53	0.993677	0.447368	0.716521
GOBP_WATER_SOLUBLE_VITAMIN_METABOLIC_PROCESS	53	0.993353	0.433333	0.717031
HP_ABNORMALITY_OF_THE_COLUMELLA	60	0.993094	0.4525	0.717378
GOBP_REGULATION_OF_EXIT_FROM_MITOSIS	16	0.992606	0.468384	0.71839
GOBP_REGULATION_OF_AUTOPHAGOSOME_MATURATION	15	0.99245	0.484919	0.718431
HP_RECURRENT_BACTERIAL_INFECTIONS	121	0.992233	0.440341	0.718682
HP_MULTIFOCAL_EPILEPTIFORM_DISCHARGES	91	0.9918	0.470914	0.719506
GOCC_CLATHRIN_COATED_VESICLE	165	0.991729	0.485804	0.719288
HP_BILIARY_CIRRHOSIS	19	0.991648	0.475294	0.719108
HP_SQUAMOUS_CELL_CARCINOMA_OF_THE_SKIN	15	0.991599	0.45977	0.718846
HP_PARAPLEGIA_PARAPARESIS	207	0.991313	0.460815	0.71923
GOBP_HISTONE_H4_ACETYLATION	71	0.990792	0.460432	0.720345
GOMF_ADENYLYLTRANSFERASE_ACTIVITY	27	0.990416	0.451456	0.720978
HP_MILIA	15	0.990318	0.446903	0.720845
GOBP_NEGATIVE_REGULATION_OF_INFLAMMATORY_RESPONSE_TO_ANTIGENIC_STIMULUS	19	0.990003	0.466667	0.721312
GOBP_ORGANIC_ANION_TRANSPORT	240	0.989967	0.451807	0.721004
GOBP_LUNG_MORPHOGENESIS	42	0.989949	0.480676	0.720655
HP_ABNORMAL_PYRAMIDAL_SIGN	342	0.9892	0.493333	0.722399
GOMF_TRANSCRIPTION_COACTIVATOR_BINDING	37	0.989192	0.436585	0.722016
GOBP_NEGATIVE_REGULATION_OF_PROTEIN_CONTAINING_COMPLEX_ASSEMBLY	127	0.989048	0.483776	0.722036
GOBP_LIPID_STORAGE	64	0.988755	0.477041	0.722493
HP_CUBITUS_VALGUS	37	0.988578	0.463415	0.722582
GOCC_TRANS_GOLGI_NETWORK_TRANSPORT_VESICLE_MEMBRANE	19	0.988154	0.469438	0.723404
GOBP_SOMATIC_DIVERSIFICATION_OF_IMMUNOGLOBULINS_INVOLVED_IN_IMMUNE_RESPONSE	42	0.987885	0.450116	0.723732
GOBP_NEGATIVE_REGULATION_OF_LYMPHOCYTE_ACTIVATION	96	0.987837	0.460227	0.723475
HP_LETHARGY	173	0.987725	0.491124	0.723379
GOBP_REGULATION_OF_INFLAMMATORY_RESPONSE_TO_ANTIGENIC_STIMULUS	26	0.987548	0.484706	0.723471
GOCC_CONDENSED_CHROMOSOME_CENTROMERIC_REGION	170	0.987519	0.466049	0.723149
GOMF_DEOXYRIBONUCLEASE_ACTIVITY	57	0.986805	0.484456	0.724753
HP_VESTIBULAR_DYSFUNCTION	107	0.98644	0.467742	0.725403
GOCC_MITOTIC_SPINDLE	169	0.986264	0.446541	0.725533
GOBP_MYELIN_ASSEMBLY	18	0.98616	0.458904	0.725411
GOBP_ORGAN_INDUCTION	19	0.98613	0.486486	0.725091
GOBP_VENTRICULAR_SEPTUM_MORPHOGENESIS	42	0.985976	0.472554	0.725137
HP_PARAPLEGIA	151	0.985883	0.470085	0.725017
GOBP_POSITIVE_REGULATION_OF_MITOTIC_CELL_CYCLE	112	0.985704	0.512465	0.725164
HP_DECREASED_TESTICULAR_SIZE	104	0.98551	0.488764	0.725302
HP_RECURRENT_INFECTION_OF_THE_GASTROINTESTINAL_TRACT	29	0.984881	0.46247	0.726756
HP_DUPLICATION_OF_THUMB_PHALANX	49	0.984746	0.444191	0.726765
GOBP_TOLL_LIKE_RECEPTOR_SIGNALING_PATHWAY	81	0.984563	0.43832	0.726903
HP_RETROGNATHIA	270	0.983877	0.463576	0.728492
HP_OLIGOHYDRAMNIOS	137	0.983604	0.458445	0.728873
GOBP_AMINO_ACID_IMPORT_ACROSS_PLASMA_MEMBRANE	38	0.983541	0.486998	0.728659
GOBP_OLFACTORY_LOBE_DEVELOPMENT	31	0.983535	0.470046	0.728278
HP_ABNORMALITY_OF_THE_INTRINSIC_PATHWAY	31	0.983381	0.475525	0.728335
GOBP_REGULATION_OF_PROTEIN_UBIQUITINATION	193	0.983071	0.507788	0.728804
GOBP_CARDIAC_CELL_DEVELOPMENT	67	0.982991	0.458667	0.728641
GOBP_NEGATIVE_REGULATION_OF_DNA_REPAIR	32	0.982738	0.453202	0.728985
HP_DEPRESSED_NASAL_TIP	22	0.982658	0.46934	0.728814
GOBP_FATTY_ACID_DERIVATIVE_METABOLIC_PROCESS	55	0.98251	0.492823	0.72886
HP_EVERTED_UPPER_LIP_VERMILION	16	0.98206	0.458515	0.729755
GOBP_TETRAPYRROLE_METABOLIC_PROCESS	53	0.981952	0.437186	0.729663
HP_EXTERNAL_OPHTHALMOPLEGIA	44	0.981489	0.448622	0.730558
GOBP_CELLULAR_RESPONSE_TO_FLUID_SHEAR_STRESS	17	0.981394	0.490153	0.730426
GOBP_CARDIAC_MUSCLE_CELL_CONTRACTION	54	0.981313	0.464198	0.730259
HP_PAIN_INSENSITIVITY	20	0.981175	0.49095	0.730261
HP_ABNORMALITY_OF_THE_DISTAL_PHALANGES_OF_THE_TOES	18	0.980656	0.439024	0.731371
GOBP_REGULATION_OF_CALCIUM_ION_DEPENDENT_EXOCYTOSIS	35	0.980304	0.459716	0.731948
GOBP_G0_TO_G1_TRANSITION	37	0.98016	0.477941	0.731963
HP_ABNORMAL_RESPIRATORY_MOTILE_CILIUM_PHYSIOLOGY	24	0.980151	0.452489	0.731589
GOMF_LIGASE_ACTIVITY_FORMING_CARBON_NITROGEN_BONDS	44	0.980066	0.485564	0.731415
GOCC_TIM23_MITOCHONDRIAL_IMPORT_INNER_MEMBRANE_TRANSLOCASE_COMPLEX	16	0.980015	0.46696	0.731156
HP_FLAT_FACE	87	0.979894	0.492105	0.731098
GOBP_T_CELL_DIFFERENTIATION_IN_THYMUS	63	0.97956	0.5	0.731638
GOBP_REGULATION_OF_CELLULAR_CARBOHYDRATE_METABOLIC_PROCESS	121	0.979482	0.459893	0.731476
HP_ADRENAL_INSUFFICIENCY	74	0.979179	0.480296	0.731909
HP_DECREASED_CIRCULATING_IGA_LEVEL	33	0.979073	0.484163	0.731816
GOBP_REGULATION_OF_TRANSCRIPTION_BY_RNA_POLYMERASE_III	28	0.978905	0.47482	0.731898
HP_ELEVATED_HEPATIC_TRANSAMINASE	239	0.978835	0.514286	0.731686
HP_ABNORMAL_MYELOID_LEUKOCYTE_MORPHOLOGY	265	0.978605	0.531136	0.731967
GOBP_NEGATIVE_REGULATION_OF_SYNAPTIC_TRANSMISSION	62	0.977508	0.490196	0.734738
GOMF_ORGANIC_HYDROXY_COMPOUND_TRANSMEMBRANE_TRANSPORTER_ACTIVITY	28	0.977393	0.46247	0.734653
HP_FATTY_REPLACEMENT_OF_SKELETAL_MUSCLE	18	0.976744	0.477064	0.736119
GOBP_AEROBIC_RESPIRATION	167	0.976323	0.513736	0.736928
HP_AUTOIMMUNE_THROMBOCYTOPENIA	29	0.976231	0.479218	0.736798
HP_ABNORMALITY_OF_THE_TESTIS_SIZE	136	0.976087	0.536278	0.736816
GOBP_CHROMOSOME_ORGANIZATION_INVOLVED_IN_MEIOTIC_CELL_CYCLE	53	0.975637	0.466825	0.737667
GOMF_ATPASE_BINDING	75	0.975285	0.498645	0.738303
GOMF_IMMUNE_RECEPTOR_ACTIVITY	52	0.975238	0.481482	0.738032
HP_SHORT_COLUMELLA	17	0.975057	0.458874	0.738137
HP_BRONCHITIS	39	0.974866	0.513253	0.738254
GOMF_S_ADENOSYL_L_METHIONINE_BINDING	18	0.974852	0.487912	0.737885
GOMF_SINGLE_STRANDED_DNA_BINDING	117	0.974233	0.508876	0.739312
GOBP_STEROID_HORMONE_BIOSYNTHETIC_PROCESS	22	0.973935	0.449541	0.739734
GOBP_PROTEIN_REFOLDING	23	0.973865	0.475	0.739521
HP_LOWER_LIMB_SPASTICITY	202	0.973684	0.552469	0.739624
HP_HAMARTOMA	73	0.973561	0.491003	0.739593
GOBP_STRESS_ACTIVATED_PROTEIN_KINASE_SIGNALING_CASCADE	202	0.972354	0.505882	0.742675
GOBP_INNER_MITOCHONDRIAL_MEMBRANE_ORGANIZATION	39	0.972289	0.510363	0.74246
GOBP_INSULIN_SECRETION_INVOLVED_IN_CELLULAR_RESPONSE_TO_GLUCOSE_STIMULUS	50	0.971805	0.503686	0.743419
GOCC_INHIBITORY_SYNAPSE	18	0.971503	0.486784	0.743844
HP_AGENESIS_OF_INCISOR	24	0.97132	0.475728	0.743971
GOBP_REGULATION_OF_CILIUM_MOVEMENT	21	0.971245	0.473913	0.743788
HP_ULNAR_DEVIATION_OF_THE_HAND_OR_OF_FINGERS_OF_THE_HAND	36	0.971205	0.5	0.743502
GOBP_REGULATION_OF_FATTY_ACID_OXIDATION	30	0.971037	0.481153	0.743588
GOBP_SENSORY_PERCEPTION_OF_LIGHT_STIMULUS	141	0.970729	0.514124	0.744096
GOBP_DNA_INTEGRITY_CHECKPOINT_SIGNALING	127	0.970653	0.507163	0.743915
GOBP_REGULATION_OF_STRESS_ACTIVATED_PROTEIN_KINASE_SIGNALING_CASCADE	162	0.970475	0.49435	0.744034
GOBP_NEGATIVE_REGULATION_OF_TOR_SIGNALING	47	0.970003	0.472081	0.745008
GOBP_DNA_DEALKYLATION	25	0.96981	0.503417	0.74516
GOBP_ANTIGEN_RECEPTOR_MEDIATED_SIGNALING_PATHWAY	111	0.969655	0.504249	0.745221
HP_NEOPLASM_OF_THE_SKELETAL_SYSTEM	85	0.969514	0.491979	0.745209
GOBP_WATER_HOMEOSTASIS	38	0.969303	0.484849	0.745418
HP_MALE_REPRODUCTIVE_SYSTEM_NEOPLASM	54	0.968832	0.488889	0.746386
HP_TREMOR	496	0.968368	0.589147	0.747318
GOMF_MONOCARBOXYLIC_ACID_BINDING	42	0.96814	0.519911	0.74757
HP_ABNORMALITY_OF_THE_HYPOTHALAMUS_PITUITARY_AXIS	297	0.968137	0.552189	0.74718
HP_OSTEOSARCOMA	32	0.967946	0.481735	0.747346
GOBP_REGULATION_OF_NUCLEAR_TRANSCRIBED_MRNA_CATABOLIC_PROCESS_DEADENYLATION_DEPENDENT_DECAY	25	0.967826	0.51049	0.747319
GOBP_REGULATION_OF_CHROMOSOME_SEGREGATION	124	0.967821	0.538874	0.746935
HP_OROFACIAL_DYSKINESIA	24	0.967815	0.484375	0.746553
GOBP_HISTONE_DEUBIQUITINATION	44	0.96752	0.477922	0.747012
HP_SKELETAL_DYSPLASIA	165	0.96659	0.532544	0.749304
GOBP_NUCLEAR_EXPORT	154	0.966402	0.507331	0.749451
HP_FOOT_DORSIFLEXOR_WEAKNESS	88	0.966018	0.513441	0.750137
GOBP_VIRAL_GENE_EXPRESSION	87	0.96587	0.501362	0.750149
GOBP_ERYTHROCYTE_DEVELOPMENT	27	0.965711	0.501149	0.750208
GOBP_HISTONE_MODIFICATION	445	0.965331	0.616601	0.750925
HP_POOR_HEAD_CONTROL	175	0.965047	0.536932	0.751346
GOBP_CELL_DIFFERENTIATION_IN_SPINAL_CORD	36	0.964999	0.502591	0.751087
GOBP_MODIFIED_AMINO_ACID_TRANSPORT	29	0.964902	0.492063	0.750973
HP_ABNORMAL_CIRCULATING_NITROGEN_COMPOUND_CONCENTRATION	114	0.964839	0.543103	0.750758
GOBP_REGULATION_OF_MITOCHONDRIAL_GENE_EXPRESSION	30	0.964508	0.476543	0.751322
GOBP_POSITIVE_REGULATION_OF_MITOCHONDRION_ORGANIZATION	68	0.964468	0.495	0.751031
HP_ABNORMALITY_OF_THE_MITOCHONDRION	157	0.964032	0.55496	0.751892
HP_SLOPING_FOREHEAD	162	0.963827	0.516418	0.752083
HP_VAGINAL_FISTULA	27	0.963778	0.51954	0.751823
GOCC_SPINDLE_MIDZONE	34	0.963662	0.505076	0.751741
GOBP_INTESTINAL_EPITHELIAL_CELL_DIFFERENTIATION	17	0.963491	0.494279	0.75182
HP_HYPOPARATHYROIDISM	26	0.963248	0.483871	0.75213
GOBP_POSITIVE_REGULATION_OF_OSTEOCLAST_DIFFERENTIATION	15	0.963191	0.5	0.751889
HP_ABSENCE_OF_SECONDARY_SEX_CHARACTERISTICS	31	0.96315	0.504566	0.751618
GOBP_POST_EMBRYONIC_ANIMAL_ORGAN_DEVELOPMENT	17	0.963045	0.49635	0.751514
HP_PLEURAL_EFFUSION	49	0.962451	0.478697	0.752801
GOCC_NUCLEAR_SPECK	392	0.96174	0.607774	0.754457
HP_ANORECTAL_ANOMALY	272	0.961446	0.554896	0.7549
HP_EXTERNAL_EAR_MALFORMATION	75	0.960887	0.518135	0.756134
GOMF_FAD_BINDING	30	0.960882	0.514634	0.755752
HP_GOWERS_SIGN	54	0.960788	0.508516	0.755606
GOBP_INTRINSIC_APOPTOTIC_SIGNALING_PATHWAY_IN_RESPONSE_TO_ENDOPLASMIC_RETICULUM_STRESS	57	0.960694	0.50939	0.755472
GOBP_POSITIVE_REGULATION_OF_PROTEIN_CONTAINING_COMPLEX_ASSEMBLY	156	0.960529	0.557863	0.755561
GOBP_CELL_DEATH_IN_RESPONSE_TO_OXIDATIVE_STRESS	78	0.960429	0.502703	0.755433
HP_APLASIA_HYPOPLASIA_INVOLVING_THE_NOSE	93	0.960239	0.530612	0.755589
HP_BRACHYCEPHALY	203	0.959982	0.598159	0.755932
HP_IMPAIRED_PROPRIOCEPTION	106	0.959979	0.530026	0.755543
GOBP_NEGATIVE_REGULATION_OF_IMMUNE_EFFECTOR_PROCESS	60	0.959821	0.470149	0.755602
HP_SPASTIC_PARAPARESIS	49	0.959415	0.517413	0.756396
GOBP_RETROGRADE_TRANSPORT_ENDOSOME_TO_GOLGI	92	0.959401	0.539326	0.756034
HP_HYPOKINESIA	41	0.959382	0.512376	0.755693
HP_ABNORMAL_CIRCULATING_PROTEINOGENIC_AMINO_ACID_CONCENTRATION	70	0.959338	0.526718	0.755425
GOBP_REGULATION_OF_ADAPTIVE_IMMUNE_RESPONSE	114	0.959141	0.553571	0.755614
GOBP_NEGATIVE_REGULATION_OF_CYTOKINE_PRODUCTION_INVOLVED_IN_IMMUNE_RESPONSE	19	0.959123	0.515217	0.755267
GOBP_SYNAPTIC_VESICLE_LOCALIZATION	52	0.959121	0.507692	0.754879
GOBP_PYRIMIDINE_NUCLEOSIDE_TRIPHOSPHATE_BIOSYNTHETIC_PROCESS	18	0.959061	0.505721	0.754662
GOBP_REGULATION_OF_CELL_FATE_SPECIFICATION	21	0.958751	0.511364	0.755161
HP_ANNULAR_PANCREAS	20	0.958702	0.495238	0.754905
HP_POSTAXIAL_POLYDACTYLY	128	0.958613	0.564516	0.754762
GOBP_RESPONSE_TO_X_RAY	28	0.958234	0.517857	0.755428
HP_ABNORMALITY_OF_THE_POSTERIOR_PITUITARY	43	0.958141	0.519608	0.755316
GOBP_PROTEIN_ACETYLATION	210	0.957984	0.556213	0.75534
HP_ABNORMAL_NASAL_BASE	26	0.957964	0.516827	0.755006
GOBP_LYMPHOCYTE_COSTIMULATION	23	0.957831	0.490022	0.754991
HP_PERSONALITY_CHANGES	34	0.957804	0.498783	0.754668
GOBP_REGULATION_OF_ERYTHROCYTE_DIFFERENTIATION	40	0.957793	0.513784	0.75431
HP_FRONTAL_CORTICAL_ATROPHY	65	0.957742	0.495957	0.754057
HP_CONGENITAL_ONSET	348	0.95758	0.575	0.75412
GOBP_ORGANELLE_FISSION	459	0.957281	0.664207	0.754563
HP_PERISYLVIAN_POLYMICROGYRIA	24	0.956973	0.472222	0.75506
GOBP_ION_HOMEOSTASIS	441	0.956958	0.637363	0.754715
GOMF_ACYLTRANSFERASE_ACTIVITY	198	0.956913	0.583569	0.754452
GOBP_POSITIVE_REGULATION_OF_GLUCOSE_METABOLIC_PROCESS	31	0.956698	0.498771	0.754668
GOMF_ENDODEOXYRIBONUCLEASE_ACTIVITY	38	0.956527	0.503597	0.754741
HP_ASTIGMATISM	194	0.955781	0.55836	0.756519
HP_ABNORMALITY_OF_BONE_MARROW_CELL_MORPHOLOGY	163	0.955479	0.567568	0.75698
GOBP_ENDOPLASMIC_RETICULUM_CALCIUM_ION_HOMEOSTASIS	25	0.95507	0.472093	0.757746
GOCC_CHROMOSOME_CENTROMERIC_REGION	240	0.954853	0.592593	0.757963
GOMF_MRNA_REGULATORY_ELEMENT_BINDING_TRANSLATION_REPRESSOR_ACTIVITY	15	0.954558	0.509091	0.758408
GOBP_BICARBONATE_TRANSPORT	17	0.954319	0.539906	0.758717
GOBP_CHONDROITIN_SULFATE_BIOSYNTHETIC_PROCESS	18	0.954212	0.531034	0.758638
GOMF_HISTONE_KINASE_ACTIVITY	19	0.954023	0.47806	0.758782
GOBP_LYMPHOCYTE_ACTIVATION_INVOLVED_IN_IMMUNE_RESPONSE	120	0.953793	0.534435	0.759045
GOBP_MICROVILLUS_ASSEMBLY	20	0.953768	0.515081	0.758718
GOBP_IMMUNOGLOBULIN_PRODUCTION_INVOLVED_IN_IMMUNOGLOBULIN_MEDIATED_IMMUNE_RESPONSE	46	0.953234	0.507576	0.759859
GOBP_NEGATIVE_REGULATION_OF_PROTEASOMAL_UBIQUITIN_DEPENDENT_PROTEIN_CATABOLIC_PROCESS	33	0.95288	0.520884	0.760503
GOMF_O_ACYLTRANSFERASE_ACTIVITY	43	0.952733	0.529262	0.760517
GOBP_LONG_TERM_MEMORY	33	0.952357	0.511848	0.76116
GOBP_TRANSCRIPTION_PREINITIATION_COMPLEX_ASSEMBLY	67	0.952236	0.547215	0.761094
HP_URETHRAL_ATRESIA	22	0.951734	0.509132	0.76215
GOMF_MHC_PROTEIN_COMPLEX_BINDING	15	0.95146	0.511416	0.762527
HP_ABNORMAL_PERIPHERAL_ACTION_POTENTIAL_AMPLITUDE	21	0.95145	0.504587	0.762163
GOBP_ADENYLATE_CYCLASE_ACTIVATING_ADRENERGIC_RECEPTOR_SIGNALING_PATHWAY	17	0.951303	0.541667	0.762188
HP_ABNORMAL_BRANCHING_PATTERN_OF_THE_AORTIC_ARCH	23	0.951236	0.515081	0.761985
HP_AMENORRHEA	133	0.950063	0.564987	0.764935
GOBP_MONOUBIQUITINATED_PROTEIN_DEUBIQUITINATION	34	0.949833	0.523042	0.765189
GOBP_POSITIVE_REGULATION_OF_PROTEIN_MODIFICATION_BY_SMALL_PROTEIN_CONJUGATION_OR_REMOVAL	123	0.949512	0.535211	0.76571
HP_SHORT_CLAVICLES	31	0.949393	0.547619	0.765686
HP_ABNORMAL_BREATH_SOUND	79	0.94939	0.525381	0.765302
GOCC_UBIQUITIN_LIGASE_COMPLEX	291	0.949235	0.652318	0.765341
GOBP_GERM_CELL_DEVELOPMENT	217	0.948965	0.575851	0.765693
GOBP_POSITIVE_REGULATION_OF_HISTONE_H3_K4_METHYLATION	25	0.948938	0.501119	0.765384
GOBP_CELL_DIFFERENTIATION_INVOLVED_IN_KIDNEY_DEVELOPMENT	46	0.948554	0.550369	0.766087
GOMF_NUCLEAR_THYROID_HORMONE_RECEPTOR_BINDING	27	0.948541	0.550588	0.765732
GOBP_POSITIVE_REGULATION_OF_DEFENSE_RESPONSE_TO_VIRUS_BY_HOST	17	0.948202	0.516484	0.766257
HP_GENERALIZED_LIMB_MUSCLE_ATROPHY	17	0.948006	0.496746	0.766416
HP_WEAK_CRY	35	0.94748	0.522042	0.767463
GOBP_NEURAL_TUBE_DEVELOPMENT	146	0.94746	0.574344	0.767118
GOBP_RECOMBINATIONAL_REPAIR	165	0.947219	0.570225	0.767396
HP_STOMATITIS	40	0.946936	0.562044	0.767817
HP_CONGENITAL_DIAPHRAGMATIC_HERNIA	72	0.946826	0.546632	0.767725
GOBP_REGULATION_OF_DEFENSE_RESPONSE_TO_VIRUS_BY_HOST	23	0.946785	0.487864	0.767442
GOMF_ATP_DEPENDENT_ACTIVITY	475	0.946763	0.674797	0.767118
HP_ABNORMALITY_OF_THE_PITUITARY_GLAND	249	0.946743	0.625442	0.76679
GOCC_AP_TYPE_MEMBRANE_COAT_ADAPTOR_COMPLEX	35	0.94674	0.549774	0.766414
GOBP_CELLULAR_RESPONSE_TO_HEAT	55	0.946352	0.535	0.767162
GOBP_POSITIVE_REGULATION_OF_LIPID_STORAGE	17	0.946067	0.517647	0.767572
GOBP_POSITIVE_REGULATION_OF_CARBOHYDRATE_METABOLIC_PROCESS	58	0.946022	0.553398	0.767311
GOBP_DEOXYRIBONUCLEOTIDE_METABOLIC_PROCESS	39	0.945811	0.53528	0.767552
HP_OCULAR_ANTERIOR_SEGMENT_DYSGENESIS	264	0.945494	0.607973	0.768037
HP_BILATERAL_CRYPTORCHIDISM	30	0.945403	0.539957	0.76789
GOMF_ANION_CATION_SYMPORTER_ACTIVITY	18	0.945275	0.521277	0.767868
GOBP_ESTABLISHMENT_OF_ORGANELLE_LOCALIZATION	389	0.945153	0.657143	0.767803
GOBP_POSITIVE_REGULATION_OF_PROTEIN_ACETYLATION	47	0.945106	0.527059	0.767537
GOBP_NEGATIVE_REGULATION_OF_CELLULAR_AMIDE_METABOLIC_PROCESS	185	0.945029	0.605714	0.767365
GOBP_NEURAL_PRECURSOR_CELL_PROLIFERATION	129	0.944873	0.560224	0.767414
HP_IMPAIRED_TANDEM_GAIT	64	0.944728	0.545918	0.76742
GOMF_PROTEIN_METHYLTRANSFERASE_ACTIVITY	87	0.944616	0.557377	0.767368
HP_ABNORMAL_RENAL_PELVIS_MORPHOLOGY	204	0.944418	0.592593	0.767538
HP_APLASIA_HYPOPLASIA_INVOLVING_BONES_OF_THE_THORAX	156	0.944334	0.580282	0.767376
HP_ABNORMAL_GROWTH_HORMONE_LEVEL	111	0.944219	0.585561	0.767306
GOBP_OOGENESIS	74	0.944047	0.542929	0.767399
HP_IMPAIRED_SMOOTH_PURSUIT	37	0.943309	0.537915	0.769058
GOCC_SNARE_COMPLEX	45	0.943202	0.508158	0.768959
HP_RHABDOMYOSARCOMA	21	0.943128	0.518779	0.76877
GOBP_LEUKOCYTE_DEGRANULATION	44	0.942657	0.550117	0.769689
[truncated: 787 more rows]

## Sheet: siSMARCA4.5_48h_IMR5
List of positively enriched gene sets after knocking down SMARCA4 using siSMRACA4.5 for 48 h in IMR5 cells
NAME	SIZE	NES	NOM p-val	FDR q-val
GOCC_RIBOSOMAL_SUBUNIT	184	2.76043	0	0
GOMF_STRUCTURAL_CONSTITUENT_OF_RIBOSOME	162	2.74184	0	0
GOCC_RIBOSOME	215	2.68271	0	0
GOCC_CYTOSOLIC_RIBOSOME	100	2.64361	0	0
GOCC_SMALL_RIBOSOMAL_SUBUNIT	76	2.59944	0	0
GOCC_CYTOSOLIC_SMALL_RIBOSOMAL_SUBUNIT	44	2.48001	0	0
GOCC_LARGE_RIBOSOMAL_SUBUNIT	112	2.45445	0	0
GOCC_MITOCHONDRIAL_PROTEIN_CONTAINING_COMPLEX	270	2.40872	0	0
GOCC_ORGANELLAR_RIBOSOME	89	2.38517	0	0
GOBP_CYTOPLASMIC_TRANSLATION	156	2.37831	0	0
GOCC_INNER_MITOCHONDRIAL_MEMBRANE_PROTEIN_COMPLEX	134	2.36052	0	0
GOCC_CYTOSOLIC_LARGE_RIBOSOMAL_SUBUNIT	56	2.3537	0	0
GOBP_MITOCHONDRIAL_TRANSLATION	131	2.33429	0	0
GOBP_PROTON_MOTIVE_FORCE_DRIVEN_ATP_SYNTHESIS	64	2.33163	0	0
GOCC_POLYSOMAL_RIBOSOME	31	2.32436	0	0
GOMF_OXIDOREDUCTION_DRIVEN_ACTIVE_TRANSMEMBRANE_TRANSPORTER_ACTIVITY	55	2.31294	0	0
GOBP_MITOCHONDRIAL_RESPIRATORY_CHAIN_COMPLEX_ASSEMBLY	93	2.28936	0	0
GOBP_MITOCHONDRIAL_GENE_EXPRESSION	163	2.28224	0	0
GOBP_NADH_DEHYDROGENASE_COMPLEX_ASSEMBLY	53	2.25706	0	0
GOBP_ATP_SYNTHESIS_COUPLED_ELECTRON_TRANSPORT	82	2.256	0	0
GOMF_TRANSLATION_INITIATION_FACTOR_ACTIVITY	50	2.22132	0	3.18135e-05
GOBP_MITOTIC_G1_S_TRANSITION_CHECKPOINT_SIGNALING	27	2.20281	0	0.000120711
GOBP_RIBOSOME_BIOGENESIS	304	2.19782	0	0.000115463
GOCC_RESPIRASOME	82	2.18919	0	0.000165547
GOBP_INTRINSIC_APOPTOTIC_SIGNALING_PATHWAY_BY_P53_CLASS_MEDIATOR	75	2.1822	0	0.000264402
GOBP_SIGNAL_TRANSDUCTION_BY_P53_CLASS_MEDIATOR	161	2.17598	0	0.000356144
GOMF_RRNA_BINDING	66	2.16222	0	0.00059059
GOCC_MITOCHONDRIAL_LARGE_RIBOSOMAL_SUBUNIT	56	2.16066	0	0.000617123
HP_RETICULOCYTOPENIA	33	2.15376	0	0.000687458
GOBP_INTRINSIC_APOPTOTIC_SIGNALING_PATHWAY_IN_RESPONSE_TO_DNA_DAMAGE_BY_P53_CLASS_MEDIATOR	41	2.1475	0	0.000731502
HP_PERSISTENCE_OF_HEMOGLOBIN_F	27	2.14358	0	0.000751244
HP_ADENOCARCINOMA_OF_THE_COLON	30	2.1386	0	0.000831313
HP_ERYTHROID_HYPOPLASIA	25	2.1288	0	0.00104678
GOMF_TRANSLATION_FACTOR_ACTIVITY_RNA_BINDING	82	2.12452	0	0.0010356
GOCC_NADH_DEHYDROGENASE_COMPLEX	42	2.12004	0	0.00106328
GOBP_RIBONUCLEOPROTEIN_COMPLEX_BIOGENESIS	459	2.1171	0	0.00110762
GOMF_TRANSLATION_REGULATOR_ACTIVITY_NUCLEIC_ACID_BINDING	99	2.11649	0	0.00107768
HP_ABNORMAL_ERYTHROCYTE_ENZYME_LEVEL	32	2.11263	0	0.00111911
GOBP_RRNA_METABOLIC_PROCESS	260	2.10882	0	0.00122692
GOBP_RIBOSOMAL_SMALL_SUBUNIT_BIOGENESIS	76	2.09637	0	0.00158049
HP_ABNORMAL_MEAN_CORPUSCULAR_VOLUME	41	2.09191	0	0.00176884
GOBP_DNA_DAMAGE_RESPONSE_SIGNAL_TRANSDUCTION_BY_P53_CLASS_MEDIATOR_RESULTING_IN_CELL_CYCLE_ARREST	17	2.08698	0	0.00190219
GOBP_RESPIRATORY_ELECTRON_TRANSPORT_CHAIN	103	2.08275	0	0.00208965
GOBP_RIBOSOMAL_SMALL_SUBUNIT_ASSEMBLY	18	2.07154	0	0.00255672
GOCC_TRANSLATION_PREINITIATION_COMPLEX	18	2.07056	0	0.00252921
GOBP_MATURATION_OF_LSU_RRNA	28	2.06889	0	0.00260413
GOBP_DNA_DAMAGE_RESPONSE_SIGNAL_TRANSDUCTION_BY_P53_CLASS_MEDIATOR	69	2.06698	0	0.00264728
GOBP_RESPONSE_TO_GAMMA_RADIATION	47	2.05527	0	0.0033406
GOMF_UBIQUITIN_PROTEIN_TRANSFERASE_REGULATOR_ACTIVITY	21	2.05436	0	0.00332668
GOCC_MITOCHONDRIAL_SMALL_RIBOSOMAL_SUBUNIT	32	2.05417	0	0.00327373
GOMF_OXIDOREDUCTASE_ACTIVITY_ACTING_ON_NAD_P_H_QUINONE_OR_SIMILAR_COMPOUND_AS_ACCEPTOR	47	2.05284	0	0.00327497
GOBP_MITOCHONDRIAL_ELECTRON_TRANSPORT_NADH_TO_UBIQUINONE	43	2.04425	0	0.00358329
GOCC_POLYSOME	65	2.04267	0	0.00366688
HP_INCREASED_MEAN_CORPUSCULAR_VOLUME	33	2.03979	0	0.00377158
GOCC_EUKARYOTIC_TRANSLATION_INITIATION_FACTOR_3_COMPLEX	15	2.0269	0	0.00468386
GOBP_MITOTIC_DNA_INTEGRITY_CHECKPOINT_SIGNALING	82	2.02397	0	0.00480213
HP_NEUROENDOCRINE_NEOPLASM	35	2.01772	0	0.00526578
HP_ABNORMAL_CALCIUM_PHOSPHATE_REGULATING_HORMONE_LEVEL	35	2.01007	0	0.00587678
HP_PROXIMAL_TUBULOPATHY	36	2.00147	0	0.00672481
HP_ADENOCARCINOMA_OF_THE_INTESTINES	38	1.99872	0.00192678	0.00692363
GOMF_NAD_P_H_DEHYDROGENASE_QUINONE_ACTIVITY	38	1.99672	0	0.00702898
HP_ABNORMAL_NUMBER_OF_ERYTHROID_PRECURSORS	38	1.9905	0	0.00764532
HP_PURE_RED_CELL_APLASIA	24	1.98646	0	0.0079882
HP_PARTIAL_DUPLICATION_OF_THE_PHALANX_OF_HAND	38	1.97798	0.002	0.00910178
HP_ELEVATED_CALCITONIN	23	1.97037	0.00204918	0.0102748
HP_OSTEOSARCOMA	33	1.96463	0	0.010967
GOMF_2_IRON_2_SULFUR_CLUSTER_BINDING	22	1.96248	0.00204499	0.0111221
GOCC_PROTON_TRANSPORTING_ATP_SYNTHASE_COMPLEX	17	1.96118	0	0.0111838
HP_ABSENT_THUMB	46	1.9516	0.00194932	0.0126036
GOBP_CYTOPLASMIC_TRANSLATIONAL_INITIATION	38	1.94912	0	0.0129455
GOBP_ESTABLISHMENT_OF_PROTEIN_LOCALIZATION_TO_MITOCHONDRIAL_MEMBRANE	36	1.94253	0	0.0140391
GOBP_RESPONSE_TO_AMINO_ACID_STARVATION	48	1.9374	0.00203666	0.0147962
HP_ABNORMALITY_OF_THE_THENAR_EMINENCE	28	1.93409	0	0.0152955
HP_ABNORMAL_BRAINSTEM_MRI_SIGNAL_INTENSITY	34	1.93084	0.00402414	0.015853
GOBP_RIBOSOMAL_LARGE_SUBUNIT_BIOGENESIS	75	1.92907	0	0.016032
GOBP_IRON_SULFUR_CLUSTER_ASSEMBLY	30	1.92623	0	0.0164184
HP_LEUKOPENIA	106	1.92384	0	0.016801
GOBP_RIBOSOME_ASSEMBLY	58	1.9238	0	0.0165856
GOMF_QUINONE_BINDING	15	1.92133	0	0.0170759
GOBP_NCRNA_PROCESSING	418	1.92033	0	0.0170709
HP_NONIMMUNE_HYDROPS_FETALIS	44	1.91915	0	0.0170819
GOBP_INTRINSIC_APOPTOTIC_SIGNALING_PATHWAY_IN_RESPONSE_TO_DNA_DAMAGE	90	1.91904	0	0.0169141
HP_PHEOCHROMOCYTOMA	26	1.91773	0.00196464	0.0170313
GOBP_TRANSLATIONAL_INITIATION	111	1.91067	0	0.0186358
GOBP_NEGATIVE_REGULATION_OF_CELL_CYCLE_G1_S_PHASE_TRANSITION	70	1.90512	0	0.0196393
HP_ABNORMAL_ACTIVITY_OF_MITOCHONDRIAL_RESPIRATORY_CHAIN	92	1.89998	0	0.0206885
HP_TRIPHALANGEAL_THUMB	64	1.89237	0.002079	0.0224555
GOBP_FORMATION_OF_CYTOPLASMIC_TRANSLATION_INITIATION_COMPLEX	16	1.8874	0.00204499	0.0236982
GOCC_INTRINSIC_COMPONENT_OF_MITOCHONDRIAL_INNER_MEMBRANE	59	1.88597	0	0.0238818
GOBP_PROTEIN_INSERTION_INTO_MEMBRANE	58	1.88471	0.00195312	0.0240084
HP_APLASIA_OF_THE_FINGERS	63	1.88343	0	0.0241907
GOMF_METAL_CLUSTER_BINDING	67	1.88102	0	0.0247171
HP_FOCAL_T2_HYPERINTENSE_BRAINSTEM_LESION	29	1.88026	0.00400802	0.0247018
GOCC_CYTOCHROME_COMPLEX	29	1.88017	0	0.0244533
GOBP_MITOCHONDRIAL_ELECTRON_TRANSPORT_CYTOCHROME_C_TO_OXYGEN	16	1.87675	0.00625	0.0251346
HP_ABNORMAL_MITOCHONDRIA_IN_MUSCLE_TISSUE	28	1.87425	0.00192308	0.0256293
GOBP_OXIDATIVE_PHOSPHORYLATION	121	1.87354	0	0.0255714
GOMF_TRNA_BINDING	70	1.87326	0	0.0253646
HP_ABNORMAL_RETICULOCYTE_MORPHOLOGY	64	1.86599	0	0.0276919
HP_HYPOPIGMENTED_MACULE	17	1.86429	0	0.0278868
HP_MALIGNANT_GENITOURINARY_TRACT_TUMOR	26	1.8543	0.00199203	0.0308612
GOBP_CELLULAR_RESPONSE_TO_GAMMA_RADIATION	25	1.84413	0.00205761	0.0344036
HP_MELENA	21	1.84352	0.00414938	0.0342634
HP_DECREASED_ACTIVITY_OF_MITOCHONDRIAL_COMPLEX_I	49	1.83569	0.00194553	0.0371856
HP_MITOCHONDRIAL_MYOPATHY	44	1.83116	0	0.0388729
GOBP_SIGNAL_TRANSDUCTION_IN_RESPONSE_TO_DNA_DAMAGE	173	1.83083	0	0.0386818
GOCC_SMALL_SUBUNIT_PROCESSOME	38	1.83032	0	0.0385134
GOBP_MITOTIC_G2_DNA_DAMAGE_CHECKPOINT_SIGNALING	34	1.82365	0	0.0411415
HP_LETHARGY	175	1.81272	0	0.046282
GOMF_RIBOSOMAL_SMALL_SUBUNIT_BINDING	17	1.81231	0.00811359	0.0460124
GOMF_TRANSLATION_REGULATOR_ACTIVITY	133	1.81157	0	0.0458741
HP_PAROXYSMAL_INVOLUNTARY_EYE_MOVEMENTS	33	1.81045	0.00395257	0.0460709
GOBP_RESPONSE_TO_UV_B	15	1.80795	0.0019802	0.0470608
GOCC_PRERIBOSOME	74	1.80472	0.0019084	0.048155
GOBP_ZINC_ION_TRANSPORT	21	1.80383	0.00618557	0.0482162
GOBP_OLIGOSACCHARIDE_LIPID_INTERMEDIATE_BIOSYNTHETIC_PROCESS	19	1.79985	0.00199203	0.0498324
GOBP_RESPIRATORY_CHAIN_COMPLEX_IV_ASSEMBLY	29	1.79719	0.00407332	0.0508132
HP_TOXEMIA_OF_PREGNANCY	18	1.79435	0.00816326	0.0518112
GOBP_RESPONSE_TO_IONIZING_RADIATION	128	1.79287	0	0.0522707
HP_HYPERPARATHYROIDISM	21	1.79262	0.00614754	0.052008
GOBP_MITOCHONDRIAL_FUSION	31	1.79072	0.00796813	0.0526682
GOBP_REGULATION_OF_B_CELL_APOPTOTIC_PROCESS	18	1.78068	0.0100402	0.0578384
GOBP_MITOTIC_CELL_CYCLE_CHECKPOINT_SIGNALING	135	1.77743	0	0.0592857
GOBP_VIRAL_TRANSLATION	18	1.77379	0.00399202	0.06089
GOCC_PROTON_TRANSPORTING_TWO_SECTOR_ATPASE_COMPLEX_PROTON_TRANSPORTING_DOMAIN	22	1.76923	0	0.0635506
GOBP_DNA_INTEGRITY_CHECKPOINT_SIGNALING	126	1.76835	0	0.0635267
HP_DECREASED_ACTIVITY_OF_MITOCHONDRIAL_COMPLEX_IV	29	1.76273	0.00840336	0.0664303
HP_DUPLICATION_OF_THUMB_PHALANX	51	1.7615	0.00201613	0.0668367
GOBP_RIBONUCLEOPROTEIN_COMPLEX_SUBUNIT_ORGANIZATION	216	1.75918	0	0.0677371
GOCC_PROTON_TRANSPORTING_TWO_SECTOR_ATPASE_COMPLEX	43	1.75812	0.00208768	0.0679229
GOBP_ACTIVATION_OF_CYSTEINE_TYPE_ENDOPEPTIDASE_ACTIVITY	16	1.7576	0.0181818	0.0678057
HP_FETAL_DISTRESS	43	1.7565	0.00386847	0.0680185
GOMF_PROTON_CHANNEL_ACTIVITY	16	1.7512	0	0.0710277
GOBP_CYTOCHROME_COMPLEX_ASSEMBLY	37	1.74825	0.00627615	0.072566
GOCC_RESPIRATORY_CHAIN_COMPLEX_IV	18	1.74676	0.00583658	0.0730803
HP_INCREASED_CSF_LACTATE	83	1.74641	0.004158	0.0728321
HP_THROMBOCYTOSIS	50	1.74577	0.00203252	0.0727573
GOBP_DNA_CATABOLIC_PROCESS_ENDONUCLEOLYTIC	21	1.74504	0.00612245	0.0727905
GOBP_DNA_DAMAGE_RESPONSE_SIGNAL_TRANSDUCTION_RESULTING_IN_TRANSCRIPTION	18	1.74246	0.00595238	0.0740821
HP_MYELODYSPLASIA	99	1.74055	0	0.0750001
HP_ACUTE_MYELOID_LEUKEMIA	63	1.73919	0.00585938	0.0755028
GOBP_INNER_MITOCHONDRIAL_MEMBRANE_ORGANIZATION	39	1.73833	0.012024	0.0755815
GOBP_TROPHECTODERMAL_CELL_DIFFERENTIATION	17	1.73488	0.00408998	0.0775352
GOBP_MITOCHONDRIAL_CYTOCHROME_C_OXIDASE_ASSEMBLY	25	1.73412	0.00816326	0.0775328
HP_HYDROPS_FETALIS	97	1.73024	0	0.0797805
HP_STATUS_EPILEPTICUS_WITHOUT_PROMINENT_MOTOR_SYMPTOMS	16	1.72744	0.01002	0.0813053
GOBP_DNA_CATABOLIC_PROCESS	25	1.72708	0.00413223	0.0810238
HP_RENAL_TUBULAR_DYSFUNCTION	81	1.72614	0.0040568	0.0812236
GOBP_NEGATIVE_REGULATION_OF_SIGNAL_TRANSDUCTION_BY_P53_CLASS_MEDIATOR	33	1.72374	0.00622407	0.0826124
HP_HORSESHOE_KIDNEY	93	1.72262	0	0.0829226
GOBP_NEGATIVE_REGULATION_OF_MITOTIC_CELL_CYCLE	208	1.72153	0	0.0832416
HP_LOW_ANTERIOR_HAIRLINE	118	1.72108	0.00200401	0.0830314
GOCC_PROTEIN_PHOSPHATASE_TYPE_2A_COMPLEX	17	1.71602	0.0205761	0.086524
GOMF_ZINC_ION_TRANSMEMBRANE_TRANSPORTER_ACTIVITY	17	1.716	0.00772201	0.0859707
GOBP_CELLULAR_RESPONSE_TO_IONIZING_RADIATION	66	1.71563	0	0.0857117
GOMF_ELECTRON_TRANSFER_ACTIVITY	94	1.71553	0	0.085248
HP_NORMOCHROMIC_ANEMIA	33	1.71416	0.0119522	0.0859135
GOBP_B_CELL_PROLIFERATION	49	1.71208	0.0105932	0.0870648
GOMF_S_ADENOSYL_L_METHIONINE_BINDING	18	1.71097	0.00606061	0.0874491
HP_LACTIC_ACIDOSIS	156	1.7102	0	0.0875641
HP_ABNORMALITY_OF_RENIN_ANGIOTENSIN_SYSTEM	15	1.70873	0.00974659	0.0882066
HP_ABNORMALITY_OF_THE_MITOCHONDRION	157	1.70326	0	0.0924084
GOBP_TRNA_PROCESSING	134	1.70138	0	0.0934546
HP_EPENDYMOMA	18	1.69899	0.00382409	0.0948322
HP_MENINGIOMA	36	1.69766	0.00595238	0.0954198
GOBP_REGULATION_OF_RRNA_PROCESSING	16	1.69347	0.0143149	0.098283
GOCC_ORGANELLE_ENVELOPE_LUMEN	87	1.68889	0.00211416	0.101818
GOBP_NEGATIVE_REGULATION_OF_VASCULAR_ASSOCIATED_SMOOTH_MUSCLE_CELL_PROLIFERATION	22	1.68726	0.016	0.102772
GOBP_QUINONE_METABOLIC_PROCESS	32	1.68695	0.0105932	0.102428
GOBP_NEGATIVE_REGULATION_OF_PEPTIDYL_SERINE_PHOSPHORYLATION	25	1.68678	0.00801603	0.101963
GOBP_ELECTRON_TRANSPORT_CHAIN	144	1.68507	0	0.103007
GOBP_DNA_DEALKYLATION	26	1.68411	0.0165631	0.103353
GOCC_CAJAL_BODY	63	1.68373	0.00417537	0.103172
GOBP_PHOSPHATE_ION_TRANSPORT	22	1.68372	0.0138889	0.102598
GOBP_PROTEIN_MATURATION_BY_IRON_SULFUR_CLUSTER_TRANSFER	16	1.68311	0.0239651	0.102614
GOBP_B_CELL_APOPTOTIC_PROCESS	23	1.68195	0.0162272	0.103189
HP_THYROID_CARCINOMA	49	1.68129	0.00613497	0.103155
HP_MUSCLE_ABNORMALITY_RELATED_TO_MITOCHONDRIAL_DYSFUNCTION	59	1.68063	0.002	0.103182
HP_TYPE_I_TRANSFERRIN_ISOFORM_PROFILE	19	1.67938	0.0128205	0.103698
GOBP_MITOCHONDRION_MORPHOGENESIS	19	1.67914	0.0147992	0.103318
GOBP_NEGATIVE_REGULATION_OF_MITOTIC_CELL_CYCLE_PHASE_TRANSITION	165	1.67843	0	0.103439
GOBP_MATURATION_OF_LSU_RRNA_FROM_TRICISTRONIC_RRNA_TRANSCRIPT_SSU_RRNA_5_8S_RRNA_LSU_RRNA	15	1.67687	0.0144928	0.104152
GOBP_NEGATIVE_REGULATION_OF_INTRINSIC_APOPTOTIC_SIGNALING_PATHWAY_BY_P53_CLASS_MEDIATOR	22	1.67283	0.0119522	0.107363
GOBP_POSITIVE_REGULATION_OF_B_CELL_PROLIFERATION	30	1.67052	0.0189474	0.108981
HP_ACUTE_LEUKEMIA	99	1.66797	0	0.110746
GOBP_MATURATION_OF_SSU_RRNA	53	1.66725	0.0123967	0.110835
GOBP_TRNA_METABOLIC_PROCESS	194	1.66586	0	0.111523
GOBP_GPI_ANCHOR_METABOLIC_PROCESS	31	1.6652	0.0122699	0.111588
GOBP_UBIQUINONE_METABOLIC_PROCESS	19	1.66331	0.01	0.112873
GOMF_PROMOTER_SPECIFIC_CHROMATIN_BINDING	58	1.66323	0.0147992	0.112359
GOBP_INTRINSIC_APOPTOTIC_SIGNALING_PATHWAY	259	1.66286	0	0.112165
GOBP_SYNAPTIC_TRANSMISSION_CHOLINERGIC	24	1.66098	0.00769231	0.113308
GOMF_PROTON_TRANSMEMBRANE_TRANSPORTER_ACTIVITY	105	1.65973	0	0.113914
GOBP_CELLULAR_RESPONSE_TO_STARVATION	153	1.65643	0	0.116443
HP_ABNORMALITY_OF_ENDOCRINE_PANCREAS_PHYSIOLOGY	21	1.65482	0.0223124	0.117569
GOBP_MITOCHONDRION_ORGANIZATION	497	1.65432	0	0.117591
GOBP_CELLULAR_RESPIRATION	206	1.65202	0	0.119335
HP_LEUKODYSTROPHY	102	1.64927	0	0.121536
GOBP_RESPONSE_TO_STARVATION	180	1.64821	0	0.121984
GOBP_RRNA_MODIFICATION	36	1.64793	0.0165289	0.12166
GOBP_CELLULAR_RESPONSE_TO_UV	82	1.64641	0.00212766	0.122594
GOBP_NEGATIVE_REGULATION_OF_PROTEIN_KINASE_B_SIGNALING	34	1.64552	0.0123203	0.122907
GOMF_RNA_METHYLTRANSFERASE_ACTIVITY	62	1.6437	0.006	0.124153
HP_CENTRAL_SCOTOMA	29	1.64284	0.0129032	0.124481
HP_INCREASED_CIRCULATING_CORTISOL_LEVEL	17	1.64219	0.0236559	0.124506
GOBP_REGULATION_OF_B_CELL_PROLIFERATION	40	1.64006	0.00608519	0.126013
GOBP_PROTEIN_LOCALIZATION_TO_MITOCHONDRION	124	1.63913	0.00399202	0.126272
GOBP_RNA_SURVEILLANCE	16	1.63688	0.0237624	0.127862
HP_ACUTE_LYMPHOBLASTIC_LEUKEMIA	31	1.63628	0.00570342	0.127964
HP_ANGIOFIBROMAS	23	1.63299	0.0291667	0.131219
HP_ADRENAL_OVERACTIVITY	26	1.63082	0.022	0.133003
HP_MACROCYTIC_ANEMIA	58	1.63053	0.00591716	0.132708
GOCC_OUTER_MITOCHONDRIAL_MEMBRANE_PROTEIN_COMPLEX	23	1.62839	0.0149573	0.134478
GOBP_SNRNA_METABOLIC_PROCESS	55	1.62774	0.00804829	0.134603
GOBP_NEGATIVE_REGULATION_OF_CYCLIN_DEPENDENT_PROTEIN_SERINE_THREONINE_KINASE_ACTIVITY	29	1.6261	0.0189873	0.135694
HP_NEOPLASM_OF_THE_PERIPHERAL_NERVOUS_SYSTEM	62	1.62602	0.0117878	0.135168
GOBP_NEGATIVE_REGULATION_OF_TORC1_SIGNALING	23	1.62511	0.0128755	0.135534
HP_PALLOR	132	1.62174	0	0.138575
HP_ABNORMAL_GROWTH_HORMONE_LEVEL	111	1.61694	0	0.143135
GOBP_CELLULAR_SENESCENCE	86	1.61442	0.00403226	0.1454
HP_ABNORMAL_DUODENUM_MORPHOLOGY	75	1.61368	0.00650759	0.145587
GOBP_TRNA_METHYLATION	42	1.61101	0.0196078	0.148076
GOBP_POSITIVE_REGULATION_OF_LEUKOCYTE_APOPTOTIC_PROCESS	18	1.605	0.0284091	0.154416
GOBP_REGULATION_OF_INTRINSIC_APOPTOTIC_SIGNALING_PATHWAY_BY_P53_CLASS_MEDIATOR	31	1.60461	0.0305011	0.154214
GOBP_RRNA_METHYLATION	25	1.59945	0.0290698	0.159921
GOBP_ATP_BIOSYNTHETIC_PROCESS	87	1.59938	0.00801603	0.159323
GOCC_OXIDOREDUCTASE_COMPLEX	103	1.59912	0.00198807	0.15892
GOBP_TRNA_THREONYLCARBAMOYLADENOSINE_METABOLIC_PROCESS	16	1.59519	0.0245902	0.163105
GOBP_BLOOD_VESSEL_REMODELING	34	1.59232	0.0204082	0.165931
GOBP_REGULATION_OF_SIGNAL_TRANSDUCTION_BY_P53_CLASS_MEDIATOR	100	1.59168	0.0104822	0.165998
GOCC_MITOCHONDRIAL_MATRIX	459	1.58986	0	0.167843
HP_DECREASED_ACTIVITY_OF_THE_PYRUVATE_DEHYDROGENASE_COMPLEX	34	1.58688	0.0147679	0.17098
GOMF_TRANSITION_METAL_ION_TRANSMEMBRANE_TRANSPORTER_ACTIVITY	31	1.5867	0.0169851	0.170489
GOBP_RRNA_CATABOLIC_PROCESS	17	1.58583	0.0374753	0.170843
HP_ABNORMAL_HEMOGLOBIN	45	1.58507	0.0208729	0.171037
GOBP_REGULATION_OF_PROTEIN_NEDDYLATION	19	1.5827	0.0342742	0.173474
GOBP_TRNA_MODIFICATION	93	1.58228	0.0042735	0.173314
GOMF_MOLECULAR_FUNCTION_INHIBITOR_ACTIVITY	79	1.58148	0.00813008	0.173625
GOMF_4_IRON_4_SULFUR_CLUSTER_BINDING	43	1.58122	0.0263158	0.173216
GOBP_CALCIUM_DEPENDENT_CELL_CELL_ADHESION_VIA_PLASMA_MEMBRANE_CELL_ADHESION_MOLECULES	33	1.58097	0.0354331	0.172789
GOCC_INTRINSIC_COMPONENT_OF_MITOCHONDRIAL_MEMBRANE	92	1.57976	0.00641026	0.173741
GOBP_CELLULAR_COMPONENT_DISASSEMBLY_INVOLVED_IN_EXECUTION_PHASE_OF_APOPTOSIS	23	1.57873	0.0304183	0.174292
HP_BUTTERFLY_VERTEBRAE	15	1.57803	0.0277186	0.174462
GOBP_NEGATIVE_REGULATION_OF_STRESS_ACTIVATED_PROTEIN_KINASE_SIGNALING_CASCADE	43	1.57733	0.0260521	0.174654
HP_FOCAL_T2_HYPERINTENSE_BASAL_GANGLIA_LESION	35	1.57653	0.0196078	0.175009
GOBP_REGULATION_OF_TRANSLATIONAL_FIDELITY	21	1.57649	0.0300601	0.174327
GOBP_RNA_METHYLATION	87	1.57625	0.00638298	0.174005
GOMF_TRNA_METHYLTRANSFERASE_ACTIVITY	34	1.57466	0.0103093	0.175395
GOBP_CELL_CYCLE_CHECKPOINT_SIGNALING	179	1.57429	0.0019685	0.175229
GOMF_CATALYTIC_ACTIVITY_ACTING_ON_A_TRNA	127	1.57356	0.00208768	0.175476
GOCC_U2_TYPE_CATALYTIC_STEP_2_SPLICEOSOME	30	1.5718	0.0244898	0.177006
GOBP_PEPTIDYL_ARGININE_MODIFICATION	20	1.56946	0.043299	0.179418
GOCC_GUANYL_NUCLEOTIDE_EXCHANGE_FACTOR_COMPLEX	16	1.56876	0.0309051	0.179643
HP_NEOPLASM_OF_THE_THYROID_GLAND	76	1.56841	0.0163265	0.179408
GOCC_U2_TYPE_SPLICEOSOMAL_COMPLEX	89	1.56807	0.00207469	0.179135
GOBP_RNA_MODIFICATION	163	1.56698	0.00206612	0.179945
GOMF_SNORNA_BINDING	32	1.56662	0.0339321	0.17973
GOMF_RNA_CAP_BINDING	18	1.56645	0.0333333	0.179276
GOCC_SPLICEOSOMAL_TRI_SNRNP_COMPLEX	39	1.56632	0.0160643	0.178756
GOBP_CELLULAR_RESPONSE_TO_LIGHT_STIMULUS	98	1.56235	0.0137795	0.183533
GOBP_NEGATIVE_REGULATION_OF_CELLULAR_SENESCENCE	21	1.56164	0.0434783	0.18381
GOBP_POSITIVE_REGULATION_OF_B_CELL_ACTIVATION	63	1.56158	0.0121951	0.183172
GOBP_CELLULAR_RESPONSE_TO_GLUCOSE_STARVATION	51	1.56138	0.0118343	0.182774
HP_INCREASED_SERUM_LACTATE	170	1.5602	0.006	0.183657
GOBP_CELLULAR_RESPONSE_TO_RADIATION	156	1.56017	0.00205761	0.183007
GOBP_MATURATION_OF_5_8S_RRNA	36	1.56008	0.024948	0.182416
GOBP_ESTABLISHMENT_OF_PROTEIN_LOCALIZATION_TO_TELOMERE	17	1.55873	0.0391753	0.18357
GOBP_GAMMA_AMINOBUTYRIC_ACID_SIGNALING_PATHWAY	24	1.55492	0.0364372	0.18819
HP_ABNORMAL_PARIETAL_BONE_MORPHOLOGY	26	1.55457	0.0216535	0.18799
GOBP_POSITIVE_REGULATION_OF_TELOMERASE_RNA_LOCALIZATION_TO_CAJAL_BODY	15	1.55442	0.035865	0.18756
GOCC_SNO_S_RNA_CONTAINING_RIBONUCLEOPROTEIN_COMPLEX	28	1.5539	0.0184805	0.187589
GOBP_POSITIVE_REGULATION_OF_CYSTEINE_TYPE_ENDOPEPTIDASE_ACTIVITY	113	1.55262	0.00400802	0.18863
GOCC_PHOSPHATASE_COMPLEX	54	1.54992	0.020284	0.1917
HP_GASTROINTESTINAL_CARCINOMA	69	1.54941	0.0140562	0.191703
HP_LEUKEMIA	138	1.54873	0.0021692	0.191931
GOMF_CATALYTIC_ACTIVITY_ACTING_ON_A_RRNA	22	1.54371	0.042	0.198254
HP_NEOPLASM_OF_THE_ADRENAL_GLAND	36	1.54279	0.0270833	0.198801
GOBP_AEROBIC_RESPIRATION	167	1.54229	0.00211864	0.198859
HP_VAGINAL_ATRESIA	15	1.54217	0.044316	0.198333
GOBP_APOPTOTIC_PROCESS_INVOLVED_IN_DEVELOPMENT	30	1.54179	0.0212766	0.198159
GOBP_TELOMERASE_RNA_LOCALIZATION	19	1.54151	0.0372549	0.19789
GOBP_B_CELL_HOMEOSTASIS	27	1.53656	0.0412371	0.204373
HP_CRANIAL_NERVE_COMPRESSION	37	1.53618	0.0329218	0.204183
HP_BLOODY_DIARRHEA	34	1.53435	0.0306122	0.206057
GOBP_REGULATION_OF_RELEASE_OF_CYTOCHROME_C_FROM_MITOCHONDRIA	40	1.5336	0.0244898	0.206455
GOBP_NEGATIVE_REGULATION_OF_DNA_BIOSYNTHETIC_PROCESS	34	1.53298	0.0377359	0.206678
HP_NEOPLASM_OF_THE_LARGE_INTESTINE	101	1.53283	0.00829876	0.206156
GOBP_REGULATION_OF_DNA_TEMPLATED_TRANSCRIPTION_INITIATION	73	1.53091	0.0117647	0.20834
GOMF_PROTEIN_PHOSPHATASE_ACTIVATOR_ACTIVITY	15	1.53074	0.0479167	0.20789
GOBP_INTRINSIC_APOPTOTIC_SIGNALING_PATHWAY_IN_RESPONSE_TO_ENDOPLASMIC_RETICULUM_STRESS	57	1.53068	0.0305499	0.207235
GOBP_ZINC_ION_HOMEOSTASIS	26	1.53021	0.0396825	0.207248
GOBP_POSITIVE_REGULATION_OF_DNA_TEMPLATED_TRANSCRIPTION_INITIATION	63	1.52969	0.0175439	0.207259
GOBP_MATURATION_OF_SSU_RRNA_FROM_TRICISTRONIC_RRNA_TRANSCRIPT_SSU_RRNA_5_8S_RRNA_LSU_RRNA	37	1.52772	0.0265306	0.209588
GOMF_PHOSPHATIDYLINOSITOL_5_PHOSPHATE_BINDING	16	1.52625	0.0420168	0.21119
GOMF_CATALYTIC_ACTIVITY_ACTING_ON_RNA	359	1.52509	0	0.212126
GOBP_REGULATION_OF_LEUKOCYTE_APOPTOTIC_PROCESS	63	1.52376	0.0193548	0.21336
GOMF_OXIDOREDUCTASE_ACTIVITY_ACTING_ON_NAD_P_H	68	1.52369	0.011976	0.212749
GOBP_CELLULAR_RESPONSE_TO_EXTERNAL_STIMULUS	266	1.52244	0	0.214012
GOMF_N_METHYLTRANSFERASE_ACTIVITY	93	1.52183	0.0141129	0.214215
HP_BONE_MARROW_HYPOCELLULARITY	57	1.52177	0.0141988	0.213565
HP_INCREASED_SERUM_PYRUVATE	47	1.52079	0.0277186	0.214413
GOBP_SMALL_REGULATORY_NCRNA_3_END_PROCESSING	19	1.52028	0.0402414	0.214477
GOMF_RIBONUCLEOPROTEIN_COMPLEX_BINDING	150	1.51785	0.00383877	0.217556
GOBP_MYELOID_CELL_HOMEOSTASIS	140	1.51741	0.00720721	0.217568
GOBP_INTEGRATED_STRESS_RESPONSE_SIGNALING	36	1.51701	0.0471311	0.217477
GOBP_MITOTIC_G2_M_TRANSITION_CHECKPOINT	48	1.51602	0.0319361	0.218244
GOCC_GABA_RECEPTOR_COMPLEX	17	1.51365	0.0546218	0.221271
GOBP_MITOCHONDRIAL_OUTER_MEMBRANE_PERMEABILIZATION	33	1.51284	0.0275591	0.221926
HP_CONFUSION	53	1.51167	0.0233051	0.223069
GOBP_MULTIVESICULAR_BODY_ORGANIZATION	31	1.51104	0.0287474	0.223268
HP_ABNORMALITY_OF_THE_FRONTAL_HAIRLINE	165	1.5102	0.00201207	0.223829
HP_ABNORMAL_FUNDUS_AUTOFLUORESCENCE_IMAGING	18	1.50932	0.0528455	0.224477
GOBP_LONG_TERM_SYNAPTIC_DEPRESSION	26	1.50915	0.0437376	0.224037
GOBP_POSITIVE_REGULATION_OF_TRANSLATION	127	1.50858	0.00847458	0.224181
GOMF_LIGAND_GATED_ANION_CHANNEL_ACTIVITY	16	1.50837	0.0555556	0.22386
GOBP_ACTIVATION_OF_CYSTEINE_TYPE_ENDOPEPTIDASE_ACTIVITY_INVOLVED_IN_APOPTOTIC_PROCESS	61	1.50835	0.026	0.223187
HP_ABNORMALITY_OF_THE_FETAL_CARDIOVASCULAR_SYSTEM	27	1.507	0.0494071	0.224623
GOBP_CELL_PROLIFERATION_INVOLVED_IN_KIDNEY_DEVELOPMENT	16	1.50642	0.0483871	0.22488
HP_HEMATOLOGICAL_NEOPLASM	220	1.506	0.00215054	0.224876
GOBP_PROTEIN_TRANSPORT_TO_VACUOLE_INVOLVED_IN_UBIQUITIN_DEPENDENT_PROTEIN_CATABOLIC_PROCESS_VIA_THE_MULTIVESICULAR_BODY_SORTING_PATHWAY	15	1.50437	0.0401606	0.226786
GOBP_CARDIAC_RIGHT_VENTRICLE_MORPHOGENESIS	19	1.50419	0.0717213	0.226385
HP_ABNORMALITY_OF_THE_PARATHYROID_MORPHOLOGY	18	1.50239	0.0545851	0.228428
HP_HODGKIN_LYMPHOMA	20	1.50175	0.0545073	0.228748
GOBP_VASCULAR_ASSOCIATED_SMOOTH_MUSCLE_CONTRACTION	20	1.49965	0.0518234	0.231389
HP_GINGIVAL_FIBROMATOSIS	19	1.49956	0.0727969	0.230824
HP_NEOPLASM_OF_THE_PANCREAS	77	1.49872	0.0224949	0.231462
GOMF_FLIPPASE_ACTIVITY	15	1.4959	0.0390947	0.235625
HP_NEOPLASM_OF_THE_COLON	73	1.49412	0.0169851	0.237705
GOMF_CYCLIN_DEPENDENT_PROTEIN_SERINE_THREONINE_KINASE_REGULATOR_ACTIVITY	48	1.49336	0.0338645	0.238307
GOBP_PROTON_TRANSMEMBRANE_TRANSPORT	120	1.49299	0.0118812	0.238189
GOBP_PROTEIN_TARGETING_TO_MITOCHONDRION	102	1.49208	0.0139442	0.238971
GOBP_PROTEIN_INSERTION_INTO_ER_MEMBRANE	22	1.49132	0.0462428	0.23958
GOMF_GABA_RECEPTOR_ACTIVITY	18	1.49033	0.0632911	0.240588
GOBP_MAMMARY_GLAND_EPITHELIAL_CELL_PROLIFERATION	23	1.48967	0.0599174	0.241008
GOBP_NEGATIVE_REGULATION_OF_JNK_CASCADE	33	1.48851	0.040856	0.242154
HP_SARCOMA	149	1.48798	0.00590551	0.242307
GOBP_ESTABLISHMENT_OF_PROTEIN_LOCALIZATION_TO_ORGANELLE	418	1.48609	0	0.244704
GOBP_REGULATION_OF_UBIQUITIN_PROTEIN_LIGASE_ACTIVITY	23	1.483	0.046371	0.249395
HP_APLASIA_HYPOPLASIA_OF_THE_PHALANGES_OF_THE_TOES	20	1.48241	0.0638298	0.24967
GOCC_90S_PRERIBOSOME	27	1.48194	0.0518672	0.249823
GOBP_ERYTHROCYTE_DEVELOPMENT	27	1.48088	0.0382294	0.250897
GOBP_NEGATIVE_REGULATION_OF_CELL_CYCLE	345	1.47929	0	0.252795
GOBP_TRANSLATIONAL_ELONGATION	54	1.47928	0.0186335	0.252067
GOBP_CELLULAR_RESPONSE_TO_EXTRACELLULAR_STIMULUS	223	1.47917	0.00387597	0.251521
HP_POOR_HEAD_CONTROL	177	1.4791	0	0.250925
HP_ABNORMAL_QT_INTERVAL	47	1.47709	0.0324544	0.253684
GOBP_EXTRINSIC_APOPTOTIC_SIGNALING_PATHWAY_VIA_DEATH_DOMAIN_RECEPTORS	70	1.4769	0.0152091	0.253295
HP_SPRENGEL_ANOMALY	49	1.47216	0.0385439	0.260911
HP_ABNORMAL_VISUAL_FIXATION	20	1.47195	0.0675676	0.260494
GOBP_REGULATION_OF_LYMPHOCYTE_APOPTOTIC_PROCESS	42	1.47155	0.0386847	0.2605
GOBP_REGULATION_OF_TRANSLATIONAL_INITIATION	72	1.46829	0.0315582	0.265613
HP_METABOLIC_ACIDOSIS	120	1.46617	0.00788955	0.268742
GOBP_POSITIVE_REGULATION_OF_REACTIVE_OXYGEN_SPECIES_METABOLIC_PROCESS	49	1.46497	0.0451866	0.270007
GOBP_MITOTIC_INTRA_S_DNA_DAMAGE_CHECKPOINT_SIGNALING	16	1.46312	0.0762712	0.272696
GOBP_NUCLEOSIDE_TRIPHOSPHATE_BIOSYNTHETIC_PROCESS	114	1.46212	0.0217822	0.273663
GOMF_TRANSLATION_INITIATION_FACTOR_BINDING	30	1.46113	0.0569106	0.274687
GOCC_RNA_POLYMERASE_COMPLEX	109	1.45966	0.0174757	0.276583
GOBP_REGULATION_OF_FEEDING_BEHAVIOR	17	1.45778	0.0706861	0.279412
HP_PRENATAL_MATERNAL_ABNORMALITY	115	1.45705	0.0162272	0.28
GOCC_RNA_POLYMERASE_II_TRANSCRIPTION_REGULATOR_COMPLEX	221	1.45538	0.010352	0.282288
HP_DECREASED_PROPORTION_OF_CD4_POSITIVE_HELPER_T_CELLS	23	1.45497	0.0492813	0.282219
GOBP_REGULATION_OF_GLUCONEOGENESIS	45	1.45435	0.0380228	0.282642
GOMF_PHOSPHATIDYLINOSITOL_3_4_BISPHOSPHATE_BINDING	21	1.45327	0.0811359	0.284012
HP_ABNORMAL_CSF_METABOLITE_CONCENTRATION	106	1.4531	0.0140562	0.283535
GOBP_REGULATION_OF_MITOCHONDRIAL_MEMBRANE_PERMEABILITY_INVOLVED_IN_APOPTOTIC_PROCESS	39	1.45191	0.0497018	0.28493
HP_ANEMIA_OF_INADEQUATE_PRODUCTION	158	1.45077	0.00645161	0.286344
HP_DEVELOPMENTAL_GLAUCOMA	61	1.45002	0.031068	0.286915
GOMF_RIBOSOME_BINDING	71	1.45	0.0288066	0.286167
GOMF_PRIMARY_ACTIVE_TRANSMEMBRANE_TRANSPORTER_ACTIVITY	138	1.44935	0.0178571	0.286613
GOBP_NEGATIVE_REGULATION_OF_INFLAMMATORY_RESPONSE_TO_ANTIGENIC_STIMULUS	19	1.44911	0.0688935	0.286328
HP_ANOREXIA	75	1.44834	0.0325866	0.286978
GOBP_NEGATIVE_REGULATION_OF_PROTEIN_LOCALIZATION_TO_MEMBRANE	27	1.44821	0.0826772	0.286439
GOBP_POSITIVE_REGULATION_OF_PEPTIDASE_ACTIVITY	151	1.44511	0.0132325	0.291359
GOBP_REGULATION_OF_TRANSCRIPTION_REGULATORY_REGION_DNA_BINDING	47	1.4432	0.0548523	0.294161
GOBP_ENERGY_DERIVATION_BY_OXIDATION_OF_ORGANIC_COMPOUNDS	274	1.44252	0.00203252	0.294584
GOBP_APOPTOTIC_PROCESS_INVOLVED_IN_MORPHOGENESIS	18	1.44238	0.0645161	0.294072
GOBP_POSITIVE_REGULATION_OF_MUSCLE_CELL_APOPTOTIC_PROCESS	21	1.44229	0.0770751	0.293479
GOMF_PHOSPHOTRANSFERASE_ACTIVITY_FOR_OTHER_SUBSTITUTED_PHOSPHATE_GROUPS	22	1.44045	0.0649087	0.296163
GOBP_REGULATION_OF_B_CELL_ACTIVATION	95	1.43962	0.0174673	0.297056
GOBP_POSITIVE_REGULATION_OF_RELEASE_OF_CYTOCHROME_C_FROM_MITOCHONDRIA	23	1.43942	0.0782779	0.296685
GOBP_PROTEIN_NEDDYLATION	26	1.4393	0.060241	0.296145
GOBP_NEGATIVE_REGULATION_OF_CELL_CYCLE_PROCESS	275	1.43869	0.0063425	0.296552
GOBP_REGULATION_OF_CELLULAR_AMIDE_METABOLIC_PROCESS	424	1.43784	0.0020202	0.297395
GOBP_REGULATION_OF_T_HELPER_CELL_DIFFERENTIATION	25	1.43634	0.0693878	0.299358
GOCC_TRANSCRIPTION_FACTOR_TFIID_COMPLEX	33	1.4363	0.0649087	0.298657
HP_SIDEROBLASTIC_ANEMIA	32	1.43574	0.0559006	0.299069
GOBP_NEGATIVE_REGULATION_OF_SMOOTH_MUSCLE_CELL_PROLIFERATION	45	1.43562	0.054	0.298506
HP_SKIN_VESICLE	23	1.4337	0.0783505	0.301368
GOCC_OUTER_MEMBRANE	214	1.43239	0.00391389	0.302962
HP_DEVELOPMENTAL_CATARACT	109	1.43162	0.0158103	0.303633
GOBP_HOMEOSTASIS_OF_NUMBER_OF_CELLS_WITHIN_A_TISSUE	23	1.43063	0.0535714	0.304727
HP_ABNORMALITY_OF_THE_DISTAL_PHALANGES_OF_THE_TOES	19	1.43046	0.0775681	0.3043
GOBP_POSITIVE_REGULATION_OF_PROTEIN_ACETYLATION	47	1.42944	0.0635593	0.305478
GOBP_REGULATION_OF_DELAYED_RECTIFIER_POTASSIUM_CHANNEL_ACTIVITY	15	1.42892	0.0772532	0.305686
GOMF_GENERAL_TRANSCRIPTION_INITIATION_FACTOR_ACTIVITY	51	1.42847	0.0532319	0.305767
HP_ABNORMALITY_OF_ACID_BASE_HOMEOSTASIS	327	1.42806	0.00221729	0.305789
GOBP_APOPTOTIC_SIGNALING_PATHWAY	495	1.42586	0	0.309367
GOCC_EXORIBONUCLEASE_COMPLEX	20	1.4251	0.0820312	0.31009
GOBP_REGULATION_OF_AUTOPHAGOSOME_MATURATION	15	1.42479	0.0878243	0.309937
HP_REDUCED_CONSCIOUSNESS_CONFUSION	317	1.42413	0.00390625	0.310444
GOBP_ANTIMICROBIAL_HUMORAL_IMMUNE_RESPONSE_MEDIATED_BY_ANTIMICROBIAL_PEPTIDE	18	1.42364	0.0853659	0.310632
HP_WHITE_HAIR	17	1.42284	0.0851927	0.311381
GOBP_PEPTIDYL_ARGININE_METHYLATION	16	1.42273	0.0824742	0.310808
GOCC_PRECATALYTIC_SPLICEOSOME	52	1.4225	0.0507812	0.310492
GOBP_REGULATION_OF_CYSTEINE_TYPE_ENDOPEPTIDASE_ACTIVITY	177	1.42115	0.00863931	0.312358
GOBP_REGULATION_OF_DNA_BIOSYNTHETIC_PROCESS	115	1.41593	0.0287474	0.321812
GOBP_REGULATION_OF_CELLULAR_MACROMOLECULE_BIOSYNTHETIC_PROCESS	440	1.41575	0	0.321428
GOMF_EXONUCLEASE_ACTIVITY	81	1.41563	0.0508806	0.320855
GOMF_DNA_BINDING_TRANSCRIPTION_ACTIVATOR_ACTIVITY	373	1.41556	0.00207469	0.320221
HP_NEOPLASM_OF_THE_ADRENAL_CORTEX	18	1.41443	0.08	0.321732
GOBP_AMYLOID_FIBRIL_FORMATION	33	1.4136	0.0703125	0.322683
GOCC_PROTEASOME_CORE_COMPLEX	16	1.41336	0.0968421	0.322373
GOBP_NEGATIVE_REGULATION_OF_TOR_SIGNALING	47	1.4126	0.0404255	0.323061
GOBP_NEGATIVE_REGULATION_OF_PROTEIN_LOCALIZATION_TO_CELL_PERIPHERY	22	1.41237	0.0721649	0.322753
GOBP_KETONE_BIOSYNTHETIC_PROCESS	35	1.41227	0.0737705	0.322185
GOBP_TRNA_WOBBLE_BASE_MODIFICATION	21	1.41188	0.100394	0.322149
GOCC_CYCLIN_DEPENDENT_PROTEIN_KINASE_HOLOENZYME_COMPLEX	49	1.4115	0.0522088	0.322123
HP_ABNORMAL_NEUTROPHIL_COUNT	171	1.41065	0.0124224	0.323189
GOCC_PRERIBOSOME_LARGE_SUBUNIT_PRECURSOR	21	1.40948	0.0828402	0.324733
GOBP_NEGATIVE_REGULATION_OF_RESPONSE_TO_DNA_DAMAGE_STIMULUS	77	1.40926	0.0323232	0.324444
HP_ABNORMAL_SERUM_INSULIN_LIKE_GROWTH_FACTOR_1_LEVEL	22	1.40793	0.0858779	0.3264
GOBP_REGULATION_OF_FIBROBLAST_PROLIFERATION	74	1.40726	0.0387597	0.327003
GOBP_POSITIVE_REGULATION_OF_CELLULAR_AMIDE_METABOLIC_PROCESS	149	1.40685	0.0193966	0.327026
GOBP_RELEASE_OF_CYTOCHROME_C_FROM_MITOCHONDRIA	48	1.40662	0.0505837	0.326686
GOBP_MITOCHONDRIAL_TRANSPORT	176	1.40641	0.00779727	0.326358
HP_ABNORMALITY_OF_THE_THYMUS	48	1.40596	0.0692464	0.326498
GOMF_U6_SNRNA_BINDING	16	1.40325	0.0804124	0.331205
HP_ABNORMAL_LIBIDO	31	1.40244	0.0613027	0.332071
HP_ABNORMAL_MITOCHONDRIAL_MORPHOLOGY	20	1.40148	0.0970464	0.333191
GOCC_RNA_POLYMERASE_II_HOLOENZYME	78	1.39971	0.0395257	0.336153
GOMF_S_ADENOSYLMETHIONINE_DEPENDENT_METHYLTRANSFERASE_ACTIVITY	153	1.39925	0.0143149	0.336346
GOBP_POSITIVE_REGULATION_OF_TRANSCRIPTION_FROM_RNA_POLYMERASE_II_PROMOTER_INVOLVED_IN_CELLULAR_RESPONSE_TO_CHEMICAL_STIMULUS	20	1.3985	0.0866935	0.337195
GOBP_PROGRAMMED_CELL_DEATH_INVOLVED_IN_CELL_DEVELOPMENT	16	1.39741	0.0828283	0.338618
HP_ESOPHAGEAL_STENOSIS	21	1.39639	0.101871	0.339927
GOBP_T_CELL_DIFFERENTIATION_IN_THYMUS	64	1.39522	0.0649606	0.341602
HP_ENTROPION	18	1.39442	0.0989474	0.342456
GOBP_SMOOTH_MUSCLE_CELL_APOPTOTIC_PROCESS	17	1.39326	0.105691	0.344099
GOBP_CALCIUM_ION_TRANSPORT_INTO_CYTOSOL	21	1.3915	0.0995935	0.347072
GOBP_ANTIGEN_RECEPTOR_MEDIATED_SIGNALING_PATHWAY	115	1.39141	0.0375235	0.346477
GOBP_MESENCHYME_MORPHOGENESIS	53	1.39114	0.0505051	0.34623
GOMF_RNA_POLYMERASE_ACTIVITY	33	1.39095	0.0863454	0.345827
GOBP_POSITIVE_REGULATION_OF_FIBROBLAST_PROLIFERATION	45	1.39048	0.0655391	0.346033
HP_ABNORMALITY_OF_PANCREAS_PHYSIOLOGY	109	1.38972	0.0264766	0.34685
GOMF_PROTEIN_SERINE_THREONINE_KINASE_INHIBITOR_ACTIVITY	32	1.38958	0.0800866	0.346359
GOBP_MRNA_TRANSCRIPTION	46	1.38947	0.0657084	0.345828
HP_HYPOPLASIA_OF_THE_RADIUS	35	1.38938	0.0762527	0.345217
HP_ABNORMALITY_OF_SECONDARY_SEXUAL_HAIR	45	1.38882	0.0653061	0.345686
HP_PREMATURE_GRAYING_OF_HAIR	38	1.38871	0.0553279	0.345133
GOBP_TRANSITION_METAL_ION_TRANSPORT	76	1.38854	0.0413223	0.344729
HP_ABNORMAL_BASAL_GANGLIA_MRI_SIGNAL_INTENSITY	47	1.3879	0.0569106	0.345253
HP_TRIANGULAR_SHAPED_PHALANGES_OF_THE_HAND	221	1.38633	0.0120482	0.347837
HP_ABNORMAL_CIRCULATING_PYRUVATE_FAMILY_AMINO_ACID_CONCENTRATION	39	1.38613	0.0677618	0.347507
GOBP_BLASTOCYST_FORMATION	38	1.38529	0.0695825	0.348552
GOBP_NEGATIVE_REGULATION_OF_OXIDATIVE_STRESS_INDUCED_NEURON_DEATH	19	1.38481	0.093361	0.348795
HP_NEOPLASM_OF_THE_SKELETAL_SYSTEM	87	1.38456	0.0452675	0.348525
GOCC_TRANSFERASE_COMPLEX_TRANSFERRING_PHOSPHORUS_CONTAINING_GROUPS	268	1.38358	0.00824742	0.349763
GOBP_APOPTOTIC_MITOCHONDRIAL_CHANGES	89	1.38331	0.0301811	0.349587
HP_OPTIC_NEUROPATHY	41	1.38313	0.0858896	0.349181
GOBP_EMBRYONIC_HEMOPOIESIS	21	1.38266	0.102941	0.349436
GOBP_NEGATIVE_REGULATION_OF_TRANSCRIPTION_REGULATORY_REGION_DNA_BINDING	18	1.38136	0.105376	0.351483
GOBP_PROTEIN_DESTABILIZATION	44	1.38093	0.0733591	0.351646
GOBP_CARDIAC_CONDUCTION_SYSTEM_DEVELOPMENT	30	1.38089	0.0881226	0.350957
HP_SPEECH_ARTICULATION_DIFFICULTIES	23	1.37922	0.0775348	0.353815
HP_ANTERIOR_PITUITARY_DYSGENESIS	21	1.37884	0.0942308	0.353836
GOBP_REGULATION_OF_CELLULAR_SENESCENCE	39	1.3771	0.0737705	0.356782
GOMF_KINASE_ACTIVATOR_ACTIVITY	101	1.37638	0.0273684	0.357564
GOBP_ENERGY_HOMEOSTASIS	39	1.37548	0.0798319	0.358691
GOCC_VESICLE_TETHERING_COMPLEX	58	1.37503	0.0735587	0.358863
GOBP_NEGATIVE_REGULATION_OF_CELL_CYCLE_G2_M_PHASE_TRANSITION	60	1.37478	0.0545073	0.358669
HP_GLIOMA	42	1.37346	0.0815109	0.360738
GOMF_FERROUS_IRON_BINDING	21	1.37314	0.108871	0.360673
GOBP_NEGATIVE_REGULATION_OF_MITOCHONDRION_ORGANIZATION	45	1.37284	0.0632653	0.360608
GOCC_ESCRT_COMPLEX	26	1.37207	0.0989691	0.36153
GOCC_TIM23_MITOCHONDRIAL_IMPORT_INNER_MEMBRANE_TRANSLOCASE_COMPLEX	16	1.3717	0.117391	0.361615
GOBP_REGULATION_OF_MITOTIC_CELL_CYCLE_PHASE_TRANSITION	307	1.37122	0.0117417	0.36184
HP_MULTIPLE_LIPOMAS	27	1.37106	0.0824742	0.361365
GOBP_REGULATION_OF_CYTOPLASMIC_TRANSPORT	26	1.37052	0.102459	0.361795
GOBP_HISTONE_H3_K9_ACETYLATION	17	1.37052	0.0993915	0.361041
GOMF_RNA_POLYMERASE_II_GENERAL_TRANSCRIPTION_INITIATION_FACTOR_ACTIVITY	37	1.37018	0.0846774	0.360994
HP_EVERTED_UPPER_LIP_VERMILION	16	1.37012	0.10664	0.360379
HP_BENIGN_NEOPLASM_OF_THE_CENTRAL_NERVOUS_SYSTEM	88	1.36927	0.04158	0.361474
GOBP_NEUROTROPHIN_TRK_RECEPTOR_SIGNALING_PATHWAY	22	1.368	0.11359	0.363407
HP_DECREASED_SERUM_INSULIN_LIKE_GROWTH_FACTOR_1	17	1.36677	0.130612	0.365228
HP_NEOPLASM_OF_THE_GASTROINTESTINAL_TRACT	247	1.36653	0.00416667	0.365
GOBP_MITOCHONDRIAL_MEMBRANE_ORGANIZATION	109	1.36584	0.0339321	0.365783
GOBP_REGULATION_OF_MITOCHONDRION_ORGANIZATION	135	1.36515	0.03125	0.366589
GOBP_NEGATIVE_REGULATION_OF_BINDING	137	1.364	0.0225873	0.368462
GOBP_POST_TRANSCRIPTIONAL_REGULATION_OF_GENE_EXPRESSION	486	1.36393	0.00218341	0.367841
GOBP_POSITIVE_REGULATION_OF_EPITHELIAL_CELL_DIFFERENTIATION	42	1.36393	0.0858369	0.367092
GOBP_REGULATION_OF_CD4_POSITIVE_ALPHA_BETA_T_CELL_DIFFERENTIATION	34	1.36239	0.0828157	0.369672
HP_RHABDOMYOSARCOMA	21	1.36177	0.117647	0.370268
HP_APLASIA_HYPOPLASIA_OF_THE_THUMB	125	1.36153	0.0318725	0.370051
GOBP_POSITIVE_REGULATION_OF_CARBOHYDRATE_METABOLIC_PROCESS	58	1.36054	0.0992063	0.371446
GOBP_NEGATIVE_REGULATION_OF_PROTEIN_BINDING	78	1.35992	0.0341365	0.372042
GOBP_NEGATIVE_REGULATION_OF_DNA_METABOLIC_PROCESS	127	1.35969	0.0360934	0.371862
GOBP_THYMOCYTE_APOPTOTIC_PROCESS	18	1.35935	0.128364	0.371825
GOBP_RESPONSE_TO_INTERLEUKIN_6	23	1.35894	0.0886076	0.371959
GOBP_VASCULAR_ENDOTHELIAL_GROWTH_FACTOR_PRODUCTION	25	1.35794	0.106426	0.373579
HP_ABNORMALITY_OF_NEUTROPHILS	227	1.3579	0.0164948	0.372945
GOBP_POSITIVE_REGULATION_OF_EPIDERMIS_DEVELOPMENT	23	1.35767	0.103734	0.372675
GOBP_ANAPHASE_PROMOTING_COMPLEX_DEPENDENT_CATABOLIC_PROCESS	23	1.35766	0.104839	0.371954
GOBP_MONOUBIQUITINATED_PROTEIN_DEUBIQUITINATION	34	1.35703	0.0991903	0.372668
GOBP_TRANSCRIPTION_INITIATION_AT_RNA_POLYMERASE_II_PROMOTER	90	1.35593	0.0340426	0.374323
GOBP_NEGATIVE_REGULATION_OF_SYNAPTIC_TRANSMISSION	62	1.35538	0.0663812	0.374798
HP_ABNORMALITY_OF_DNA_REPAIR	17	1.35507	0.135827	0.374756
GOBP_INTERSTRAND_CROSS_LINK_REPAIR	41	1.35491	0.068323	0.374335
HP_ABNORMALITY_OF_THE_PUBIC_HAIR	34	1.35486	0.0985011	0.373733
GOBP_LEUKOCYTE_APOPTOTIC_PROCESS	83	1.35415	0.0479042	0.374545
GOBP_TAIL_ANCHORED_MEMBRANE_PROTEIN_INSERTION_INTO_ER_MEMBRANE	16	1.35315	0.132797	0.376028
HP_EEG_WITH_MULTIFOCAL_SLOW_ACTIVITY	42	1.35312	0.0973085	0.375337
HP_ABNORMAL_PREPUTIUM_MORPHOLOGY	32	1.35235	0.0942184	0.376403
HP_BILATERAL_PTOSIS	50	1.35232	0.0756646	0.375716
GOBP_RNA_DECAPPING	17	1.35225	0.113006	0.375168
HP_CONGENITAL_MALFORMATION_OF_THE_LEFT_HEART	29	1.34969	0.0912779	0.38028
HP_SQUAMOUS_CELL_CARCINOMA_OF_THE_SKIN	15	1.34861	0.12743	0.382031
GOMF_TRANSFERASE_ACTIVITY_TRANSFERRING_ONE_CARBON_GROUPS	210	1.3481	0.026749	0.382478
GOBP_METHYLATION	347	1.34806	0.00614754	0.381835
HP_ABNORMALITY_OF_THE_HAIRLINE	228	1.3478	0.0246914	0.381669
GOBP_RESPONSE_TO_UV	137	1.34774	0.0443975	0.381076
GOBP_POSITIVE_REGULATION_OF_TELOMERASE_ACTIVITY	31	1.34717	0.0981595	0.381566
HP_SHORT_THUMB	104	1.34703	0.0462185	0.381168
GOMF_SOLUTE_ANION_ANTIPORTER_ACTIVITY	22	1.34643	0.109589	0.381718
HP_HYPOKINESIA	41	1.3457	0.0941884	0.382634
HP_HYPERURICEMIA	19	1.3451	0.11753	0.383237
GOBP_CELL_DIFFERENTIATION_INVOLVED_IN_EMBRYONIC_PLACENTA_DEVELOPMENT	20	1.345	0.107216	0.382722
HP_ECTODERMAL_DYSPLASIA	20	1.34453	0.13	0.383024
GOBP_REGULATION_OF_CELL_CYCLE_G1_S_PHASE_TRANSITION	167	1.34337	0.0232068	0.384924
GOBP_RESPONSE_TO_EXTRACELLULAR_STIMULUS	393	1.34253	0.008	0.386086
HP_ACUTE_PHASE_RESPONSE	103	1.34163	0.0408163	0.387369
HP_ABNORMAL_MYELOID_LEUKOCYTE_MORPHOLOGY	269	1.34035	0.00835073	0.389485
HP_HYPOPITUITARISM	135	1.34015	0.0286299	0.389179
GOBP_MAMMARY_GLAND_EPITHELIUM_DEVELOPMENT	56	1.34005	0.0746888	0.388678
GOCC_FIBRILLAR_CENTER	134	1.33965	0.0289256	0.388918
GOBP_VASCULAR_ASSOCIATED_SMOOTH_MUSCLE_CELL_PROLIFERATION	53	1.3388	0.093985	0.390179
GOBP_POSITIVE_REGULATION_OF_STEM_CELL_PROLIFERATION	38	1.33879	0.104651	0.389462
GOBP_POSITIVE_REGULATION_OF_VASCULAR_ENDOTHELIAL_GROWTH_FACTOR_PRODUCTION	21	1.33787	0.105882	0.39085
GOBP_SPINAL_CORD_MOTOR_NEURON_DIFFERENTIATION	23	1.33767	0.115632	0.390564
GOBP_POSITIVE_REGULATION_OF_UBIQUITIN_DEPENDENT_PROTEIN_CATABOLIC_PROCESS	104	1.33637	0.063745	0.392847
HP_DISSEMINATED_INTRAVASCULAR_COAGULATION	20	1.33572	0.12474	0.393548
HP_ABNORMAL_GRANULOCYTE_COUNT	196	1.33532	0.021611	0.393739
HP_ABNORMALITY_OF_THE_SMALL_INTESTINE	205	1.33449	0.0168067	0.394926
GOBP_MITOCHONDRIAL_OUTER_MEMBRANE_PERMEABILIZATION_INVOLVED_IN_PROGRAMMED_CELL_DEATH	37	1.3339	0.0977597	0.395567
HP_ABNORMALITY_OF_CIRCULATING_GLUCOCORTICOID_LEVEL	42	1.3338	0.0905172	0.395033
GOBP_COTRANSLATIONAL_PROTEIN_TARGETING_TO_MEMBRANE	27	1.3338	0.113281	0.394319
HP_ABNORMAL_CELLULAR_PHENOTYPE	451	1.33361	0.0019802	0.393984
GOBP_CELL_CYCLE_G2_M_PHASE_TRANSITION	149	1.33305	0.0440882	0.394533
HP_ABNORMALITY_OF_ADRENAL_PHYSIOLOGY	101	1.33288	0.0462777	0.394226
GOBP_ANTIMICROBIAL_HUMORAL_RESPONSE	31	1.33176	0.104701	0.396081
GOBP_DNA_TEMPLATED_TRANSCRIPTION_INITIATION	130	1.3316	0.0316206	0.395745
GOBP_NEGATIVE_REGULATION_OF_EPITHELIAL_TO_MESENCHYMAL_TRANSITION	28	1.33088	0.112936	0.396647
HP_ABNORMALITY_OF_BONE_MARROW_CELL_MORPHOLOGY	166	1.3306	0.0302419	0.396579
GOBP_LYMPHOCYTE_APOPTOTIC_PROCESS	57	1.33018	0.0788382	0.396842
GOBP_MAMMARY_GLAND_MORPHOGENESIS	35	1.32984	0.118677	0.3969
HP_GENERALIZED_HYPOPIGMENTATION_OF_HAIR	36	1.32903	0.09375	0.398046
GOBP_RIG_I_SIGNALING_PATHWAY	21	1.32872	0.12831	0.398021
GOBP_REGULATION_OF_HEMATOPOIETIC_PROGENITOR_CELL_DIFFERENTIATION	36	1.32824	0.092	0.39841
GOBP_REGULATION_OF_CELL_CYCLE_G2_M_PHASE_TRANSITION	103	1.32774	0.0533597	0.398868
GOCC_MLL1_2_COMPLEX	32	1.32763	0.0979592	0.398411
GOBP_POSITIVE_REGULATION_OF_GLUCONEOGENESIS	15	1.32665	0.150289	0.400006
GOMF_PHOSPHATIDYLINOSITOL_4_5_BISPHOSPHATE_BINDING	67	1.32603	0.06917	0.40075
GOBP_RESPONSE_TO_RADIATION	379	1.32571	0.012605	0.400757
HP_ABNORMALITY_OF_THE_UMBILICAL_CORD	34	1.3255	0.103982	0.400495
HP_COMA	80	1.32538	0.0419162	0.4001
HP_HEMANGIOBLASTOMA	18	1.32449	0.151139	0.40134
HP_ABSENT_HAIR	42	1.32268	0.107505	0.404779
GOBP_DNA_BIOSYNTHETIC_PROCESS	180	1.32227	0.0487288	0.405058
GOBP_MANNOSYLATION	34	1.32172	0.115632	0.405572
GOBP_TELOMERE_MAINTENANCE_IN_RESPONSE_TO_DNA_DAMAGE	29	1.32142	0.106838	0.40552
GOBP_ESTABLISHMENT_OF_PROTEIN_LOCALIZATION_TO_CHROMOSOME	27	1.32027	0.135029	0.407339
HP_UNDETECTABLE_ELECTRORETINOGRAM	23	1.32009	0.0972222	0.407036
GOCC_RNA_POLYMERASE_III_COMPLEX	18	1.32002	0.138672	0.406505
HP_ORAL_LEUKOPLAKIA	15	1.31899	0.1566	0.408224
GOBP_BEHAVIORAL_DEFENSE_RESPONSE	31	1.3189	0.129293	0.407722
GOMF_PHOSPHATASE_ACTIVATOR_ACTIVITY	22	1.31859	0.120408	0.407712
HP_ABNORMAL_PERICARDIUM_MORPHOLOGY	46	1.31814	0.110454	0.408066
GOBP_REGULATION_OF_NUCLEAR_TRANSCRIBED_MRNA_POLY_A_TAIL_SHORTENING	15	1.3179	0.139676	0.407886
HP_INSULIN_RESISTANT_DIABETES_MELLITUS	26	1.31759	0.125969	0.407938
HP_SHORT_FACE	16	1.31757	0.139721	0.407278
HP_T_LYMPHOCYTOPENIA	38	1.31756	0.0977012	0.406591
GOBP_DENDRITE_EXTENSION	35	1.31726	0.115942	0.406587
HP_SOFT_TISSUE_SARCOMA	106	1.31725	0.0526316	0.405895
GOCC_SPLICEOSOMAL_SNRNP_COMPLEX	73	1.31718	0.0559846	0.405358
HP_ABNORMALITY_OF_THE_PARATHYROID_GLAND	59	1.31687	0.07173	0.405433
HP_NEUTROPENIA_IN_PRESENCE_OF_ANTI_NEUTROPIL_ANTIBODIES	15	1.31658	0.14881	0.405463
GOBP_HOMEOSTASIS_OF_NUMBER_OF_CELLS	235	1.31651	0.0282258	0.404911
HP_ABNORMAL_LOCALIZATION_OF_KIDNEY	172	1.316	0.0301811	0.405402
GOBP_PROTEIN_LOCALIZATION_TO_CHROMOSOME_TELOMERIC_REGION	30	1.31578	0.0843373	0.405177
HP_ABNORMAL_CIRCULATING_CARBOHYDRATE_CONCENTRATION	57	1.31552	0.0884774	0.405095
GOBP_REGULATION_OF_MITOCHONDRIAL_OUTER_MEMBRANE_PERMEABILIZATION_INVOLVED_IN_APOPTOTIC_SIGNALING_PATHWAY	22	1.31503	0.118609	0.405481
GOBP_TRNA_5_END_PROCESSING	16	1.31496	0.149688	0.404944
GOBP_NEGATIVE_REGULATION_OF_DNA_DAMAGE_RESPONSE_SIGNAL_TRANSDUCTION_BY_P53_CLASS_MEDIATOR	15	1.31441	0.158915	0.40549
HP_ABNORMAL_CARDIAC_TEST	95	1.31388	0.0745968	0.405993
HP_ABSENT_FACIAL_HAIR	24	1.31291	0.11691	0.407567
GOBP_POSITIVE_REGULATION_OF_EPIDERMAL_CELL_DIFFERENTIATION	19	1.3129	0.154661	0.406908
GOMF_CYCLIN_BINDING	32	1.31263	0.121339	0.406832
GOBP_POSITIVE_REGULATION_OF_LEUKOCYTE_PROLIFERATION	94	1.31114	0.049896	0.409558
GOMF_TRANSLATION_ELONGATION_FACTOR_ACTIVITY	19	1.31043	0.161554	0.410551
HP_ABNORMALITY_OF_THE_AXILLARY_HAIR	32	1.3096	0.113978	0.411738
GOMF_PROTEIN_TRANSPORTER_ACTIVITY	29	1.30893	0.135659	0.412658
GOBP_MITOCHONDRIAL_DNA_METABOLIC_PROCESS	24	1.30882	0.15493	0.412214
GOBP_REGULATION_OF_MACROPHAGE_DIFFERENTIATION	16	1.30625	0.172211	0.41756
GOBP_ERYTHROCYTE_HOMEOSTASIS	113	1.30621	0.0669546	0.416976
GOBP_REGULATION_OF_TORC1_SIGNALING	46	1.30523	0.114754	0.418682
GOBP_PEPTIDYL_LYSINE_TRIMETHYLATION	52	1.30509	0.0945378	0.41832
GOBP_POSITIVE_REGULATION_OF_PROTEOLYSIS	310	1.30505	0.012024	0.417719
GOBP_CRISTAE_FORMATION	17	1.30474	0.148069	0.417768
GOBP_REGULATION_OF_INTRINSIC_APOPTOTIC_SIGNALING_PATHWAY_IN_RESPONSE_TO_DNA_DAMAGE_BY_P53_CLASS_MEDIATOR	17	1.30375	0.14053	0.419417
GOBP_NEGATIVE_REGULATION_OF_INTERFERON_GAMMA_PRODUCTION	20	1.30344	0.154989	0.419483
GOBP_POSITIVE_REGULATION_OF_P38MAPK_CASCADE	23	1.30272	0.132265	0.420542
GOBP_NEGATIVE_REGULATION_OF_POTASSIUM_ION_TRANSPORT	24	1.30263	0.146497	0.420065
HP_SCOTOMA	54	1.302	0.106157	0.420886
GOBP_POSITIVE_REGULATION_OF_MYELOID_LEUKOCYTE_DIFFERENTIATION	37	1.30129	0.111765	0.421846
GOBP_P_BODY_ASSEMBLY	20	1.3002	0.128655	0.423717
GOBP_METANEPHRIC_NEPHRON_DEVELOPMENT	29	1.30012	0.148454	0.423227
HP_SYMPHALANGISM_AFFECTING_THE_PHALANGES_OF_THE_HAND	15	1.29929	0.165254	0.424519
GOBP_NUCLEAR_TRANSCRIBED_MRNA_CATABOLIC_PROCESS_EXONUCLEOLYTIC	19	1.29815	0.140244	0.426536
GOMF_MRNA_5_UTR_BINDING	26	1.29811	0.133333	0.425959
GOBP_RESPONSE_TO_SALT_STRESS	22	1.29744	0.146497	0.426821
HP_PERICARDITIS	19	1.29734	0.164032	0.426357
HP_AMENORRHEA	138	1.29651	0.0650096	0.427684
HP_ABNORMAL_PROPORTION_OF_CD4_POSITIVE_T_CELLS	30	1.29643	0.141988	0.427212
GOMF_PHOSPHATIDYLINOSITOL_MONOPHOSPHATE_PHOSPHATASE_ACTIVITY	19	1.29568	0.16	0.428306
GOBP_POSITIVE_REGULATION_OF_RELEASE_OF_SEQUESTERED_CALCIUM_ION_INTO_CYTOSOL	26	1.29558	0.148676	0.42783
GOBP_REGULATION_OF_P38MAPK_CASCADE	35	1.29524	0.126214	0.427923
GOBP_REGULATION_OF_T_CELL_RECEPTOR_SIGNALING_PATHWAY	31	1.29507	0.125786	0.427636
GOCC_CYTOPLASMIC_EXOSOME_RNASE_COMPLEX	15	1.2947	0.15873	0.427829
HP_WEBBED_NECK	105	1.29444	0.0813492	0.427776
HP_RENAL_AGENESIS	168	1.29433	0.0417537	0.427347
GOBP_POSITIVE_REGULATION_OF_PROTEASOMAL_UBIQUITIN_DEPENDENT_PROTEIN_CATABOLIC_PROCESS	89	1.294	0.0693878	0.427499
GOMF_PROTEIN_TRANSMEMBRANE_TRANSPORTER_ACTIVITY	21	1.29366	0.156823	0.427648
GOBP_CELLULAR_RESPONSE_TO_ABIOTIC_STIMULUS	268	1.29219	0.0201207	0.430426
GOBP_REGULATION_OF_UBIQUITIN_DEPENDENT_PROTEIN_CATABOLIC_PROCESS	158	1.29136	0.057377	0.431738
HP_ABNORMAL_THYROID_MORPHOLOGY	140	1.29102	0.0636943	0.431872
GOBP_MEMBRANE_FISSION	42	1.29098	0.135354	0.431268
HP_FETAL_ANOMALY	426	1.29053	0.00674157	0.431703
HP_COARCTATION_OF_AORTA	113	1.29046	0.0793651	0.431175
GOBP_POSITIVE_REGULATION_OF_HEMOPOIESIS	131	1.28938	0.0641822	0.433037
HP_ABNORMAL_BLOOD_INORGANIC_CATION_CONCENTRATION	121	1.28901	0.0663812	0.433237
HP_ABNORMAL_BRAIN_LACTATE_LEVEL_BY_MRS	15	1.28894	0.164356	0.432706
HP_PANCYTOPENIA	102	1.28834	0.0965795	0.433441
GOBP_CYTOPLASMIC_PATTERN_RECOGNITION_RECEPTOR_SIGNALING_PATHWAY_IN_RESPONSE_TO_VIRUS	26	1.28812	0.148847	0.433361
GOBP_BRAIN_MORPHOGENESIS	34	1.28801	0.143451	0.432962
GOBP_TORC1_SIGNALING	55	1.2878	0.103734	0.432795
GOBP_POSITIVE_REGULATION_OF_PEPTIDYL_LYSINE_ACETYLATION	38	1.28744	0.141129	0.432961
GOBP_ATP_METABOLIC_PROCESS	176	1.28683	0.0484581	0.433711
HP_PAIN_INSENSITIVITY	20	1.2861	0.158004	0.434803
GOBP_POST_EMBRYONIC_ANIMAL_ORGAN_DEVELOPMENT	17	1.28608	0.168959	0.434171
GOCC_SM_LIKE_PROTEIN_FAMILY_COMPLEX	94	1.28602	0.0843137	0.433652
GOBP_LYMPHOCYTE_HOMEOSTASIS	51	1.28602	0.0972516	0.433001
GOBP_POSITIVE_REGULATION_OF_MYELOID_CELL_DIFFERENTIATION	74	1.28505	0.102616	0.434638
GOMF_PROTEIN_TYROSINE_SERINE_THREONINE_PHOSPHATASE_ACTIVITY	40	1.28375	0.128049	0.437041
HP_DECREASED_NUMBER_OF_LARGE_PERIPHERAL_MYELINATED_NERVE_FIBERS	15	1.28351	0.162839	0.436951
HP_PEPTIC_ULCER	36	1.28347	0.142012	0.43637
GOMF_NUCLEAR_RETINOIC_ACID_RECEPTOR_BINDING	22	1.28321	0.162835	0.436355
GOBP_RETINOL_METABOLIC_PROCESS	28	1.28249	0.13745	0.437425
GOMF_MACROMOLECULE_TRANSMEMBRANE_TRANSPORTER_ACTIVITY	25	1.28221	0.187621	0.437419
GOBP_MYOBLAST_DIFFERENTIATION	91	1.2821	0.0708333	0.437034
GOBP_REGULATION_OF_EPITHELIAL_CELL_DIFFERENTIATION	112	1.28081	0.0635593	0.43939
HP_DELAYED_FINE_MOTOR_DEVELOPMENT	22	1.28024	0.172557	0.440055
GOBP_POSITIVE_REGULATION_OF_CELLULAR_CATABOLIC_PROCESS	378	1.27823	0.0125261	0.444225
GOBP_POSITIVE_REGULATION_OF_INTRINSIC_APOPTOTIC_SIGNALING_PATHWAY	49	1.27688	0.120968	0.446813
GOMF_CYSTEINE_TYPE_ENDOPEPTIDASE_REGULATOR_ACTIVITY_INVOLVED_IN_APOPTOTIC_PROCESS	28	1.27686	0.159236	0.446184
GOBP_POSITIVE_REGULATION_OF_ACTIN_NUCLEATION	15	1.27686	0.193159	0.445527
GOBP_CARDIOBLAST_DIFFERENTIATION	16	1.27563	0.197065	0.447759
HP_ABNORMALITY_OF_HEPATOBILIARY_SYSTEM_PHYSIOLOGY	177	1.27541	0.0295276	0.447666
GOBP_CARDIAC_VENTRICLE_DEVELOPMENT	102	1.27455	0.0737705	0.449091
HP_HYPERTROPHIC_CARDIOMYOPATHY	232	1.27437	0.0423387	0.448852
GOMF_CHANNEL_INHIBITOR_ACTIVITY	30	1.27377	0.159509	0.449684
GOBP_T_CELL_HOMEOSTASIS	30	1.27343	0.144869	0.449875
HP_ABNORMAL_FETAL_MORPHOLOGY	224	1.27272	0.0439122	0.45099
GOBP_REGULATION_OF_PROTEIN_ACETYLATION	81	1.27188	0.0983936	0.452391
GOMF_RNA_POLYMERASE_II_SPECIFIC_DNA_BINDING_TRANSCRIPTION_FACTOR_BINDING	307	1.27176	0.0274841	0.452019
HP_PIGMENTARY_RETINOPATHY	141	1.27097	0.0730223	0.453324
GOMF_UBIQUITIN_BINDING	98	1.27083	0.0920771	0.452993
GOBP_POSITIVE_REGULATION_OF_PROTEOLYSIS_INVOLVED_IN_PROTEIN_CATABOLIC_PROCESS	125	1.26957	0.0924025	0.455496
HP_APLASIA_HYPOPLASIA_OF_THE_HUMERUS	26	1.26892	0.154959	0.45643
GOMF_THIOLESTER_HYDROLASE_ACTIVITY	34	1.26888	0.157791	0.455874
GOBP_POSITIVE_REGULATION_OF_GLUCOSE_METABOLIC_PROCESS	33	1.2687	0.149789	0.455666
HP_EXERCISE_INTOLERANCE	69	1.26826	0.100592	0.45609
GOCC_PROTEIN_KINASE_COMPLEX	125	1.26805	0.0830116	0.455933
GOMF_PEPTIDASE_ACTIVATOR_ACTIVITY_INVOLVED_IN_APOPTOTIC_PROCESS	15	1.26784	0.176955	0.455751
GOBP_POSITIVE_REGULATION_OF_MEMBRANE_PERMEABILITY	42	1.26773	0.143713	0.455355
HP_ABNORMAL_LEUKOCYTE_COUNT	327	1.26772	0.0354167	0.454732
GOBP_POSITIVE_REGULATION_OF_MITOCHONDRION_ORGANIZATION	68	1.26756	0.100205	0.454436
GOBP_MUSCLE_CELL_APOPTOTIC_PROCESS	58	1.26657	0.132692	0.456254
HP_HYPOPLASTIC_ILIAC_WING	22	1.26647	0.172043	0.455833
HP_DEHYDRATION	63	1.2661	0.103659	0.456144
HP_GANGRENE	34	1.26593	0.15272	0.455955
GOBP_NEGATIVE_REGULATION_OF_COLD_INDUCED_THERMOGENESIS	40	1.26474	0.138277	0.458168
GOMF_PHOSPHATIDYLINOSITOL_3_4_5_TRISPHOSPHATE_BINDING	34	1.26424	0.161736	0.458704
GOCC_CARBOXY_TERMINAL_DOMAIN_PROTEIN_KINASE_COMPLEX	19	1.26336	0.156187	0.460199
HP_GLOSSOPTOSIS	22	1.26313	0.170782	0.460105
GOMF_DEOXYRIBONUCLEASE_ACTIVITY	57	1.26261	0.124752	0.460773
GOBP_TRANSITION_METAL_ION_HOMEOSTASIS	106	1.2624	0.0821643	0.460625
GOBP_T_CELL_APOPTOTIC_PROCESS	39	1.26069	0.160088	0.464367
GOBP_PHOSPHATE_ION_TRANSMEMBRANE_TRANSPORT	15	1.26059	0.183128	0.463938
GOBP_REGULATION_OF_RIG_I_SIGNALING_PATHWAY	16	1.25964	0.18591	0.465675
GOBP_REGULATION_OF_AMINO_ACID_TRANSMEMBRANE_TRANSPORT	15	1.25937	0.183594	0.465697
GOBP_MITOTIC_CELL_CYCLE_PHASE_TRANSITION	422	1.2583	0.014	0.467755
GOBP_T_CELL_RECEPTOR_SIGNALING_PATHWAY	92	1.25808	0.110204	0.467598
GOBP_RNA_PHOSPHODIESTER_BOND_HYDROLYSIS_EXONUCLEOLYTIC	43	1.25789	0.144269	0.467433
HP_ABNORMALITY_OF_THE_ADRENAL_GLANDS	164	1.25784	0.072	0.466908
GOBP_REGULATION_OF_MITOTIC_CELL_CYCLE	447	1.25698	0.0300429	0.468488
HP_BILE_DUCT_PROLIFERATION	20	1.2568	0.180162	0.468294
HP_ABNORMAL_SOFT_PALATE_MORPHOLOGY	213	1.25672	0.0484848	0.467824
GOCC_PROTON_TRANSPORTING_TWO_SECTOR_ATPASE_COMPLEX_CATALYTIC_DOMAIN	18	1.25664	0.188559	0.467346
HP_HYPERPITUITARISM	75	1.25545	0.114458	0.469692
HP_ABNORMAL_NUMBER_OF_PERMANENT_TEETH	22	1.25543	0.176471	0.469081
GOBP_NCRNA_CATABOLIC_PROCESS	43	1.2545	0.131959	0.470755
GOBP_POSITIVE_REGULATION_OF_CYCLIN_DEPENDENT_PROTEIN_KINASE_ACTIVITY	43	1.25422	0.165618	0.470747
HP_ABNORMALITY_OF_URINE_CALCIUM_CONCENTRATION	48	1.25421	0.146881	0.470103
GOBP_NEGATIVE_REGULATION_OF_TRANSLATIONAL_INITIATION	18	1.25421	0.16875	0.46945
GOBP_PURINE_CONTAINING_COMPOUND_TRANSMEMBRANE_TRANSPORT	19	1.25267	0.185567	0.472703
GOMF_DNA_BINDING_TRANSCRIPTION_FACTOR_BINDING	420	1.25265	0.0251451	0.472084
GOMF_DEAMINASE_ACTIVITY	19	1.25257	0.170974	0.471627
GOBP_REGULATION_OF_MITOCHONDRIAL_MEMBRANE_POTENTIAL	64	1.25245	0.128151	0.4713
HP_CLEFT_SOFT_PALATE	166	1.25204	0.0585859	0.471733
GOBP_POSTSYNAPTIC_SIGNAL_TRANSDUCTION	34	1.25166	0.168279	0.472007
GOBP_POSITIVE_REGULATION_OF_NEURON_APOPTOTIC_PROCESS	46	1.25129	0.146718	0.472288
GOMF_PHOSPHATIDYLINOSITOL_3_PHOSPHATE_BINDING	38	1.25114	0.163561	0.472003
GOBP_NEGATIVE_REGULATION_OF_LEUKOCYTE_APOPTOTIC_PROCESS	38	1.25107	0.138277	0.471502
HP_APLASIA_HYPOPLASIA_OF_THE_UVULA	27	1.25107	0.188235	0.470874
GOBP_REGULATION_OF_CARBOHYDRATE_METABOLIC_PROCESS	146	1.25102	0.0787402	0.47033
GOBP_FIBROBLAST_PROLIFERATION	90	1.25071	0.106996	0.470428
GOBP_UBIQUITIN_DEPENDENT_PROTEIN_CATABOLIC_PROCESS_VIA_THE_MULTIVESICULAR_BODY_SORTING_PATHWAY	35	1.2503	0.154008	0.470806
GOBP_REGULATION_OF_ANTIGEN_RECEPTOR_MEDIATED_SIGNALING_PATHWAY	42	1.24981	0.156187	0.471349
GOBP_EXECUTION_PHASE_OF_APOPTOSIS	57	1.24966	0.152263	0.471056
HP_GOITER	44	1.24914	0.142308	0.47167
HP_TRACHEOESOPHAGEAL_FISTULA	78	1.2489	0.105675	0.471583
GOBP_REGULATION_OF_CELL_CYCLE_PHASE_TRANSITION	393	1.2489	0.0244399	0.470947
GOBP_REGULATION_OF_ENDOPLASMIC_RETICULUM_UNFOLDED_PROTEIN_RESPONSE	28	1.24885	0.178499	0.470392
GOBP_HISTONE_H3_ACETYLATION	77	1.2488	0.121622	0.469888
GOBP_NUCLEOSIDE_TRIPHOSPHATE_METABOLIC_PROCESS	222	1.24845	0.0666667	0.470107
GOBP_B_CELL_ACTIVATION	190	1.2484	0.0666667	0.469564
HP_ABNORMALITY_OF_ADRENAL_MORPHOLOGY	85	1.24803	0.119048	0.469903
GOBP_REGULATION_OF_ESTABLISHMENT_OF_PROTEIN_LOCALIZATION_TO_MITOCHONDRION	47	1.24793	0.15121	0.46951
GOBP_POSITIVE_REGULATION_OF_CD4_POSITIVE_ALPHA_BETA_T_CELL_DIFFERENTIATION	20	1.24784	0.168297	0.469116
GOBP_REGULATION_OF_KERATINOCYTE_DIFFERENTIATION	26	1.24762	0.167653	0.469039
GOBP_REGULATION_OF_MEIOTIC_NUCLEAR_DIVISION	21	1.24692	0.194726	0.470146
GOBP_CELL_CYCLE_G1_S_PHASE_TRANSITION	230	1.24669	0.0597302	0.470111
GOBP_POSITIVE_REGULATION_OF_CELLULAR_CARBOHYDRATE_METABOLIC_PROCESS	42	1.24595	0.154321	0.471433
GOMF_EXORIBONUCLEASE_ACTIVITY	44	1.24572	0.134921	0.471368
GOBP_POSITIVE_REGULATION_OF_CELL_DEATH	450	1.24518	0.0241935	0.472091
HP_BLURRED_VISION	18	1.24441	0.170576	0.473433
GOBP_CLEAVAGE_INVOLVED_IN_RRNA_PROCESSING	28	1.24407	0.177106	0.473628
HP_SQUAMOUS_CELL_CARCINOMA	52	1.243	0.138229	0.475639
GOBP_NEGATIVE_REGULATION_OF_ERK1_AND_ERK2_CASCADE	60	1.24253	0.149701	0.476234
HP_NEOPLASM_OF_STRIATED_MUSCLE	25	1.24126	0.181275	0.478827
HP_COUGH	99	1.24002	0.116564	0.481391
GOMF_COA_HYDROLASE_ACTIVITY	18	1.23976	0.189824	0.481403
GOBP_TRANSCRIPTION_BY_RNA_POLYMERASE_I	61	1.23916	0.130261	0.482248
GOBP_LATE_ENDOSOME_TO_VACUOLE_TRANSPORT_VIA_MULTIVESICULAR_BODY_SORTING_PATHWAY	25	1.2391	0.189189	0.481762
GOBP_NEGATIVE_REGULATION_OF_DNA_BINDING	47	1.23884	0.169043	0.481814
GOMF_DYNEIN_COMPLEX_BINDING	19	1.23759	0.196755	0.484315
HP_DIMINISHED_MOVEMENT	67	1.23675	0.144737	0.485877
GOCC_INTRACILIARY_TRANSPORT_PARTICLE	25	1.23642	0.182903	0.486049
GOBP_ENDOCARDIAL_CUSHION_MORPHOGENESIS	40	1.23613	0.164461	0.486192
GOBP_PROTEIN_K11_LINKED_UBIQUITINATION	30	1.2359	0.18595	0.486157
GOBP_POSITIVE_REGULATION_OF_ESTABLISHMENT_OF_PROTEIN_LOCALIZATION_TO_MITOCHONDRION	33	1.23589	0.180392	0.485544
HP_NEOPLASM_OF_THE_ENDOCRINE_SYSTEM	127	1.23537	0.0842105	0.486183
GOMF_HSP70_PROTEIN_BINDING	43	1.23487	0.165354	0.486844
GOBP_TRANSLESION_SYNTHESIS	24	1.23458	0.185567	0.486929
GOBP_GOLGI_VESICLE_TRANSPORT	285	1.23437	0.059448	0.486838
GOBP_LATE_ENDOSOME_TO_VACUOLE_TRANSPORT	34	1.23411	0.16568	0.486835
GOBP_REGULATION_OF_VIRAL_INDUCED_CYTOPLASMIC_PATTERN_RECOGNITION_RECEPTOR_SIGNALING_PATHWAY	19	1.23268	0.188797	0.489868
HP_PYRIDOXINE_RESPONSIVE_SIDEROBLASTIC_ANEMIA	23	1.23248	0.174797	0.48974
GOBP_POSITIVE_REGULATION_OF_NEURON_DEATH	75	1.2324	0.119835	0.489295
HP_EEG_WITH_ABNORMALLY_SLOW_FREQUENCIES	73	1.23237	0.132632	0.488748
GOBP_CARDIAC_CHAMBER_MORPHOGENESIS	100	1.23187	0.119658	0.489377
GOBP_REGULATION_OF_RESPONSE_TO_EXTRACELLULAR_STIMULUS	22	1.23144	0.192534	0.489898
GOBP_IRON_ION_HOMEOSTASIS	68	1.23073	0.14405	0.491123
GOBP_REGULATION_OF_PEPTIDYL_LYSINE_ACETYLATION	73	1.23056	0.136842	0.490925
GOMF_PHOSPHATIDYLINOSITOL_BISPHOSPHATE_BINDING	87	1.22944	0.128821	0.493217
GOBP_INORGANIC_ANION_TRANSPORT	136	1.22902	0.0872211	0.493725
HP_ABSENT_TESTIS	25	1.22856	0.194118	0.494291
GOMF_LRR_DOMAIN_BINDING	15	1.22763	0.207843	0.496015
GOBP_NON_MEMBRANE_BOUNDED_ORGANELLE_ASSEMBLY	362	1.22709	0.031746	0.496816
HP_HYPERCALCEMIA	57	1.22517	0.142857	0.501236
GOBP_GENERATION_OF_PRECURSOR_METABOLITES_AND_ENERGY	417	1.22454	0.0352941	0.502262
GOBP_AMINE_CATABOLIC_PROCESS	17	1.22426	0.205224	0.502301
HP_ABNORMAL_CNS_MYELINATION	294	1.22424	0.0628931	0.501713
GOBP_REGULATION_OF_NATURAL_KILLER_CELL_ACTIVATION	23	1.22419	0.184524	0.501206
HP_ADDICTIVE_BEHAVIOR	20	1.22418	0.224609	0.500579
GOBP_REGULATION_OF_GLUCOSE_METABOLIC_PROCESS	88	1.22412	0.129167	0.5001
GOBP_NUCLEOTIDE_EXCISION_REPAIR	84	1.224	0.126679	0.499795
HP_CORNEAL_DYSTROPHY	21	1.22287	0.211382	0.502167
GOBP_DNA_METHYLATION_OR_DEMETHYLATION	77	1.22286	0.138075	0.501551
HP_IMPAIRED_USE_OF_NONVERBAL_BEHAVIORS	88	1.22252	0.135029	0.501844
GOBP_ENDOPLASMIC_RETICULUM_ORGANIZATION	85	1.22231	0.146484	0.50174
GOBP_NEGATIVE_REGULATION_OF_BLOOD_VESSEL_ENDOTHELIAL_CELL_MIGRATION	28	1.22184	0.202811	0.502342
GOBP_CELLULAR_RESPONSE_TO_TOPOLOGICALLY_INCORRECT_PROTEIN	111	1.22118	0.136364	0.50342
HP_HYPERGONADOTROPIC_HYPOGONADISM	49	1.22115	0.174737	0.502861
GOBP_PERK_MEDIATED_UNFOLDED_PROTEIN_RESPONSE	17	1.22017	0.212551	0.504867
GOBP_ANTIBACTERIAL_HUMORAL_RESPONSE	17	1.22002	0.225207	0.504607
HP_ABNORMALITY_OF_THE_HYPOTHALAMUS_PITUITARY_AXIS	300	1.21993	0.0469388	0.504197
GOMF_NUCLEASE_ACTIVITY	191	1.21973	0.0924025	0.504066
GOMF_PHOSPHOLIPID_TRANSFER_ACTIVITY	25	1.21932	0.204724	0.5045
HP_LIMB_HYPERTONIA	116	1.21918	0.108607	0.504232
HP_BILATERAL_CLEFT_PALATE	15	1.21895	0.214286	0.504179
HP_ABNORMAL_PERISTALSIS	19	1.21887	0.219316	0.503777
HP_NEOPLASM_BY_HISTOLOGY	308	1.21861	0.0678643	0.503791
GOMF_UBIQUITIN_LIKE_PROTEIN_BINDING	117	1.21847	0.11811	0.503558
HP_ABNORMALITY_OF_THE_PITUITARY_GLAND	252	1.21834	0.0718563	0.503271
HP_GLOMERULOPATHY	26	1.2182	0.184971	0.503025
HP_APLASIA_HYPOPLASIA_OF_THE_EAR	152	1.21754	0.105809	0.50415
GOBP_REGULATION_OF_TELOMERE_MAINTENANCE_IN_RESPONSE_TO_DNA_DAMAGE	16	1.21627	0.215812	0.506827
HP_TRUE_HERMAPHRODITISM	20	1.21618	0.211066	0.506435
GOBP_OVARIAN_FOLLICLE_DEVELOPMENT	44	1.21558	0.157371	0.507391
HP_ABNORMALITY_OF_CIRCULATING_FIBRINOGEN	30	1.21497	0.179012	0.508409
GOBP_PROTEIN_ACETYLATION	211	1.21484	0.0824524	0.508159
GOBP_TETRAPYRROLE_BIOSYNTHETIC_PROCESS	31	1.21433	0.207843	0.50889
GOBP_LEUKOCYTE_HOMEOSTASIS	74	1.21396	0.158954	0.509177
GOBP_HYPOTHALAMUS_DEVELOPMENT	18	1.2131	0.213018	0.51082
GOBP_ATRIOVENTRICULAR_VALVE_DEVELOPMENT	24	1.21294	0.213307	0.510613
HP_RENAL_HYPOPLASIA_APLASIA	285	1.21281	0.0549898	0.510323
HP_MATERNAL_DIABETES	32	1.21279	0.201195	0.509775
GOBP_MITOCHONDRIAL_TRANSMEMBRANE_TRANSPORT	86	1.21221	0.145794	0.510741
GOBP_POSITIVE_REGULATION_OF_MIRNA_METABOLIC_PROCESS	52	1.2122	0.171484	0.510148
GOBP_NUCLEAR_TRANSCRIBED_MRNA_CATABOLIC_PROCESS_NONSENSE_MEDIATED_DECAY	39	1.21215	0.194389	0.509676
GOBP_NEUROTROPHIN_SIGNALING_PATHWAY	34	1.2121	0.178	0.509171
GOBP_REGULATION_OF_PROTEASOMAL_UBIQUITIN_DEPENDENT_PROTEIN_CATABOLIC_PROCESS	131	1.21203	0.115789	0.508731
GOBP_REGULATION_OF_MEMBRANE_LIPID_DISTRIBUTION	53	1.21203	0.169388	0.508117
GOBP_POSITIVE_REGULATION_OF_MIRNA_TRANSCRIPTION	43	1.21172	0.187879	0.508362
HP_SMALL_FOR_GESTATIONAL_AGE	212	1.21158	0.0792683	0.508123
GOBP_T_CELL_DIFFERENTIATION_INVOLVED_IN_IMMUNE_RESPONSE	47	1.21144	0.17284	0.507881
GOMF_SULFOTRANSFERASE_ACTIVITY	39	1.21116	0.190196	0.507989
GOMF_NUCLEAR_THYROID_HORMONE_RECEPTOR_BINDING	27	1.21067	0.20381	0.508657
HP_PSYCHOMOTOR_RETARDATION	91	1.21051	0.153191	0.508451
GOMF_G_PROTEIN_ALPHA_SUBUNIT_BINDING	23	1.20964	0.222222	0.51013
GOBP_REGULATION_OF_MITOCHONDRIAL_TRANSLATION	25	1.20939	0.2	0.510196
GOBP_NEGATIVE_REGULATION_OF_NEURON_DEATH	188	1.20865	0.102941	0.511503
GOBP_REGULATION_OF_PROTEOLYSIS_INVOLVED_IN_PROTEIN_CATABOLIC_PROCESS	209	1.20851	0.0991903	0.511269
HP_HYPOPLASTIC_HEART	31	1.2082	0.196393	0.511462
HP_ERECTILE_DYSFUNCTION	54	1.20797	0.168033	0.511488
GOBP_MONONUCLEAR_CELL_DIFFERENTIATION	315	1.20787	0.0613108	0.51112
GOBP_INFLAMMATORY_RESPONSE_TO_ANTIGENIC_STIMULUS	39	1.20785	0.184369	0.510583
HP_NON_MIDLINE_CLEFT_PALATE	19	1.20783	0.234801	0.510007
HP_FIBROUS_TISSUE_NEOPLASM	66	1.20775	0.182377	0.509642
GOBP_HINDLIMB_MORPHOGENESIS	30	1.20748	0.178499	0.509726
GOBP_LEUKOCYTE_PROLIFERATION	199	1.20683	0.0840336	0.510819
GOBP_CELLULAR_RESPONSE_TO_OXYGEN_LEVELS	146	1.20656	0.114458	0.510948
GOBP_RIBOSOMAL_LARGE_SUBUNIT_ASSEMBLY	25	1.20643	0.220648	0.510678
GOMF_MITOGEN_ACTIVATED_PROTEIN_KINASE_BINDING	29	1.20622	0.195833	0.510665
GOCC_INO80_TYPE_COMPLEX	27	1.20607	0.201663	0.510473
GOMF_EXCITATORY_EXTRACELLULAR_LIGAND_GATED_ION_CHANNEL_ACTIVITY	41	1.20585	0.194915	0.510449
HP_EEG_WITH_BURST_SUPPRESSION	31	1.20489	0.205645	0.512454
GOCC_INTEGRAL_COMPONENT_OF_SYNAPTIC_VESICLE_MEMBRANE	27	1.20473	0.216495	0.512264
GOBP_NUCLEAR_TRANSCRIBED_MRNA_CATABOLIC_PROCESS	124	1.20371	0.119284	0.514343
GOMF_KINASE_REGULATOR_ACTIVITY	215	1.20304	0.0841889	0.515503
GOBP_TUBULIN_DEACETYLATION	22	1.2024	0.18146	0.516612
HP_ABNORMAL_TRICUSPID_VALVE_PHYSIOLOGY	55	1.20234	0.183044	0.516149
GOCC_PROTEIN_ACETYLTRANSFERASE_COMPLEX	97	1.20173	0.135628	0.51713
GOBP_SNO_S_RNA_METABOLIC_PROCESS	17	1.20162	0.217659	0.516837
HP_NAUSEA	75	1.20047	0.176	0.519282
GOMF_PROTEIN_HETERODIMERIZATION_ACTIVITY	270	1.19988	0.0708333	0.520256
HP_PSYCHOMOTOR_DETERIORATION	15	1.19969	0.238659	0.520145
HP_MESOAXIAL_POLYDACTYLY	17	1.1996	0.225352	0.519762
GOMF_SMALL_MOLECULE_SENSOR_ACTIVITY	35	1.19862	0.199203	0.521758
GOBP_REGULATION_OF_ESTABLISHMENT_OR_MAINTENANCE_OF_CELL_POLARITY	25	1.19852	0.213415	0.521438
GOBP_REGULATION_OF_MYELOID_LEUKOCYTE_DIFFERENTIATION	81	1.1982	0.156379	0.521681
GOBP_NEGATIVE_REGULATION_OF_NEURON_APOPTOTIC_PROCESS	136	1.19814	0.12831	0.521227
GOCC_DNA_PACKAGING_COMPLEX	139	1.19772	0.130612	0.521784
GOBP_DNA_SYNTHESIS_INVOLVED_IN_DNA_REPAIR	35	1.19759	0.206612	0.521501
GOCC_SAGA_TYPE_COMPLEX	37	1.19694	0.215447	0.522609
HP_DECREASED_AMPLITUDE_OF_SENSORY_ACTION_POTENTIALS	18	1.19664	0.244161	0.522769
GOBP_NEGATIVE_REGULATION_OF_PHOSPHOPROTEIN_PHOSPHATASE_ACTIVITY	21	1.19628	0.218623	0.523171
GOBP_CIRCADIAN_REGULATION_OF_GENE_EXPRESSION	62	1.19605	0.166008	0.523222
HP_EYELID_COLOBOMA	28	1.19561	0.229339	0.523805
HP_ABNORMAL_MORPHOLOGY_OF_THE_RADIUS	51	1.1956	0.17284	0.523255
GOBP_MITOCHONDRIAL_RNA_METABOLIC_PROCESS	50	1.1955	0.171779	0.52292
GOBP_FEAR_RESPONSE	36	1.19517	0.188406	0.523143
GOBP_RESPONSE_TO_VIRUS	273	1.19509	0.0753968	0.522747
GOBP_REGULATION_OF_HOMOTYPIC_CELL_CELL_ADHESION	21	1.1949	0.233591	0.522673
GOBP_EMBRYONIC_DIGIT_MORPHOGENESIS	49	1.19429	0.177515	0.523714
GOBP_POSITIVE_REGULATION_OF_ERYTHROCYTE_DIFFERENTIATION	29	1.1941	0.223553	0.523591
HP_DEEP_PHILTRUM	53	1.19332	0.185336	0.525024
GOCC_SAGA_COMPLEX	23	1.19298	0.219561	0.525309
HP_IMPOTENCE	45	1.19289	0.2	0.524946
HP_RENAL_CELL_CARCINOMA	65	1.19217	0.177453	0.526254
HP_CEREBELLAR_ATROPHY	346	1.19195	0.0811359	0.526301
GOBP_REGULATION_OF_CYCLIN_DEPENDENT_PROTEIN_KINASE_ACTIVITY	104	1.19175	0.149425	0.52626
GOBP_PHOSPHATIDYLINOSITOL_DEPHOSPHORYLATION	30	1.19168	0.220238	0.52584
GOCC_TELOMERASE_HOLOENZYME_COMPLEX	22	1.19154	0.221996	0.525648
GOBP_PORE_COMPLEX_ASSEMBLY	19	1.19148	0.235043	0.525228
HP_CLEFT_LIP	187	1.19057	0.0891089	0.527108
GOBP_REGULATION_OF_CELLULAR_CARBOHYDRATE_METABOLIC_PROCESS	122	1.18988	0.118236	0.528385
HP_INCREASED_BLOOD_PRESSURE	318	1.18893	0.0862423	0.530397
HP_ABNORMAL_POSTERIOR_SEGMENT_IMAGING	28	1.18762	0.212851	0.533318
GOBP_POSITIVE_REGULATION_OF_TELOMERE_MAINTENANCE	65	1.18756	0.182927	0.532883
GOBP_IRE1_MEDIATED_UNFOLDED_PROTEIN_RESPONSE	18	1.18754	0.239264	0.532336
GOMF_MAP_KINASE_PHOSPHATASE_ACTIVITY	15	1.18671	0.251509	0.533954
GOBP_REGULATION_OF_ALPHA_BETA_T_CELL_DIFFERENTIATION	46	1.18551	0.186235	0.536571
GOBP_POSITIVE_REGULATION_OF_EPITHELIAL_CELL_APOPTOTIC_PROCESS	26	1.1852	0.231388	0.536807
HP_NON_HODGKIN_LYMPHOMA	26	1.18466	0.24086	0.537675
GOBP_DNA_TEMPLATED_TRANSCRIPTION_ELONGATION	231	1.18457	0.100209	0.53733
GOBP_BLASTOCYST_DEVELOPMENT	101	1.18454	0.150826	0.53681
HP_PERICARDIAL_EFFUSION	29	1.1845	0.216049	0.536314
GOBP_REGULATION_OF_MITOCHONDRIAL_MEMBRANE_PERMEABILITY	52	1.18443	0.199571	0.535908
GOMF_PHOSPHATIDYLINOSITOL_3_5_BISPHOSPHATE_BINDING	23	1.18375	0.230608	0.537063
HP_ABNORMAL_LARGE_INTESTINE_MORPHOLOGY	226	1.18349	0.103314	0.537177
HP_CUTANEOUS_CYST	15	1.18285	0.247379	0.538262
GOCC_CUL4_RING_E3_UBIQUITIN_LIGASE_COMPLEX	32	1.18278	0.217647	0.537854
HP_WEIGHT_LOSS	252	1.18265	0.100629	0.537633
GOBP_SNRNA_TRANSCRIPTION	19	1.18224	0.247845	0.538154
HP_ABNORMALITY_OF_THE_PANCREAS	234	1.18141	0.10041	0.539739
HP_RECURRENT_PAROXYSMAL_HEADACHE	18	1.18113	0.248447	0.539883
GOBP_NUCLEIC_ACID_PHOSPHODIESTER_BOND_HYDROLYSIS	222	1.18108	0.105708	0.539442
GOBP_ANION_TRANSMEMBRANE_TRANSPORT	202	1.18099	0.123203	0.539076
GOBP_REGULATION_OF_BLOOD_VESSEL_ENDOTHELIAL_CELL_MIGRATION	76	1.18068	0.170431	0.539302
HP_ANAL_STENOSIS	28	1.18016	0.209581	0.540121
GOBP_REGULATION_OF_MITOCHONDRIAL_GENE_EXPRESSION	30	1.17991	0.219665	0.540209
GOCC_METHYLTRANSFERASE_COMPLEX	92	1.17971	0.159449	0.540184
GOBP_VENTRICULAR_SEPTUM_DEVELOPMENT	66	1.17936	0.202041	0.540519
GOBP_NEURON_DEATH_IN_RESPONSE_TO_OXIDATIVE_STRESS	26	1.17922	0.243129	0.540309
GOBP_REGULATION_OF_DNA_METABOLIC_PROCESS	486	1.17909	0.0863158	0.540064
GOMF_HYDROLASE_ACTIVITY_ACTING_ON_CARBON_NITROGEN_BUT_NOT_PEPTIDE_BONDS_IN_CYCLIC_AMIDINES	21	1.17849	0.266667	0.541124
GOBP_POSITIVE_REGULATION_OF_SIGNAL_TRANSDUCTION_BY_P53_CLASS_MEDIATOR	26	1.17837	0.240704	0.540875
GOBP_PHOSPHOLIPID_TRANSLOCATION	43	1.1783	0.217304	0.540467
GOBP_POST_GOLGI_VESICLE_MEDIATED_TRANSPORT	100	1.17818	0.149284	0.540175
GOBP_DNA_MODIFICATION	98	1.17745	0.180328	0.541572
HP_ACTION_TREMOR	148	1.17716	0.153846	0.541763
HP_ABNORMAL_SCALP_MORPHOLOGY	331	1.17665	0.0743802	0.542616
HP_KINETIC_TREMOR	83	1.17628	0.189409	0.542992
GOBP_POSITIVE_REGULATION_OF_CELL_MIGRATION_INVOLVED_IN_SPROUTING_ANGIOGENESIS	18	1.17551	0.238384	0.544468
HP_HEPATIC_FAILURE	121	1.17483	0.155039	0.545679
GOBP_ASSOCIATIVE_LEARNING	74	1.1748	0.186408	0.54517
HP_HYPERTRIGLYCERIDEMIA	68	1.17463	0.212185	0.545062
HP_MYOPATHIC_FACIES	39	1.17455	0.247505	0.544691
GOBP_POSITIVE_REGULATION_OF_ANTIGEN_RECEPTOR_MEDIATED_SIGNALING_PATHWAY	16	1.17441	0.257545	0.544514
GOCC_ANAPHASE_PROMOTING_COMPLEX	20	1.17312	0.25	0.547465
GOBP_REGULATION_OF_EPIDERMIS_DEVELOPMENT	47	1.17301	0.213873	0.547142
HP_AUTOIMMUNE_HEMOLYTIC_ANEMIA	22	1.17277	0.226069	0.547236
HP_ABNORMAL_PULMONARY_INTERSTITIAL_MORPHOLOGY	111	1.17206	0.154158	0.548549
HP_ABNORMALITY_OF_THE_MUSCULATURE_OF_THE_THIGH	15	1.17173	0.25	0.548875
GOBP_NEGATIVE_REGULATION_OF_PROTEIN_SERINE_THREONINE_KINASE_ACTIVITY	100	1.17156	0.150826	0.548762
HP_VOMITING	246	1.17088	0.0989691	0.549998
HP_APLASIA_HYPOPLASIA_OF_THE_RADIUS	71	1.17088	0.190763	0.549416
GOCC_CATALYTIC_STEP_2_SPLICEOSOME	89	1.17078	0.182377	0.54911
GOCC_TRANSCRIPTION_REGULATOR_COMPLEX	436	1.17068	0.0510638	0.548799
GOBP_CARDIAC_VENTRICLE_MORPHOGENESIS	53	1.17021	0.21499	0.549475
GOMF_SMAD_BINDING	71	1.17013	0.193347	0.549109
GOBP_INTRA_GOLGI_VESICLE_MEDIATED_TRANSPORT	32	1.16979	0.231915	0.549453
GOBP_ACTIVATION_OF_ADENYLATE_CYCLASE_ACTIVITY	15	1.16969	0.25636	0.549143
GOBP_RESPONSE_TO_ENDOPLASMIC_RETICULUM_STRESS	231	1.16957	0.117521	0.548883
GOBP_VESICLE_TETHERING	32	1.16949	0.24569	0.548508
GOBP_POSITIVE_REGULATION_OF_MITOCHONDRIAL_TRANSLATION	16	1.16943	0.26506	0.548078
GOBP_BLOOD_VESSEL_ENDOTHELIAL_CELL_MIGRATION	100	1.16916	0.155875	0.548247
GOCC_TRANSCRIPTION_ELONGATION_FACTOR_COMPLEX	46	1.16876	0.219665	0.548766
HP_PROGRESSIVE_CEREBELLAR_ATAXIA	82	1.16867	0.181275	0.548399
GOBP_REGULATION_OF_PEPTIDYL_SERINE_PHOSPHORYLATION	101	1.16857	0.185039	0.548118
HP_PERIPHERAL_VISUAL_FIELD_LOSS	16	1.16853	0.262397	0.547645
HP_APLASIA_HYPOPLASIA_OF_THE_OVARY	69	1.16814	0.187764	0.54814
GOBP_GLYCOLIPID_BIOSYNTHETIC_PROCESS	66	1.16802	0.202358	0.547954
GOBP_AMINO_ACID_ACTIVATION	45	1.16799	0.20911	0.547465
HP_CNS_HYPOMYELINATION	82	1.16787	0.194444	0.547211
GOCC_TRANSPORTER_COMPLEX	308	1.16785	0.103659	0.546699
GOBP_RESPONSE_TO_MUSCLE_STRETCH	23	1.16766	0.246939	0.546608
GOBP_NEGATIVE_REGULATION_OF_TRANSFERASE_ACTIVITY	238	1.16726	0.125257	0.547162
GOCC_DYNEIN_AXONEMAL_PARTICLE	15	1.16683	0.272727	0.547756
GOBP_REGULATION_OF_VESICLE_SIZE	19	1.16682	0.270042	0.547191
HP_ABNORMALITY_OF_THE_INTRAHEPATIC_BILE_DUCT	19	1.16676	0.264344	0.54681
HP_NEOPLASM_OF_FATTY_TISSUE	36	1.16647	0.238372	0.547084
GOBP_MOTOR_NEURON_APOPTOTIC_PROCESS	21	1.16632	0.247485	0.546931
HP_NEPHROLITHIASIS	93	1.16611	0.191358	0.546909
GOCC_DENDRITE_MEMBRANE	37	1.16596	0.227083	0.546736
GOBP_ESTABLISHMENT_OF_MITOCHONDRION_LOCALIZATION	29	1.16588	0.245726	0.546412
GOBP_TISSUE_REGENERATION	54	1.1652	0.207424	0.547714
GOCC_MITOTIC_SPINDLE_POLE	36	1.16509	0.23431	0.547459
GOBP_SRP_DEPENDENT_COTRANSLATIONAL_PROTEIN_TARGETING_TO_MEMBRANE	22	1.16506	0.244048	0.546963
GOBP_NEGATIVE_REGULATION_OF_MYELOID_LEUKOCYTE_DIFFERENTIATION	34	1.16505	0.250996	0.546446
GOMF_KINASE_INHIBITOR_ACTIVITY	70	1.16483	0.180747	0.546448
GOBP_DEMETHYLATION	56	1.16468	0.223361	0.546276
GOBP_REGULATION_OF_MIRNA_METABOLIC_PROCESS	69	1.16405	0.206287	0.547407
HP_ORAL_CAVITY_BLEEDING	16	1.16338	0.276507	0.548717
HP_SPARSE_EYEBROW	98	1.16324	0.196617	0.548562
GOBP_MRNA_METHYLATION	16	1.16296	0.279919	0.548751
HP_ABNORMALITIES_OF_PLACENTA_OR_UMBILICAL_CORD	64	1.16281	0.2079	0.548592
GOBP_HISTONE_MRNA_METABOLIC_PROCESS	24	1.16273	0.264957	0.548271
GOBP_MAMMARY_GLAND_DEVELOPMENT	108	1.16272	0.171806	0.547721
GOBP_REGULATION_OF_EARLY_ENDOSOME_TO_LATE_ENDOSOME_TRANSPORT	16	1.16219	0.264583	0.548611
GOBP_REGULATION_OF_CARBOHYDRATE_CATABOLIC_PROCESS	44	1.16215	0.228512	0.548155
HP_POLYGENIC_INHERITANCE	19	1.16118	0.261053	0.550322
GOBP_MITOCHONDRIAL_GENOME_MAINTENANCE	32	1.1609	0.236515	0.550469
HP_ANAL_ATRESIA	118	1.16063	0.160752	0.550665
GOBP_IMPORT_INTO_NUCLEUS	149	1.1606	0.149901	0.550196
GOBP_POSITIVE_REGULATION_OF_PROTEIN_CATABOLIC_PROCESS	186	1.16046	0.146586	0.550031
HP_ABNORMALITY_OF_THE_1ST_METACARPAL	28	1.16002	0.244939	0.550661
GOBP_VIRAL_BUDDING	26	1.15998	0.249516	0.550204
HP_LARGE_FOREHEAD	25	1.15972	0.240175	0.550368
GOBP_B_CELL_RECEPTOR_SIGNALING_PATHWAY	31	1.15953	0.25641	0.550311
GOBP_NEURON_APOPTOTIC_PROCESS	223	1.15933	0.137255	0.550329
HP_OLIGOHYDRAMNIOS	138	1.15926	0.172199	0.549986
GOBP_NEURON_DEATH	316	1.15916	0.105477	0.549682
HP_PLEURAL_EFFUSION	49	1.15893	0.240918	0.549743
HP_MIXED_HEARING_IMPAIRMENT	29	1.15864	0.256917	0.549974
GOBP_NEGATIVE_REGULATION_OF_MIRNA_METABOLIC_PROCESS	17	1.15852	0.271287	0.549766
GOBP_NEGATIVE_REGULATION_OF_INTRACELLULAR_SIGNAL_TRANSDUCTION	448	1.15849	0.0767635	0.5493
GOBP_REGULATION_OF_LEUKOCYTE_PROLIFERATION	154	1.15837	0.146392	0.549102
GOBP_REGULATION_OF_PEPTIDASE_ACTIVITY	290	1.15818	0.117296	0.549079
HP_PANHYPOGAMMAGLOBULINEMIA	19	1.15804	0.259794	0.548846
GOBP_BRANCHING_INVOLVED_IN_MAMMARY_GLAND_DUCT_MORPHOGENESIS	18	1.15633	0.26327	0.552999
GOBP_HEMATOPOIETIC_STEM_CELL_PROLIFERATION	30	1.15628	0.243421	0.552566
GOMF_NEUROPEPTIDE_HORMONE_ACTIVITY	17	1.15611	0.27789	0.552521
GOBP_VESICLE_TARGETING	62	1.15599	0.22807	0.552289
GOBP_REGULATION_OF_DNA_BINDING	106	1.15587	0.196078	0.552061
GOBP_MEIOTIC_CHROMOSOME_SEPARATION	21	1.15541	0.248954	0.552778
GOBP_TOXIN_TRANSPORT	33	1.15454	0.229979	0.554645
HP_ABNORMAL_IMMUNE_SYSTEM_MORPHOLOGY	475	1.15452	0.10307	0.554148
HP_ABNORMALITY_OF_THE_MENSTRUAL_CYCLE	204	1.15448	0.130802	0.553705
GOBP_POSITIVE_REGULATION_OF_CATABOLIC_PROCESS	460	1.15386	0.10101	0.554874
HP_ABNORMAL_CIRCULATING_PROTEINOGENIC_AMINO_ACID_DERIVATIVE_CONCENTRATION	47	1.15319	0.228216	0.556151
GOBP_HISTONE_DEUBIQUITINATION	44	1.15287	0.253192	0.556509
GOBP_SMOOTH_MUSCLE_CONTRACTION	89	1.15251	0.208092	0.556919
GOMF_PROTEIN_METHYLTRANSFERASE_ACTIVITY	88	1.15238	0.208247	0.556716
GOMF_R_SMAD_BINDING	21	1.15191	0.272381	0.55744
GOBP_SPLICEOSOMAL_SNRNP_ASSEMBLY	42	1.15155	0.232653	0.557874
HP_ABNORMALITY_OF_SMALL_INTESTINAL_VILLUS_MORPHOLOGY	22	1.1514	0.274	0.557737
GOBP_NEGATIVE_REGULATION_OF_DNA_REPAIR	32	1.15068	0.270103	0.559162
GOBP_RESPONSE_TO_TUMOR_CELL	30	1.15016	0.239044	0.560063
GOBP_ENDOPLASMIC_RETICULUM_CALCIUM_ION_HOMEOSTASIS	25	1.14999	0.280738	0.559969
GOBP_REGULATION_OF_CD4_POSITIVE_ALPHA_BETA_T_CELL_ACTIVATION	45	1.14981	0.235887	0.559892
GOCC_PROTON_TRANSPORTING_V_TYPE_ATPASE_COMPLEX	25	1.1496	0.267308	0.559913
GOBP_RESPONSE_TO_ACETYLCHOLINE	29	1.14953	0.266402	0.559549
HP_ABNORMAL_NUMBER_OF_TEETH	308	1.14952	0.135903	0.559047
GOBP_REGULATION_OF_MOTOR_NEURON_APOPTOTIC_PROCESS	15	1.14948	0.294466	0.558618
GOCC_INTRACILIARY_TRANSPORT_PARTICLE_B	18	1.14944	0.274162	0.558167
HP_FIRST_DEGREE_ATRIOVENTRICULAR_BLOCK	25	1.14913	0.255319	0.558454
GOCC_HISTONE_METHYLTRANSFERASE_COMPLEX	62	1.14828	0.218557	0.560309
GOBP_ZYMOGEN_ACTIVATION	46	1.14826	0.244141	0.5598
GOBP_MATURATION_OF_5_8S_RRNA_FROM_TRICISTRONIC_RRNA_TRANSCRIPT_SSU_RRNA_5_8S_RRNA_LSU_RRNA	25	1.14784	0.270633	0.560369
HP_CELLULAR_IMMUNODEFICIENCY	34	1.14781	0.25969	0.559891
GOMF_NUCLEOTIDYLTRANSFERASE_ACTIVITY	115	1.14753	0.180527	0.56009
HP_AQUEDUCTAL_STENOSIS	20	1.14736	0.274854	0.560027
GOBP_RNA_SPLICING	426	1.14718	0.101911	0.560003
GOCC_MEMBRANE_COAT	85	1.1471	0.198347	0.559665
HP_ESOPHAGEAL_ATRESIA	30	1.14697	0.263918	0.559514
GOBP_NEGATIVE_REGULATION_OF_RELEASE_OF_CYTOCHROME_C_FROM_MITOCHONDRIA	18	1.14689	0.269618	0.559193
HP_MUSCULAR_HYPOTONIA_OF_THE_TRUNK	219	1.14632	0.152305	0.560188
GOBP_NEGATIVE_REGULATION_OF_FIBROBLAST_PROLIFERATION	28	1.14612	0.260437	0.560199
GOMF_MOLECULAR_FUNCTION_ACTIVATOR_ACTIVITY	51	1.1461	0.233853	0.559723
HP_HYPOALBUMINEMIA	82	1.14587	0.217143	0.559814
GOMF_FATTY_ACID_DERIVATIVE_BINDING	20	1.1454	0.297189	0.560577
HP_SUPRAVENTRICULAR_TACHYCARDIA	31	1.14531	0.264344	0.560295
HP_UNSTEADY_GAIT	153	1.1452	0.171843	0.560054
GOBP_POSITIVE_REGULATION_OF_LYMPHOCYTE_DIFFERENTIATION	92	1.1447	0.214286	0.560849
GOBP_HISTONE_H3_K14_ACETYLATION	21	1.14406	0.275641	0.562132
GOMF_TRANSFERASE_ACTIVITY_TRANSFERRING_SULPHUR_CONTAINING_GROUPS	55	1.14359	0.2249	0.562837
GOBP_NUCLEOLUS_ORGANIZATION	18	1.14335	0.284047	0.562952
GOBP_NEGATIVE_REGULATION_OF_OSTEOCLAST_DIFFERENTIATION	22	1.1432	0.259336	0.562829
GOBP_MRNA_MODIFICATION	29	1.14241	0.255274	0.564537
GOBP_PEPTIDYL_LYSINE_MODIFICATION	387	1.14234	0.10664	0.564201
GOBP_POSITIVE_REGULATION_OF_NATURAL_KILLER_CELL_ACTIVATION	18	1.1423	0.275449	0.563771
GOBP_TELOMERE_CAPPING	38	1.1422	0.251923	0.563503
HP_ECTROPION	47	1.14219	0.238004	0.562984
HP_DUPLICATION_OF_HAND_BONES	209	1.14207	0.143434	0.562762
HP_GYNECOMASTIA	76	1.14182	0.215292	0.562918
HP_NEPHROPATHY	67	1.14174	0.215164	0.562586
GOBP_FEMALE_MEIOTIC_NUCLEAR_DIVISION	26	1.14154	0.261317	0.562673
HP_TENTED_UPPER_LIP_VERMILION	83	1.14139	0.222222	0.56254
GOBP_REGULATION_OF_CELL_MIGRATION_INVOLVED_IN_SPROUTING_ANGIOGENESIS	33	1.14032	0.264188	0.564938
GOCC_DNA_REPAIR_COMPLEX	22	1.14018	0.281947	0.564757
GOBP_REGULATION_OF_DNA_TEMPLATED_TRANSCRIPTION_IN_RESPONSE_TO_STRESS	43	1.14003	0.228145	0.564652
HP_ABNORMAL_MYOCARDIUM_MORPHOLOGY	455	1.13972	0.12	0.564959
GOBP_ENDOPLASMIC_RETICULUM_TO_GOLGI_VESICLE_MEDIATED_TRANSPORT	129	1.13961	0.206349	0.564726
GOBP_REGULATION_OF_HEMATOPOIETIC_STEM_CELL_DIFFERENTIATION	16	1.13929	0.294347	0.565088
GOBP_ATRIAL_CARDIAC_MUSCLE_TISSUE_DEVELOPMENT	15	1.13836	0.294118	0.567139
HP_ABNORMALITY_OF_THROMBOCYTES	350	1.13826	0.115063	0.566873
GOBP_REGULATION_OF_GLYCOLYTIC_PROCESS	36	1.13784	0.282328	0.567485
GOCC_INO80_COMPLEX	15	1.13759	0.29505	0.567657
GOBP_PIGMENTATION	103	1.13692	0.212425	0.568942
GOBP_POSITIVE_REGULATION_OF_SMALL_MOLECULE_METABOLIC_PROCESS	102	1.1363	0.211462	0.57012
GOBP_REGULATION_OF_DNA_DAMAGE_RESPONSE_SIGNAL_TRANSDUCTION_BY_P53_CLASS_MEDIATOR	35	1.13613	0.256972	0.570056
GOBP_ENDOPLASMIC_RETICULUM_UNFOLDED_PROTEIN_RESPONSE	71	1.13563	0.239351	0.570921
GOBP_MUSCLE_TISSUE_DEVELOPMENT	339	1.13555	0.139959	0.570604
GOBP_CARDIAC_SEPTUM_DEVELOPMENT	96	1.13485	0.214286	0.571991
HP_ENLARGED_CISTERNA_MAGNA	39	1.13446	0.263158	0.572528
HP_SMALL_NAIL	150	1.1344	0.187123	0.57217
GOBP_IRON_ION_TRANSPORT	42	1.13372	0.240326	0.573523
GOMF_NUCLEOBASE_CONTAINING_COMPOUND_TRANSMEMBRANE_TRANSPORTER_ACTIVITY	45	1.13362	0.263366	0.573273
GOBP_RIBOSOMAL_SUBUNIT_EXPORT_FROM_NUCLEUS	15	1.13283	0.321773	0.574988
GOBP_PROTEIN_SUMOYLATION	56	1.13274	0.262948	0.574685
GOBP_ENDOCARDIAL_CUSHION_DEVELOPMENT	46	1.13268	0.249505	0.574327
GOBP_POSITIVE_REGULATION_OF_CHEMOKINE_PRODUCTION	38	1.1325	0.246939	0.574287
HP_POSTURAL_TREMOR	44	1.13226	0.257426	0.574405
HP_ABNORMAL_DENTAL_ROOT_MORPHOLOGY	44	1.13139	0.276371	0.576248
GOBP_RENAL_VESICLE_DEVELOPMENT	15	1.13075	0.290254	0.577514
GOBP_CARDIAC_CHAMBER_DEVELOPMENT	137	1.13062	0.208247	0.577321
HP_RIDGED_NAIL	22	1.13045	0.291089	0.577247
GOCC_VESICLE_COAT	54	1.13045	0.257085	0.576725
GOBP_EMBRYONIC_HINDLIMB_MORPHOGENESIS	24	1.13038	0.305499	0.576371
GOBP_REGULATION_OF_TELOMERE_MAINTENANCE	99	1.13003	0.22561	0.576824
HP_AUTOIMMUNE_THROMBOCYTOPENIA	29	1.12975	0.281746	0.577063
GOBP_RETROGRADE_TRANSPORT_ENDOSOME_TO_GOLGI	94	1.12943	0.232365	0.577421
GOBP_RESPONSE_TO_CADMIUM_ION	41	1.12913	0.256785	0.577709
GOBP_MAMMARY_GLAND_DUCT_MORPHOGENESIS	25	1.12896	0.293878	0.57765
HP_SEPTO_OPTIC_DYSPLASIA	15	1.12871	0.309917	0.5778
GOMF_ACTIVE_TRANSMEMBRANE_TRANSPORTER_ACTIVITY	318	1.12845	0.139489	0.577983
HP_ABSENT_FOREARM_BONE	23	1.12812	0.29087	0.578403
GOMF_PHOSPHATIDYLINOSITOL_BISPHOSPHATE_PHOSPHATASE_ACTIVITY	25	1.12764	0.27459	0.579177
HP_SHORTENING_OF_ALL_DISTAL_PHALANGES_OF_THE_FINGERS	38	1.12738	0.25	0.579378
HP_ABNORMAL_HAIR_PATTERN	318	1.12699	0.147638	0.579933
GOBP_REGULATION_OF_TOR_SIGNALING	96	1.12693	0.238193	0.579566
HP_PITUITARY_ADENOMA	41	1.12667	0.267207	0.579738
GOBP_DENDRITIC_CELL_DIFFERENTIATION	25	1.12663	0.297349	0.579354
HP_ABNORMALITY_OF_THE_PHALANGES_OF_THE_TOES	109	1.12648	0.216599	0.579238
GOBP_REGULATION_OF_INTRINSIC_APOPTOTIC_SIGNALING_PATHWAY_IN_RESPONSE_TO_DNA_DAMAGE	37	1.12645	0.274354	0.57879
GOCC_CONDENSED_CHROMOSOME_CENTROMERIC_REGION	170	1.12641	0.209016	0.57838
HP_HEAD_TREMOR	34	1.12608	0.279503	0.578793
GOBP_POSITIVE_REGULATION_OF_TRANSCRIPTION_FROM_RNA_POLYMERASE_II_PROMOTER_IN_RESPONSE_TO_STRESS	18	1.12568	0.301775	0.579325
GOBP_POSITIVE_REGULATION_OF_FATTY_ACID_OXIDATION	15	1.1256	0.313929	0.579001
HP_BONE_SPICULE_PIGMENTATION_OF_THE_RETINA	32	1.12515	0.274262	0.579768
HP_INSULIN_RESISTANCE	54	1.12511	0.27673	0.579374
GOBP_REGULATION_OF_INFLAMMATORY_RESPONSE_TO_ANTIGENIC_STIMULUS	26	1.12492	0.27027	0.579397
GOBP_POSITIVE_REGULATION_OF_PHOSPHOPROTEIN_PHOSPHATASE_ACTIVITY	17	1.12459	0.307036	0.579811
GOBP_REGULATION_OF_WATER_LOSS_VIA_SKIN	16	1.12365	0.302846	0.581806
GOMF_TRNA_SPECIFIC_RIBONUCLEASE_ACTIVITY	15	1.12285	0.318658	0.58355
GOBP_PROTEIN_IMPORT_INTO_MITOCHONDRIAL_MATRIX	20	1.12277	0.291829	0.583241
HP_OCCIPITAL_ENCEPHALOCELE	31	1.12252	0.282828	0.583382
HP_VERTEBRAL_CLEFTING	31	1.12229	0.28629	0.583442
GOBP_ENDOCRINE_HORMONE_SECRETION	38	1.12211	0.268817	0.58341
HP_HYPODONTIA	175	1.12189	0.184739	0.583526
GOCC_RNA_POLYMERASE_II_CORE_COMPLEX	15	1.12165	0.328542	0.58367
GOBP_REGULATION_OF_HORMONE_METABOLIC_PROCESS	30	1.12141	0.276371	0.583827
GOBP_REGULATION_OF_INTRINSIC_APOPTOTIC_SIGNALING_PATHWAY	146	1.12097	0.241309	0.584516
GOBP_SIGNAL_TRANSDUCTION_IN_ABSENCE_OF_LIGAND	54	1.12078	0.270955	0.584548
GOBP_PROTEIN_MODIFICATION_BY_SMALL_PROTEIN_REMOVAL	148	1.12014	0.208678	0.585881
GOBP_PEPTIDYL_LYSINE_ACETYLATION	187	1.12009	0.192308	0.58548
GOBP_REGULATION_OF_BINDING	322	1.12007	0.157233	0.585018
GOBP_REGULATION_OF_MIRNA_TRANSCRIPTION	56	1.11941	0.282474	0.586391
GOBP_REGULATION_OF_INSULIN_SECRETION_INVOLVED_IN_CELLULAR_RESPONSE_TO_GLUCOSE_STIMULUS	40	1.11913	0.266129	0.586678
HP_PROGRESSIVE_SPASTIC_PARAPLEGIA	58	1.11893	0.243354	0.586712
HP_HYPOPIGMENTED_SKIN_PATCHES	103	1.11893	0.237395	0.5862
HP_SHORT_CLAVICLES	31	1.11796	0.27572	0.58841
GOBP_PHOSPHOLIPID_DEPHOSPHORYLATION	44	1.11765	0.289308	0.588735
HP_OCULAR_ANTERIOR_SEGMENT_DYSGENESIS	265	1.1174	0.182879	0.588904
GOBP_VESICLE_COATING	37	1.1167	0.284872	0.590353
GOBP_CELLULAR_RESPONSE_TO_UNFOLDED_PROTEIN	91	1.11644	0.267932	0.590573
GOBP_LIMBIC_SYSTEM_DEVELOPMENT	88	1.11632	0.235537	0.590362
HP_GENERALIZED_EDEMA	18	1.11611	0.296296	0.59043
GOBP_POSITIVE_REGULATION_OF_CELL_ACTIVATION	254	1.11607	0.178344	0.590005
HP_CLUBBING_OF_TOES	29	1.11532	0.295117	0.591627
GOBP_REGULATION_OF_ERYTHROCYTE_DIFFERENTIATION	40	1.11437	0.289308	0.593848
GOBP_POSITIVE_REGULATION_OF_TRANSCRIPTION_REGULATORY_REGION_DNA_BINDING	21	1.11363	0.309859	0.595358
HP_SPARSE_EYELASHES	51	1.11359	0.276768	0.594931
HP_ABNORMAL_CIRCULATING_NUCLEOBASE_CONCENTRATION	29	1.11343	0.30916	0.594874
GOCC_U5_SNRNP	18	1.11285	0.308163	0.595989
GOMF_GENERAL_TRANSCRIPTION_INITIATION_FACTOR_BINDING	51	1.11222	0.26501	0.597341
HP_IMPAIRED_SMOOTH_PURSUIT	38	1.11194	0.286282	0.597589
GOBP_LEUKOCYTE_DIFFERENTIATION	405	1.11184	0.137214	0.59737
GOBP_INTERFERON_GAMMA_MEDIATED_SIGNALING_PATHWAY	20	1.11163	0.326772	0.597425
GOBP_HISTONE_EXCHANGE	16	1.11163	0.328713	0.596918
HP_GENERALIZED_HYPERPIGMENTATION	29	1.11136	0.27833	0.597108
GOBP_POST_EMBRYONIC_DEVELOPMENT	81	1.11112	0.253036	0.597267
HP_ARACHNOID_HEMANGIOMATOSIS	16	1.11109	0.329114	0.596839
GOBP_APPENDAGE_MORPHOGENESIS	121	1.11085	0.241667	0.596991
GOBP_PROTEIN_TARGETING	302	1.11081	0.183505	0.596578
HP_SPARSE_OR_ABSENT_EYELASHES	66	1.11048	0.263265	0.596981
HP_ABNORMAL_THUMB_MORPHOLOGY	393	1.11043	0.166329	0.596611
GOBP_T_CELL_DIFFERENTIATION	200	1.11033	0.219758	0.596357
GOMF_EXORIBONUCLEASE_ACTIVITY_PRODUCING_5_PHOSPHOMONOESTERS	39	1.11032	0.307692	0.595881
GOBP_POSITIVE_REGULATION_OF_DNA_METABOLIC_PROCESS	278	1.11007	0.184549	0.596066
GOBP_NEGATIVE_REGULATION_OF_IMMUNE_RESPONSE	111	1.1099	0.235417	0.596029
GOBP_PROTEIN_TRANSMEMBRANE_TRANSPORT	62	1.10981	0.280083	0.59579
GOCC_CATENIN_COMPLEX	25	1.10973	0.302469	0.595511
GOBP_FERTILIZATION	115	1.10972	0.246602	0.595047
HP_PROGRESSIVE_EXTERNAL_OPHTHALMOPLEGIA	20	1.10915	0.324111	0.596111
HP_THICK_UPPER_LIP_VERMILION	21	1.10908	0.302846	0.595795
HP_ABNORMAL_DISTAL_PHALANX_MORPHOLOGY_OF_FINGER	167	1.10842	0.216942	0.597136
GOBP_RESPONSE_TO_NICOTINE	37	1.10773	0.318982	0.59854
GOBP_NEGATIVE_REGULATION_OF_KINASE_ACTIVITY	203	1.10758	0.208678	0.598468
GOBP_TEMPERATURE_HOMEOSTASIS	138	1.10755	0.243243	0.598028
HP_DELUSIONS	41	1.10724	0.302083	0.598396
HP_GAIT_ATAXIA	184	1.10685	0.202405	0.598986
GOBP_CD4_POSITIVE_ALPHA_BETA_T_CELL_DIFFERENTIATION	56	1.10631	0.259188	0.600014
HP_ASCENDING_TUBULAR_AORTA_ANEURYSM	16	1.10625	0.337945	0.599673
GOBP_REGULATION_OF_MEMBRANE_PERMEABILITY	60	1.10599	0.268085	0.599886
GOBP_REGULATION_OF_REACTIVE_OXYGEN_SPECIES_METABOLIC_PROCESS	104	1.10579	0.263374	0.599915
GOBP_REGULATION_OF_LEUKOCYTE_DIFFERENTIATION	216	1.10569	0.224101	0.599679
GOBP_REGULATION_OF_CENTRIOLE_REPLICATION	23	1.10568	0.323293	0.599207
GOBP_CELLULAR_KETONE_METABOLIC_PROCESS	156	1.10564	0.236559	0.598828
HP_ABNORMAL_SYSTEMIC_BLOOD_PRESSURE	371	1.10558	0.15507	0.598453
GOBP_REGULATION_OF_LYMPHOCYTE_DIFFERENTIATION	142	1.10491	0.236686	0.599816
HP_SENSORIMOTOR_NEUROPATHY	68	1.10489	0.283168	0.599341
GOBP_NEGATIVE_REGULATION_OF_MYOBLAST_DIFFERENTIATION	17	1.10471	0.342629	0.599339
GOBP_NEGATIVE_REGULATION_OF_STEM_CELL_DIFFERENTIATION	25	1.10466	0.315565	0.598986
GOBP_NEGATIVE_REGULATION_OF_MUSCLE_CELL_APOPTOTIC_PROCESS	30	1.10465	0.305733	0.59849
HP_MEDIAN_CLEFT_PALATE	18	1.10427	0.317073	0.59903
GOBP_CARDIAC_SEPTUM_MORPHOGENESIS	65	1.10427	0.285714	0.598526
GOBP_REGULATION_OF_HEMOPOIESIS	297	1.10421	0.187773	0.598204
GOBP_REGULATION_OF_MYELOID_CELL_DIFFERENTIATION	158	1.10387	0.237179	0.598665
GOBP_POSTREPLICATION_REPAIR	35	1.1034	0.308793	0.599463
GOBP_FORMATION_OF_EXTRACHROMOSOMAL_CIRCULAR_DNA	15	1.1018	0.317697	0.603456
GOBP_NEGATIVE_REGULATION_OF_OSTEOBLAST_DIFFERENTIATION	41	1.1018	0.290448	0.602953
HP_HYPERGLYCEMIA	27	1.1018	0.322896	0.60245
GOBP_ATRIAL_SEPTUM_DEVELOPMENT	20	1.10179	0.306	0.601966
GOBP_B_CELL_DIFFERENTIATION	101	1.10037	0.273092	0.605432
HP_APLASIA_HYPOPLASIA_OF_THE_PHALANGES_OF_THE_THUMB	37	1.09994	0.29899	0.606127
GOBP_CELL_MIGRATION_INVOLVED_IN_HEART_DEVELOPMENT	15	1.09941	0.343035	0.607116
GOBP_MONOSACCHARIDE_BIOSYNTHETIC_PROCESS	75	1.09879	0.271984	0.608349
GOBP_KERATINOCYTE_DIFFERENTIATION	73	1.09873	0.278926	0.607998
GOCC_INTRINSIC_COMPONENT_OF_ORGANELLE_MEMBRANE	376	1.0982	0.174699	0.608985
GOBP_T_HELPER_17_CELL_DIFFERENTIATION	18	1.09776	0.333333	0.6097
GOBP_HISTONE_H3_K4_TRIMETHYLATION	21	1.09758	0.329218	0.609701
HP_ABNORMALITY_OF_THE_THYROID_GLAND	363	1.09734	0.201207	0.609865
GOMF_EXONUCLEASE_ACTIVITY_ACTIVE_WITH_EITHER_RIBO_OR_DEOXYRIBONUCLEIC_ACIDS_AND_PRODUCING_5_PHOSPHOMONOESTERS	58	1.09714	0.282908	0.60997
HP_MALE_SEXUAL_DYSFUNCTION	67	1.09697	0.278656	0.609964
GOBP_CELLULAR_TRANSITION_METAL_ION_HOMEOSTASIS	82	1.09647	0.283096	0.610887
GOBP_RESPONSE_TO_ETHANOL	97	1.09584	0.26078	0.612167
HP_ABNORMAL_BLOOD_GLUCOSE_CONCENTRATION	215	1.09574	0.24375	0.611938
HP_HYPOREFLEXIA_OF_LOWER_LIMBS	24	1.09519	0.303534	0.613061
GOBP_REGULATION_OF_FIBROBLAST_APOPTOTIC_PROCESS	15	1.09504	0.341847	0.612985
GOBP_IMMUNE_RESPONSE_REGULATING_CELL_SURFACE_RECEPTOR_SIGNALING_PATHWAY	154	1.0949	0.248988	0.612914
GOCC_CHROMOSOME_CENTROMERIC_REGION	240	1.09453	0.211813	0.613474
GOBP_SNRNA_PROCESSING	26	1.09365	0.360656	0.615446
GOMF_SUMO_BINDING	17	1.09352	0.319565	0.615276
GOBP_ESTABLISHMENT_OF_PROTEIN_LOCALIZATION_TO_MEMBRANE	246	1.0935	0.231915	0.614826
GOMF_CARBOHYDRATE_DERIVATIVE_TRANSMEMBRANE_TRANSPORTER_ACTIVITY	46	1.09317	0.317215	0.615235
GOBP_NEGATIVE_REGULATION_OF_TUMOR_NECROSIS_FACTOR_MEDIATED_SIGNALING_PATHWAY	18	1.09278	0.331224	0.615812
GOBP_POSITIVE_REGULATION_OF_GLYCOLYTIC_PROCESS	15	1.0924	0.362725	0.616375
GOBP_PROTEIN_METHYLATION	193	1.0922	0.239915	0.616464
HP_MEDIAL_FLARING_OF_THE_EYEBROW	29	1.0919	0.31746	0.616817
GOBP_NEGATIVE_REGULATION_OF_CELLULAR_AMIDE_METABOLIC_PROCESS	186	1.09167	0.26494	0.616978
GOBP_REGULATION_OF_RESPONSE_TO_DNA_DAMAGE_STIMULUS	299	1.0915	0.212982	0.616979
GOBP_NEGATIVE_REGULATION_OF_INTRINSIC_APOPTOTIC_SIGNALING_PATHWAY_IN_RESPONSE_TO_DNA_DAMAGE	29	1.09098	0.35102	0.617965
GOBP_PEPTIDYL_THREONINE_DEPHOSPHORYLATION	18	1.09097	0.331288	0.6175
HP_CORONAL_CRANIOSYNOSTOSIS	24	1.09076	0.319688	0.617572
HP_NEUROFIBRILLARY_TANGLES	18	1.08995	0.32914	0.619433
GOBP_DEVELOPMENTAL_PIGMENTATION	45	1.08961	0.330595	0.619855
HP_ABNORMAL_FETAL_PHYSIOLOGY	227	1.08943	0.222008	0.619867
HP_HYPERLIPIDEMIA	94	1.0892	0.277328	0.62
HP_PALPITATIONS	59	1.08865	0.316103	0.621078
HP_VAGINAL_FISTULA	28	1.08859	0.330578	0.620753
GOBP_VESICLE_LOCALIZATION	201	1.08759	0.25947	0.623052
GOBP_TISSUE_REMODELING	123	1.08731	0.269531	0.62339
HP_DUODENAL_ATRESIA	36	1.08714	0.308489	0.623344
GOBP_NEGATIVE_REGULATION_OF_PHOSPHORYLATION	317	1.08703	0.232409	0.623164
HP_ECTOPIC_ANUS	70	1.0868	0.286	0.623316
GOBP_LIPID_OXIDATION	96	1.08671	0.299376	0.623077
GOCC_CLATHRIN_ADAPTOR_COMPLEX	22	1.08662	0.328185	0.622835
HP_INCREASED_CONNECTIVE_TISSUE	22	1.08659	0.333333	0.622405
GOBP_NEURONAL_STEM_CELL_POPULATION_MAINTENANCE	21	1.08631	0.330677	0.622699
GOBP_CELL_DIFFERENTIATION_IN_SPINAL_CORD	35	1.08559	0.327935	0.624264
GOBP_NEGATIVE_REGULATION_OF_T_CELL_RECEPTOR_SIGNALING_PATHWAY	19	1.0848	0.359026	0.626075
HP_ABNORMAL_SHAPE_OF_THE_PALPEBRAL_FISSURE	48	1.08472	0.323529	0.62581
GOBP_NUCLEAR_TRANSCRIBED_MRNA_CATABOLIC_PROCESS_DEADENYLATION_DEPENDENT_DECAY	66	1.08464	0.282787	0.625524
HP_MACULE	238	1.08437	0.259958	0.625823
GOMF_ACYL_COA_BINDING	23	1.08431	0.325444	0.625487
GOBP_SMOOTH_MUSCLE_CELL_PROLIFERATION	117	1.08408	0.276423	0.625657
GOBP_VACUOLAR_ACIDIFICATION	31	1.08387	0.341151	0.62578
GOMF_BHLH_TRANSCRIPTION_FACTOR_BINDING	26	1.08335	0.340909	0.62677
GOCC_SPLICEOSOMAL_COMPLEX	188	1.08313	0.260246	0.626909
GOMF_NEUROTRANSMITTER_RECEPTOR_ACTIVITY_INVOLVED_IN_REGULATION_OF_POSTSYNAPTIC_MEMBRANE_POTENTIAL	47	1.08303	0.313559	0.626702
GOBP_RESPONSE_TO_EPIDERMAL_GROWTH_FACTOR	44	1.08233	0.312625	0.628214
HP_APLASTIC_ANEMIA	22	1.08214	0.350598	0.628231
GOBP_REGULATION_OF_PROTEIN_BINDING	173	1.0821	0.273834	0.627841
GOBP_REGULATION_OF_B_CELL_DIFFERENTIATION	23	1.08141	0.362403	0.629265
HP_ABNORMAL_VAGINA_MORPHOLOGY	83	1.08104	0.293279	0.629805
GOMF_PROTEIN_TYROSINE_KINASE_ACTIVATOR_ACTIVITY	21	1.08084	0.350305	0.629863
HP_NEPHROTIC_SYNDROME	114	1.08017	0.305439	0.631315
GOBP_MITOCHONDRIAL_DNA_REPLICATION	15	1.07912	0.366109	0.633835
GOBP_REACTIVE_OXYGEN_SPECIES_METABOLIC_PROCESS	158	1.07911	0.279352	0.633374
HP_APLASIA_HYPOPLASIA_OF_THE_1ST_METACARPAL	23	1.07896	0.355263	0.633295
GOCC_TRANSCRIPTION_FACTOR_TFTC_COMPLEX	18	1.07873	0.380282	0.633411
HP_LYMPHOMA	84	1.07841	0.31677	0.633836
GOBP_P38MAPK_CASCADE	46	1.0783	0.316	0.633637
HP_APLASIA_HYPOPLASIA_OF_THE_EYEBROW	143	1.07826	0.28169	0.633261
GOBP_OUTFLOW_TRACT_MORPHOGENESIS	64	1.07793	0.321429	0.633719
HP_ABNORMALITY_OF_THE_MUSCULATURE_OF_THE_HAND	88	1.07768	0.317269	0.633909
HP_ABNORMAL_FEMALE_REPRODUCTIVE_SYSTEM_PHYSIOLOGY	257	1.0775	0.272165	0.633953
GOBP_NEGATIVE_REGULATION_OF_APOPTOTIC_SIGNALING_PATHWAY	196	1.07743	0.272331	0.633684
HP_HYPOCALCEMIA	55	1.07691	0.311609	0.63464
GOBP_TYPE_2_IMMUNE_RESPONSE	21	1.07687	0.347921	0.634273
GOMF_PROTEIN_C_TERMINUS_BINDING	170	1.07678	0.296875	0.634009
HP_DEVELOPMENTAL_REGRESSION	325	1.0765	0.242739	0.634327
HP_PEDAL_EDEMA	29	1.07636	0.352577	0.634218
HP_DIARRHEA	267	1.07506	0.270751	0.637424
GOBP_NATURAL_KILLER_CELL_DIFFERENTIATION	19	1.07466	0.380478	0.638084
HP_ABNORMAL_URINARY_ELECTROLYTE_CONCENTRATION	81	1.07451	0.313253	0.637983
GOMF_MANNOSYLTRANSFERASE_ACTIVITY	23	1.07407	0.355159	0.638728
GOBP_REGULATION_OF_TRANSCRIPTION_BY_RNA_POLYMERASE_I	42	1.07407	0.33833	0.638234
HP_COLORECTAL_POLYPOSIS	22	1.07403	0.334677	0.637833
HP_ABNORMALITY_OF_THE_UPPER_ARM	61	1.07346	0.339623	0.63897
HP_ABNORMALITY_OF_VISUAL_EVOKED_POTENTIALS	51	1.07332	0.322515	0.638854
GOCC_SARCOPLASM	75	1.0724	0.305668	0.641035
GOBP_RESOLUTION_OF_MEIOTIC_RECOMBINATION_INTERMEDIATES	15	1.07148	0.372781	0.643159
HP_PANCREATITIS	53	1.07122	0.341748	0.64345
HP_ABNORMALITY_OF_THE_CHOANAE	116	1.07076	0.313929	0.644347
HP_ABNORMALITY_OF_T_CELL_PHYSIOLOGY	43	1.07041	0.334025	0.644855
HP_COLPOCEPHALY	20	1.0703	0.351695	0.644686
GOBP_GLYCOSYL_COMPOUND_CATABOLIC_PROCESS	22	1.06983	0.359081	0.645498
HP_IRREGULAR_HYPERPIGMENTATION	248	1.06951	0.244898	0.64592
GOBP_STRIATED_MUSCLE_TISSUE_DEVELOPMENT	197	1.06944	0.280412	0.645613
GOMF_PHOSPHATIDYLINOSITOL_PHOSPHATE_PHOSPHATASE_ACTIVITY	32	1.06921	0.376016	0.64578
GOBP_APPENDAGE_DEVELOPMENT	149	1.0689	0.295409	0.646161
HP_ELEVATED_PULMONARY_ARTERY_PRESSURE	103	1.0688	0.310722	0.645927
GOBP_REGULATION_OF_RESPONSE_TO_ENDOPLASMIC_RETICULUM_STRESS	73	1.06828	0.328657	0.646936
HP_ANORECTAL_ANOMALY	277	1.06819	0.277311	0.646699
GOBP_CELLULAR_RESPONSE_TO_MECHANICAL_STIMULUS	51	1.06776	0.335354	0.647447
HP_ABNORMALITY_OF_THE_ANUS	189	1.06629	0.271784	0.651254
GOBP_TRANSCRIPTION_ELONGATION_BY_RNA_POLYMERASE_II_PROMOTER	107	1.06628	0.341131	0.650795
GOBP_RESPONSE_TO_COLD	44	1.06606	0.346392	0.650951
GOMF_SPHINGOLIPID_TRANSPORTER_ACTIVITY	17	1.06581	0.362035	0.651199
HP_APLASIA_HYPOPLASIA_OF_THE_NAILS	210	1.06567	0.276265	0.651077
GOBP_CENTROSOME_DUPLICATION	71	1.06559	0.316103	0.650829
GOBP_RESPONSE_TO_DOPAMINE	63	1.06516	0.350305	0.651583
GOBP_ORGANELLE_DISASSEMBLY	131	1.06514	0.319106	0.651147
GOCC_CHAPERONE_COMPLEX	39	1.06462	0.335271	0.652209
GOBP_VESICLE_TARGETING_TO_FROM_OR_WITHIN_GOLGI	31	1.06442	0.361884	0.652296
HP_HYPOPLASIA_OF_THE_FRONTAL_LOBES	31	1.06414	0.334719	0.652623
GOBP_NUCLEAR_TRANSPORT	301	1.06401	0.271429	0.652497
GOBP_RESPONSE_TO_TOPOLOGICALLY_INCORRECT_PROTEIN	148	1.06319	0.310273	0.654373
GOMF_DNA_DAMAGE_SENSOR_ACTIVITY	23	1.06286	0.372671	0.654864
HP_ABNORMALITY_OF_THE_BREAST	354	1.06269	0.262425	0.654857
GOBP_CELL_PROLIFERATION_INVOLVED_IN_HEART_MORPHOGENESIS	18	1.06256	0.369295	0.654731
GOBP_NEGATIVE_REGULATION_OF_RHO_PROTEIN_SIGNAL_TRANSDUCTION	20	1.06247	0.393939	0.654476
HP_PULMONARY_EMBOLISM	27	1.06237	0.368836	0.654286
GOBP_RNA_SPLICING_VIA_TRANSESTERIFICATION_REACTIONS	299	1.06196	0.294624	0.655001
HP_ABNORMAL_GLYCOSYLATION	47	1.06164	0.338809	0.655426
GOBP_RESPONSE_TO_LIGHT_STIMULUS	265	1.0614	0.264271	0.655644
GOBP_LIPOSACCHARIDE_METABOLIC_PROCESS	96	1.06091	0.301653	0.656544
HP_PEG_SHAPED_MAXILLARY_LATERAL_INCISORS	17	1.06062	0.387405	0.65687
GOBP_PROTEIN_LOCALIZATION_TO_NUCLEUS	280	1.06049	0.287474	0.656773
GOBP_NEUROTRANSMITTER_UPTAKE	33	1.0602	0.348643	0.657132
HP_STREAK_OVARY	22	1.06016	0.37	0.656759
GOBP_POSITIVE_REGULATION_OF_INTERLEUKIN_1_PRODUCTION	39	1.05995	0.346228	0.656869
GOBP_REGULATION_OF_TRANSCRIPTION_ELONGATION_BY_RNA_POLYMERASE_II	85	1.05992	0.342155	0.656459
GOBP_NUCLEOBASE_CONTAINING_SMALL_MOLECULE_CATABOLIC_PROCESS	19	1.05987	0.364979	0.656132
HP_HEPATIC_FIBROSIS	122	1.05823	0.296066	0.660443
HP_ABNORMALITY_OF_PULMONARY_CIRCULATION	129	1.05799	0.320911	0.660629
GOMF_NUCLEOTIDE_TRANSMEMBRANE_TRANSPORTER_ACTIVITY	27	1.05795	0.379648	0.660215
HP_DYSPLASTIC_CORPUS_CALLOSUM	33	1.0578	0.38125	0.66017
HP_AMBIGUOUS_GENITALIA	91	1.05743	0.342	0.660784
HP_DUODENAL_STENOSIS	26	1.05731	0.37551	0.66063
HP_HYDROURETER	63	1.05564	0.347826	0.665102
GOBP_VIRION_ASSEMBLY	35	1.05557	0.35729	0.664833
GOBP_ALPHA_BETA_T_CELL_DIFFERENTIATION	76	1.0554	0.341304	0.664811
GOBP_NEGATIVE_REGULATION_OF_PROTEOLYSIS_INVOLVED_IN_PROTEIN_CATABOLIC_PROCESS	60	1.05531	0.347917	0.664576
HP_ABNORMAL_RESPIRATORY_MOTILE_CILIUM_MORPHOLOGY	16	1.05519	0.395876	0.664445
GOMF_SNRNA_BINDING	49	1.05516	0.373418	0.664048
GOMF_ORGANIC_CATION_TRANSMEMBRANE_TRANSPORTER_ACTIVITY	21	1.0551	0.409978	0.663726
GOBP_NEGATIVE_REGULATION_OF_ANTIGEN_RECEPTOR_MEDIATED_SIGNALING_PATHWAY	22	1.055	0.380658	0.663526
GOBP_PHOSPHATIDYLINOSITOL_BIOSYNTHETIC_PROCESS	122	1.05475	0.293249	0.663747
GOBP_TRANSCRIPTION_BY_RNA_POLYMERASE_III	52	1.05466	0.355319	0.66353
GOBP_RNA_POLYMERASE_II_PREINITIATION_COMPLEX_ASSEMBLY	55	1.05455	0.339468	0.663365
GOCC_NEURON_PROJECTION_MEMBRANE	54	1.05422	0.383197	0.66385
GOBP_INTRACELLULAR_PROTEIN_TRANSMEMBRANE_TRANSPORT	52	1.05415	0.376906	0.663545
HP_APLASIA_HYPOPLASIA_OF_FINGERS	318	1.05407	0.302326	0.663293
GOBP_ADIPOSE_TISSUE_DEVELOPMENT	46	1.05348	0.372549	0.664553
GOMF_HYDROLASE_ACTIVITY_ACTING_ON_CARBON_NITROGEN_BUT_NOT_PEPTIDE_BONDS_IN_LINEAR_AMIDES	58	1.05297	0.36853	0.665565
HP_ABNORMAL_T_CELL_SUBSET_DISTRIBUTION	41	1.05278	0.395582	0.665671
GOBP_REGULATION_OF_LYMPHOCYTE_ACTIVATION	320	1.05276	0.296748	0.665242
HP_ABNORMAL_THYROID_STIMULATING_HORMONE_LEVEL	20	1.05251	0.401623	0.665426
GOBP_THYMUS_DEVELOPMENT	40	1.05205	0.363636	0.666337
GOBP_LYMPHOCYTE_CHEMOTAXIS	21	1.05166	0.380282	0.666947
GOBP_NEGATIVE_REGULATION_OF_OXIDATIVE_STRESS_INDUCED_CELL_DEATH	40	1.05149	0.377282	0.666926
HP_DEATH_IN_INFANCY	175	1.05126	0.315353	0.667113
GOCC_NUCLEAR_SPECK	394	1.05098	0.279116	0.667462
HP_HYPERPIGMENTATION_OF_THE_SKIN	309	1.0505	0.303502	0.66838
HP_GASTROINTESTINAL_ATRESIA	71	1.04986	0.35534	0.669732
GOCC_ENDOPLASMIC_RETICULUM_TUBULAR_NETWORK	24	1.04901	0.383505	0.67174
GOBP_POSITIVE_REGULATION_OF_PROTEIN_KINASE_ACTIVITY	324	1.04874	0.301887	0.672061
GOBP_SYNAPTIC_TRANSMISSION_GABAERGIC	51	1.04831	0.362934	0.672796
GOBP_INTRACILIARY_TRANSPORT	46	1.0477	0.364026	0.674055
GOBP_REGULATION_OF_FATTY_ACID_OXIDATION	30	1.04744	0.364919	0.674321
GOBP_PROTEIN_N_LINKED_GLYCOSYLATION	64	1.04694	0.347458	0.675301
GOCC_INTEGRATOR_COMPLEX	16	1.04653	0.400802	0.675987
GOMF_PHOSPHATIDYLCHOLINE_BINDING	22	1.04649	0.377119	0.675612
HP_HEPATOMEGALY	480	1.04619	0.287129	0.676
GOBP_PROTEIN_MONOUBIQUITINATION	83	1.04608	0.367483	0.675829
HP_ABNORMAL_MALE_REPRODUCTIVE_SYSTEM_PHYSIOLOGY	229	1.04506	0.346639	0.678342
GOBP_MUSCLE_CELL_PROLIFERATION	166	1.04492	0.319149	0.678251
GOMF_N_ACYLTRANSFERASE_ACTIVITY	71	1.04478	0.364008	0.678221
GOBP_POSITIVE_REGULATION_OF_SODIUM_ION_TRANSMEMBRANE_TRANSPORTER_ACTIVITY	15	1.0447	0.395445	0.677956
GOMF_HISTONE_KINASE_ACTIVITY	19	1.04457	0.380531	0.677814
HP_MALIGNANT_NEOPLASM_OF_THE_CENTRAL_NERVOUS_SYSTEM	81	1.04451	0.370968	0.677503
GOBP_REGULATION_OF_PHOSPHATIDYLINOSITOL_3_KINASE_SIGNALING	76	1.04414	0.376699	0.67807
GOBP_NEGATIVE_REGULATION_OF_DEVELOPMENTAL_GROWTH	100	1.04388	0.357853	0.678397
HP_TITUBATION	25	1.04365	0.400763	0.6786
HP_ABNORMAL_T_CELL_MORPHOLOGY	53	1.04301	0.377734	0.67999
GOBP_NEGATIVE_REGULATION_OF_PROTEIN_MODIFICATION_PROCESS	446	1.043	0.288	0.679534
HP_BROAD_PHILTRUM	39	1.04276	0.378947	0.679726
GOBP_POSITIVE_REGULATION_OF_ANION_TRANSPORT	33	1.04276	0.419729	0.679259
GOMF_EXODEOXYRIBONUCLEASE_ACTIVITY	22	1.04255	0.401709	0.679379
HP_BASAL_GANGLIA_CALCIFICATION	23	1.0422	0.415842	0.679926
HP_ABNORMALITY_OF_THE_INTERNAL_AUDITORY_CANAL	15	1.04157	0.393617	0.681358
GOBP_CELLULAR_RESPONSE_TO_VIRUS	63	1.0413	0.358149	0.681666
GOBP_T_CELL_ACTIVATION	340	1.04111	0.316306	0.681706
HP_AGAMMAGLOBULINEMIA	16	1.04106	0.413462	0.68137
HP_ABNORMAL_GLIAL_CELL_MORPHOLOGY	134	1.04081	0.365904	0.681603
HP_PATCHY_HYPOPIGMENTATION_OF_HAIR	16	1.04029	0.412527	0.682669
HP_PRODUCTIVE_COUGH	48	1.04026	0.373737	0.682282
GOBP_NEGATIVE_REGULATION_OF_TELOMERE_MAINTENANCE_VIA_TELOMERASE	20	1.04005	0.410931	0.682413
HP_CELIAC_DISEASE	21	1.03995	0.426854	0.682208
GOBP_NCRNA_TRANSCRIPTION	62	1.03994	0.371373	0.681752
GOBP_REGULATION_OF_DNA_STRAND_ELONGATION	17	1.03986	0.413861	0.681513
GOBP_NEGATIVE_REGULATION_OF_IMMUNE_EFFECTOR_PROCESS	62	1.03984	0.369427	0.68107
HP_PREMATURE_BIRTH	130	1.03965	0.339468	0.681148
HP_HYPERKERATOSIS	186	1.03957	0.349896	0.680907
GOBP_RESPONSE_TO_OXIDATIVE_STRESS	350	1.03956	0.316562	0.68043
GOBP_REGULATION_OF_TELOMERASE_ACTIVITY	47	1.03913	0.377734	0.681181
GOBP_REGULATION_OF_PHOSPHOPROTEIN_PHOSPHATASE_ACTIVITY	48	1.03901	0.358824	0.681063
GOBP_MIRNA_METABOLIC_PROCESS	83	1.03884	0.390688	0.681083
GOMF_SIGNALING_RECEPTOR_INHIBITOR_ACTIVITY	19	1.03817	0.391137	0.682587
GOMF_ENZYME_ACTIVATOR_ACTIVITY	478	1.03781	0.305668	0.683171
GOBP_NUCLEOTIDE_TRANSMEMBRANE_TRANSPORT	21	1.03736	0.386454	0.683999
GOMF_CAMP_RESPONSE_ELEMENT_BINDING	15	1.03731	0.384	0.683641
GOBP_FIBROBLAST_APOPTOTIC_PROCESS	21	1.03673	0.411135	0.684854
GOBP_PROTEIN_MANNOSYLATION	22	1.0363	0.394309	0.685635
GOBP_REGULATION_OF_GENERATION_OF_PRECURSOR_METABOLITES_AND_ENERGY	106	1.03604	0.353877	0.685925
GOBP_REGULATION_OF_PROTEIN_MODIFICATION_BY_SMALL_PROTEIN_CONJUGATION_OR_REMOVAL	234	1.03592	0.334737	0.68581
GOCC_COPII_VESICLE_COAT	15	1.03582	0.421589	0.685609
GOMF_PROTEIN_LYSINE_DEACETYLASE_ACTIVITY	23	1.03565	0.402105	0.685621
GOBP_PROTEIN_LOCALIZATION_TO_NUCLEOLUS	18	1.03561	0.405882	0.685251
GOCC_TRAPP_COMPLEX	15	1.0348	0.426778	0.687155
HP_ABNORMAL_PERIPHERAL_ACTION_POTENTIAL_AMPLITUDE	21	1.03477	0.418	0.686756
GOBP_REGULATION_OF_RELEASE_OF_SEQUESTERED_CALCIUM_ION_INTO_CYTOSOL	57	1.03445	0.391039	0.687187
GOBP_REGULATION_OF_CARBOHYDRATE_BIOSYNTHETIC_PROCESS	81	1.03428	0.368217	0.687262
HP_ACUTE_HEPATIC_FAILURE	28	1.03413	0.394	0.687224
GOBP_CERAMIDE_BIOSYNTHETIC_PROCESS	59	1.03305	0.38403	0.689909
GOMF_PYROPHOSPHATE_HYDROLYSIS_DRIVEN_PROTON_TRANSMEMBRANE_TRANSPORTER_ACTIVITY	23	1.03263	0.395349	0.690669
GOCC_ENDONUCLEASE_COMPLEX	38	1.03203	0.417695	0.69197
HP_BILIARY_CIRRHOSIS	20	1.03178	0.409182	0.69221
GOBP_POSITIVE_REGULATION_OF_ATP_METABOLIC_PROCESS	25	1.03171	0.406186	0.691932
HP_BILATERAL_MICROPHTHALMOS	19	1.0317	0.407692	0.691502
HP_EPISODIC_HYPERHIDROSIS	26	1.03157	0.426036	0.691363
HP_APLASIA_HYPOPLASIA_OF_THE_ULNA	55	1.03145	0.398287	0.69121
GOBP_MYELOID_CELL_DIFFERENTIATION	311	1.03118	0.344468	0.691539
HP_ABNORMAL_CIRCULATING_HORMONE_CONCENTRATION	362	1.03113	0.336049	0.691186
GOBP_NEGATIVE_REGULATION_OF_UBIQUITIN_PROTEIN_TRANSFERASE_ACTIVITY	22	1.03102	0.419006	0.691014
GOBP_RETINOIC_ACID_RECEPTOR_SIGNALING_PATHWAY	28	1.03093	0.403259	0.690794
GOBP_AXONAL_TRANSPORT_OF_MITOCHONDRION	18	1.03082	0.420118	0.690652
HP_GASTROINTESTINAL_HEMORRHAGE	119	1.03081	0.380952	0.690196
GOBP_CELLULAR_IRON_ION_HOMEOSTASIS	49	1.0305	0.415584	0.690635
GOBP_REGULATION_OF_SMOOTH_MUSCLE_CONTRACTION	50	1.02994	0.401274	0.691749
GOBP_DIENCEPHALON_DEVELOPMENT	54	1.02938	0.397119	0.692932
HP_PRIMARY_AMENORRHEA	93	1.02905	0.383158	0.693453
HP_RENAL_TUBULAR_ACIDOSIS	37	1.02851	0.400402	0.694528
HP_DYSTROPHIC_FINGERNAILS	25	1.02789	0.395349	0.695851
GOBP_POSITIVE_REGULATION_OF_SYNCYTIUM_FORMATION_BY_PLASMA_MEMBRANE_FUSION	15	1.02765	0.422619	0.696109
GOBP_NEGATIVE_REGULATION_OF_SIGNALING_RECEPTOR_ACTIVITY	35	1.02758	0.429474	0.695826
GOBP_ER_NUCLEUS_SIGNALING_PATHWAY	46	1.02692	0.411638	0.697326
GOBP_HISTONE_MODIFICATION	446	1.02663	0.336798	0.697711
HP_UPPER_LIMB_UNDERGROWTH	78	1.02662	0.371369	0.69726
GOBP_POSITIVE_REGULATION_OF_DNA_BIOSYNTHETIC_PROCESS	68	1.02629	0.414286	0.69772
GOBP_REGULATION_OF_CELLULAR_KETONE_METABOLIC_PROCESS	96	1.02552	0.368421	0.699503
GOBP_NEGATIVE_REGULATION_OF_UBIQUITIN_DEPENDENT_PROTEIN_CATABOLIC_PROCESS	45	1.02548	0.421384	0.699128
GOCC_CHLORIDE_CHANNEL_COMPLEX	34	1.02539	0.388393	0.698914
GOMF_E_BOX_BINDING	42	1.02494	0.435294	0.699818
GOBP_SYNAPTIC_VESICLE_LOCALIZATION	52	1.0249	0.407258	0.699468
HP_CONICAL_INCISOR	26	1.02486	0.409002	0.699093
GOBP_REGULATION_OF_CELLULAR_RESPONSE_TO_HEAT	17	1.0245	0.397177	0.699691
GOBP_REGULATION_OF_CELL_ACTIVATION	415	1.02367	0.37475	0.701661
HP_ABNORMAL_HAIR_LABORATORY_EXAMINATION	22	1.02366	0.417695	0.701188
GOBP_NEGATIVE_REGULATION_OF_RNA_SPLICING	28	1.02335	0.423404	0.701633
GOBP_BICARBONATE_TRANSPORT	16	1.02334	0.428571	0.701177
GOBP_INSULIN_SECRETION_INVOLVED_IN_CELLULAR_RESPONSE_TO_GLUCOSE_STIMULUS	50	1.02323	0.411765	0.701033
HP_ELEVATED_CIRCULATING_ASPARTATE_AMINOTRANSFERASE_CONCENTRATION	27	1.02301	0.401691	0.701197
GOBP_RENAL_SYSTEM_VASCULATURE_DEVELOPMENT	23	1.02209	0.419287	0.703372
GOBP_PROTEASOMAL_PROTEIN_CATABOLIC_PROCESS	483	1.02158	0.375	0.704416
HP_ABNORMAL_ENZYME_COENZYME_ACTIVITY	437	1.02136	0.369835	0.70457
GOBP_REGULATION_OF_STEM_CELL_DIFFERENTIATION	71	1.02126	0.411067	0.70436
GOBP_IN_UTERO_EMBRYONIC_DEVELOPMENT	344	1.02097	0.372845	0.704719
GOBP_MITOCHONDRION_LOCALIZATION	50	1.02077	0.408805	0.704812
GOBP_POSITIVE_REGULATION_OF_INTERLEUKIN_4_PRODUCTION	15	1.02034	0.425703	0.705586
GOBP_REGULATION_OF_ALPHA_BETA_T_CELL_ACTIVATION	67	1.01988	0.428571	0.706445
GOBP_INOSITOL_LIPID_MEDIATED_SIGNALING	135	1.01973	0.4	0.706403
HP_LEFT_VENTRICULAR_HYPERTROPHY	72	1.01917	0.402985	0.707583
GOBP_NEGATIVE_REGULATION_OF_INTERLEUKIN_6_PRODUCTION	28	1.01909	0.416174	0.707331
GOBP_MITOCHONDRIAL_RNA_PROCESSING	20	1.01857	0.454741	0.708402
HP_BLADDER_NEOPLASM	32	1.01812	0.45	0.709273
HP_APLASIA_HYPOPLASIA_INVOLVING_FOREARM_BONES	87	1.01794	0.408247	0.709324
GOBP_REGULATION_OF_BIOMINERALIZATION	73	1.01782	0.425963	0.709216
GOBP_MESODERMAL_CELL_DIFFERENTIATION	25	1.01722	0.405567	0.710526
GOBP_MYELOID_LEUKOCYTE_DIFFERENTIATION	153	1.0172	0.383023	0.710103
GOBP_SPECIFICATION_OF_SYMMETRY	110	1.01694	0.397895	0.710426
GOBP_RHYTHMIC_BEHAVIOR	34	1.01645	0.426263	0.711406
GOMF_UBIQUITIN_LIKE_PROTEIN_CONJUGATING_ENZYME_BINDING	37	1.01637	0.412955	0.711168
GOBP_REGULATION_OF_PROTEIN_SUMOYLATION	22	1.01617	0.441057	0.711296
GOBP_DNA_STRAND_ELONGATION	37	1.01563	0.417879	0.712364
GOMF_POSTSYNAPTIC_NEUROTRANSMITTER_RECEPTOR_ACTIVITY	57	1.01563	0.438134	0.711904
GOBP_FATTY_ACID_BETA_OXIDATION	71	1.01526	0.403805	0.712502
GOBP_REGULATION_OF_PROTEIN_STABILITY	291	1.01524	0.414286	0.712068
HP_ABNORMALITY_OF_ENTERIC_NERVOUS_SYSTEM_MORPHOLOGY	119	1.01503	0.394004	0.712254
GOBP_TELOMERE_MAINTENANCE_VIA_RECOMBINATION	15	1.01492	0.409449	0.712086
HP_INSIDIOUS_ONSET	16	1.01468	0.436326	0.712291
HP_LARGE_INTESTINAL_POLYPOSIS	29	1.01466	0.432485	0.711887
GOMF_ATP_DEPENDENT_ACTIVITY_ACTING_ON_RNA	70	1.01448	0.427673	0.711965
HP_POLYCYTHEMIA	17	1.01416	0.423935	0.712409
GOBP_ANTIVIRAL_INNATE_IMMUNE_RESPONSE	15	1.01397	0.438155	0.712499
GOBP_TOR_SIGNALING	117	1.01386	0.387755	0.712344
HP_MELANOCYTIC_NEVUS	57	1.01382	0.435583	0.712009
GOBP_T_CELL_ACTIVATION_INVOLVED_IN_IMMUNE_RESPONSE	61	1.01351	0.416667	0.712452
HP_TETANY	17	1.01347	0.453222	0.712094
HP_RECURRENT_HYPOGLYCEMIA	15	1.01337	0.416667	0.711915
GOBP_LYSOSOMAL_LUMEN_ACIDIFICATION	21	1.01337	0.429501	0.711446
HP_DIABETES_INSIPIDUS	45	1.01336	0.416016	0.710983
GOMF_MYOSIN_PHOSPHATASE_ACTIVITY	69	1.01326	0.426587	0.7108
GOCC_CONDENSED_CHROMOSOME	248	1.01305	0.404959	0.710958
GOMF_BASAL_TRANSCRIPTION_MACHINERY_BINDING	59	1.01304	0.417004	0.710509
HP_HEAT_INTOLERANCE	19	1.01297	0.413136	0.710266
GOCC_SYNAPTIC_VESICLE_MEMBRANE	105	1.01294	0.429175	0.709868
GOBP_REGULATION_OF_LYSOSOMAL_LUMEN_PH	25	1.01288	0.442857	0.709584
GOBP_EPITHELIAL_TUBE_FORMATION	123	1.01276	0.434694	0.709432
GOBP_VESICLE_TARGETING_ROUGH_ER_TO_CIS_GOLGI	24	1.01269	0.442688	0.709197
GOBP_POSITIVE_REGULATION_OF_INSULIN_SECRETION_INVOLVED_IN_CELLULAR_RESPONSE_TO_GLUCOSE_STIMULUS	19	1.01257	0.438155	0.709051
GOBP_SPERM_EGG_RECOGNITION	23	1.01197	0.436735	0.710385
GOMF_GDP_DISSOCIATION_INHIBITOR_ACTIVITY	16	1.01186	0.434524	0.71024
HP_HIGH_ANTERIOR_HAIRLINE	52	1.01112	0.434615	0.711888
GOBP_PROTEIN_ACYLATION	252	1.01087	0.424303	0.712152
GOBP_POSITIVE_REGULATION_OF_BLOOD_VESSEL_ENDOTHELIAL_CELL_MIGRATION	46	1.01067	0.419878	0.712262
HP_ABNORMAL_EATING_BEHAVIOR	84	1.01023	0.419679	0.713101
HP_ABNORMAL_METABOLIC_BRAIN_IMAGING_BY_MRS	31	1.01006	0.427632	0.713171
HP_ABNORMALITY_OF_THE_COAGULATION_CASCADE	108	1.00997	0.422505	0.712945
HP_HYPOPIGMENTATION_OF_THE_SKIN	176	1.00956	0.412766	0.713684
HP_ABNORMALITY_OF_THE_EXTRINSIC_PATHWAY	16	1.0091	0.436735	0.714514
GOMF_3_5_EXONUCLEASE_ACTIVITY	54	1.00904	0.42887	0.714229
HP_SICK_SINUS_SYNDROME	23	1.00887	0.411642	0.714269
GOBP_N_ACETYLGLUCOSAMINE_METABOLIC_PROCESS	17	1.00828	0.458248	0.715513
GOBP_POSITIVE_REGULATION_OF_TRANSCRIPTION_BY_RNA_POLYMERASE_I	32	1.00828	0.420168	0.715047
GOBP_NEGATIVE_REGULATION_OF_IMMUNE_SYSTEM_PROCESS	277	1.00776	0.409639	0.716087
GOBP_TELOMERE_MAINTENANCE	150	1.00763	0.42449	0.716027
GOBP_MRNA_PROCESSING	463	1.00756	0.396186	0.715751
GOBP_RENAL_TUBULE_DEVELOPMENT	80	1.00754	0.422701	0.715348
GOBP_PROTEIN_DNA_COMPLEX_SUBUNIT_ORGANIZATION	227	1.00748	0.425847	0.715037
HP_ARTERIAL_THROMBOSIS	22	1.00716	0.444211	0.715526
HP_MELANOMA	70	1.00697	0.456863	0.715607
GOMF_OXIDOREDUCTASE_ACTIVITY_ACTING_ON_THE_CH_CH_GROUP_OF_DONORS	53	1.00696	0.438034	0.715156
GOMF_ENDODEOXYRIBONUCLEASE_ACTIVITY	38	1.00662	0.440816	0.715697
HP_ABNORMALITY_OF_THE_HUMERUS	50	1.00654	0.412826	0.715456
GOBP_CD4_POSITIVE_ALPHA_BETA_T_CELL_ACTIVATION	69	1.00649	0.444668	0.715142
HP_EPILEPTIC_ENCEPHALOPATHY	98	1.00632	0.439425	0.71515
GOCC_EUCHROMATIN	54	1.00569	0.444008	0.716526
GOMF_NEUROTRANSMITTER_BINDING	15	1.00568	0.460765	0.716084
GOBP_NEGATIVE_REGULATION_OF_GLIAL_CELL_PROLIFERATION	15	1.00554	0.45	0.716038
GOBP_POSITIVE_REGULATION_OF_TRANSLATIONAL_INITIATION	22	1.00496	0.447479	0.717303
GOBP_PEPTIDYL_LYSINE_METHYLATION	136	1.00488	0.429787	0.717079
GOBP_STRIATED_MUSCLE_CELL_APOPTOTIC_PROCESS	35	1.0048	0.437882	0.716852
GOBP_NEPHRON_MORPHOGENESIS	63	1.00473	0.439746	0.71659
GOCC_INCLUSION_BODY	68	1.00458	0.42887	0.716563
GOBP_CARDIAC_ATRIUM_DEVELOPMENT	31	1.00457	0.43617	0.716131
HP_LOSS_OF_AMBULATION	54	1.00425	0.457447	0.716604
HP_ABNORMALITY_OF_THE_INTRINSIC_PATHWAY	31	1.0042	0.45776	0.716296
GOMF_PHOSPHOPROTEIN_PHOSPHATASE_ACTIVITY	162	1.00391	0.456476	0.716689
GOMF_SINGLE_STRANDED_RNA_BINDING	75	1.00379	0.40396	0.716585
HP_BILIARY_TRACT_ABNORMALITY	82	1.00367	0.443595	0.716474
HP_APLASIA_HYPOPLASIA_OF_THE_VAGINA	15	1.00361	0.433333	0.716197
HP_CONGENITAL_HEPATIC_FIBROSIS	43	1.00357	0.428866	0.715869
GOBP_REGULATION_OF_PROTEIN_SERINE_THREONINE_KINASE_ACTIVITY	319	1.0032	0.428884	0.716478
GOMF_RNA_POLYMERASE_CORE_ENZYME_BINDING	43	1.00317	0.468951	0.716109
HP_BLINDNESS	232	1.0031	0.438878	0.715868
GOBP_POSITIVE_REGULATION_OF_RESPONSE_TO_ENDOPLASMIC_RETICULUM_STRESS	31	1.00305	0.441955	0.715525
GOMF_TRANSFERASE_ACTIVITY_TRANSFERRING_ALKYL_OR_ARYL_OTHER_THAN_METHYL_GROUPS	49	1.003	0.432836	0.715221
HP_ERUPTION_FAILURE	16	1.00257	0.45567	0.715983
GOBP_METANEPHRIC_NEPHRON_MORPHOGENESIS	20	1.00227	0.451477	0.716427
GOBP_AXONEMAL_DYNEIN_COMPLEX_ASSEMBLY	23	1.00225	0.457143	0.716023
HP_MACULAR_DEGENERATION	76	1.0022	0.45567	0.715715
HP_SOLITARY_MEDIAN_MAXILLARY_CENTRAL_INCISOR	20	1.00201	0.454175	0.715772
HP_NEOPLASM_OF_THE_NERVOUS_SYSTEM	171	1.00181	0.446541	0.715855
GOBP_PHOSPHATIDYLINOSITOL_3_KINASE_SIGNALING	102	1.00145	0.44489	0.716483
HP_MALNUTRITION	27	1.00108	0.465021	0.717104
GOBP_NUCLEOTIDE_TRANSPORT	34	1.00087	0.442731	0.717222
GOBP_CYTOPLASMIC_PATTERN_RECOGNITION_RECEPTOR_SIGNALING_PATHWAY	48	1.00071	0.452381	0.71723
HP_POLYSPLENIA	48	1.00044	0.447471	0.7176
GOMF_PROTEIN_PHOSPHATASE_REGULATOR_ACTIVITY	83	0.999579	0.443011	0.719671
GOCC_PORE_COMPLEX	19	0.999507	0.471215	0.719448
GOBP_WOUND_HEALING_SPREADING_OF_EPIDERMAL_CELLS	18	0.999216	0.453629	0.719832
GOBP_NEGATIVE_REGULATION_OF_PHOSPHORUS_METABOLIC_PROCESS	366	0.999154	0.435644	0.71955
HP_ABNORMAL_FOREARM_BONE_MORPHOLOGY	83	0.998527	0.424742	0.720944
GOBP_T_CELL_SELECTION	29	0.998518	0.459184	0.720512
GOBP_MYELIN_ASSEMBLY	18	0.99828	0.468451	0.720724
GOBP_CENTRAL_NERVOUS_SYSTEM_PROJECTION_NEURON_AXONOGENESIS	27	0.998172	0.429423	0.720586
GOBP_NEUROINFLAMMATORY_RESPONSE	39	0.998018	0.428279	0.720593
GOMF_EXTRACELLULAR_LIGAND_GATED_ION_CHANNEL_ACTIVITY	55	0.997927	0.458159	0.720404
HP_NEOPLASM_OF_THE_PITUITARY_GLAND	52	0.997335	0.462222	0.721634
GOCC_GOLGI_ASSOCIATED_VESICLE_MEMBRANE	50	0.997266	0.454	0.72138
GOBP_EMBRYONIC_HEART_TUBE_DEVELOPMENT	68	0.997001	0.452675	0.721702
GOBP_PORPHYRIN_CONTAINING_COMPOUND_METABOLIC_PROCESS	42	0.996893	0.426136	0.721546
HP_ALBUMINURIA	15	0.99647	0.434363	0.722313
GOMF_PROTEIN_TYROSINE_KINASE_BINDING	84	0.995696	0.445652	0.724095
GOBP_CENTRAL_NERVOUS_SYSTEM_NEURON_DIFFERENTIATION	144	0.99556	0.445545	0.724013
GOBP_AMELOGENESIS	15	0.995071	0.472	0.724952
HP_CUTANEOUS_MELANOMA	16	0.995047	0.465306	0.724559
GOBP_NEGATIVE_REGULATION_OF_STRIATED_MUSCLE_CELL_APOPTOTIC_PROCESS	19	0.994962	0.43762	0.72436
GOBP_GENITALIA_DEVELOPMENT	29	0.994701	0.462322	0.724673
GOMF_NUCLEAR_RECEPTOR_ACTIVITY	47	0.994267	0.462656	0.725503
HP_VENTRICULAR_HYPERTROPHY	113	0.994194	0.441767	0.725266
HP_APLASIA_HYPOPLASIA_OF_THE_EYELID	33	0.993829	0.449153	0.725875
GOMF_ORGANOPHOSPHATE_ESTER_TRANSMEMBRANE_TRANSPORTER_ACTIVITY	33	0.993759	0.45935	0.72562
GOCC_TRANSPORT_VESICLE_MEMBRANE	186	0.993492	0.464912	0.725942
HP_ABNORMAL_PROTEIN_GLYCOSYLATION	41	0.993492	0.478079	0.725486
GOBP_INTERLEUKIN_1_PRODUCTION	59	0.993313	0.463511	0.72555
GOBP_CELL_MIGRATION_INVOLVED_IN_SPROUTING_ANGIOGENESIS	46	0.992795	0.443737	0.726566
HP_PULMONARY_FIBROSIS	55	0.992414	0.471735	0.727279
GOBP_RNA_5_END_PROCESSING	23	0.992344	0.444898	0.727005
HP_ABNORMAL_TRACHEAL_MORPHOLOGY	139	0.992344	0.472868	0.72655
GOMF_NEUROTRANSMITTER_TRANSMEMBRANE_TRANSPORTER_ACTIVITY	15	0.992067	0.460123	0.726881
GOBP_GOLGI_TO_PLASMA_MEMBRANE_TRANSPORT	56	0.991577	0.439583	0.727857
GOBP_REGULATION_OF_PLATELET_AGGREGATION	16	0.991395	0.466418	0.727955
GOMF_RECEPTOR_TYROSINE_KINASE_BINDING	63	0.990598	0.493776	0.72983
GOBP_MAINTENANCE_OF_CELL_NUMBER	160	0.990398	0.465839	0.729979
GOBP_SPLICEOSOMAL_TRI_SNRNP_COMPLEX_ASSEMBLY	17	0.990259	0.439364	0.729958
HP_HYPOPLASTIC_ILIA	44	0.990238	0.438632	0.729568
GOBP_CYTOSOLIC_TRANSPORT	168	0.98934	0.469758	0.731763
GOMF_ACETYLCHOLINE_RECEPTOR_ACTIVITY	17	0.988958	0.454545	0.732458
HP_ROD_CONE_DYSTROPHY	180	0.988931	0.484211	0.732067
HP_ABNORMAL_CORNEAL_EPITHELIUM_MORPHOLOGY	78	0.988905	0.478873	0.731685
HP_ABNORMAL_CIRCULATING_NITROGEN_COMPOUND_CONCENTRATION	115	0.988772	0.447581	0.731627
GOBP_POSITIVE_REGULATION_OF_RESPONSE_TO_CYTOKINE_STIMULUS	45	0.988752	0.477318	0.731232
GOBP_POSITIVE_REGULATION_OF_NUCLEOTIDE_METABOLIC_PROCESS	30	0.988574	0.478088	0.731267
GOBP_REGULATION_OF_HISTONE_MODIFICATION	167	0.988569	0.478346	0.730833
HP_POLYPHAGIA	49	0.988278	0.449692	0.731217
GOBP_HEMATOPOIETIC_PROGENITOR_CELL_DIFFERENTIATION	113	0.98773	0.473896	0.732345
GOBP_HEMATOPOIETIC_STEM_CELL_DIFFERENTIATION	32	0.987496	0.463796	0.732611
HP_ABNORMAL_RENAL_ECHOGENICITY	21	0.987183	0.459016	0.733066
HP_ABNORMAL_NUMBER_OF_INCISORS	42	0.985569	0.475345	0.737349
GOBP_MEIOTIC_CELL_CYCLE_PROCESS	162	0.985427	0.486258	0.737307
GOBP_CELL_SURFACE_RECEPTOR_SIGNALING_PATHWAY_INVOLVED_IN_HEART_DEVELOPMENT	28	0.985028	0.470825	0.738023
GOMF_UBIQUITIN_CONJUGATING_ENZYME_BINDING	31	0.984823	0.454545	0.738182
HP_ABNORMALITY_OF_THE_MIDDLE_PHALANX_OF_THE_5TH_FINGER	16	0.9847	0.472393	0.738088
GOBP_INORGANIC_ANION_TRANSMEMBRANE_TRANSPORT	91	0.984668	0.472	0.737731
GOBP_NEGATIVE_REGULATION_OF_TISSUE_REMODELING	16	0.984553	0.459459	0.737659
HP_DIFFUSE_ALVEOLAR_HEMORRHAGE	17	0.984502	0.470588	0.737361
GOBP_REGULATION_OF_SPINDLE_ASSEMBLY	31	0.984388	0.472458	0.737239
GOMF_ACETYLTRANSFERASE_ACTIVITY	81	0.984311	0.468303	0.737011
GOMF_RIBONUCLEASE_ACTIVITY	109	0.98367	0.469388	0.738407
GOBP_MONOCYTE_DIFFERENTIATION	25	0.983126	0.461078	0.739523
GOBP_MRNA_CIS_SPLICING_VIA_SPLICEOSOME	29	0.983022	0.446058	0.739353
GOBP_REGULATION_OF_STRESS_ACTIVATED_PROTEIN_KINASE_SIGNALING_CASCADE	166	0.982653	0.506198	0.739976
GOBP_RESPONSE_TO_PROGESTERONE	31	0.982653	0.476596	0.739522
GOBP_REGULATION_OF_CENTROSOME_CYCLE	52	0.982562	0.49004	0.739342
GOBP_ENDOSOMAL_TRANSPORT	236	0.982552	0.498054	0.738918
GOMF_ATPASE_COUPLED_INTRAMEMBRANE_LIPID_TRANSPORTER_ACTIVITY	25	0.982158	0.477228	0.739652
GOBP_REGULATION_OF_ANION_TRANSMEMBRANE_TRANSPORT	22	0.982075	0.469185	0.739444
HP_BROAD_DISTAL_PHALANX_OF_FINGER	21	0.981959	0.468619	0.739308
HP_PULMONARY_INFILTRATES	31	0.980619	0.483748	0.74281
GOBP_ALPHA_BETA_T_CELL_ACTIVATION	102	0.980265	0.517717	0.7434
GOBP_REGULATION_OF_RNA_SPLICING	170	0.979974	0.509677	0.743791
HP_ABNORMALITY_OF_COAGULATION	165	0.979829	0.516699	0.743789
GOBP_POSITIVE_REGULATION_OF_CELL_CYCLE	292	0.979433	0.507968	0.744489
GOBP_POSITIVE_REGULATION_OF_TRIGLYCERIDE_METABOLIC_PROCESS	17	0.979148	0.488978	0.744864
GOBP_NEGATIVE_REGULATION_OF_PROTEIN_DEPHOSPHORYLATION	29	0.978921	0.47698	0.745054
HP_ABNORMAL_CIRCULATING_IGE_LEVEL	26	0.978824	0.471287	0.744862
HP_ABNORMAL_PLEURA_MORPHOLOGY	103	0.978679	0.464876	0.744833
HP_URETHRAL_ATRESIA	22	0.978141	0.493069	0.745976
GOBP_INTERLEUKIN_4_PRODUCTION	19	0.978116	0.488978	0.745607
HP_CIRRHOSIS	119	0.977918	0.486373	0.745714
GOCC_TRANS_GOLGI_NETWORK_TRANSPORT_VESICLE_MEMBRANE	18	0.977898	0.479424	0.745318
HP_ELEVATED_HEPATIC_TRANSAMINASE	238	0.977476	0.512195	0.746069
GOBP_RESPONSE_TO_MANGANESE_ION	19	0.977459	0.460922	0.745666
GOBP_INHIBITORY_SYNAPSE_ASSEMBLY	18	0.975801	0.48218	0.750058
HP_SHORT_LONG_BONE	222	0.975747	0.521739	0.749776
GOBP_RNA_3_END_PROCESSING	100	0.975398	0.526971	0.750344
GOBP_REGULATION_OF_DNA_REPAIR	203	0.975267	0.530214	0.750268
GOMF_VITAMIN_TRANSMEMBRANE_TRANSPORTER_ACTIVITY	24	0.975066	0.506616	0.75041
GOBP_NEGATIVE_REGULATION_OF_GLIOGENESIS	33	0.974641	0.481625	0.75118
HP_PLANTAR_HYPERKERATOSIS	109	0.974409	0.471888	0.751386
HP_RETINAL_DYSTROPHY	283	0.973172	0.516949	0.754519
HP_SHORT_PHALANX_OF_THE_THUMB	28	0.972772	0.484556	0.755247
GOBP_POSITIVE_REGULATION_OF_ALPHA_BETA_T_CELL_DIFFERENTIATION	33	0.972595	0.489022	0.755311
GOBP_REGULATION_OF_DNA_TEMPLATED_TRANSCRIPTION_ELONGATION	102	0.971911	0.502049	0.756841
GOBP_EMBRYONIC_HEART_TUBE_MORPHOGENESIS	60	0.971715	0.522634	0.756938
HP_APLASIA_HYPOPLASIA_OF_THE_SCAPULAE	23	0.971622	0.503937	0.756745
HP_NEOPLASM_OF_THE_STOMACH	70	0.971261	0.528541	0.757369
GOBP_CELL_FATE_DETERMINATION	31	0.971199	0.486653	0.757096
GOBP_RESPONSE_TO_X_RAY	28	0.971187	0.495536	0.756682
HP_RECTAL_FISTULA	22	0.971178	0.487705	0.756256
GOBP_INTERLEUKIN_8_PRODUCTION	46	0.971013	0.504115	0.756285
GOBP_METANEPHRIC_NEPHRON_EPITHELIUM_DEVELOPMENT	17	0.970849	0.493069	0.756312
GOBP_REGULATION_OF_GOLGI_ORGANIZATION	18	0.970472	0.486081	0.756914
HP_RECURRENT_INFECTION_OF_THE_GASTROINTESTINAL_TRACT	29	0.970272	0.492032	0.757063
GOBP_TETRAPYRROLE_METABOLIC_PROCESS	53	0.970082	0.490157	0.757145
GOCC_AP_TYPE_MEMBRANE_COAT_ADAPTOR_COMPLEX	34	0.969623	0.5	0.757997
GOBP_ACYLGLYCEROL_HOMEOSTASIS	21	0.969614	0.518145	0.757569
GOBP_EPITHELIAL_CELL_DIFFERENTIATION_INVOLVED_IN_KIDNEY_DEVELOPMENT	39	0.969499	0.498054	0.757457
HP_KETONURIA	22	0.969175	0.510204	0.757947
HP_DYSMETRIA	142	0.969057	0.524313	0.757838
GOBP_VENTRICULAR_CARDIAC_MUSCLE_TISSUE_DEVELOPMENT	41	0.969023	0.488978	0.757499
HP_APLASIA_HYPOPLASIA_OF_THE_SPLEEN	72	0.968892	0.514039	0.757443
GOBP_G0_TO_G1_TRANSITION	37	0.968046	0.522073	0.759411
GOMF_TELOMERASE_RNA_BINDING	22	0.967595	0.493042	0.760273
GOBP_REGULATION_OF_PROTEIN_LOCALIZATION_TO_CELL_PERIPHERY	105	0.967389	0.513292	0.76042
GOCC_P_BODY	85	0.967303	0.531621	0.760224
GOCC_SCF_UBIQUITIN_LIGASE_COMPLEX	60	0.966828	0.49187	0.761142
HP_ABNORMALITY_OF_FUNDUS_PIGMENTATION	28	0.966794	0.495951	0.76078
HP_FRECKLING	43	0.966261	0.521921	0.761942
GOBP_POSITIVE_REGULATION_OF_BIOMINERALIZATION	40	0.966005	0.521739	0.762219
HP_ABNORMAL_LEFT_VENTRICLE_MORPHOLOGY	90	0.965985	0.523305	0.761824
GOCC_CHROMOSOMAL_REGION	367	0.965978	0.555777	0.761391
HP_DYSCHROMATOPSIA	19	0.965896	0.506903	0.76117
GOBP_POSITIVE_REGULATION_OF_CHROMOSOME_ORGANIZATION	103	0.965514	0.497826	0.761844
GOBP_STEM_CELL_DIFFERENTIATION	208	0.965244	0.55102	0.76218
GOBP_HISTONE_H3_K9_MODIFICATION	48	0.965102	0.541922	0.762147
GOBP_MESENCHYMAL_TO_EPITHELIAL_TRANSITION	17	0.964956	0.46	0.762143
HP_ABNORMALITY_OF_UPPER_LIP_VERMILLION	365	0.964547	0.576271	0.762874
HP_OPTIC_DISC_PALLOR	140	0.96423	0.51875	0.763355
GOMF_CALCIUM_DEPENDENT_PROTEIN_KINASE_ACTIVITY	19	0.96398	0.501018	0.763645
GOBP_ESTABLISHMENT_OF_PROTEIN_LOCALIZATION_TO_VACUOLE	56	0.963813	0.517034	0.763679
GOMF_DEMETHYLASE_ACTIVITY	38	0.962845	0.497942	0.766048
GOBP_MITOTIC_RECOMBINATION	25	0.962547	0.473573	0.766481
GOCC_CLATHRIN_COAT	41	0.962438	0.538168	0.76634
HP_ABNORMAL_CONSUMPTION_BEHAVIOR	109	0.962046	0.525692	0.767013
GOBP_NEGATIVE_REGULATION_OF_INTERLEUKIN_2_PRODUCTION	21	0.962022	0.505263	0.766625
GOMF_5_3_EXONUCLEASE_ACTIVITY	18	0.961608	0.519841	0.767412
HP_HIGHLY_ARCHED_EYEBROW	215	0.961037	0.550898	0.768652
HP_INTESTINAL_ATRESIA	49	0.960553	0.525105	0.769624
GOBP_ORGANIC_CATION_TRANSPORT	44	0.960477	0.520468	0.76938
GOBP_POSITIVE_REGULATION_OF_CELL_CYCLE_G2_M_PHASE_TRANSITION	31	0.960179	0.504405	0.769789
GOMF_HYDROLASE_ACTIVITY_ACTING_ON_CARBON_NITROGEN_BUT_NOT_PEPTIDE_BONDS	97	0.96014	0.551383	0.769455
HP_DECREASED_NUMBER_OF_PERIPHERAL_MYELINATED_NERVE_FIBERS	42	0.959207	0.512974	0.771716
GOBP_NEGATIVE_REGULATION_OF_DNA_BINDING_TRANSCRIPTION_FACTOR_ACTIVITY	137	0.95912	0.526639	0.77151
HP_LOSS_OF_SPEECH	41	0.959092	0.494186	0.771143
HP_ABNORMAL_INTERVERTEBRAL_DISK_MORPHOLOGY	34	0.958978	0.522954	0.77102
GOBP_NUCLEAR_BODY_ORGANIZATION	15	0.958887	0.51462	0.770853
HP_ABNORMAL_B_CELL_MORPHOLOGY	40	0.958462	0.51004	0.771617
GOBP_POSITIVE_REGULATION_OF_STEM_CELL_DIFFERENTIATION	16	0.958221	0.485597	0.771878
GOBP_BLASTOCYST_GROWTH	21	0.958123	0.520747	0.771702
HP_GLUCOSE_INTOLERANCE	331	0.957811	0.595041	0.772135
GOMF_CALCIUM_CHANNEL_REGULATOR_ACTIVITY	34	0.957061	0.518518	0.773874
HP_CUTANEOUS_FINGER_SYNDACTYLY	23	0.956972	0.522541	0.773673
GOBP_CARDIOCYTE_DIFFERENTIATION	120	0.956451	0.555556	0.774755
GOBP_NEGATIVE_REGULATION_OF_MEMBRANE_PERMEABILITY	18	0.956048	0.515991	0.775486
GOMF_GLUCOSYLTRANSFERASE_ACTIVITY	20	0.955889	0.517172	0.775472
GOBP_KINETOCHORE_ORGANIZATION	23	0.955627	0.503937	0.775822
GOBP_NEGATIVE_REGULATION_OF_MAPK_CASCADE	142	0.955585	0.548134	0.775495
GOBP_POSITIVE_REGULATION_OF_PROTEIN_MODIFICATION_BY_SMALL_PROTEIN_CONJUGATION_OR_REMOVAL	124	0.955518	0.535354	0.775227
GOBP_ORGANELLE_TRANSPORT_ALONG_MICROTUBULE	85	0.95536	0.562887	0.775249
HP_CYTOCHROME_C_OXIDASE_NEGATIVE_MUSCLE_FIBERS	19	0.955235	0.526639	0.775143
HP_DRY_SKIN	122	0.955068	0.556468	0.775184
GOBP_VENTRAL_SPINAL_CORD_DEVELOPMENT	34	0.954637	0.506986	0.775939
HP_APLASIA_HYPOPLASIA_OF_THE_RETINA	39	0.954408	0.514056	0.776161
GOBP_VESICLE_BUDDING_FROM_MEMBRANE	76	0.954384	0.517391	0.775792
GOBP_ESTABLISHMENT_OF_PIGMENT_GRANULE_LOCALIZATION	22	0.954279	0.508065	0.775653
GOBP_CELLULAR_RESPONSE_TO_ARSENIC_CONTAINING_SUBSTANCE	20	0.95413	0.512448	0.775616
GOCC_GOLGI_ASSOCIATED_VESICLE	79	0.954088	0.51087	0.775292
GOMF_NEUROTRANSMITTER_RECEPTOR_ACTIVITY	71	0.953998	0.538462	0.775104
GOCC_INTRINSIC_COMPONENT_OF_GOLGI_MEMBRANE	65	0.953372	0.525896	0.776452
GOCC_INTRINSIC_COMPONENT_OF_PEROXISOMAL_MEMBRANE	15	0.952842	0.526531	0.777506
HP_ABNORMALITY_OF_THE_TESTIS_SIZE	140	0.952781	0.533058	0.777234
GOBP_REGULATION_OF_RESPIRATORY_GASEOUS_EXCHANGE	23	0.95248	0.510638	0.777664
GOCC_INHIBITORY_SYNAPSE	16	0.952406	0.533469	0.77742
GOBP_POSITIVE_REGULATION_OF_INTERLEUKIN_8_PRODUCTION	34	0.951956	0.52907	0.778274
GOBP_INORGANIC_ION_IMPORT_ACROSS_PLASMA_MEMBRANE	82	0.951896	0.536383	0.777992
GOCC_NUCLEOID	45	0.951818	0.505133	0.777768
HP_THICK_NASAL_ALAE	35	0.951643	0.532091	0.777805
GOBP_REGULATION_OF_UBIQUITIN_PROTEIN_TRANSFERASE_ACTIVITY	52	0.951447	0.516899	0.777923
HP_FEMALE_REPRODUCTIVE_SYSTEM_NEOPLASM	57	0.951205	0.522449	0.778165
GOBP_POSITIVE_REGULATION_OF_REGULATORY_T_CELL_DIFFERENTIATION	15	0.951015	0.523139	0.77825
GOBP_REGULATION_OF_TELOMERE_MAINTENANCE_VIA_TELOMERE_LENGTHENING	59	0.950709	0.522177	0.778673
GOBP_CELLULAR_PIGMENTATION	60	0.950204	0.545817	0.779706
HP_TEMPORAL_PATTERN	21	0.950112	0.533742	0.779536
GOBP_PROTEIN_TRANSMEMBRANE_IMPORT_INTO_INTRACELLULAR_ORGANELLE	36	0.949916	0.514706	0.779655
HP_ABNORMAL_METAPHYSEAL_TRABECULATION	23	0.949635	0.532934	0.780014
HP_SPARSE_LATERAL_EYEBROW	21	0.949419	0.532389	0.780204
HP_CALF_MUSCLE_PSEUDOHYPERTROPHY	17	0.949075	0.532673	0.780764
GOBP_CHEMOKINE_PRODUCTION	52	0.948355	0.50495	0.782374
HP_LIMB_ATAXIA	71	0.948095	0.545267	0.782672
HP_ELEVATED_CIRCULATING_THYROID_STIMULATING_HORMONE_CONCENTRATION	15	0.94729	0.519685	0.784507
GOBP_ENDOPLASMIC_RETICULUM_TUBULAR_NETWORK_ORGANIZATION	18	0.946952	0.523517	0.785042
GOBP_AORTIC_VALVE_MORPHOGENESIS	30	0.946935	0.501018	0.784644
HP_PARAGANGLIOMA	20	0.946702	0.534884	0.784854
HP_ABNORMAL_MACROPHAGE_MORPHOLOGY	23	0.946699	0.522954	0.78442
GOBP_GRANULOCYTE_DIFFERENTIATION	24	0.946658	0.51927	0.784088
GOCC_T_TUBULE	49	0.946482	0.528226	0.784145
GOBP_REGULATION_OF_HORMONE_BIOSYNTHETIC_PROCESS	20	0.94611	0.535714	0.784764
HP_RETINOPATHY	89	0.946083	0.564482	0.784392
HP_ABNORMALITY_OF_PROTHROMBIN	32	0.945959	0.530364	0.784295
GOCC_PROTEIN_PHOSPHATASE_TYPE_1_COMPLEX	16	0.945771	0.493952	0.784404
GOBP_REGULATION_OF_JNK_CASCADE	116	0.945479	0.577406	0.784789
GOCC_DNA_POLYMERASE_COMPLEX	19	0.944882	0.543388	0.786051
HP_ST_SEGMENT_ELEVATION	20	0.944755	0.517103	0.785959
GOCC_CORE_MEDIATOR_COMPLEX	26	0.944713	0.526839	0.785638
HP_RECURRENT_BACTERIAL_INFECTIONS	120	0.944662	0.551136	0.785322
GOCC_ENDOPLASMIC_RETICULUM_PROTEIN_CONTAINING_COMPLEX	117	0.94449	0.560636	0.785346
HP_SHORT_CHIN	48	0.944375	0.531872	0.785248
HP_ABNORMAL_TRABECULAR_BONE_MORPHOLOGY	30	0.944126	0.529644	0.785508
HP_AORTIC_REGURGITATION	75	0.94411	0.570565	0.785114
HP_GINGIVAL_BLEEDING	43	0.944082	0.542017	0.784757
GOBP_TELOMERE_ORGANIZATION	174	0.94402	0.590717	0.784492
GOBP_MORPHOGENESIS_OF_EMBRYONIC_EPITHELIUM	130	0.943893	0.586279	0.784414
GOBP_MEMBRANE_DEPOLARIZATION_DURING_CARDIAC_MUSCLE_CELL_ACTION_POTENTIAL	20	0.943525	0.54262	0.784982
HP_ABNORMALITY_OF_RETINAL_PIGMENTATION	287	0.943495	0.615551	0.78462
GOBP_HISTONE_H3_K9_TRIMETHYLATION	16	0.943267	0.52686	0.784818
GOMF_INORGANIC_ANION_TRANSMEMBRANE_TRANSPORTER_ACTIVITY	116	0.943172	0.580913	0.784675
HP_LIMB_GIRDLE_MUSCULAR_DYSTROPHY	16	0.942917	0.504098	0.785002
GOBP_AMINO_SUGAR_METABOLIC_PROCESS	35	0.942381	0.551102	0.786077
HP_DOWNTURNED_CORNERS_OF_MOUTH	132	0.941967	0.583333	0.786825
GOBP_POSITIVE_REGULATION_OF_AMINE_TRANSPORT	37	0.941765	0.526423	0.786951
GOMF_PRENYLTRANSFERASE_ACTIVITY	17	0.941581	0.522678	0.787013
GOBP_ORGANELLE_FUSION	143	0.941524	0.593561	0.786745
GOBP_POSITIVE_REGULATION_OF_IMMUNE_RESPONSE	306	0.941474	0.632	0.786449
GOMF_LIGASE_ACTIVITY_FORMING_CARBON_OXYGEN_BONDS	41	0.941309	0.546535	0.786458
HP_ABNORMAL_NEPHRON_MORPHOLOGY	179	0.941301	0.6	0.786042
HP_PHOTOPHOBIA	181	0.941257	0.570297	0.785732
GOBP_POSITIVE_REGULATION_OF_LYASE_ACTIVITY	29	0.940558	0.537718	0.787277
GOBP_EMBRYONIC_APPENDAGE_MORPHOGENESIS	98	0.940537	0.561845	0.786899
GOCC_TRANS_GOLGI_NETWORK_TRANSPORT_VESICLE	33	0.94007	0.542574	0.787774
HP_DYSPAREUNIA	29	0.939777	0.527778	0.788174
HP_BREATHING_DYSREGULATION	15	0.939435	0.531872	0.788728
GOBP_RELAXATION_OF_CARDIAC_MUSCLE	15	0.939214	0.566735	0.788912
GOBP_XENOBIOTIC_METABOLIC_PROCESS	63	0.939122	0.563008	0.788726
GOBP_REGULATION_OF_T_CELL_DIFFERENTIATION_IN_THYMUS	20	0.939086	0.535642	0.788386
GOBP_CENTRIOLE_ASSEMBLY	45	0.938511	0.562633	0.789562
GOBP_NEGATIVE_REGULATION_OF_EPITHELIAL_CELL_DIFFERENTIATION	36	0.938226	0.548515	0.789943
GOBP_REGULATION_OF_SPINDLE_ORGANIZATION	45	0.938136	0.546973	0.789752
GOBP_GOLGI_ORGANIZATION	148	0.937991	0.558091	0.789729
GOBP_RECEPTOR_METABOLIC_PROCESS	57	0.937497	0.552361	0.790682
HP_ABNORMALITY_OF_HAIR_PIGMENTATION	90	0.937464	0.588843	0.790336
GOBP_ALDITOL_METABOLIC_PROCESS	16	0.937316	0.543611	0.790304
GOMF_UBIQUITIN_LIKE_PROTEIN_PEPTIDASE_ACTIVITY	106	0.937313	0.585153	0.789879
GOBP_REGULATION_OF_DOUBLE_STRAND_BREAK_REPAIR_VIA_NONHOMOLOGOUS_END_JOINING	29	0.937087	0.539095	0.790093
GOBP_EMBRYONIC_DIGESTIVE_TRACT_DEVELOPMENT	22	0.936983	0.552147	0.789961
HP_DEATH_IN_CHILDHOOD	50	0.936131	0.55579	0.791972
GOMF_PURINE_NUCLEOTIDE_TRANSMEMBRANE_TRANSPORTER_ACTIVITY	20	0.935801	0.54672	0.792454
GOBP_NEGATIVE_REGULATION_OF_PHOSPHATASE_ACTIVITY	31	0.935731	0.55511	0.792218
GOMF_P53_BINDING	62	0.935331	0.564948	0.792882
GOBP_NEGATIVE_REGULATION_OF_INTRINSIC_APOPTOTIC_SIGNALING_PATHWAY	91	0.934892	0.561616	0.793643
HP_TELANGIECTASIA	129	0.933699	0.609808	0.796576
HP_TELECANTHUS	143	0.933204	0.603922	0.797552
GOCC_GABA_ERGIC_SYNAPSE	65	0.932842	0.558282	0.798124
GOBP_NEURAL_TUBE_FORMATION	98	0.932412	0.624473	0.798923
GOBP_NEGATIVE_REGULATION_OF_ION_TRANSMEMBRANE_TRANSPORT	80	0.93197	0.587879	0.799702
GOBP_ENDOSOME_TRANSPORT_VIA_MULTIVESICULAR_BODY_SORTING_PATHWAY	39	0.931962	0.54386	0.799288
GOBP_STRESS_GRANULE_ASSEMBLY	27	0.93154	0.55332	0.800033
HP_INFECTIOUS_ENCEPHALITIS	33	0.931508	0.552381	0.799694
HP_INVERTED_NIPPLES	34	0.931456	0.560538	0.799385
GOBP_NEUROTRANSMITTER_REUPTAKE	26	0.931361	0.566	0.799204
HP_ABNORMALITY_OF_THE_COMMON_COAGULATION_PATHWAY	44	0.931172	0.537155	0.799317
GOBP_MEIOTIC_CHROMOSOME_SEGREGATION	77	0.931086	0.586139	0.799124
HP_ABNORMAL_FINGERNAIL_MORPHOLOGY	157	0.930584	0.636917	0.800117
GOBP_REGULATION_OF_HISTONE_H3_K4_METHYLATION	38	0.930306	0.543478	0.800483
GOMF_UBIQUITIN_LIKE_PROTEIN_LIGASE_ACTIVITY	272	0.930236	0.689796	0.800258
GOBP_REPRODUCTIVE_BEHAVIOR	35	0.930223	0.571125	0.799855
HP_PROGRESSIVE_NEUROLOGIC_DETERIORATION	46	0.929978	0.585417	0.800121
HP_ABSENT_HAND	17	0.929965	0.561368	0.799717
GOMF_ACYLGLYCEROL_O_ACYLTRANSFERASE_ACTIVITY	24	0.929664	0.567073	0.800126
HP_ABNORMAL_ESOPHAGUS_MORPHOLOGY	189	0.929261	0.63048	0.800845
HP_BONE_CYST	24	0.929013	0.571429	0.801105
HP_APLASIA_HYPOPLASIA_OF_THE_DISTAL_PHALANGES_OF_THE_HAND	131	0.92864	0.618321	0.80171
GOBP_HISTONE_H2A_ACETYLATION	23	0.92854	0.560928	0.801564
GOMF_GDP_BINDING	64	0.927842	0.581633	0.803081
HP_LOBAR_HOLOPROSENCEPHALY	21	0.9277	0.548057	0.803038
HP_ABNORMAL_ST_SEGMENT	26	0.927681	0.548454	0.802656
HP_FURROWED_TONGUE	39	0.927558	0.570213	0.802552
GOMF_PROTEIN_CARRIER_CHAPERONE	25	0.926905	0.554192	0.803909
HP_CLUBBING	109	0.926747	0.585859	0.803915
GOBP_INTERLEUKIN_1_MEDIATED_SIGNALING_PATHWAY	18	0.926734	0.526316	0.803514
HP_RED_EYE	75	0.926459	0.604124	0.803851
GOBP_SOMATIC_STEM_CELL_POPULATION_MAINTENANCE	54	0.926104	0.561069	0.804388
HP_ACNE	52	0.925726	0.573561	0.804986
GOBP_RESPONSE_TO_ARSENIC_CONTAINING_SUBSTANCE	32	0.925426	0.568789	0.805387
HP_HYPERCHOLESTEROLEMIA	50	0.924862	0.580376	0.806545
GOBP_MATING_BEHAVIOR	28	0.924819	0.541667	0.806238
GOMF_PHOSPHATIDYLINOSITOL_PHOSPHATE_BINDING	152	0.92475	0.652977	0.805987
HP_TACHYPNEA	68	0.924379	0.595436	0.806565
HP_PATENT_FORAMEN_OVALE	84	0.924254	0.618762	0.806471
GOBP_REGULATION_OF_TRANSLATIONAL_ELONGATION	20	0.924042	0.559499	0.8066
GOMF_PROTEIN_SERINE_THREONINE_PHOSPHATASE_ACTIVITY	92	0.923964	0.592593	0.806395
GOBP_GLUCOSAMINE_CONTAINING_COMPOUND_METABOLIC_PROCESS	21	0.923922	0.552577	0.806076
HP_OPTIC_DISC_HYPOPLASIA	16	0.923863	0.574113	0.805803
HP_ABNORMALITY_OF_OCULAR_SMOOTH_PURSUIT	60	0.923766	0.587771	0.805641
HP_NASOGASTRIC_TUBE_FEEDING	78	0.923762	0.583333	0.805221
GOBP_ESTABLISHMENT_OF_PROTEIN_LOCALIZATION_TO_ENDOPLASMIC_RETICULUM	44	0.923754	0.568826	0.804808
GOMF_TRANSCRIPTION_REGULATOR_INHIBITOR_ACTIVITY	19	0.92324	0.569745	0.805796
HP_SINGLE_NARIS	18	0.922348	0.545272	0.807792
HP_BUNDLE_BRANCH_BLOCK	47	0.922083	0.577963	0.808089
GOBP_PROTEIN_LOCALIZATION_TO_ENDOPLASMIC_RETICULUM	70	0.922071	0.597403	0.807688
GOBP_NEGATIVE_REGULATION_OF_CD4_POSITIVE_ALPHA_BETA_T_CELL_DIFFERENTIATION	17	0.921959	0.563601	0.80756
HP_CYCLOPIA	16	0.921771	0.573469	0.807643
GOBP_TUBE_FORMATION	136	0.921439	0.643777	0.808114
HP_ABNORMAL_CONJUNCTIVA_MORPHOLOGY	108	0.9214	0.644033	0.807793
GOMF_ATPASE_BINDING	76	0.921062	0.597917	0.808293
GOBP_PINOCYTOSIS	21	0.921013	0.546392	0.807997
GOCC_H4_H2A_HISTONE_ACETYLTRANSFERASE_COMPLEX	26	0.920382	0.566532	0.809299
GOBP_POSITIVE_REGULATION_OF_SODIUM_ION_TRANSMEMBRANE_TRANSPORT	18	0.920192	0.576065	0.80939
GOBP_CARDIAC_MUSCLE_CELL_PROLIFERATION	45	0.919894	0.570577	0.809779
GOBP_HISTONE_METHYLATION	157	0.919689	0.672199	0.809915
HP_CONICAL_TOOTH	42	0.91944	0.592132	0.810186
GOBP_NEGATIVE_REGULATION_OF_PROTEASOMAL_PROTEIN_CATABOLIC_PROCESS	46	0.91871	0.60161	0.811733
GOBP_DNA_TEMPLATED_TRANSCRIPTION_TERMINATION	23	0.91865	0.566	0.811458
GOMF_RNA_POLYMERASE_II_COMPLEX_BINDING	36	0.918543	0.608602	0.811309
GOBP_CELL_REDOX_HOMEOSTASIS	39	0.918439	0.589899	0.811168
HP_LEIOMYOSARCOMA	27	0.917995	0.5666	0.811936
GOBP_ORGANOPHOSPHATE_ESTER_TRANSPORT	125	0.917649	0.662577	0.812459
GOBP_REGULATION_OF_STEM_CELL_PROLIFERATION	65	0.917246	0.61336	0.813115
GOBP_DEFENSE_RESPONSE_TO_SYMBIONT	193	0.917104	0.685106	0.813056
GOCC_TRANSPORT_VESICLE	365	0.917086	0.736735	0.812667
GOBP_PROGRAMMED_NECROTIC_CELL_DEATH	38	0.917037	0.563008	0.81236
GOBP_MEMBRANE_DEPOLARIZATION	66	0.916876	0.582	0.812356
GOBP_PSEUDOURIDINE_SYNTHESIS	18	0.916637	0.53816	0.812572
GOBP_METANEPHRIC_EPITHELIUM_DEVELOPMENT	18	0.916597	0.574949	0.812239
HP_DYSMETRIC_SACCADES	15	0.915749	0.585417	0.814064
GOBP_REGULATION_OF_BEHAVIOR	46	0.915697	0.616183	0.813776
GOBP_PIGMENT_GRANULE_LOCALIZATION	24	0.915378	0.584158	0.814212
HP_PARAPLEGIA	153	0.915084	0.703252	0.81459
HP_ABNORMALITY_OF_BLOOD_VOLUME_HOMEOSTASIS	25	0.914556	0.585153	0.815595
HP_PROLONGED_PARTIAL_THROMBOPLASTIN_TIME	18	0.914356	0.572534	0.815706
HP_ACANTHOSIS_NIGRICANS	32	0.914294	0.591919	0.815443
GOBP_VESICLE_CARGO_LOADING	31	0.914248	0.561475	0.815137
HP_SPASTIC_PARAPLEGIA	125	0.914246	0.635593	0.81471
GOCC_PERINUCLEAR_ENDOPLASMIC_RETICULUM	17	0.912563	0.577075	0.818778
GOMF_N_ACETYLTRANSFERASE_ACTIVITY	57	0.912279	0.627723	0.819121
HP_PANCREATIC_FIBROSIS	21	0.911865	0.549383	0.819788
GOMF_MOLECULAR_CARRIER_ACTIVITY	74	0.911726	0.636179	0.819724
HP_ABNORMAL_DURA_MATER_MORPHOLOGY	20	0.911481	0.559223	0.819946
GOCC_DYSTROPHIN_ASSOCIATED_GLYCOPROTEIN_COMPLEX	17	0.911285	0.56213	0.820049
GOBP_PATHWAY_RESTRICTED_SMAD_PROTEIN_PHOSPHORYLATION	51	0.910658	0.627723	0.821338
GOBP_RESPONSE_TO_BMP	142	0.910478	0.671053	0.821391
HP_HYPOTELORISM	113	0.910322	0.658065	0.821365
HP_DECREASED_FERTILITY	186	0.909954	0.691089	0.821906
GOBP_GMP_METABOLIC_PROCESS	25	0.909843	0.609856	0.821779
GOBP_LIPOPROTEIN_BIOSYNTHETIC_PROCESS	96	0.909651	0.621564	0.821852
HP_MEDULLOBLASTOMA	18	0.909531	0.581673	0.821751
GOMF_LIPID_TRANSFER_ACTIVITY	44	0.909456	0.577083	0.821518
GOBP_INTERMEMBRANE_LIPID_TRANSFER	44	0.909287	0.606452	0.821539
GOBP_POSITIVE_REGULATION_OF_DOUBLE_STRAND_BREAK_REPAIR_VIA_HOMOLOGOUS_RECOMBINATION	37	0.909003	0.621032	0.821867
HP_SHORT_1ST_METACARPAL	17	0.908741	0.580578	0.822126
GOBP_PROTON_TRANSPORTING_TWO_SECTOR_ATPASE_COMPLEX_ASSEMBLY	16	0.908566	0.592157	0.822159
HP_VOCAL_CORD_PARALYSIS	45	0.908564	0.614141	0.821736
GOBP_ENDOSOME_ORGANIZATION	90	0.90798	0.671429	0.822841
GOBP_REGULATION_OF_JUN_KINASE_ACTIVITY	47	0.907932	0.613546	0.822535
HP_RAGGED_RED_MUSCLE_FIBERS	31	0.907789	0.598802	0.822487
GOBP_MACROPHAGE_DIFFERENTIATION	32	0.90773	0.591093	0.82222
HP_DEEP_PLANTAR_CREASES	18	0.90751	0.582661	0.822365
GOBP_PLATELET_DENSE_GRANULE_ORGANIZATION	22	0.906927	0.578189	0.823517
GOMF_UBIQUITIN_LIKE_PROTEIN_TRANSFERASE_ACTIVITY	395	0.906589	0.819608	0.823997
GOBP_REGULATION_OF_CHROMOSOME_ORGANIZATION	247	0.906243	0.754	0.824503
HP_LIPID_ACCUMULATION_IN_HEPATOCYTES	127	0.905723	0.686598	0.82544
HP_MICROCYTIC_ANEMIA	36	0.905507	0.588123	0.825594
GOBP_LENS_FIBER_CELL_DIFFERENTIATION	30	0.904762	0.59465	0.827124
GOBP_POSITIVE_REGULATION_OF_AUTOPHAGY	125	0.904184	0.66004	0.828212
GOBP_VESICLE_CYTOSKELETAL_TRAFFICKING	66	0.903862	0.628392	0.828632
HP_PREAXIAL_HAND_POLYDACTYLY	55	0.903801	0.655936	0.828373
GOMF_ACTIVE_ION_TRANSMEMBRANE_TRANSPORTER_ACTIVITY	204	0.903735	0.715385	0.828112
GOBP_POSITIVE_REGULATION_OF_I_KAPPAB_KINASE_NF_KAPPAB_SIGNALING	148	0.903593	0.694093	0.828053
GOCC_SMN_SM_PROTEIN_COMPLEX	17	0.903527	0.586275	0.827795
GOBP_MITOTIC_SPINDLE_ORGANIZATION	130	0.903245	0.667355	0.828138
HP_WIDELY_PATENT_FONTANELLES_AND_SUTURES	16	0.902684	0.582661	0.829177
GOMF_HISTONE_METHYLTRANSFERASE_ACTIVITY	58	0.902676	0.661323	0.828767
HP_FALLS	29	0.90264	0.615063	0.828429
GOBP_HEPARIN_METABOLIC_PROCESS	16	0.902457	0.59127	0.828458
HP_HOLOPROSENCEPHALY	66	0.902354	0.619522	0.828297
GOBP_POSITIVE_REGULATION_OF_LIPID_CATABOLIC_PROCESS	18	0.901805	0.596457	0.829317
GOBP_DOUBLE_STRAND_BREAK_REPAIR_VIA_NONHOMOLOGOUS_END_JOINING	68	0.901774	0.639676	0.828977
GOBP_HEART_VALVE_MORPHOGENESIS	50	0.901657	0.61523	0.828866
GOCC_NUCLEOSOME	96	0.901441	0.676056	0.829024
GOBP_CHROMOSOME_ORGANIZATION_INVOLVED_IN_MEIOTIC_CELL_CYCLE	55	0.901387	0.631263	0.828748
GOBP_PROTEIN_O_LINKED_MANNOSYLATION	17	0.901341	0.590264	0.828437
HP_URINARY_TRACT_NEOPLASM	126	0.900625	0.674134	0.829866
HP_ACCELERATED_SKELETAL_MATURATION	57	0.900453	0.632353	0.829902
HP_CUTANEOUS_SYNDACTYLY	55	0.900439	0.625	0.829514
GOBP_TELOMERE_MAINTENANCE_VIA_TELOMERE_LENGTHENING	78	0.900248	0.670146	0.829596
GOCC_REPLISOME	15	0.899916	0.606362	0.830023
HP_POIKILODERMA	16	0.899855	0.59798	0.829767
GOBP_NUCLEAR_TRANSCRIBED_MRNA_POLY_A_TAIL_SHORTENING	34	0.899743	0.619048	0.829618
GOBP_BINDING_OF_SPERM_TO_ZONA_PELLUCIDA	21	0.899634	0.59596	0.829486
HP_ABNORMAL_CIRCULATING_ESTROGEN_LEVEL	38	0.89961	0.594488	0.829125
HP_ABNORMAL_CHOROID_PLEXUS_MORPHOLOGY	15	0.899594	0.597917	0.828741
GOCC_SPERM_PRINCIPAL_PIECE	21	0.899534	0.595833	0.828466
GOBP_INTERLEUKIN_6_PRODUCTION	92	0.899083	0.656126	0.829187
GOBP_ANION_TRANSPORT	348	0.89908	0.835294	0.828774
GOBP_AMP_METABOLIC_PROCESS	24	0.898568	0.638945	0.829685
GOBP_RNA_TEMPLATED_DNA_BIOSYNTHETIC_PROCESS	68	0.898445	0.65102	0.82957
GOBP_HEART_VALVE_DEVELOPMENT	59	0.898243	0.648262	0.82967
GOBP_PIGMENT_BIOSYNTHETIC_PROCESS	52	0.898203	0.611222	0.829357
GOBP_RRNA_TRANSCRIPTION	37	0.898199	0.609312	0.828948
HP_OVARIAN_CARCINOMA	15	0.898005	0.602083	0.828999
GOBP_CELLULAR_RESPONSE_TO_COPPER_ION	16	0.897686	0.600791	0.829369
GOMF_SODIUM_CHANNEL_REGULATOR_ACTIVITY	29	0.897356	0.63	0.82981
GOBP_FATTY_ACID_CATABOLIC_PROCESS	92	0.896573	0.691176	0.831426
GOBP_OUTFLOW_TRACT_SEPTUM_MORPHOGENESIS	24	0.896346	0.610766	0.831594
GOCC_TRANS_GOLGI_NETWORK	230	0.896096	0.7666	0.831823
GOBP_ANIMAL_ORGAN_REGENERATION	48	0.895918	0.637931	0.831882
HP_ABNORMAL_SIZE_OF_THE_CLITORIS	59	0.895913	0.649895	0.831473
GOMF_QUATERNARY_AMMONIUM_GROUP_BINDING	29	0.895646	0.613821	0.831717
GOBP_REGULATION_OF_CYTOKINESIS	81	0.895482	0.655378	0.831712
GOMF_DEACETYLASE_ACTIVITY	36	0.89529	0.646694	0.831778
HP_ABNORMAL_SERUM_INTERLEUKIN_LEVEL	16	0.895213	0.601626	0.831552
[truncated: 539 more rows]

## Sheet: siSMARCA4.7_48h_IMR5
List of positively enriched gene sets after knocking down SMARCA4 using siSMRACA4.7 for 48 h in IMR5 cells
[truncated: 2,795 more rows]

[truncated: 1 more sheets: ACBI1_24h_IMR32]
