# Supplementary material for: Targeting SWI/SNF ATPases reduces neuroblastoma cell plasticity
Source: EMBO J. 2024 Aug 22;43(20):4522–41. doi: 10.1038/s44318-024-00206-1 (PMC11480351; doi:10.1038/s44318-024-00206-1)
Supplement: Supplementary file 7 — Data Set EV5 [file 44318_2024_206_MOESM7_ESM.xlsx]

## Sheet: Dataset_EV5_legend
Dataset EV5. List of genes with RNA-seq raw counts in SJNBL012407_X1 cells after treatment with or without ACBI1 for 4 days.

## Sheet: ACBI1_vs_DMSO
Feature	SCM_r1	SCM_r2	SCM_r3	DMSO_d4_r1	DMSO_d4_r2	DMSO_d4_r3	ACBI1_d4_r1	ACBI1_d4_r2	ACBI1_d4_r3
A1BG	4.46186	4.75081	5.46196	7.13911	6.47806	5.86908	5.17503	6.22762	4.60633
A1BG-AS1	4.20243	2.57384	3.07633	1.75222	2.57093	2.85601	1.03386	1.54353	1.86935
A2M-AS1	0.569687	0.871434	0.523041	1.86868	1.2785	1.22549	1.16628	1.28629	1.60951
AAAS	72.6228	71.5014	75.6028	71.914	71.3249	72.8145	68.6596	71.4555	68.0388
AACS	68.2084	66.0169	67.6834	53.0679	52.5744	50.8218	30.6124	33.2267	32.965
AACSP1	11.6291	11.2762	10.3095	18.8994	18.4837	20.7028	13.7027	14.5055	19.0355
AADAT	27.625	30.2919	28.8366	22.69	20.7741	20.0579	27.0409	26.8673	28.4698
AAGAB	74.0934	81.3416	79.4131	46.0741	47.5138	49.0159	43.586	40.5152	40.5128
AAK1	98.3956	91.7983	90.1696	52.3738	60.1918	59.7866	60.7147	67.3824	75.1982
AAMDC	3.84481	5.12559	4.85598	5.17873	5.53985	6.25604	6.19544	5.85943	5.38328
AAMP	58.8575	60.1223	62.5289	65.1332	65.4121	68.2343	71.7207	64.1666	58.7711
AAR2	65.6453	70.6802	73.2865	67.5353	67.7558	64.9458	72.3039	63.7375	68.8719
AARS1	224.844	220.396	221.353	157.548	168.803	177.037	190.962	178.924	182.806
AARS2	54.538	52.8439	54.3859	31.7659	38.4054	33.7951	47.9593	60.3797	62.3229
AARSD1	28.9473	30.4149	35.4887	24.3006	25.7871	28.7853	26.7919	24.6599	20.7748
AASDH	13.6227	12.9676	14.1942	13.881	12.5178	14.2533	11.4433	12.5762	13.0973
AASDHPPT	163.139	164.477	153.819	138.542	133.007	125.828	146.356	147.698	153.06
AATF	64.4583	60.3271	67.7583	34.9158	38.5652	43.1468	45.7727	39.0146	36.9609
AATK	7.57621	7.68835	8.06832	13.4539	14.2223	12.383	11.5161	13.9339	12.2094
ABALON	6.70591	5.40528	6.569	6.34434	5.97086	4.6517	10.0057	8.90572	10.0647
ABAT	24.1127	23.5774	24.4289	49.0635	46.928	49.4673	95.2632	99.2503	98.6741
ABCA1	1.18674	1.69151	1.12069	2.82966	2.29057	3.09582	5.53946	5.21633	5.99375
ABCA11P	12.4816	10.2267	13.1208	10.4018	8.94892	12.2873	11.5436	11.6473	14.7109
ABCA17P	0.522221	0.615159	1.49422	0.640755	1.06544	0.838525	1.38494	1.50066	0.943544
ABCA2	39.8712	39.7741	41.7604	63.4787	70.5792	69.5244	75.3642	80.0298	86.5764
ABCA3	323.051	314.09	317.575	250.283	276.721	277.003	277.114	283.248	287.973
ABCA7	2.51577	2.10155	2.98833	3.25676	3.94184	4.06324	3.93596	4.7876	4.55083
ABCB1	19.9822	16.6067	19.7224	16.924	13.5298	17.22	6.04967	7.21707	8.3246
ABCB10	35.0297	34.3922	30.6295	34.7556	35.6356	33.2146	29.5191	32.5122	32.4102
ABCB6	30.0458	29.3178	31.4512	26.8543	25.6213	24.1209	22.6678	20.5792	19.5905
ABCB7	27.3878	28.8567	29.7331	29.043	28.5511	25.2818	28.3529	30.6543	27.9705
ABCB8	23.3531	25.4226	25.6241	21.3019	21.2536	21.2187	25.5832	26.5099	25.6952
ABCB9	7.54712	6.50947	7.54539	8.38201	9.64139	10.2547	5.97678	8.43182	7.04818
ABCC1	140.546	131.725	131.632	128.718	131.09	138.727	110.86	116.901	128.642
ABCC10	15.2905	15.6328	16.5848	10.6777	12.0917	12.1895	13.4112	14.0053	17.9256
ABCC4	58.3353	56.8935	57.5986	39.8807	35.529	36.0525	30.6853	27.8677	32.2439
ABCC5	32.419	33.8283	33.543	36.5174	38.1924	39.7286	36.8076	41.1583	40.9012
ABCC8	0.664618	0.358884	0.747158	1.60174	1.54484	1.41897	1.6036	1.14338	2.55295
ABCD1	4.36693	4.40802	3.43657	7.36763	7.93685	6.64301	10.4957	12.1475	12.2094
ABCD2	6.83514	5.53563	6.94774	9.12944	8.41625	7.02998	11.0788	11.7902	12.3759
ABCD3	78.8406	74.935	72.614	76.0778	68.6078	69.9763	59.4024	58.9507	55.3303
ABCD4	13.4328	13.1214	12.1024	24.5052	20.5078	20.2513	21.1371	16.7921	16.9266
ABCE1	241.315	228.349	229.051	155.517	152.29	149.045	127.332	132.265	140.628
ABCF1	153.458	158.018	159.344	97.2178	108.56	113.251	88.775	89.5328	88.5735
ABCF2	82.0829	82.8629	74.9944	65.7505	59.9084	61.8261	53.4405	60.1662	60.5164
ABCF2-H2BE1	40.712	39.4324	52.5296	20.5777	22.4952	24.597	28.8486	24.1516	22.7284
ABCF3	28.8593	29.7279	33.9167	22.0493	24.929	24.8304	26.0205	26.367	26.9715
ABCG1	3.60748	2.0503	2.01716	3.41693	3.56897	2.57987	1.38494	1.00047	1.94249
ABCG4	1.2342	1.69151	1.71833	7.47441	7.88359	7.73941	16.3266	16.935	17.2041
ABHD10	48.4154	49.0508	49.9782	47.9961	43.6257	41.7925	45.6998	48.5898	46.3398
ABHD11	9.9204	11.0712	12.7001	11.1582	9.69466	9.48076	7.28873	6.00234	5.93825
ABHD12	48.5573	48.1795	46.9901	60.1147	53.6927	63.3981	50.8746	55.4495	53.3878
ABHD13	24.3025	23.7824	21.1418	27.8686	24.13	21.3477	25.9476	28.0105	27.8595
ABHD14A	21.9662	21.09	22.6274	28.317	28.5133	29.0224	22.275	25.0753	22.7426
ABHD14B	5.9333	5.94567	5.90186	9.55654	8.94893	8.31986	11.8077	13.5766	13.8188
ABHD15	3.46509	2.97289	3.73539	5.65922	4.52778	4.64369	3.42576	3.64431	3.4409
ABHD16A	21.6918	23.2698	23.906	28.6159	27.9119	27.9261	34.8396	31.226	30.4677
ABHD17A	53.8262	58.9432	59.8393	65.0805	68.0749	54.9487	60.787	64.3104	58.105
ABHD17B	51.7377	46.9495	47.2889	53.6013	55.0247	50.6926	63.7024	63.1666	61.1576
ABHD17C	21.3596	19.5282	18.7513	18.8994	19.0163	19.2839	17.6386	20.0076	21.4773
ABHD18	8.5439	8.8672	8.51656	13.4005	10.9198	11.0931	11.589	13.0764	11.8764
ABHD2	266.041	256.339	239.577	180.55	196.72	220.767	206.719	224.912	229.238
ABHD3	6.88261	7.43207	6.4248	8.16845	9.53484	8.57784	6.26832	5.93088	5.54977
ABHD5	22.0716	23.5773	25.4	28.616	28.7109	27.4102	29.7377	29.7969	29.9683
ABHD6	14.4771	15.4791	14.6425	15.2157	12.6776	13.1569	12.1721	10.7184	9.65654
ABHD8	17.9421	14.0439	15.6883	25.7331	23.3842	21.0897	26.8223	32.798	32.0772
ABI1	31.368	31.0039	29.8078	44.4277	38.7891	38.0425	50.1236	50.6647	46.8774
ABI2	396.103	381.695	357.018	336.771	343.997	337.692	381.269	413.151	424.995
ABITRAM	9.9204	8.50842	10.6083	7.5278	8.04338	6.19155	7.94471	7.21707	6.54871
ABL1	199.688	192.821	186.393	194.492	214.187	208.441	261.088	268.528	287.432
ABL2	74.0938	76.1139	71.1201	45.7	47.2476	47.2099	49.6358	56.4496	58.216
ABLIM1	320.063	300.049	296.281	193.69	210.511	225.149	251.24	255.309	262.554
ABLIM2	3.51255	3.74171	4.33304	4.00419	4.52778	4.25672	2.25958	1.57211	1.94249
ABLIM3	1.32914	1.28147	1.41951	1.3348	0.745835	1.35448	3.42576	3.5014	2.94143
ABR	374.94	374.703	361.728	212.935	230.468	224.478	187.304	187.664	191.183
ABRACL	18.1794	19.0157	19.9466	12.0124	10.0143	12.641	12.8281	11.7188	10.1005
ABRAXAS1	7.78608	8.13331	8.88989	11.0248	9.52434	8.48563	11.397	11.9133	10.6487
ABRAXAS2	35.5993	36.3398	34.4395	35.9302	37.127	34.827	33.6007	35.1561	33.9641
ABT1	28.5269	27.524	28.5377	26.8008	24.343	22.4441	23.3237	24.8665	21.9213
ABTB1	0.569687	0.820179	0.971276	3.63048	4.15491	4.38571	3.79019	4.00159	4.21785
ABTB2	10.9172	11.0712	11.8783	8.382	10.2806	10.4482	3.42576	5.00196	3.71838
ACAA1	21.4479	21.4014	23.0712	15.8373	16.2703	17.1524	18.8021	16.4942	15.5391
ACAA2	72.8597	74.0635	74.5565	64.813	62.6418	60.6247	77.1138	69.8118	67.5396
ACACA	294.676	280.275	261.84	183.491	191.385	217.991	215.813	222.156	242.135
ACACB	3.70241	4.203	4.10892	6.03294	5.16698	6.12706	6.04966	7.78872	7.21467
ACAD10	8.73375	9.27724	9.26363	13.4005	11.8253	12.7055	14.2858	15.8631	18.0365
ACAD11	7.54419	8.84231	10.1168	9.84202	7.84144	10.2784	15.4663	15.0552	13.7405
ACAD8	15.7587	15.5816	13.746	16.3902	17.5781	18.51	17.5657	19.4359	16.1496
ACAD9	23.4005	25.0114	23.0094	19.0583	19.0157	18.1226	16.764	20.6506	17.7034
ACADM	61.6102	62.8387	63.0519	60.4883	57.4215	53.4012	57.6531	57.8075	54.8308
ACADS	1.32914	1.0252	1.56892	5.55244	4.52778	4.38571	4.08173	3.64431	2.71944
ACADSB	30.9477	31.4705	30.256	37.9053	36.1683	32.1826	52.4049	52.5197	53.5539
ACADVL	48.0806	45.5831	51.9204	42.698	46.1467	47.3665	52.4446	45.6792	48.9619
ACAP2	61.5155	60.7884	53.6389	40.0944	37.4466	39.5996	52.9156	57.9503	66.6517
ACAP3	33.3684	36.1861	34.7383	28.0288	36.3813	34.3755	33.382	33.2268	34.963
ACAT1	52.5919	54.074	54.7595	61.6632	55.5041	59.0768	57.5074	53.5915	50.9461
ACAT2	239.039	256.396	288.572	116.991	113.568	118.844	136.598	120.149	117.875
ACBD3	49.5437	46.8394	51.3921	42.2833	42.1874	39.0136	51.8223	56.7355	49.8836
ACBD4	1.28167	1.07645	0.747158	4.00419	3.67551	3.3538	5.24791	4.64469	4.60633
ACBD5	46.8012	46.2833	49.6795	64.2791	58.3272	54.4978	68.9504	62.5948	64.7648
ACBD6	43.3836	49.9224	54.2365	54.1888	54.0126	50.2411	53.7902	49.5185	46.2289
ACBD7	39.3016	40.6965	38.1748	57.7125	57.475	57.8515	17.7115	17.721	20.7004
ACD	33.6057	35.6734	36.6061	30.2177	28.1782	28.2485	27.4054	26.7959	26.0836
ACE	14.4296	14.5052	13.5219	5.07195	5.53984	4.64369	23.0321	22.6514	20.5894
ACER2	1.56646	1.43524	1.94245	1.3348	1.7579	1.93493	1.31205	2.42958	0.721557
ACER3	15.189	15.4278	13.5965	21.5688	21.2536	21.0897	29.3733	33.5126	31.9662
ACIN1	204.464	211.989	203.646	156.854	171.36	175.295	204.299	198.145	198.345
ACKR3	0.949411	0.615159	0.373629	12.653	13.1037	13.4794	5.97678	5.64506	5.66077
ACLY	561.221	554.661	574.568	418.453	437.004	451.577	317.273	321.471	333.263
ACO1	45.2822	46.7447	46.2428	35.2362	39.9505	40.0513	24.7085	27.5819	28.5255
ACO2	129.681	141.79	140.515	134.182	135.813	137.053	145.665	144.51	139.898
ACOT11	1.2342	0.872294	0.339413	2.61611	2.50364	1.74145	2.91555	2.49571	2.88593
ACOT13	27.4133	27.8103	30.5236	28.2947	26.3225	25.2909	31.1557	32.5784	30.0296
ACOT2	39.2066	40.1674	39.9205	45.6468	41.1751	37.5755	65.6418	56.8784	53.3145
ACOT7	106.514	103.533	109.145	103.838	100.035	103.126	76.6765	82.7445	69.9266
ACOT8	8.51736	8.97034	7.55114	7.67601	7.86122	6.84772	6.48111	6.87376	5.87956
ACOT9	36.1689	38.185	41.0884	39.2402	39.9502	40.1156	34.1838	31.7263	29.4688
ACOX1	78.6034	78.2655	72.3157	75.4907	71.2184	77.2005	77.6248	85.6744	88.1831
ACOX3	10.3951	9.68728	10.7577	8.54217	8.41626	8.83581	8.81934	8.14599	6.8817
ACP1	148.044	149.56	154.045	166.357	153.995	145.951	139.431	140.623	131.361
ACP2	27.8624	30.4456	30.8526	28.0821	31.108	31.0218	32.9446	35.3705	32.8506
ACP6	5.26878	4.92057	4.78127	5.60583	5.53985	4.19223	5.10214	5.21633	4.49534
ACRV1	0.85448	1.12771	0.672452	1.60174	1.22524	1.161	2.55112	1.92939	1.55401
ACSF3	14.8093	13.7877	15.2401	12.92	12.8907	11.5446	13.7756	13.3622	11.2104
ACSL1	78.0338	72.9872	76.8724	75.063	78.5687	80.7469	73.1778	74.7425	76.6968
ACSL3	152.983	136.493	142.014	106.776	111.699	100.547	107.507	102.609	106.998
ACSL4	104.175	94.9495	94.5023	88.1429	87.7831	80.0977	81.6325	84.0313	82.4678
ACSL6	2.23098	2.46034	2.09186	4.80502	4.42124	3.80526	2.69689	2.92976	1.83149
ACSS1	6.8826	7.43206	6.64891	5.12534	5.91272	6.25604	2.47823	2.50103	2.33096
ACSS2	20.9798	21.9884	23.6819	24.1315	25.9943	27.1521	28.7902	34.0128	33.9639
ACTA2	3.75156	4.56367	3.85963	68.7301	80.312	88.9993	27.4465	24.5062	25.9548
ACTA2-AS1	0.710405	0.767038	0.174688	2.11566	2.62499	4.71081	1.0522	0.86059	1.1278
ACTB	4699.09	4696.9	4648.27	3334.24	3652.86	3487.59	2979.3	2909.16	2950.32
ACTG1	5654.52	5589.23	5616.81	6079.54	6057.12	5825.62	6676.19	6437.59	6207.46
ACTG1P20	2.42086	5.33065	4.01091	3.95081	3.1429	6.32059	4.66482	2.0723	2.94143
ACTG1P25	1.70886	1.89653	1.64363	2.18901	2.61017	1.99942	0.364531	1.14338	0.666061
ACTL10	0.712083	1.33273	1.12069	0.854307	1.06544	0.709537	1.31205	1.28629	1.22103
ACTL6A	128.251	130.429	134.153	124.272	118.841	115.269	112.828	105.682	107.373
ACTL6B	29.1438	30.753	32.3477	41.8563	39.4175	39.277	45.6997	42.3014	41.9553
ACTN1	207.238	211.626	198.342	211.527	239.112	235.137	210.197	202.077	209.058
ACTN2	3.70241	2.71661	3.28716	1.70851	2.45037	2.83785	2.98844	1.92939	3.16342
ACTN4	137.27	129.163	131.856	142.968	170.88	169.161	106.851	109.398	109.933
ACTR10	51.1205	52.3826	50.5012	61.7699	51.7754	53.1434	56.9243	58.1646	56.9397
ACTR1A	293.954	297.637	294.939	260.266	271.98	277.39	256.05	247.592	245.074
ACTR1B	91.6561	93.1303	97.79	114.037	108.132	110.35	109.111	99.3228	97.6743
ACTR2	437.559	416.164	406.93	319.387	325.396	334.146	318.525	325.485	330.981
ACTR3	198.977	200.921	204.696	150.983	152.61	152.53	164.943	165.777	165.381
ACTR3B	32.7428	31.6044	33.124	37.6728	37.4887	37.9062	26.0544	26.3586	27.2841
ACTR5	13.1006	17.1705	15.0907	11.959	11.0796	10.1257	11.9535	13.1479	12.8198
ACTR6	25.8688	24.295	26.7448	24.9323	25.7813	23.4115	25.8019	23.8661	24.1967
ACTR8	39.6813	38.8001	40.5654	31.232	34.3572	36.9553	30.5395	31.6548	31.9107
ACTRT3	2.08858	1.84528	1.79304	1.49496	2.0775	1.28999	1.67648	1.07193	2.16447
ACVR1	13.8601	15.0178	14.5677	14.5216	15.8203	15.9947	19.6065	20.4363	21.9768
ACVR1B	98.7298	97.5402	97.9388	134.643	131.838	137.566	131.56	128.406	126.143
ACVR2A	29.6594	29.0395	29.8298	38.6033	37.7989	37.3916	37.0512	37.6029	39.8422
ACVR2B	189.672	183.134	164.876	176.287	197.993	213.605	187.901	223.726	219.379
ACVR2B-AS1	2.56324	2.46034	2.46539	3.36354	2.87651	3.03133	4.51905	4.57323	4.16235
ACVRL1	3.60749	2.97289	2.83892	4.69824	4.47451	5.28863	1.02051	1.21484	1.27652
ACY1	14.2854	14.3364	14.5219	13.539	12.1373	10.9764	10.0738	9.59265	10.0439
ACYP1	2.37338	2.92163	2.91363	2.88305	3.94184	4.06324	6.55987	5.93088	4.99481
ACYP2	0.42729	0.820179	1.2701	1.49496	1.86444	1.35448	2.04092	2.14376	2.66394
ADA	0.569687	0.512649	0.89657	1.65513	1.5981	1.161	3.13421	1.64357	2.77494
ADA2	14.5246	12.8651	12.9989	19.9138	19.2826	16.9621	29.7377	29.5112	26.0282
ADAL	15.5253	15.5305	16.9252	13.3666	13.743	13.6087	10.3503	12.4333	13.614
ADAM10	102.761	96.5636	99.808	122.368	124.219	128.988	133.092	133.839	142.46
ADAM11	4.08214	5.38187	4.93068	8.54216	9.90773	9.15829	7.94471	6.07379	5.99375
ADAM12	3.70241	4.10049	3.36186	1.38819	2.02424	2.51538	1.74937	2.42958	3.21891
ADAM15	17.2776	19.887	20.1707	23.8645	28.0717	24.5079	14.9418	13.5766	13.3193
ADAM17	45.5517	46.6418	42.2692	56.8206	51.9651	49.2208	54.1716	54.8164	55.68
ADAM19	34.5076	34.1871	33.543	43.2443	53.8528	54.9492	71.7202	77.1717	83.3007
ADAM22	253.277	226.339	214.557	227.537	235.329	241.53	280.756	336.334	385.586
ADAM23	55.0127	50.1274	50.6506	53.655	65.0921	73.4591	54.8835	58.8792	61.879
ADAM9	27.3402	26.0889	25.7735	24.0246	27.752	29.5384	30.5393	32.1549	33.0205
ADAMTS1	30.7578	29.1129	30.7042	29.844	36.0084	36.2459	27.6969	30.7973	32.8542
ADAMTS10	6.93007	8.30341	8.74068	9.93026	11.2394	10.2547	22.522	21.2937	21.2554
ADAMTS12	1.13927	1.43524	2.09186	16.3368	19.9218	22.2506	3.93596	5.00197	5.27229
ADAMTS13	2.27845	2.40908	2.91363	5.766	7.51071	6.44952	7.87182	8.86055	9.43455
ADAMTS15	1.75633	1.23022	1.86775	2.88305	2.92977	3.67627	0.437418	0.857562	0.610564
ADAMTS16	1.61393	2.51159	2.46539	10.2506	10.9198	11.4801	4.22751	3.07267	3.88487
ADAMTS17	11.5342	11.2762	13.223	12.5997	11.6655	10.6417	10.7144	10.9327	12.2094
ADAMTS19	4.36693	4.51053	4.85598	15.4826	15.9269	13.6729	31.0497	37.0139	38.6813
ADAMTS2	0.332359	0.256375	0.0748058	2.24239	1.9177	2.57987	0.801849	0.786107	1.38752
ADAMTS20	4.98398	5.94567	4.63186	4.69824	5.91271	5.41762	4.30039	5.14487	5.1058
ADAMTS3	73.8565	68.6817	62.0059	35.076	36.2215	39.0836	106.414	116.901	117.209
ADAMTS4	3.46508	2.87038	3.8101	2.6695	1.86444	1.54796	0.58319	0.714652	0.388577
ADAMTS5	33.2735	31.1118	25.2507	58.7802	64.7725	66.6872	44.5336	49.3756	55.4413
ADAMTS6	1.70886	1.79402	2.16657	1.17463	1.2785	0.45156	4.15462	3.78723	4.93931
ADAMTS7	23.0201	21.9372	22.7854	35.5031	39.8437	39.0191	33.6007	33.584	37.3494
ADAMTS8	3.0379	1.64026	2.24127	6.40665	7.13785	7.35245	3.79019	4.50178	3.49639
ADAMTS9	24.6346	24.2437	25.5495	63.1578	74.3062	76.6186	127.113	142.482	148.4
ADAMTSL1	0.617152	0.717669	0.448335	6.24649	8.20318	5.6111	1.6036	2.64394	3.10792
ADAMTSL2	0.664618	1.38398	1.64363	3.47031	3.56897	3.93425	0.947622	0.428831	0.499571
ADAMTSL3	0.237428	0.461394	0.448335	2.50933	2.3971	2.2574	2.84267	3.21558	4.16235
ADAP1	33.0361	32.3418	33.4684	38.7595	40.8024	40.1156	29.9563	31.6547	31.1338
ADAR	471.923	445.406	446.806	336.832	364.671	376.253	358.533	370.493	402.29
ADARB1	9.01856	9.27724	7.84421	19.3799	26.7933	32.8276	11.4432	14.9342	15.2062
ADARB2	1.94619	1.89653	1.41951	1.65513	1.65137	1.41897	2.25958	1.71502	1.83149
ADAT1	57.9079	59.4044	54.9091	41.4825	44.904	43.6627	47.5219	46.3744	51.5566
ADAT2	9.3508	10.9687	10.0107	10.304	10.2273	10.2547	10.6415	12.1475	13.3193
ADAT3	5.5061	6.45822	7.09716	5.7126	7.08459	5.28863	4.73771	4.43032	5.27229
ADCK1	2.94296	3.33167	3.36186	2.98983	2.82324	3.09583	3.49864	4.00159	2.94143
ADCK2	19.6983	17.9393	20.843	33.154	28.7109	26.5072	24.8543	24.7951	23.5307
ADCK5	4.60426	3.22916	4.78127	3.95081	4.10164	5.09515	3.93596	4.28741	3.88487
ADCY1	80.6439	77.1388	77.6941	70.8992	82.2439	89.3247	106.56	116.615	124.868
ADCY2	0.332359	0.20512	0.373629	1.60174	0.958902	0.967514	23.3237	26.2242	23.2532
ADCY3	38.079	33.7995	36.1933	31.8093	37.2615	31.836	27.0447	30.9017	35.0168
ADCY5	13.8126	14.9666	13.746	18.6859	21.7862	19.9933	32.2887	38.7288	39.2362
ADCY6	73.2395	73.1409	72.1659	84.2996	96.8391	92.9363	88.1925	95.5357	96.2869
ADCY7	30.9965	25.3163	24.5575	28.639	31.3073	31.8696	28.7643	22.6572	26.3909
ADCY8	0.569687	0.512649	0.597747	1.06786	1.1187	0.838525	16.3995	19.1501	18.2585
ADCY9	61.6579	57.9694	52.7424	51.0923	51.9885	54.3043	27.5511	34.0842	36.2395
ADCYAP1	31.3274	32.8033	30.9283	47.6754	46.9816	46.5649	56.8514	58.9507	57.0506
ADCYAP1R1	211.416	198.978	194.61	206.988	223.559	224.185	342.205	361.21	369.515
ADD1	307.34	303.626	299.569	309.811	316.08	324.469	343.518	324.699	343.805
ADD2	330.879	332.133	327.362	240.729	265.327	282.675	287.324	288.387	293.292
ADD3	110.548	113.53	104.887	224.127	196.769	192.9	259.253	239.592	246.182
ADGRA2	32.6048	30.0651	26.7367	99.9665	108.488	109.602	53.1829	51.0942	53.7607
ADGRA3	224.75	214.143	221.802	189.527	199.484	203.222	221.502	221.082	228.813
ADGRB1	36.596	36.4936	34.813	32.8871	30.9481	30.6994	46.5016	46.5889	47.7273
ADGRB2	29.9034	31.6243	29.2848	48.1028	51.2425	45.4685	54.5192	51.7338	57.4393
ADGRB3	57.2436	51.6651	55.8801	96.2585	91.5657	95.2581	58.8193	63.3094	62.2674
ADGRE5	2.65817	3.53669	2.16657	3.5237	3.45948	3.61178	0.728963	1.64357	1.38752
ADGRG1	111.021	106.611	106.231	65.7738	69.8327	66.2355	42.1283	38.4429	38.1264
ADGRL1	232.204	220.502	221.047	287.429	313.528	317.561	340.222	367.786	384.418
ADGRL2	87.6207	86.9798	79.7859	76.6656	78.9945	77.7154	98.1051	99.8236	112.436
ADGRL3	111.354	107.995	98.6872	103.84	106.8	118.154	97.74	118.259	123.869
ADH5	167.648	164.733	165.847	165.77	151.651	143.371	144.825	135.979	132.193
ADI1	57.0063	61.7619	63.7246	31.232	29.8827	29.6029	20.554	19.5788	20.3119
ADIPOR1	52.2596	48.2825	58.495	49.0105	51.9889	51.9825	45.4082	48.3755	44.7303
ADIPOR2	82.8274	83.6485	80.6828	76.8261	72.2831	78.0386	71.2105	72.1702	74.1441
ADK	52.3072	54.5865	50.5012	56.4844	49.9111	44.3722	30.6853	28.1534	27.027
ADM	4.74666	4.97183	5.90186	24.2916	21.946	23.347	9.62109	7.93163	10.1005
ADM2	5.41117	4.97183	4.63186	1.60174	2.98304	2.06392	4.73771	6.14525	4.82832
ADM5	2.32591	2.81912	3.58598	2.24239	2.2373	1.80594	1.67648	1.71502	1.94249
ADNP	343.317	325.872	304.876	282.522	304.63	309.576	347.228	369.508	390.917
ADNP-AS1	1.42407	1.28147	1.12069	0.640755	1.22524	0.967514	1.16628	1.57211	1.60951
ADNP2	121.654	117.938	113.329	106.723	112.713	107.577	122.23	115.543	115.877
ADO	94.1243	99.2809	94.8765	90.9197	94.2823	85.3905	77.1138	86.5323	81.1918
ADORA1	4.84159	4.30551	4.33304	2.93644	2.50364	2.96684	4.15462	4.43032	3.77388
ADORA2B	0.617152	0.922689	0.971276	1.97545	2.18404	1.54796	2.84267	2.78685	2.33096
ADPGK	43.336	44.2736	49.361	49.1555	50.7492	48.4786	43.003	36.6486	37.3452
ADPRH	1.99365	2.56285	2.24127	0.800919	1.4383	1.87043	0.656077	0.571742	0.499571
ADPRHL1	2.23098	3.38293	2.5401	3.47031	2.61017	2.96684	4.44616	5.78797	5.0503
ADPRM	4.75204	6.96407	5.75245	8.63881	8.12985	7.41694	9.89774	10.2818	9.04173
ADPRS	14.1448	14.864	16.8836	12.5463	12.6243	12.899	13.3383	12.9335	11.5989
ADRA1A	6.36048	6.35571	5.60304	10.4641	11.8786	13.2214	1.96803	2.57249	2.10898
ADRA2A	0.0475656	0.563904	0.224217	0.427203	0.852368	0.90302	7.21584	8.00308	8.32461
ADRA2C	11.2494	12.7113	9.78656	17.1376	18.9098	17.2846	19.3879	17.7924	20.3119
ADRM1	92.4145	95.4892	102.346	65.7739	69.7266	63.7852	65.7431	61.0946	61.491
ADSL	93.2699	99.4864	102.497	109.979	96.733	98.2893	94.3877	85.7463	82.968
ADSS1	0.284893	0.410139	0.597746	2.77627	2.87651	3.16032	1.67649	1.71502	1.38752
ADSS2	69.4427	62.8903	62.0806	73.1958	71.2172	68.686	66.035	67.8832	73.0348
AEBP1	79.3625	78.3689	72.2406	88.7308	91.0863	85.197	70.554	67.2394	69.9815
AEBP2	43.2889	43.1568	43.6283	44.7926	49.9109	49.1446	77.5516	88.1044	88.4066
AEN	85.9602	87.646	90.693	64.4927	70.5786	61.5921	52.2596	51.5907	49.2812
AFAP1	190.087	183.99	173.294	137.629	149.346	160.646	126.671	134.546	146.951
AFAP1L1	3.08536	2.30657	2.91363	1.86868	2.0775	2.57987	1.45783	1.35775	1.665
AFAP1L2	1.09181	0.922689	1.56892	2.08223	2.0775	1.93493	1.74937	2.78685	2.27547
AFDN	100.959	96.5392	86.6591	74.3839	78.6386	92.6785	90.4037	96.1072	98.0065
AFDN-DT	0.901946	0.845703	1.79304	1.58733	2.22026	1.22549	2.81787	3.64431	2.27547
AFF1	42.0071	37.3136	37.6518	29.2034	30.3089	28.1196	26.2391	29.5111	33.964
AFF2	0.807014	0.615159	0.672452	2.40256	2.55691	1.93493	2.98844	3.35849	2.99692
AFF3	22.3564	18.4519	19.573	29.6838	32.9721	33.2147	35.7144	39.0861	41.2342
AFF4	296.138	282.466	253.402	194.492	203.799	216.507	219.461	257.739	279.87
AFG1L	3.60748	3.6392	5.52833	4.91179	4.10164	3.4183	4.15462	4.43032	3.82938
AFG3L1P	14.3822	13.1652	15.2437	8.9854	10.6181	11.6345	8.01759	9.88519	11.2895
AFG3L2	87.6907	88.759	93.714	78.2488	79.4307	86.777	72.0378	68.4959	65.0231
AFMID	9.96786	9.53351	9.78655	18.3655	19.1229	16.7041	19.1692	17.1493	16.3716
AFTPH	38.827	38.4415	39.146	41.8029	40.4296	38.8901	46.7202	46.8746	47.6162
AGA	6.26555	5.22811	6.57421	5.23211	5.48658	4.70818	4.59194	4.28741	4.21785
AGAP1	225.697	207.886	208.877	207.836	228.834	242.699	218.368	241.301	258.493
AGAP2	64.1885	67.5361	68.559	56.738	62.749	62.639	75.1596	77.865	80.5047
AGAP2-AS1	27.7525	31.2835	30.0529	19.4997	21.7326	19.914	14.491	15.6695	13.8397
AGAP3	95.7856	96.5644	93.2326	84.0861	90.8197	91.5818	87.2447	89.5332	84.1884
AGAP4	3.67186	7.02131	5.8032	5.69158	5.72743	2.92315	6.11355	6.83996	9.45066
AGAP5	0.990326	1.56453	1.05575	0.874774	1.41679	1.41339	1.22029	1.01468	1.57592
AGAP6	2.57684	2.87289	4.40682	0.963777	2.64413	1.83505	2.31358	1.79228	2.00399
AGAP7P	1.04035	1.37813	1.60974	1.3782	1.62832	1.1966	2.0887	1.22989	1.87172
AGAP9	2.99729	0.73338	1.18056	0.526318	1.63746	1.02554	0.955279	1.61832	1.64765
AGBL3	2.8955	2.81912	2.91363	2.88305	1.97097	2.12841	2.62401	2.78685	3.16341
AGBL4	0.42729	0.615159	0.523041	1.28141	1.4383	1.161	2.33246	3.14413	3.3854
AGBL5	71.3699	75.1599	78.6326	74.1227	75.9651	74.4854	80.3901	83.9943	77.4007
AGER	2.23098	4.40802	3.66068	3.04321	2.66344	4.5147	3.2071	4.1445	5.1613
AGFG1	111.451	98.513	92.8602	74.1557	79.1549	77.7806	74.5625	81.8876	85.0753
AGFG2	8.02178	8.71344	11.0566	7.58119	10.5469	8.83581	7.94471	8.78909	7.49216
AGGF1	54.4431	48.436	48.0359	47.9958	51.8287	50.5636	54.3004	54.8777	58.8821
AGK	36.596	35.8785	35.5601	37.1047	32.3863	28.8936	38.1926	40.6581	38.0708
AGL	44.3328	42.1828	36.606	34.4354	34.5169	31.7957	41.4723	48.9468	48.948
AGO1	53.9209	58.1742	55.581	39.2939	43.6786	47.4034	45.6267	45.5169	49.8915
AGO2	158.63	148.182	125.207	75.7571	86.6651	98.1603	86.0069	104.396	111.603
AGO3	20.7426	19.477	15.763	14.4683	13.1037	16.0592	16.0351	19.3644	20.9779
AGO4	15.0941	13.4289	14.3436	21.4087	23.9702	25.4108	25.8747	27.5103	26.4721
AGPAT1	114.441	115.22	112.581	122.634	130.825	123.377	136.516	136.336	139.632
AGPAT2	1.13927	1.07645	1.79304	2.24239	2.29057	1.54796	1.45783	2.35812	1.88699
AGPAT3	99.1094	94.5658	87.2566	60.1146	71.2715	70.4274	56.6329	59.522	60.7131
AGPAT4	37.7827	35.0585	32.4971	32.7269	35.9552	37.9227	48.2508	52.0909	54.0539
AGPAT5	171.398	167.501	162.784	158.349	163.955	148.659	127.624	142.839	141.073
AGPS	114.155	109.583	105.784	84.62	84.0018	81.3919	56.487	62.3805	60.2141
AGRN	9.11348	9.58477	9.33833	16.6571	15.9268	17.6715	9.11089	11.0042	11.7654
AGTPBP1	73.0487	71.3981	68.356	82.4303	75.9055	79.9081	75.9475	75.5992	80.47
AGTRAP	3.13283	4.1005	3.06304	1.70851	2.0775	1.22549	2.62401	1.92939	1.94249
AHCTF1	96.7889	96.4147	90.871	71.964	76.9379	78.5203	89.5964	87.8946	90.625
AHCTF1P1	36.6375	37.7713	34.7095	30.1673	29.6493	28.5401	35.6958	34.4366	32.7997
AHCY	385.78	413.366	434.487	493.598	436.304	419.8	373.55	330.41	318.935
AHCYL1	128.393	121.628	118.183	115.369	119.479	119.575	111.295	105.896	113.102
AHCYL2	11.0596	9.73852	10.3095	20.5545	20.7742	19.9289	31.4869	34.0127	34.5191
AHDC1	18.2744	17.4268	19.2742	20.0739	22.2123	19.0903	12.3179	12.5762	12.6534
AHI1	18.8439	22.3985	19.9465	21.5154	25.4084	22.5731	40.3063	40.8724	47.1725
AHNAK	29.761	29.5743	24.653	216.809	264.309	334.977	202.768	269.891	318.866
AHNAK2	9.11348	7.3234	5.67774	8.15693	7.45116	10.4466	3.79019	4.21596	4.82652
AHSA1	123.697	134.084	126.553	91.241	92.6309	99.1935	80.8303	71.7407	72.0356
AHSA2P	12.9561	15.4265	11.6915	16.5008	16.2975	18.3489	24.1895	23.4691	26.5668
AIDA	101.481	95.5905	91.6641	73.195	78.3555	74.5555	70.4812	71.098	76.0306
AIF1L	8.30656	8.50842	8.36715	17.6181	19.4425	24.1854	9.03801	7.57435	7.76965
AIFM1	43.4783	40.7478	45.496	26.961	30.522	28.7645	24.8543	23.9376	25.4731
AIG1	12.7209	12.8138	12.1771	28.5643	25.1953	23.734	24.6357	22.9372	21.1999
AIMP1	54.2127	53.4941	55.1215	51.3623	48.8298	48.2867	51.3922	50.5886	50.038
AIMP2	64.4924	63.3124	68.9877	60.6136	53.0769	51.8972	29.5877	32.001	30.9868
AIP	38.4474	38.4411	37.2035	62.4642	58.6468	57.5932	64.286	51.0192	49.6145
AJAP1	5.41117	5.43312	3.43657	27.7084	27.326	23.5405	54.9564	71.5267	71.8684
AJM1	6.21809	5.53563	5.00539	3.20338	5.32678	5.22414	5.75812	7.57435	5.49428
AJUBA	3.79735	4.40802	3.21245	13.614	14.5419	14.5758	10.933	15.1486	13.7078
AK1	37.735	40.2351	44.2258	36.7307	36.0619	37.1488	37.6822	32.3692	29.8573
AK2	61.8478	63.4024	59.7648	70.3654	70.2591	75.5231	52.7699	53.9488	51.5564
AK3	54.6327	56.4831	53.1907	71.8071	67.8616	63.5264	60.1312	61.2373	62.3234
AK4	21.8342	20.3483	20.3948	32.8338	28.6044	26.6363	12.3179	11.7188	11.8209
AK5	1.89872	1.589	1.79304	5.60584	5.27351	6.12706	4.8106	4.50177	4.55083
AK6	16.7994	18.0763	18.8851	12.2236	11.6959	12.6309	10.1859	9.61442	9.28389
AK7	2.23098	1.12771	2.01716	2.08223	1.7579	1.61246	1.6036	1.21484	1.49851
AK9	8.92363	8.86721	9.0395	13.0801	11.1329	11.5446	17.1284	16.5777	15.2617
AKAP1	146.434	143.005	157.776	140.359	156.018	154.141	154.737	144.628	146.954
AKAP10	20.7425	20.7583	19.573	22.6367	19.6555	19.0905	22.5219	22.0083	23.4197
AKAP11	243.166	227.726	220.009	165.663	163.636	162.332	180.539	204.791	223.596
AKAP12	516.154	470.673	456.234	422.143	470.362	502.551	337.833	368.835	384.352
AKAP13	538.809	515.634	469.161	232.451	255.41	289.382	248.618	267.598	289.082
AKAP17A	44.0009	46.8979	45.1973	34.8626	42.3471	40.0511	42.2742	47.3748	51.3903
AKAP5	24.1601	22.7573	24.7277	16.6037	16.7259	16.3816	18.7319	20.2934	23.6417
AKAP6	83.5869	81.5467	78.2171	96.739	94.1225	93.8393	108.892	111.041	116.932
AKAP8	38.9693	38.8001	37.353	32.0862	33.4516	31.6023	37.9739	37.2283	37.0164
AKAP8L	33.4158	36.0324	35.9335	34.1685	39.8968	39.6641	39.6502	36.8711	38.515
AKAP9	155.164	133.517	127.672	91.56	94.7614	113.446	146.284	172.061	184.747
AKIP1	22.0242	23.2698	22.4866	18.4723	18.6434	18.6389	24.9272	28.082	26.0281
AKIRIN1	50.6457	44.0282	48.7082	39.1334	37.873	34.9558	32.2159	33.727	36.2952
AKIRIN2	71.2459	65.1451	69.9247	77.3592	80.6993	77.5867	81.9243	80.2443	79.9709
AKNA	6.97754	5.02308	5.30422	6.1931	6.55192	7.09447	7.65316	6.71689	5.93826
AKR1A1	92.9855	99.0258	101.451	137.313	121.875	122.281	117.128	104.468	97.8962
AKR1B1	158.011	162.682	161.218	167.693	159.745	165.169	141.326	130.049	126.587
AKR1C1	2.18169	2.45971	2.31895	5.35027	4.56144	4.17863	4.30038	4.41588	4.14646
AKR1C2	2.09041	2.07429	2.46242	2.7649	2.65254	2.29688	0.0730017	0.672084	0.521213
AKR1C3	1.04434	0.745566	1.19539	1.86868	1.20247	1.13511	4.15462	3.12969	2.93568
AKR1E2	1.3766	1.28147	1.2701	1.38819	1.38504	1.61246	3.35287	2.50103	2.77494
AKR7A2	20.5527	20.2458	22.4866	22.7967	22.5852	21.9282	23.1779	21.4367	22.3653
AKT1	207.382	204.612	207.158	183.923	208.695	212.446	160.133	159.487	157.391
AKT1S1	66.7842	66.1189	64.9943	51.7865	53.6932	54.6271	57.2157	58.879	59.3817
AKT2	89.3769	96.7692	101.076	77.0925	87.0919	87.9702	101.605	102.252	104.501
AKT3	147.971	138.312	125.264	190.331	206.697	207.703	270.127	302.937	307.705
AKTIP	17.1763	16.7392	15.0419	20.5279	17.9468	21.3612	23.2334	22.3613	21.8005
ALAD	19.8882	22.6035	21.8889	25.466	29.8294	30.3123	37.5367	37.7999	34.7409
ALAS1	75.3755	73.8578	74.4072	59.2606	62.8549	64.6235	56.5597	47.8038	53.8318
ALCAM	339.233	327.366	327.434	212.108	215.73	212.768	155.175	156.772	169.043
ALDH16A1	34.3178	37.16	35.0373	34.8089	37.5529	32.6344	30.0294	29.5826	29.4132
ALDH18A1	246.725	245.714	241.6	191.661	212.96	199.543	167.786	163.988	163.44
ALDH1A2	22.4038	22.1935	23.4577	29.6837	24.5029	23.992	20.5541	17.9354	18.314
ALDH1A3	3.16591	2.52982	3.36372	3.22598	3.01983	4.45098	5.22003	6.1439	4.65347
ALDH1B1	120.42	118.604	122.069	116.76	115.482	110.092	148.105	145.554	140.906
ALDH1L2	33.9856	35.1098	31.6755	21.9426	19.9219	21.3477	31.487	33.5126	39.1806
ALDH2	106.797	105.02	107.352	188.516	190.058	191.415	274.648	269.451	269.821
ALDH3A2	71.294	72.2701	70.6716	76.1317	68.5015	68.9441	66.5451	63.5236	66.7622
ALDH4A1	16.7554	17.1705	17.033	13.5072	17.8445	14.2533	13.7027	14.3626	17.2041
ALDH5A1	44.5699	44.6431	44.002	62.5705	57.794	58.303	46.9392	53.0199	46.2291
ALDH6A1	7.40473	8.03952	7.46295	18.4135	17.7323	18.1039	16.4382	16.4773	19.1439
ALDH7A1	119.943	122.346	125.507	130.853	135.35	137.503	174.49	175.564	166.77
ALDH9A1	51.4534	48.0259	49.3063	37.7987	37.4999	36.6974	35.6416	34.7273	32.6321
ALDOA	527.735	540.983	571.201	631.526	608.59	562.084	501.611	487.683	487.778
ALDOC	2.80057	2.6141	3.28716	10.037	7.88358	8.31986	6.26832	5.50215	4.71732
ALG1	21.8471	23.0624	22.1226	18.1735	17.5905	21.1424	13.5485	15.0009	16.0547
ALG10	12.8912	14.3477	11.1734	12.4027	11.1148	9.55431	13.9748	14.1144	14.4847
ALG10B	36.236	39.8288	30.438	31.5357	31.9782	30.1099	37.6288	44.979	46.7281
ALG11	108.422	108.349	105.234	96.2535	93.8581	105.825	108.023	106.307	111.285
ALG12	14.5246	16.0429	13.6713	17.2978	16.7259	16.1882	20.1896	18.5785	20.8669
ALG13	27.5776	28.5491	26.0724	22.2628	19.6023	22.2506	24.7815	24.0805	24.4187
ALG14	9.44576	9.48227	7.99363	8.59555	7.93684	8.77133	6.63276	7.93163	9.21255
ALG2	21.3595	21.1684	23.5324	23.1705	24.4495	24.379	24.1255	23.9376	22.8647
ALG3	28.9066	31.6243	31.4513	26.0534	29.9893	29.2805	24.0526	24.6521	25.6951
ALG5	23.7803	27.9852	29.2848	33.5812	29.6698	29.4094	32.872	27.439	26.1945
ALG6	11.7716	10.3023	8.66597	10.7845	10.5469	8.38435	11.8077	10.8613	12.0429
ALG8	33.6059	34.187	36.2325	28.8297	26.3137	25.0238	22.8865	25.5096	25.9172
ALG9	51.6902	53.664	57.2249	55.203	55.7173	57.0774	48.3236	49.4471	50.6686
ALK	56.4843	51.3575	51.1736	145.483	158.31	175.361	145.262	157.703	167.103
ALKBH1	15.9011	17.478	15.1654	18.7393	18.1641	17.9295	17.9301	17.2208	15.9277
ALKBH2	30.1882	32.3419	31.6754	37.852	31.7472	32.8277	40.7434	37.5855	35.518
ALKBH3	12.0564	11.1224	13.223	13.614	10.2806	13.0279	14.0672	12.076	12.2094
ALKBH4	19.552	19.9542	20.3549	21.0052	23.0661	19.4467	18.6554	24.3851	19.8359
ALKBH5	85.9602	95.4368	92.1871	75.3305	84.7475	76.1033	74.9272	78.5294	81.3583
ALKBH6	5.26877	5.43313	4.78127	5.33889	5.11371	4.06324	4.30039	5.71652	4.60633
ALKBH7	13.5752	17.2218	17.1824	36.4641	33.5582	27.4747	38.9943	37.2997	35.1295
ALKBH8	38.6371	42.5418	31.8995	24.2916	24.9822	27.6681	24.0526	21.0794	24.1412
ALMS1	93.5548	94.104	83.2221	55.5768	63.4408	65.7199	56.1953	56.521	66.3746
ALS2	44.7601	42.4904	41.2378	32.8336	34.8898	37.9228	41.1808	39.3005	44.0644
ALX3	9.87294	7.17579	8.89009	11.2116	11.559	11.2866	12.0992	12.1475	12.0429
ALYREF	180.467	198.922	204.094	124.02	137.479	133.763	114.649	119.117	105.165
AMACR	3.81543	5.33818	3.72428	1.89912	3.23762	1.27885	5.82274	5.35266	5.77223
AMBRA1	80.2639	79.7013	78.1425	64.439	70.5784	69.009	76.02	76.4576	81.1361
AMD1	162.338	170.219	162.936	167.162	156.016	148.79	96.0641	94.1779	96.7301
AMDHD2	17.3249	17.4781	20.6189	14.3614	15.4538	13.9959	19.7499	18.8818	18.203
AMER1	65.8823	65.1451	67.6089	49.3839	53.2669	59.3993	45.7727	44.5167	49.2257
AMER2	122.034	116.656	105.41	70.2052	80.6464	81.2629	91.5449	105.325	113.879
AMER3	34.4601	33.7259	32.4224	58.2998	60.5111	58.1743	67.3471	71.0267	66.0967
AMFR	65.4556	61.5056	67.235	99.2485	90.1804	93.3884	111.08	109.683	114.824
AMH	9.54068	12.1475	10.3095	16.6571	19.7088	18.252	21.0642	22.437	22.6983
AMIGO1	13.7176	12.0963	13.3724	18.0986	18.5902	17.994	20.9914	23.0087	23.1977
AMIGO3	10.5375	11.5837	10.9071	10.998	12.2515	13.0924	8.01759	10.0753	8.32461
AMMECR1	46.9434	43.003	42.4328	32.2465	29.6165	32.6986	21.21	23.0086	20.4784
AMMECR1L	79.9691	82.4622	78.7334	67.3959	73.0288	76.9876	75.0676	73.8138	79.6374
AMN1	10.1483	11.948	13.1351	17.8978	14.5936	13.0315	21.5487	22.374	20.5691
AMOT	35.3147	36.3911	33.9912	50.772	55.0243	61.1407	64.6502	65.8821	75.8095
AMOTL1	266.319	254.679	248.168	184.993	208.969	218.121	248.688	258.31	275.877
AMOTL2	55.7727	50.6402	53.4149	72.3943	75.4785	77.9743	91.6189	102.396	101.227
AMPD2	57.4811	55.9189	59.5405	45.3265	47.7269	49.6605	53.3531	55.5206	55.1641
AMPD3	3.79735	3.74171	5.00539	2.6695	3.56898	2.96684	1.96803	2.00085	2.21997
AMPH	6.40795	8.14965	7.76951	15.3758	17.152	12.4475	24.7086	22.7943	23.8082
AMT	16.3757	19.1694	17.4066	18.846	20.6143	19.4129	8.67357	8.78909	7.32567
AMZ1	9.21028	8.19596	6.4354	9.98805	11.172	13.0015	11.1468	12.9426	14.035
AMZ2	63.6512	62.1212	66.6379	63.318	61.0439	63.0047	76.0202	73.3847	75.365
AMZ2P1	10.6799	8.91846	10.7577	16.1233	13.7429	13.3567	23.3966	21.4367	20.3119
ANAPC1	118.028	111.605	95.677	68.5258	80.393	84.531	67.1283	73.7275	78.5934
ANAPC10	8.59136	8.66262	6.57488	9.44976	9.90773	8.44885	8.96584	8.43182	7.32567
ANAPC11	77.6064	84.1096	81.1306	99.7822	94.1227	94.0975	85.8601	79.3153	73.2559
ANAPC13	66.3748	67.9151	66.2764	67.9507	66.6975	58.6649	70.1942	70.2346	69.4217
ANAPC15	29.4661	31.4365	32.4283	27.0936	29.0768	30.2825	28.1915	25.5579	20.4659
ANAPC16	59.6168	66.4267	65.2931	79.8681	71.5905	72.7496	61.516	52.4483	51.279
ANAPC1P2	5.48396	5.2956	6.59523	7.73162	8.92472	9.92749	8.20441	8.23257	10.0164
ANAPC2	34.8398	37.7237	37.0542	29.6838	35.1562	34.311	33.3091	31.2975	35.629
ANAPC4	14.8569	16.0429	15.9872	14.9487	14.2223	14.1888	17.4199	17.1494	17.0376
ANAPC5	116.814	123.42	136.338	116.066	116.387	115.573	141.182	134.337	130.526
ANAPC7	120.943	121.834	120.651	98.4477	96.4661	99.128	77.8428	82.7453	81.9132
ANGEL1	26.7439	28.4785	26.0089	27.1108	29.906	29.3672	32.418	35.1831	33.8182
ANGEL2	45.1871	44.1308	41.8352	44.7389	44.531	41.599	47.5221	52.1626	52.9991
ANGPT1	2.84803	2.76787	2.98833	26.8009	24.13	24.0565	8.4549	8.07453	7.04818
ANGPT2	6.59781	6.50948	6.3501	4.69824	4.95391	4.70818	2.1138	2.14376	2.55295
ANGPTL2	24.5398	26.7552	22.9348	23.4908	23.3842	23.863	4.51905	4.64469	5.27229
ANK1	19.9356	20.5533	18.4525	26.1602	28.924	25.9913	36.0059	39.872	41.6782
ANK2	952.724	869.287	795.517	480.176	509.231	580.824	442.635	465.329	510.897
ANK3	137.887	127.01	117.811	61.9833	58.9665	71.1372	54.5918	57.5929	58.882
ANKDD1A	2.18352	1.38398	1.41951	3.36354	3.14284	2.96684	4.15462	4.21596	3.66288
ANKEF1	6.26555	5.2281	5.45362	3.79064	3.67551	4.19223	2.18669	3.57286	3.4409
ANKFY1	78.4599	82.0076	76.2745	73.6754	77.6636	82.1659	115.014	114.613	125.421
ANKH	101.852	102.285	98.2107	102.185	103.812	101.599	95.2625	98.3939	99.3966
ANKHD1	141.464	134.338	138.718	100.557	113.043	121.104	113.666	112.612	112.724
ANKHD1-EIF4EBP3	54.9603	53.0648	48.4635	51.6752	47.194	48.1106	47.4541	53.0104	62.6927
ANKIB1	81.9257	78.3689	73.5853	69.7781	66.9032	68.0855	76.968	82.6023	80.9518
ANKLE1	4.36693	3.33167	4.40774	5.01857	5.59311	3.93425	3.06133	3.85868	3.99586
ANKLE2	107.937	106.098	104.663	83.9793	87.1978	86.8739	91.6182	100.252	98.8398
ANKMY1	5.89343	5.99669	5.75397	6.10358	6.44212	6.16654	6.39477	7.84004	7.95532
ANKMY2	14.6195	16.1967	18.0789	19.3265	17.152	20.1223	33.382	32.2978	33.5756
ANKRA2	7.78445	7.58583	8.21774	16.8173	15.0213	13.6729	19.7523	17.2923	14.9842
ANKRD1	0.0475656	0.0513549	0.0001	13.7208	15.7138	16.8976	12.6094	11.8617	10.6555
ANKRD10	20.7426	22.7572	21.9636	41.1621	40.0566	41.1474	33.8194	35.8705	36.1841
ANKRD11	321.667	305.534	297.412	183.494	214.878	224.892	205.318	237.805	255.4
ANKRD12	47.6077	41.7728	42.1342	38.5461	38.9381	41.341	50.8748	57.9507	60.8246
ANKRD13A	37.1656	37.1087	35.336	39.1335	46.3422	46.7584	36.6619	32.5837	35.9065
ANKRD13B	122.271	124.447	113.105	102.131	108.664	100.869	91.8368	99.4657	100.671
ANKRD13C	25.5366	25.0125	23.1589	30.6448	28.924	29.087	34.3295	34.9417	36.6279
ANKRD13D	18.2743	16.6579	15.8377	15.0555	13.1037	14.1888	15.9622	16.7921	16.5382
ANKRD16	9.39507	11.0164	10.6786	10.7311	11.0796	10.9618	15.2242	15.1486	13.9298
ANKRD17	107.747	108.815	103.393	73.6748	78.5153	86.809	98.0321	99.8236	109.939
ANKRD18A	4.89738	5.05855	5.74892	4.87447	4.63325	5.16744	8.43928	9.4373	8.57973
ANKRD18B	9.95954	9.13926	9.34186	7.67189	8.52384	10.5694	8.47055	8.4267	9.29041
ANKRD20A1	1.75013	1.28997	0.900162	0.979845	0.974679	1.13937	1.45459	1.69282	1.84013
ANKRD20A19P	17.9895	18.7081	14.8666	34.115	35.2094	42.6308	21.2829	26.0812	25.9171
ANKRD23	3.0379	2.81912	3.13774	2.40256	3.72877	4.06324	3.7173	5.21633	3.71838
ANKRD26	25.0619	24.3462	21.59	18.6859	17.7379	20.0578	22.8136	22.0798	22.0323
ANKRD27	26.6757	26.8064	28.3883	29.6838	31.1079	33.7306	30.9039	29.654	31.0228
ANKRD28	98.1121	103.227	99.5827	78.7469	84.3746	85.0039	80.3938	84.9602	89.3499
ANKRD33B	3.41762	4.81806	3.51127	5.12534	3.88857	5.22414	4.59194	3.71577	4.16235
ANKRD34A	6.74021	5.94567	6.87304	8.91588	7.83032	7.09447	10.2771	10.1467	9.76752
ANKRD36	16.0466	14.46	14.5229	18.4094	19.1371	14.5406	21.7945	23.476	25.8614
ANKRD36B	7.59407	9.38761	9.98907	10.3736	11.061	15.7773	11.9917	14.3738	12.6767
ANKRD36C	10.345	9.72469	10.1518	15.903	12.6286	13.474	18.4007	18.3857	15.1275
ANKRD39	7.49966	7.94461	8.9648	5.33889	5.96598	6.19155	5.3208	5.78797	5.77176
ANKRD40	157.064	155.969	161.589	135.926	138.654	142.984	125.948	131.906	133.303
ANKRD42	4.69919	4.35677	4.85598	3.63048	3.14284	3.93425	4.81059	5.85942	7.27018
ANKRD44	16.4707	16.7605	14.0448	15.8029	16.6726	15.0918	21.2829	25.0809	25.362
ANKRD45	1.94619	1.69151	1.79304	1.17463	1.70464	1.41897	8.38202	9.50364	9.82301
ANKRD46	51.8323	49.7688	48.8575	68.9239	59.6587	56.3034	55.6124	54.3775	53.499
ANKRD49	7.21486	8.96971	6.49951	9.12944	8.46952	8.64233	8.89223	9.5751	8.87958
ANKRD50	128.678	120.91	113.778	92.8947	103.924	117.058	120.918	134.334	142.07
ANKRD52	138.979	139.106	132.304	68.3366	81.6581	90.1631	94.6794	103.396	117.043
ANKRD54	30.995	29.9842	33.9912	26.961	28.1782	27.9906	30.248	30.2257	30.1348
ANKRD6	6.92951	6.45787	6.00075	9.39526	11.276	9.57673	11.4036	12.7099	12.7118
ANKRD9	24.716	24.3687	24.7675	22.9033	27.1998	24.5529	13.0128	14.513	18.7442
ANKS1A	104.567	100.203	97.6406	69.1375	76.2781	80.8114	61.0059	59.7366	69.704
ANKS1B	6.01248	6.29647	4.4226	6.33276	7.12771	7.04502	12.5295	13.988	15.443
ANKS3	8.92363	10.9174	12.8495	11.4785	13.1037	12.512	17.1284	17.0779	16.0942
ANKS6	22.5937	21.9372	19.4236	15.4826	17.4183	18.252	42.4199	42.4445	49.0592
ANKZF1	15.9011	14.0439	19.0501	21.7824	21.147	21.2187	22.0118	19.9361	20.8113
ANLN	98.7293	100.256	87.9294	78.3192	78.1955	79.3931	72.8866	69.0978	73.144
ANO10	17.9421	17.9906	15.763	27.0144	25.0355	25.5398	27.2596	24.7236	23.1422
ANO3	6.55035	8.09837	8.59127	2.6695	2.02424	2.45088	1.02051	0.643197	0.666061
ANO4	0.949411	0.717669	0.373629	1.97545	1.86444	2.96684	1.31205	1.50066	1.05454
ANO5	12.2937	12.1475	10.9072	12.7598	11.2394	11.6091	16.0351	14.9342	14.7067
ANO6	231.392	221.37	213.062	187.286	196.074	201.739	124.053	130.547	139.906
ANO8	41.5325	41.9266	47.7371	41.8562	45.3301	44.2432	70.2625	72.8844	73.3113
ANOS1	78.2708	72.0645	73.3612	90.9197	83.0963	86.3579	26.0934	25.7954	29.8018
ANP32A	489.014	478.952	501.466	366.862	388.723	413.817	363.39	331.332	334.805
ANP32AP1	3.22022	4.0083	5.72601	2.97334	3.51477	5.07741	2.05428	1.84057	1.28138
ANP32B	304.587	312.86	322.879	266.513	270.436	268.425	310.423	279.533	265.441
ANP32C	1.93021	2.11661	2.8251	1.26391	1.29761	2.37859	1.3202	0.809226	0.778826
ANP32E	304.262	287.589	284.633	196.622	207.043	211.796	161.736	176.777	168.935
ANPEP	1.3766	1.23022	1.19539	2.08223	2.92977	2.12841	1.53071	0.929018	0.499571
ANTKMT	16.613	19.5282	19.1995	11.3183	11.8786	11.1576	8.16336	9.36074	9.65653
ANTXR1	229.069	222.19	213.956	227.006	250.885	253.332	240.743	259.81	261.442
ANTXR2	118.001	117.834	114.299	138.009	134.018	132.986	102.989	113.4	117.376
ANXA1	0.142497	0.358884	0.373629	8.54217	8.04338	9.15829	1.89514	3.42995	2.60845
ANXA11	5.45864	6.2532	5.0801	9.98364	8.78912	10.1902	11.0788	10.9327	11.9874
ANXA2	13.1131	13.7259	15.4544	77.3251	82.9578	93.8645	35.8282	36.1396	33.6148
ANXA2P2	8.72133	7.44253	7.55441	51.2831	50.7406	56.3348	19.9301	20.3097	19.773
ANXA4	2.23098	2.35783	1.71833	4.32453	3.99511	4.77268	4.51905	4.07305	3.55189
ANXA5	59.2846	62.6336	60.7359	63.9588	66.3705	66.3647	38.1925	36.2993	36.295
ANXA6	199.448	206.351	212.689	171.049	165.397	167.363	127.479	113.471	105.056
ANXA7	37.0231	37.3648	40.1169	40.6282	36.3278	42.4373	35.1312	37.0137	36.9053
ANXA9	1.04434	0.717669	0.597747	1.28141	1.97097	2.38639	2.1138	2.00085	2.49745
AOPEP	57.9553	62.4286	60.8853	57.6588	55.9302	50.9505	76.8223	66.6679	62.4339
AOX1	4.08214	4.51053	3.36186	4.91179	4.79411	3.48279	5.53946	6.35961	6.27123
AP1AR	23.3056	22.0397	21.5154	18.7393	17.3118	18.768	26.5307	27.0102	28.248
AP1B1	133.856	133.108	131.481	102.504	113.084	118.991	98.8343	86.7468	96.7313
AP1G1	135.467	133.158	129.914	119.213	116.175	121.184	121.355	127.262	126.922
AP1G2	4.67387	4.90871	5.01932	9.298	8.92129	9.61845	8.41503	10.4173	9.0129
AP1M1	92.9842	100.769	95.9973	86.4363	87.0379	89.1972	91.9111	94.822	92.2924
AP1S1	65.645	71.3982	76.7977	63.2114	60.8308	59.7218	74.0526	72.9559	66.2077
AP1S2	89.3576	82.9394	85.1481	101.852	95.1091	85.1829	86.5247	89.747	88.7845
AP1S3	4.4144	4.45928	4.70657	3.79064	5.06044	5.54661	4.30039	4.21596	3.77388
AP2A1	81.1911	87.2148	82.3486	98.3351	105.766	107.223	106.764	105.937	103.668
AP2A2	137.556	134.956	134.322	140.306	147.016	145.757	134.767	133.978	134.858
AP2B1	495.889	475.467	464.449	459.12	472.229	492.588	428.516	429.094	443.78
AP2M1	272.934	276.518	281.349	286.584	292.876	294.735	257.358	236.233	232.913
AP2S1	47.7027	53.1515	51.6967	51.4661	52.841	47.6614	45.4081	44.8025	46.5618
AP3B1	52.2595	50.6908	56.0297	42.9238	41.6551	44.7593	48.761	53.5916	48.7821
AP3B2	53.6363	53.4079	55.2077	55.0965	57.2087	54.8848	56.1953	51.9479	57.3835
AP3D1	234.202	228.709	223.294	171.589	197.402	194.51	202.768	220.226	223.264
AP3M1	161.091	151.16	155.373	146.981	152.184	154.528	144.106	144.888	155.805
AP3M2	49.6016	48.4358	52.3691	59.7417	53.7991	57.7229	77.3324	74.1714	73.6993
AP3S1	43.2412	46.6931	46.0189	48.3693	43.7322	42.8243	44.1691	47.9466	40.8456
AP3S2	37.4808	45.9482	43.019	46.0558	43.3877	46.112	43.0255	43.9771	38.1404
AP4B1	21.1235	22.4181	21.4754	12.5499	15.8653	17.3935	22.7288	17.1907	18.1327
AP4E1	28.4794	29.1129	28.1642	18.4189	21.36	20.0578	16.1079	19.5074	17.759
AP4M1	20.396	20.0244	19.7891	19.173	17.9623	21.0898	27.9371	24.0791	26.2314
AP4S1	9.9204	11.4812	11.8036	13.7208	14.0626	11.2866	11.6619	10.2182	9.82303
AP5B1	3.08536	2.25532	2.83892	3.41693	3.72877	3.74077	1.6036	2.0723	1.99798
AP5M1	64.7431	63.6587	59.1674	53.0673	55.291	52.8854	47.1578	47.9465	54.2759
AP5S1	13.5278	15.7354	16.4354	12.1192	13.9028	10.7062	11.2975	12.5762	13.5968
AP5Z1	15.8062	19.4257	20.3948	14.9487	16.4063	17.0266	16.2537	17.6496	18.1475
APAF1	43.7317	38.6032	39.5794	39.3142	40.0668	45.7114	33.8993	35.9593	36.5577
APBA1	18.4642	17.683	17.033	22.5832	23.6506	26.8297	168.222	196.359	215.383
APBA2	141.211	143.054	142.39	154.825	166.032	160.269	171.429	177.495	180.366
APBA3	10.2052	9.78979	9.63715	10.304	9.64139	9.15829	9.98552	11.29	11.0994
APBB1	136.084	138.748	132.903	155.039	158.895	155.623	162.971	151.558	150.673
APBB2	85.4289	80.2446	75.2137	62.2796	59.9923	61.7789	52.543	59.9235	57.0379
APBB3	8.35405	10.0461	12.1025	22.4764	20.4013	21.0252	22.1575	19.6503	20.423
APC	210.562	206.712	185.942	149.967	154.688	166.526	190.38	206.362	230.593
APC2	411.851	394.513	386.307	314.18	380.059	351.307	509.835	591.349	623.645
APCDD1	3.32269	3.48543	4.18363	6.78037	5.96598	4.96616	16.108	13.0764	15.4282
APEH	61.3731	63.7612	72.7636	94.3366	87.9436	90.937	82.2158	74.8137	72.2013
APEX1	315.998	324.036	351.873	364.608	348.157	350.331	410.716	354.982	333.127
APEX2	22.8786	21.3735	19.7224	16.5504	19.3892	18.6389	20.4082	18.2927	18.4805
APH1A	174.295	173.087	199.089	198.175	201.665	207.156	199.634	184.284	183.309
APH1B	5.74343	5.27936	5.60304	10.5175	10.4404	10.3192	14.2129	17.2922	15.4837
API5	190.481	187.697	175.484	160.535	153.516	156.013	146.429	137.766	148.063
APIP	22.8771	20.3823	20.6181	17.563	16.4031	19.346	15.5978	16.5062	14.9802
APLF	4.08214	4.203	3.36186	2.77627	4.10164	3.86976	7.50739	6.50252	7.27017
APLP1	129.391	139.926	142.389	161.926	167.418	165.361	425.736	428.456	426.772
APLP2	256.554	253.095	257.061	311.677	309.373	324.015	274.418	259.956	260.891
APMAP	100.675	102.51	107.502	113.61	108.931	110.543	95.0438	94.6068	93.0681
APOBEC3C	6.40795	6.66324	5.97657	7.10069	8.84239	8.44885	1.38494	1.00047	0.832551
APOL2	5.50611	4.97182	4.85598	4.80501	4.15491	5.93358	3.13421	2.28667	1.83149
APOLD1	5.98076	6.20195	6.57421	19.3265	16.6194	17.865	18.0759	21.3652	20.7558
APOM	2.00709	2.01191	1.20557	3.48418	4.04079	2.99562	2.59123	3.01075	2.00549
APOO	14.572	15.1203	16.0619	13.4539	12.9439	12.254	13.6298	11.29	12.5979
APOOL	41.7349	38.8251	36.7666	35.659	35.5769	36.6209	32.1113	38.6355	40.7688
APP	739.262	727.319	729.867	967.392	977.535	969.683	1139.47	1077.83	1077.49
APPBP2	131.005	125.781	114.675	128.558	124.058	127.831	127.917	134.837	133.859
APPL1	78.9338	73.8045	67.7511	71.858	75.3694	72.2982	85.4195	88.0897	90.1792
APPL2	31.3748	31.0093	31.4513	45.2196	45.9692	41.9213	40.6706	42.0871	48.3376
APRT	33.321	39.2101	43.3294	25.306	25.941	27.1522	20.1167	21.8654	19.7014
APTR	7.68101	9.49793	9.44936	11.1197	11.079	9.94814	11.1686	10.9923	10.6306
APTX	32.2293	29.933	30.7789	26.1068	27.0596	30.4414	23.2508	24.009	20.6449
AQP1	0.807014	1.0252	1.56892	10.4108	11.7721	12.125	1.02051	1.14338	0.555067
AQP11	1.75633	1.94779	0.971276	3.31015	3.24937	2.57987	5.02926	3.93014	3.49639
AQR	102.81	96.3594	90.6183	82.698	82.9897	91.453	83.8922	91.034	99.1728
ARAF	24.4924	26.7552	26.7448	23.1705	26.4738	26.4428	23.9068	22.0082	23.4197
ARAP1	46.0372	49.0476	46.9136	47.9955	54.4382	53.7191	65.0139	61.7366	63.9306
ARAP3	43.0988	40.9015	38.2495	28.4025	30.5752	30.8284	6.77853	6.50252	5.27229
ARC	78.4607	75.1398	81.1306	29.6838	31.1079	29.1515	25.4374	23.1516	19.9789
ARCN1	230.545	215.586	219.416	181.406	186.545	184.198	174.562	173.28	177.592
AREL1	101.909	97.8458	97.3418	65.4537	69.3002	77.0063	81.4141	89.3191	96.4534
ARF1	370.111	361.783	374.424	392.741	381.563	349.035	334.778	322.842	314.609
ARF3	205.668	204.712	199.988	131.762	145.312	160.849	160.204	159.774	161.107
ARF4	202.536	196.563	188.483	181.626	168.11	167.298	146.574	148.341	151.395
ARF5	85.9602	87.646	97.2671	119.696	111.115	102.675	102.988	96.3217	91.6252
ARF6	115.958	113.273	120.501	81.4167	88.8491	81.3274	82.5803	88.8189	84.2441
ARFGAP1	50.9308	55.9707	55.6558	41.8564	48.313	51.0151	50.4373	49.5188	49.8363
ARFGAP2	96.6873	104.148	111.163	100.371	107.868	107.578	116.326	110.612	103.781
ARFGAP3	23.9227	22.8086	22.7106	30.3777	28.3381	29.6676	39.6503	41.8013	38.848
ARFGEF1	63.0344	60.4809	59.1671	59.4209	59.6589	63.011	53.4986	53.8773	55.4968
ARFGEF2	59.9016	60.9935	54.0871	41.1622	44.904	45.8555	49.1255	52.9484	56.4403
ARFGEF3	0.189962	0.410139	0.149512	4.75163	4.63431	4.70818	6.77853	7.86017	9.32355
ARFIP1	41.2001	39.5691	38.3242	40.6816	32.6528	31.9892	39.2857	38.0857	36.5171
ARFIP2	40.4882	43.4131	47.4382	40.8952	41.1222	36.7618	41.8369	37.3711	37.7934
ARFRP1	21.3596	21.2197	22.0383	21.6756	25.7279	22.8311	27.0409	27.2246	24.9181
ARG2	20.8845	23.5237	22.1413	19.9176	19.5624	21.3858	8.53287	8.09183	7.5782
ARGLU1	66.1671	64.325	63.3506	78.427	75.9053	72.4272	75.073	68.1684	73.2558
ARHGAP1	40.061	40.9528	39.4448	42.9774	47.4075	49.5962	49.7814	54.2346	55.4968
ARHGAP10	6.07569	5.17685	5.75245	7.15408	8.36298	6.83649	6.19544	6.50252	6.49322
ARHGAP11A	233.02	217.997	201.957	130.218	145.136	139.76	133.163	146.987	166.37
ARHGAP11A-SCG5	26.9758	26.9281	32.8431	30.0123	34.5	43.5805	43.8002	23.2963	20.6247
ARHGAP11B	8.7534	9.45762	11.7409	6.50362	5.68443	6.51165	4.97278	6.76113	5.68239
ARHGAP12	33.7006	34.0334	29.7329	40.6283	40.6959	38.8902	49.4169	49.0896	53.3879
ARHGAP17	94.2681	89.4927	92.7093	65.4537	68.9266	66.1068	62.1717	63.9525	66.0407
ARHGAP19	91.0045	78.8988	82.4521	64.3477	73.6665	70.5725	77.2549	77.9883	78.3812
ARHGAP19-SLIT1	2.516	3.38386	3.83179	1.43375	1.57355	1.3609	0.298503	1.05298	0.828101
ARHGAP20	0.901946	0.820179	0.597747	2.18901	2.82324	2.64436	2.55112	1.28629	1.16553
ARHGAP21	121.702	114.146	109.744	90.3855	97.4249	103.707	103.645	112.328	119.43
ARHGAP22	0.85448	0.871434	0.971275	2.88305	3.35591	3.86975	1.67648	1.50066	1.33202
ARHGAP23	71.768	68.3742	66.7124	61.0759	67.8087	65.4618	42.4199	45.0169	43.1766
ARHGAP24	4.88905	4.04924	4.48245	8.11507	6.55191	7.8684	6.19543	6.8598	6.16024
ARHGAP26	138.695	127.473	112.732	95.7773	104.137	99.902	70.7729	62.5235	72.6455
ARHGAP27	0.474756	0.563904	1.19539	1.12125	0.958902	1.67695	1.74937	1.57211	1.49851
ARHGAP27P1	0.445269	0.968025	0.874628	1.96714	2.17483	2.11956	2.35326	2.78992	2.05004
ARHGAP27P1-BPTFP1-KPNA2P3	1.89746	4.48478	5.29439	3.13668	4.62501	7.47379	3.80896	2.73101	4.1597
ARHGAP28	15.1891	13.8356	11.0566	20.4451	18.3239	18.51	23.1051	25.7954	26.0837
ARHGAP29	62.6077	60.5835	57.9718	97.9665	93.6428	91.0651	79.3003	80.03	85.3534
ARHGAP31	17.7997	17.8368	17.1077	18.3655	19.7088	21.8637	15.7435	20.2934	21.9768
ARHGAP32	57.8605	55.817	52.5931	49.4376	48.366	54.1109	67.4926	75.4569	86.9082
ARHGAP33	26.0113	29.8817	28.5377	35.4496	36.8606	37.4712	44.1695	44.8024	45.3409
ARHGAP35	342.274	324.7	332.74	264.964	304.526	315.571	408.892	447.81	470.057
ARHGAP39	36.5009	37.0062	35.7842	22.1027	23.4907	22.5731	27.4782	28.7251	28.9139
ARHGAP4	6.55035	8.2009	9.63714	6.03293	7.45744	6.44953	3.7173	5.07342	3.88487
ARHGAP42	98.4175	95.1033	86.0533	71.4858	69.4478	74.7182	34.5976	36.1381	44.1172
ARHGAP42-AS1	1.78428	2.48668	2.54868	2.40256	2.14345	1.77179	3.74073	2.8768	3.61047
ARHGAP44	3.32269	2.92163	2.76421	5.17873	5.80618	6.7075	6.55987	7.07416	7.27017
ARHGAP45	6.8377	6.00914	6.26961	6.07978	7.29248	7.4423	8.43221	8.32086	7.05351
ARHGAP5	122.08	117.991	101.9	142.012	153.83	152.336	119.386	127.905	138.905
ARHGAP5-AS1	4.03467	3.6392	3.73539	4.96518	5.96598	4.57919	3.06132	4.57323	3.10792
ARHGDIA	1107.91	1118.11	1133.33	699.04	756.673	702.391	636.079	630.83	645.761
ARHGDIG	7.54712	8.3034	9.26362	15.4826	15.7671	16.5106	9.62109	7.64581	8.4356
ARHGEF1	31.3747	33.7771	32.1984	24.7188	24.0235	24.5079	23.6881	28.0106	23.8636
ARHGEF10	34.2228	33.7258	31.1525	27.2814	31.2143	30.7639	23.2508	26.5099	24.9736
ARHGEF10L	10.395	9.94356	9.86127	13.881	14.4886	15.6077	11.9534	11.9331	13.8188
ARHGEF11	51.88	50.6402	49.7542	43.8316	49.3783	53.5303	68.295	76.3858	74.4768
ARHGEF12	228.923	218.4	199.759	177.459	194.906	209.481	215.89	245.521	255.277
ARHGEF17	69.0974	68.3229	66.5507	85.8171	93.6776	86.0492	80.8732	88.3902	91.4024
ARHGEF18	56.5314	57.3541	50.8745	47.7289	51.6159	50.3055	47.6677	52.5911	51.7784
ARHGEF19	2.08858	2.15281	1.41951	2.61611	2.55691	2.32189	3.06132	2.78685	2.27547
ARHGEF2	131.527	130.446	128.345	145.803	148.987	144.791	149.781	145.699	149.066
ARHGEF25	28.1947	27.2676	28.4631	36.5707	40.0036	37.0196	41.8366	38.0141	37.4049
ARHGEF28	25.5366	27.4216	27.4171	25.5195	26.6868	25.8623	31.7056	35.156	33.2981
ARHGEF3	1.80379	1.28147	1.94245	3.36354	3.19611	3.54729	39.1401	37.943	39.9578
ARHGEF37	2.13605	1.79402	1.56892	2.40256	3.40917	3.86976	0.801849	0.857562	0.666061
ARHGEF39	8.84131	8.96051	8.775	6.7889	6.77911	6.68884	5.47593	4.87184	5.40631
ARHGEF4	7.83192	9.63602	10.9072	15.6428	19.2826	19.7998	30.0292	30.44	32.1326
ARHGEF40	75.6786	75.9589	77.9499	45.8084	52.393	51.0294	63.4739	62.9035	65.7624
ARHGEF6	1.99365	1.12771	1.79304	4.8584	6.07251	6.64301	4.8106	5.93088	5.21679
ARHGEF7	139.074	136.433	133.258	107.921	114.874	117.779	124.09	129.151	131.688
ARHGEF7-AS2	1.09181	1.18733	0.689588	1.25753	1.30093	1.01988	1.20114	1.46955	1.78232
ARHGEF9	47.5606	44.1818	44.45	54.5626	55.6106	54.6267	68.8773	73.313	71.4798
ARID1A	164.232	172.315	153.518	117.133	131.09	130.925	181.416	212.146	228.919
ARID1B	183.378	182.322	174.838	142.88	162.35	166.471	210.677	242.023	256.756
ARID2	119.616	116.349	107.352	96.8985	101.313	108.994	145.848	162.058	172.093
ARID3A	8.59137	7.68834	6.35009	8.64894	9.05545	10.0612	12.6094	16.5777	14.6512
ARID3B	12.531	12.3013	12.6254	10.3574	12.5711	11.4156	14.6503	15.0771	15.2617
ARID4A	47.4184	48.4872	47.2141	36.4638	43.1994	40.2445	68.3672	66.5967	64.9308
ARID4B	65.1234	61.0953	63.4256	67.5886	74.7341	69.912	83.6006	88.9623	86.1859
ARID5A	3.18029	2.87038	3.06304	3.25676	3.83531	3.61178	4.30039	4.71614	3.99586
ARID5B	41.2952	37.1601	34.7383	47.9958	47.1411	46.8229	35.8603	43.0874	42.1774
ARIH1	104.852	105.175	103.318	104.213	107.706	112.543	114.869	120.759	128.475
ARIH2	116.712	115.155	117.715	89.1469	88.5726	95.1685	88.0421	85.7266	82.5723
ARIH2OS	0.907469	1.50102	1.51597	1.87937	1.44848	1.31506	2.48302	3.44946	2.17129
ARL1	32.8935	35.4684	32.049	37.585	33.6114	35.8588	35.9329	36.8708	37.1274
ARL10	196.934	194.308	178.547	158.242	163.636	166.46	158.601	166.419	181.697
ARL13B	24.7771	22.706	25.4001	21.7824	21.0937	21.0253	19.0963	20.2219	21.8103
ARL14EP	31.897	31.7269	29.1354	41.6427	43.6789	36.5683	45.6269	46.9462	50.3356
ARL15	20.4103	22.3985	21.8142	27.8686	29.6164	23.9275	40.5978	47.0891	44.342
ARL16	64.5063	65.7603	69.4764	71.0061	59.0195	59.5928	58.3817	53.8773	54.4426
ARL17A	21.1184	21.9323	20.7513	20.8021	22.6255	22.641	21.6957	27.7067	26.6062
ARL17B	24.7496	27.9479	23.5404	23.0917	26.8764	29.4345	24.9068	29.0525	31.3556
ARL2	44.7926	47.3669	56.3998	55.5721	49.3068	52.2015	51.8587	46.2715	40.5724
ARL2-SNX15	3.54855	4.9126	5.60231	4.67126	5.17935	10.1986	1.64398	1.58417	6.02345
ARL2BP	57.1012	58.0207	58.42	70.2052	68.8208	64.9458	60.4228	61.0943	62.2674
ARL3	63.509	63.1462	69.4018	76.2915	66.0509	72.6851	78.4986	66.6678	62.5449
ARL4A	10.6324	10.5074	11.7289	8.06168	8.62932	7.28795	7.21585	7.07416	8.04712
ARL4C	72.4807	71.3975	69.7747	49.8107	55.9302	53.9817	59.9126	59.737	62.3782
ARL4D	25.1094	30.4455	27.9401	10.5175	10.76	8.90031	6.04966	5.71652	6.99269
ARL5A	71.7203	65.9648	62.4543	62.0899	62.2694	57.6582	54.0815	58.5215	60.1582
ARL5B	168.788	157.763	145.751	182.213	158.309	145.757	161.079	179.781	182.584
ARL6	54.2059	47.1546	45.7947	46.9815	40.2164	40.825	39.0671	46.5176	45.8406
ARL6IP1	509.334	498.892	511.073	666.419	602.07	575.04	457.482	448.971	444.571
ARL6IP4	116.338	128.65	138.654	131.762	130.557	129.182	113.192	101.467	100.948
ARL6IP5	91.8934	89.2862	85.09	122.365	114.683	108.673	86.6619	84.3887	85.1321
ARL6IP6	53.3069	50.0758	49.6046	58.6734	51.7758	44.8882	57.799	60.5941	59.2704
ARL8A	85.9601	86.9264	91.7379	81.6824	89.3813	82.8748	88.1192	86.1742	90.405
ARL8B	83.3971	80.7266	84.8659	86.275	84.4279	84.5521	79.7377	83.8885	82.5237
ARL9	1.80379	1.99904	2.91363	0.907695	0.532768	0.838525	2.91555	3.21558	3.05242
ARMC1	61.0404	59.8146	56.328	69.3506	61.4696	55.4649	65.743	65.0249	63.6544
ARMC10	37.8561	35.1792	34.0063	36.9013	36.3222	34.1958	50.4836	47.0043	47.0726
ARMC2	1.56646	1.48649	1.94245	2.13562	2.2373	1.41897	4.30039	3.93014	3.71838
ARMC5	24.7297	25.115	24.9519	18.4724	24.5029	21.4767	27.7698	28.725	28.0814
ARMC6	100.77	108.865	113.553	75.171	68.2343	69.2025	55.1747	58.0927	54.6083
ARMC7	21.1223	22.5523	21.5154	21.5689	22.1591	22.3151	20.5541	19.5788	17.759
ARMC8	49.1269	52.5876	46.4672	39.7207	38.5653	39.4706	38.9943	38.3001	35.9065
ARMC9	46.5164	43.6693	46.0936	47.8356	49.8578	52.6275	78.9361	77.3145	73.8661
ARMCX1	34.4126	37.4675	36.6059	44.2587	35.4758	34.5045	32.4345	36.5852	32.1327
ARMCX2	76.9893	77.4452	73.8097	57.4992	56.4628	52.6915	55.7585	55.6633	60.9359
ARMCX3	59.1417	55.4581	52.6677	64.7594	65.6785	69.2017	82.6525	83.3881	87.7417
ARMCX4	43.4311	40.389	40.1918	23.3306	30.9481	36.4393	37.8281	44.5882	48.6153
ARMCX5	24.289	24.0142	24.4345	22.7268	19.3712	20.5883	23.1289	22.8172	24.538
ARMCX5-GPRASP2	17.4283	21.1219	17.597	17.4255	19.4828	17.5614	26.557	29.4955	25.896
ARMCX6	25.3942	23.8337	24.8024	27.7085	24.8757	27.7326	32.0701	28.7251	26.916
ARMH3	28.337	26.4989	24.8771	24.2916	25.941	26.9587	20.6998	19.4359	23.4197
ARMH4	4.79412	4.76681	4.63186	6.1931	5.11371	4.90167	22.5949	25.9384	28.9693
ARMT1	20.5052	19.7846	21.7395	18.7927	16.1933	15.2208	12.9739	16.0775	14.7067
ARNT	35.1245	34.4434	35.1118	47.4622	46.1825	48.3708	62.0264	63.9524	67.8173
ARNT2	161.905	162.119	165.922	145.108	169.442	175.489	285.131	281.248	295.076
ARNTL	2.23098	2.30657	1.79304	4.48469	3.72877	5.22413	3.93596	4.07305	3.94037
ARNTL2	18.0845	20.1945	16.6595	14.5216	15.9801	16.7041	13.1925	11.4329	14.6513
ARPC1A	158.873	153.611	153.294	126.903	119.904	116.603	125.727	119.188	118.263
ARPC1B	12.2937	11.8912	11.1313	8.43539	7.83032	9.09379	4.44948	4.57323	5.32779
ARPC2	152.604	156.073	152.177	130.8	130.77	125.314	106.632	102.038	100.228
ARPC3	99.4417	94.7201	104.589	110.032	94.069	95.9671	81.1962	79.2433	77.6951
ARPC4	125.585	129.103	145.356	121.982	117.619	129.624	124.755	118.826	111.307
ARPC5	153.172	143.258	137.832	127.171	119.265	109.318	110.933	111.327	112.659
ARPC5L	37.0232	38.7488	40.9389	26.9076	28.6044	31.0863	25.0001	22.0798	23.7527
ARPIN	54.0547	48.6964	46.784	71.3901	75.1443	85.7631	84.8162	90.1037	89.0914
ARPIN-AP3S2	25.2302	18.7833	18.0729	29.5857	31.8409	28.3933	30.6134	26.9097	27.6604
ARPP19	344.932	327.936	303.15	380.389	368.253	334.134	301.366	332.767	333.875
ARPP21	0.996877	1.17896	0.821864	2.02884	2.02424	1.74145	2.04092	1.71502	1.665
ARRB1	116.006	109.174	108.548	80.6159	79.6876	82.4231	81.3421	82.5302	83.6329
ARRB2	58.1456	60.4299	63.3508	96.2589	87.5704	91.9041	70.1169	72.2413	62.6559
ARRDC1	5.7909	5.53563	5.67774	6.1931	7.72378	6.64301	5.17503	5.28778	4.88381
ARRDC1-AS1	11.0121	10.4048	11.5048	10.3573	10.8132	11.7381	9.11089	11.8617	10.3225
ARRDC2	0.901946	1.23022	0.821864	1.38819	1.33177	1.161	1.23917	0.786107	1.22103
ARRDC3	49.1746	50.8448	43.7031	67.9103	66.9563	64.2363	53.6446	53.7344	55.1635
ARRDC4	21.4071	18.7594	18.0789	28.7228	27.4325	24.4434	26.5307	28.6536	28.8584
ARSA	4.22453	4.25426	6.05127	5.65922	8.52278	7.8684	6.26832	6.64543	6.60421
ARSB	44.0957	43.1567	44.5995	42.7105	47.2478	48.3062	70.7726	77.6719	79.749
ARSD	28.6693	30.5481	31.1524	37.5318	42.8266	46.049	27.624	30.0827	30.4678
ARSG	2.04112	2.0503	2.6148	3.59634	3.50635	2.66007	4.03481	3.55411	3.55554
ARSK	4.93652	6.40697	5.82715	8.32862	7.03131	6.96548	10.35	11.1471	11.2104
ARV1	22.9259	23.7823	24.8024	25.4661	23.2777	21.7992	22.1575	23.6517	19.757
ARVCF	59.9491	63.0437	66.6377	78.7473	88.423	75.8454	69.9709	72.4557	73.5888
AS3MT	16.5984	17.4054	17.2364	21.1587	19.5445	20.5159	25.2859	21.4431	17.9551
ASAH1	95.9289	93.8471	93.2333	152.478	139.717	130.406	99.2705	100.181	102.226
ASAH2	2.42111	1.3879	2.09386	1.79115	2.3114	1.68619	1.79948	1.29352	1.21391
ASAH2B	22.6884	20.5494	21.364	19.3507	18.09	18.4362	18.6818	21.2865	20.1525
ASAP1	146.623	135.723	133.426	106.081	118.89	120.024	203.5	231.943	267.382
ASAP2	93.5426	88.3291	88.979	81.3886	93.7065	91.376	114.562	115.711	133.25
ASAP3	3.70242	3.53669	5.00539	12.4395	11.9852	13.4794	5.3208	5.85942	7.32566
ASB1	79.0314	70.4755	78.2909	63.4781	66.5843	73.0726	78.2081	82.1744	77.4174
ASB13	38.9218	40.7988	46.5419	62.7304	56.9951	54.5625	46.866	47.1603	42.011
ASB16	1.26381	2.00337	1.10214	1.81499	1.99986	1.9757	2.23073	2.80015	2.88918
ASB16-AS1	5.76129	5.78758	5.92041	6.94083	7.74817	7.24718	8.48376	7.4896	8.59884
ASB3	14.998	12.6508	12.5327	16.5567	14.9842	11.5183	14.3711	17.4032	15.6605
ASB6	51.7858	53.4589	55.1303	49.5674	50.305	49.8065	45.984	48.0929	43.5131
ASB7	21.502	22.6547	22.2624	23.1171	24.8757	22.1861	27.4053	30.5829	28.3034
ASB8	36.0738	35.6223	34.29	33.9013	33.9311	35.5365	40.0145	35.9422	38.7369
ASCC1	29.9509	33.2646	34.4395	31.4456	29.5099	30.3124	28.28	30.6544	32.1327
ASCC2	47.9877	46.8471	49.5301	41.3757	41.495	44.759	37.1721	38.5859	38.1819
ASCC3	76.1349	75.96	69.9995	50.9855	57.7412	61.9146	46.866	46.8748	57.9386
ASCL1	152.789	157.608	152.099	306.713	314.113	296.544	134.547	130.619	124.367
ASDURF	2.30162	1.94446	2.81723	1.89432	1.55861	1.71438	2.63463	2.55379	2.88889
ASF1A	72.4497	68.6342	76.6272	63.5741	58.8274	55.6692	54.5625	54.9117	55.169
ASF1B	50.5509	49.8711	51.4724	41.963	47.7271	44.8236	26.6765	26.0098	24.8071
ASH1L	110.784	104.611	98.0889	93.0011	100.662	106.932	130.976	145.976	169.316
ASH1L-AS1	1.80379	3.22916	3.28716	2.82966	2.67491	2.06392	1.31205	1.14858	1.5031
ASH2L	82.1144	82.1108	85.4636	77.7337	75.3717	75.8454	75.1455	73.0275	75.6971
ASIC1	17.6573	17.0167	18.9007	19.5935	18.4304	20.1223	47.8135	48.8038	47.117
ASIC2	4.65172	4.56179	6.35009	4.59146	6.07251	6.32054	9.98552	10.504	11.4879
ASIC3	0.379825	0.563904	1.04598	2.18901	1.81117	1.87043	2.25958	2.50103	2.05348
ASIC4	2.13605	2.71661	2.5401	10.0371	8.04338	7.02997	1.23917	1.00047	0.832551
ASL	43.2412	45.822	49.9035	45.8071	49.8578	46.0491	35.0585	30.2256	28.7474
ASMTL	8.9711	7.43206	7.02244	23.1694	21.5199	20.8962	23.0322	23.0801	23.8636
ASNS	190.073	198.814	197.48	155.403	155.743	153.946	167.636	162.312	158.263
ASNSD1	95.669	96.4158	92.3579	101.624	93.8969	79.8068	99.8447	91.5538	92.787
ASPDH	14.0974	15.6329	17.6307	5.01857	4.84738	5.22414	4.88348	3.28704	3.16341
ASPH	32.1668	32.2872	31.2787	53.0889	50.0243	50.2972	43.1069	42.0951	42.8256
ASPHD1	32.7513	34.1359	43.8524	31.8727	38.4587	41.4054	47.2304	41.2297	43.2321
ASPHD2	13.4662	10.9015	12.7995	15.4592	17.7857	15.0947	11.7405	12.1762	10.6738
ASPM	224.514	197.693	183.477	125.193	129.597	143.629	98.9804	115.257	125.645
ASPRV1	0.569687	0.820179	1.04598	1.60174	1.1187	1.22549	1.23917	2.0723	3.21891
ASPSCR1	26.5334	26.4477	30.0318	32.46	30.1491	27.0877	22.0117	22.7229	22.3098
ASRGL1	47.5131	53.6642	57.2993	37.8524	42.2404	46.3717	38.8485	37.1568	35.9066
ASS1	39.6341	43.0544	49.0818	17.0309	16.2998	18.0585	31.6328	27.939	26.3611
ASTE1	8.41873	10.0511	7.33453	8.70567	7.70758	6.01488	8.80534	8.97962	7.3214
ASTN1	60.8035	56.8419	56.3283	68.3368	68.4477	70.8153	101.385	96.8925	108.83
ASTN2	9.06602	10.1998	8.06833	13.9343	10.6535	13.9309	17.4199	17.2923	20.7004
ASXL1	182.215	181.955	177.651	155.623	161.398	179.552	191.256	195.646	211.166
ASXL2	50.4564	48.8971	45.4214	32.9402	35.689	39.2129	38.9216	42.3015	48.3377
ASXL3	35.8841	30.343	27.1183	20.8748	21.4133	25.5398	36.0059	38.8717	44.009
ATAD1	125.689	118.961	119.156	129.571	124.592	122.41	111.443	115.684	111.771
ATAD2	156.257	146.282	139.476	116.866	130.983	130.794	110.642	110.97	120.483
ATAD2B	30.4254	26.7551	25.923	22.7433	22.3188	26.4427	31.3412	34.0128	41.1787
ATAD3A	40.3049	40.1272	43.1131	23.2719	24.6059	24.3998	15.9885	19.3173	18.881
ATAD3B	9.84286	12.548	13.7282	5.18115	6.07313	5.19687	5.21888	5.18805	5.53225
ATAD5	42.5767	41.8241	34.2901	26.2136	29.936	29.216	28.1342	32.6551	33.5756
ATAT1	96.2601	87.7994	85.6877	83.5523	86.931	85.0683	117.201	109.755	115.6
ATCAY	322.481	301.379	306.369	373.609	405.414	383.29	333.601	327.122	336.588
ATE1	81.9742	84.263	74.7062	66.2017	64.5596	65.7842	86.8436	91.3916	90.3483
ATF1	21.0748	19.1182	20.2454	24.0247	22.3721	17.6715	21.1371	23.5803	22.8648
ATF2	84.6783	85.8016	76.1253	125.408	112.233	107.769	132.8	132.978	136.188
ATF3	20.6002	22.5011	20.7683	16.2834	14.3821	13.0924	16.4724	15.1486	16.4271
ATF4	504.889	505.006	527.423	385.524	375.428	375.468	438.39	402.581	399.214
ATF5	35.4095	39.5689	43.18	38.2259	43.9452	39.619	48.9796	43.5164	44.5087
ATF6	65.5026	61.4035	59.5406	69.5646	71.2711	71.5242	67.8572	62.2376	68.3721
ATF6B	26.3911	25.4739	30.8536	42.5504	49.804	48.2415	61.9532	56.3783	59.0484
ATF7	39.222	37.2736	33.3189	33.5249	33.2418	34.9051	50.8026	53.7792	63.9952
ATF7IP	215.63	203.581	189.602	211.04	210.349	221.408	260.204	280.037	286.365
ATG10	4.84159	5.84316	6.05127	6.24649	5.43331	5.09515	10.2771	9.718	10.7664
ATG101	24.6821	25.6789	25.8483	16.6571	18.5901	16.6396	20.6998	16.6491	15.3727
ATG12	58.6677	56.381	54.4608	82.1101	74.4665	66.8169	73.1776	76.0995	77.1406
ATG13	89.7106	83.3408	89.9453	80.8299	85.1202	88.809	94.5333	91.819	97.8403
ATG14	17.1826	20.092	20.4695	22.8501	23.7038	24.0565	28.5715	28.1534	28.6919
ATG16L1	31.3749	30.9581	32.6465	28.3491	30.735	31.2153	29.8105	29.0824	27.249
ATG16L2	2.7531	3.38293	5.00539	2.88305	3.51571	3.28931	3.35287	3.00122	2.94143
ATG2A	23.7803	23.8848	24.9519	17.1376	19.1229	18.3165	19.2421	19.2215	20.2565
ATG2B	61.9901	62.7874	52.3689	41.9096	46.0759	49.9832	48.1779	56.4497	63.9878
ATG3	31.6115	32.3926	31.1521	25.5712	27.1128	24.3789	28.207	26.006	24.3612
ATG4A	7.64205	6.09943	6.27539	6.35326	5.85944	6.32054	4.88348	2.85831	3.4409
ATG4B	44.5704	49.6658	47.8863	49.8114	56.9421	55.7882	52.114	54.3059	53.776
ATG4C	14.6669	13.3264	14.5677	14.4682	12.7841	10.4482	8.89224	12.0046	9.76753
ATG4D	30.1587	31.2589	32.0006	28.494	29.12	26.4326	21.2754	21.5667	20.8294
ATG5	21.8817	23.5261	21.7395	22.7434	19.2294	20.1868	18.0759	17.5781	18.5915
ATG7	21.5394	23.022	18.2353	24.8024	24.0578	22.0386	19.0342	19.5638	19.0361
ATG9A	54.7755	58.0204	59.6898	56.057	63.8669	59.0122	54.5921	57.2355	59.4374
ATG9B	7.1825	8.31565	7.08458	7.05284	6.88426	7.69387	7.22898	7.88359	8.39305
ATIC	111.592	111.223	120.501	88.2503	87.3576	91.582	106.414	104.11	100.394
ATL1	45.5671	44.1305	49.3804	38.3862	37.6067	35.2783	42.1286	46.1603	42.6769
ATL2	67.7813	67.5537	60.1382	78.7464	71.7509	67.2678	62.6822	67.8114	61.2682
ATL3	1.70886	0.768924	1.64363	1.7619	1.70464	2.2574	6.63275	6.8598	9.04606
ATM	77.4171	72.7819	73.8845	67.3753	70.259	68.5571	85.7855	100.038	105.888
ATMIN	124.077	116.349	112.583	107.203	117.401	116.862	123.614	124.047	125.976
ATN1	245.007	245.393	223.445	219.105	244.926	246.305	307.373	324.974	333.404
ATOH8	0.901946	1.17896	0.89657	15.0555	12.9439	13.1569	47.3033	61.0228	69.038
ATOX1	12.7683	15.2228	16.3607	16.3368	14.6485	16.2527	15.5249	13.5051	12.9863
ATP10D	112.209	111.121	105.784	124.394	121.928	119.637	162.245	161.346	172.151
ATP11A	220.43	205.022	187.435	262.082	273.727	293.249	144.461	164.919	165.045
ATP11B	33.4159	35.2122	32.9454	47.462	52.7342	49.4027	52.4782	57.8788	64.9868
ATP11C	136.322	130.135	131.107	128.613	130.397	137.18	168.222	185.213	193.85
ATP13A1	84.3939	82.008	84.7912	65.4537	70.8982	72.1692	66.0351	72.8129	72.0349
ATP13A2	29.0965	29.6253	31.8248	31.8193	32.8658	38.1163	25.2187	27.7248	30.2458
ATP13A3	196.464	185.387	173.54	148.363	153.197	161.946	139.433	151.415	162.048
ATP1A1	427.316	416.377	439.665	434.773	459.144	487.303	1205.5	1231.32	1262.67
ATP1A1-AS1	1.80388	2.1018	1.56948	4.43141	3.35625	4.58145	3.06278	2.78731	2.99714
ATP1A3	406.307	419.9	431.867	428.98	442.556	454.297	369.743	360.435	356.964
ATP1B1	77.4752	81.812	77.883	135.784	132.997	144.874	133.096	141.606	134.709
ATP1B2	0.0950311	0.615159	0.821864	2.29578	2.66344	1.54796	2.04092	2.50103	2.60845
ATP1B3	173.297	172.012	174.513	148.739	138.121	133.439	119.825	119.616	118.541
ATP23	4.31947	3.74171	2.98833	4.27113	3.19611	3.61178	4.66482	3.71577	4.60633
ATP2A1	0.712083	1.0252	0.597747	1.22802	1.65137	1.61246	2.04092	1.14338	2.49745
ATP2A1-AS1	0.807014	1.28147	1.04598	1.60174	1.17197	2.19291	1.74937	2.0723	1.22103
ATP2A2	664.565	644.63	647.102	508.877	548.527	591.993	871.573	941.528	982.177
ATP2A3	0.759549	0.768924	0.597747	1.38819	1.54484	1.35448	2.98844	1.50066	2.10898
ATP2B1	235.851	226.131	211.854	152.476	161.34	173.088	124.053	135.093	139.906
ATP2B1-AS1	3.70241	4.05332	3.44764	3.63048	4.00112	3.42997	4.30039	5.10341	5.60527
ATP2B2	15.8536	15.5304	15.4642	25.0925	26.8998	30.8928	19.6065	18.2212	20.2564
ATP2B3	22.119	21.8346	21.1419	30.4313	30.6284	31.2798	14.9418	12.6477	14.0963
ATP2B4	18.2743	16.7092	16.8089	31.0719	33.2387	30.4415	108.819	118.829	121.373
ATP2C1	113.568	114.396	97.4032	111.898	116.192	115.363	120.495	125.571	124.262
ATP5F1A	596.526	614.293	630.033	900.43	803.647	800.497	867.227	738.087	724.786
ATP5F1B	850.725	857.751	909.693	937.065	904.044	905.306	726.385	674.894	621.896
ATP5F1C	155.879	157.816	163.757	174.843	160.065	153.692	149.925	142.053	136.409
ATP5F1D	86.1036	90.259	96.4453	98.5016	94.7624	85.584	86.5158	99.9659	88.6291
ATP5F1E	94.253	104.469	106.126	92.8738	91.6463	84.3434	71.2218	72.6134	68.1588
ATP5IF1	37.308	40.9015	41.6112	41.8563	41.8145	44.6301	27.5511	31.3689	30.4123
ATP5MC1	73.3336	85.5966	98.911	84.9412	80.9117	85.3894	67.639	60.0221	58.9929
ATP5MC2	148.473	162.171	177.124	217.712	190.055	221.988	205.978	180.923	161.109
ATP5MC3	203.299	202.199	217.243	200.734	179.777	184.779	154.23	148.555	138.187
ATP5MD	68.8653	79.1757	78.1422	58.6735	51.4559	57.271	53.4258	56.5926	50.8907
ATP5ME	47.7029	59.4045	68.4308	36.7844	37.8728	50.241	38.2654	33.4412	30.0793
ATP5MF	80.4881	94.1998	99.8697	84.031	87.4606	93.7588	77.909	68.1673	61.8212
ATP5MF-PTCD1	4.83778	2.04702	2.63798	0.69141	1.14832	3.46684	2.31093	1.19229	1.29438
ATP5MG	112.304	130.083	134.546	139.235	121.128	130.151	131.996	111.685	102.613
ATP5MPL	48.5573	50.9472	56.8514	59.0475	54.8119	65.4617	56.2685	52.0193	48.0604
ATP5PB	169.689	164.016	168.088	183.441	158.842	147.821	152.77	142.768	136.023
ATP5PD	108.649	121.731	126.178	132.991	124.325	128.471	124.71	111.614	98.6181
ATP5PF	70.9231	74.5226	77.6731	75.0948	66.2533	70.5117	74.7166	68.2892	56.4338
ATP5PO	148.472	157.148	155.836	187.285	164.115	163.945	174.053	148.77	140.518
ATP6AP1	82.068	88.6711	90.4688	108.751	110.103	118.089	121.429	129.62	119.596
ATP6AP1L	1.75633	2.20406	2.24127	5.2855	5.53984	5.03065	6.41409	5.00196	6.16024
ATP6AP2	59.2371	62.2236	61.0348	98.5008	91.4592	84.2296	79.0088	84.1743	73.9772
ATP6V0A1	107.415	108.251	107.95	123.7	126.402	132.665	134.694	138.194	148.843
ATP6V0A2	50.4085	49.8711	43.703	38.3326	35.9019	33.1502	26.4578	27.2245	27.471
ATP6V0B	88.6643	92.7209	96.2961	96.473	85.7056	82.8757	69.3881	63.738	60.2699
ATP6V0C	193.949	193.072	215.002	183.811	199.531	177.357	165.302	172.849	159.663
ATP6V0D1	59.9491	62.2748	65.8159	60.7022	68.2881	69.4604	59.1109	57.5215	55.4968
ATP6V0E1	25.0619	26.4476	24.2795	27.6017	25.142	27.2167	21.21	21.651	19.424
ATP6V0E2	87.7277	84.0107	94.6978	95.1274	98.7826	96.8695	95.9164	95.3769	90.7063
ATP6V0E2-AS1	2.97851	3.48181	2.27041	4.92182	5.77907	6.38657	3.35474	5.44687	4.80381
ATP6V1A	110.405	104.56	104.065	125.088	116.388	111.898	114.869	113.328	118.319
ATP6V1B2	165.94	176.471	169.433	161.338	155.166	159.43	121.72	121.474	116.654
ATP6V1C1	41.8647	47.2571	42.8065	37.9589	37.5532	39.9865	35.5686	37.657	40.1242
ATP6V1C2	6.43346	6.36653	4.45299	7.69119	8.03123	5.72031	4.50106	4.99067	4.63582
ATP6V1D	41.3901	38.6976	37.7265	35.2361	35.8486	35.6654	41.2537	35.6562	38.1264
ATP6V1E1	69.8222	73.9615	78.068	77.5202	71.5372	77.393	70.6265	67.1683	60.9354
ATP6V1E2	4.50933	4.71555	5.00539	4.48469	5.38004	4.57919	11.589	11.3615	12.5424
ATP6V1F	59.8539	64.9915	70.5972	82.9657	73.9884	79.8442	86.2977	70.9551	65.4307
ATP6V1FNB	1.66139	1.69151	1.79304	2.24239	1.86444	2.12841	2.55112	2.35812	2.16447
ATP6V1G1	88.5234	94.2579	97.7153	103.893	98.2773	90.679	94.3879	93.8208	91.1812
ATP6V1G2	6.93708	6.51214	6.86587	22.6513	23.4799	19.2585	20.0964	21.4708	23.323
ATP6V1G2-DDX39B	2.96176	4.93229	1.96559	2.31828	3.19414	4.6339	3.58358	3.31393	7.54579
ATP6V1H	38.0676	39.8764	39.3701	42.0165	44.105	46.1779	42.5656	39.6578	37.6267
ATP7A	50.0761	45.1557	42.6571	62.5713	63.9202	71.7179	59.7666	68.7399	68.0393
ATP7B	23.3057	21.9885	18.3777	23.5442	23.2245	23.7985	29.5919	31.7976	32.0773
ATP8A1	76.2298	69.296	70.1488	102.451	99.5026	94.1618	156.488	166.989	174.203
ATP8A2	62.0842	59.2515	59.765	38.3858	41.4416	43.6629	55.9768	59.1652	56.8286
ATP8B2	51.0257	53.5102	52.4433	51.3059	56.9424	61.3987	54.2272	58.9505	58.3267
ATP9A	213.5	207.993	194.982	253.219	262.126	280.034	374.417	402.078	411.12
ATP9B	14.572	16.5554	14.3436	16.1233	17.8977	17.0911	19.0964	18.7928	19.5349
ATPAF1	97.9214	90.3114	91.963	77.9997	83.2026	80.3603	66.7638	63.3095	70.2033
ATPAF2	13.955	12.25	13.0736	13.5072	11.9319	13.6729	12.1721	13.648	11.7654
ATPSCKMT	20.9799	20.9634	22.1877	15.8029	16.4062	17.2201	17.7844	20.5077	17.3706
ATR	34.9348	32.7006	32.1238	24.612	24.8758	24.508	24.7086	23.3659	24.6961
ATRAID	36.4537	39.9789	44.8237	44.1519	38.2457	42.3728	36.5161	35.299	34.9631
ATRIP	22.1498	21.7633	22.3729	14.563	15.6333	15.6403	14.3459	14.8798	16.0536
ATRIP-TREX1	4.00381	5.8542	4.49677	5.65308	5.82432	5.46253	2.19951	1.55512	2.09398
ATRN	92.321	89.5936	84.7909	89.5856	99.3432	108.609	109.913	121.474	127.309
ATRNL1	20.885	20.3483	22.8601	34.9159	37.1803	40.2445	41.5453	43.1591	45.3964
ATRX	231.246	219.83	206.638	213.079	230.164	226.115	271.51	299.904	321.718
ATXN1	14.9517	14.8128	14.4183	17.4579	18.9631	17.4781	20.9914	25.9384	30.4122
ATXN1-AS1	2.80057	3.0754	2.98833	6.56682	6.39211	4.77268	17.4928	20.5077	19.9234
ATXN10	226.274	230.084	223.816	247.24	247.851	237.27	182.071	185.281	177.475
ATXN1L	65.645	67.8616	65.6665	63.4783	65.8378	68.88	73.9797	72.8844	77.5845
ATXN2	62.7492	63.6592	58.1961	58.2461	59.9786	61.7859	77.6973	90.1046	84.577
ATXN2L	257.5	262.47	261.244	183.546	206.303	197.545	236.228	252.379	269.93
ATXN3	18.0845	19.3232	14.9413	27.1211	24.6626	24.25	23.105	29.4396	27.8594
ATXN7	23.0209	20.5533	19.4236	13.5606	18.5369	19.4773	21.9389	23.5089	26.1391
ATXN7L1	8.92362	9.58477	9.41304	9.07604	10.0143	10.2547	12.245	13.5051	13.5413
ATXN7L2	9.82548	9.89232	11.4301	8.27522	9.37505	9.48076	13.6298	9.64655	11.5434
ATXN7L3	117.921	114.305	116.057	96.5981	107.845	104.742	106.467	116.056	112.778
ATXN7L3B	369.662	372.265	364.789	408.204	394.174	396.253	319.461	307.472	314.445
AUH	7.1674	7.7396	8.44186	10.8379	9.48159	7.93289	6.77852	7.93163	6.49321
AUNIP	8.44242	8.38644	7.69905	6.99393	5.06262	7.35245	5.49563	4.85905	5.60527
AUP1	85.9089	91.0286	88.9007	85.3675	83.6273	81.3814	85.4192	86.6747	79.9144
AURKA	60.4713	63.1975	59.1662	49.2225	48.1001	48.561	41.0352	38.0834	35.0173
AURKAIP1	46.1364	53.459	52.1449	46.5543	49.698	43.9206	38.6299	37.2282	36.0173
AURKB	64.9807	67.5029	73.9585	70.6861	69.566	67.2678	46.6473	41.9442	35.185
AUTS2	246.763	239.826	236.593	209.335	227.4	226.891	249.639	258.592	281.694
AVEN	15.996	18.2469	20.0213	8.22184	10.0143	9.67424	8.96511	8.36036	8.26911
AVIL	0.571526	0.463932	0.677227	0.748154	0.693149	0.841028	9.14104	11.7435	14.4292
AVL9	105.516	93.3851	95.4706	100.689	98.8093	96.352	108.157	106.683	109.046
AVPI1	3.32269	3.94673	4.03421	5.12534	4.84738	4.38571	1.74937	1.64357	2.49745
AXIN1	45.3768	41.363	44.0767	42.2834	43.4124	40.7605	42.4199	41.8729	41.6227
AXIN2	16.5182	14.659	15.1654	17.9918	18.5902	18.123	21.5015	22.5799	19.7569
AZI2	56.1595	55.2197	56.8842	59.8042	55.8269	55.5693	65.8195	61.9308	62.8699
AZIN1	395.659	376.17	361.793	404.056	392.644	394.633	330.977	336.908	322.98
B2M	173.297	180.93	177.128	202.127	184.356	182.39	142.201	133.264	123.591
B3GALNT1	69.7272	73.9613	70.5973	63.7455	58.2207	53.7885	56.6327	55.0921	52.6666
B3GALNT2	42.1216	39.1551	43.6289	43.9993	43.9511	44.7942	50.1158	55.7232	57.1127
B3GALT1	55.2975	50.4349	55.2077	66.4133	67.1162	65.2038	32.0607	39.0097	36.6719
B3GALT2	1.85126	1.12771	1.12069	1.92207	2.0775	1.54796	1.82226	2.28667	2.55295
B3GALT4	1.519	1.17896	1.64363	1.3348	1.70464	0.645043	2.55112	3.14413	2.55295
B3GALT5	4.55679	3.84422	2.39069	3.73725	3.67551	4.64368	3.42576	3.64431	3.99587
B3GALT6	27.1504	27.729	29.8824	17.5113	23.0113	22.1861	23.2508	25.5811	26.361
B3GAT1	43.526	39.9789	42.8064	39.7739	42.7732	41.5989	34.1109	33.727	34.4637
B3GAT2	4.12506	4.5615	3.66772	3.39099	4.55033	3.96253	4.76286	4.45361	4.98476
B3GAT3	19.0813	20.297	22.0383	26	31.534	29.2159	21.0643	27.6532	26.0281
B3GLCT	5.6485	5.38187	5.67774	14.4682	14.5952	11.0931	23.8339	27.5103	28.3034
B3GNT10	5.17385	4.86932	4.33304	8.22184	6.65845	4.83717	5.75812	5.57361	6.10474
B3GNT2	16.5655	17.5292	16.6595	26.8544	20.8275	22.1862	23.0322	24.6521	25.3067
B3GNT4	4.25638	4.08199	3.13938	6.76619	7.001	6.6634	11.6549	15.2711	15.2572
B3GNT5	58.9523	59.8146	55.5812	48.423	51.9885	48.8223	78.7173	89.8193	81.1363
B3GNT7	2.46831	1.89653	2.31598	2.72288	3.03631	1.80594	5.61234	6.43107	5.88275
B3GNT9	3.91319	3.76988	3.20424	6.46874	5.63527	7.5574	2.99715	4.14295	3.05424
B3GNTL1	2.53445	3.84389	3.27428	3.09872	2.70209	4.17277	5.48466	4.22162	4.97184
B4GALNT1	140.213	134.326	136.847	121.332	130.593	142.488	158.155	161.628	162.972
B4GALNT3	8.92362	10.0973	7.6948	10.4107	11.1329	12.9634	4.8106	4.28741	5.0503
B4GALNT4	116.386	116.913	127.523	163.581	181.427	162.913	184.184	198.217	197.957
B4GALT1	7.73698	9.7898	8.8901	15.3224	17.5248	15.9947	20.5541	23.5804	24.5296
B4GALT2	158.676	156.994	165.994	133.31	145.042	134.404	112.028	109.97	107.995
B4GALT3	49.6489	49.7686	50.5759	39.6676	41.0687	38.7613	33.6735	35.2988	37.6271
B4GALT4	13.3379	11.9425	12.5507	14.1479	11.5057	14.2533	12.9739	12.5762	12.0429
B4GALT5	170.829	169.295	169.134	159.31	177.378	175.747	154.956	154.844	160.108
B4GALT6	22.214	19.7333	17.7801	17.9385	17.8978	21.1542	15.1605	19.0072	20.6449
B4GALT7	14.5246	15.2741	14.493	15.6428	15.1279	15.0273	12.7552	13.2193	14.4847
B4GAT1	53.4938	58.0207	57.9718	63.2114	60.3514	60.6892	56.9243	54.0917	53.7209
B9D1	7.3305	7.72042	7.06441	6.15425	4.89783	7.73086	7.15136	10.0388	8.95255
B9D2	4.03467	3.74171	3.36186	3.47032	3.14244	2.57987	3.57153	2.78685	3.60739
BAALC	14.4296	15.1715	15.1654	9.98364	7.61726	8.06189	20.7727	22.8657	23.5307
BABAM1	52.3545	56.1757	63.5	66.8414	70.3656	62.5592	67.3468	63.7383	56.5513
BABAM2	16.8978	17.9906	20.096	21.4079	17.6314	21.7346	19.5336	16.4348	20.3119
BACE1	97.6689	100.802	97.2825	113.383	119.024	112.546	113.916	117.23	117.106
BACE1-AS	2.27845	2.71661	2.76422	2.18901	3.08957	2.93229	3.13421	3.08381	3.55189
BACE2	0.617152	0.461394	0.373629	3.5237	4.15491	4.12773	1.6036	2.28667	1.776
BACH1	38.4473	36.0836	35.336	41.0021	37.8195	42.6309	39.869	43.7307	42.3996
BACH2	52.1654	45.1042	43.7033	42.0698	42.5072	48.7578	73.1778	86.0318	93.7908
BAD	26.8182	26.2427	32.3477	34.7023	35.5291	31.6667	36.589	37.7284	33.2426
BAG1	91.134	92.874	100.853	122.045	121.981	118.734	63.1925	59.5223	55.7188
BAG2	8.84927	9.67709	6.78227	15.8505	12.6841	14.4425	13.4253	13.9568	17.2065
BAG3	7.3098	9.17473	6.35009	10.1438	9.85445	8.64233	12.4637	10.0753	11.4879
BAG4	45.8993	41.4142	39.4448	55.0965	51.6151	45.92	51.2388	48.5896	50.0028
BAG5	86.102	84.1095	85.0151	69.9909	72.7632	72.5561	75.875	79.4586	79.361
BAG6	419.631	414.079	429.787	384.004	412.555	421.253	443.105	440.086	446.519
BAHCC1	111.497	114.248	109.071	112.542	125.124	122.152	139.65	149.984	167.711
BAHD1	76.0403	74.3196	79.7859	68.0162	78.2498	81.1986	58.6008	57.8791	57.9946
BAIAP2	8.75214	8.50842	9.0395	11.1582	11.8253	12.512	9.038	6.78834	6.54871
BAIAP2-DT	13.4329	13.2751	11.7289	18.7927	22.3721	19.8643	41.3266	44.5881	44.6195
BAK1	18.3693	21.8347	21.7395	13.8276	13.956	15.6077	11.7348	13.7195	12.7089
BAMBI	60.0915	56.278	63.3506	62.3572	62.1624	62.3016	83.382	93.2491	88.7949
BANF1	153.743	161.094	174.585	159.952	152.186	162.264	136.664	128.335	120.873
BANP	13.8092	12.8054	12.0214	15.5348	16.294	17.7884	18.2143	19.0046	17.0891
BAP1	140.925	146.077	154.566	124.981	144.513	128.731	129.373	127.19	126.311
BARD1	23.8279	20.7584	19.8718	25.0924	27.3792	24.5724	20.3354	23.0802	22.7537
BASP1	673.287	683.632	702.354	585.602	624.84	583.471	606.97	649.675	627.617
BAX	43.6684	53.4077	55.2077	43.9384	49.9111	46.3715	42.5656	37.3712	36.2949
BAZ1A	185.121	171.003	173.839	81.0307	96.4047	101.007	93.0394	92.6164	87.9582
BAZ1B	416.357	399.048	386.067	276.974	309.427	336.521	339.786	348.405	353.499
BAZ2A	128.335	132.275	124.982	115.9	118.274	130.297	141.447	148.014	158.771
BAZ2B	61.1791	60.7678	57.8097	41.151	43.7704	43.7695	56.2319	58.2353	59.7757
BBC3	8.44897	8.71344	10.3095	15.2156	18.0575	15.6722	20.7727	22.0797	22.3097
BBIP1	21.133	20.0745	21.929	19.4218	17.3941	15.2631	19.2309	16.739	19.5724
BBOF1	0.474756	0.366475	0.231943	1.18005	1.17754	1.05111	2.87692	2.3871	2.88853
BBS1	16.0909	16.5554	16.1366	25.0924	28.5511	25.8623	37.3908	39.4434	42.8991
BBS10	27.1504	28.4978	27.6413	37.3717	34.8366	35.1495	39.14	34.2986	38.4593
BBS12	3.65495	3.22916	2.76422	4.48469	3.78204	3.67627	4.08173	4.7876	4.55083
BBS2	26.7432	29.7441	32.4126	42.9271	40.1326	40.1281	54.2455	48.5975	51.9142
BBS4	15.3315	13.3264	14.8666	16.9241	14.7018	13.2214	14.796	16.7206	13.7633
BBS5	9.96787	10.3196	11.8783	10.6777	9.37505	9.93222	16.108	15.1486	14.3738
BBS7	23.1633	24.4487	24.0553	27.1212	23.7571	25.4109	23.4695	24.2234	24.1967
BBS9	9.01855	8.14963	8.9648	10.4107	10.6535	10.2547	16.108	14.9342	14.4292
BBX	90.2336	83.3925	80.3838	85.7947	86.0252	83.8433	68.8772	74.814	80.9709
BCAN	1.32914	0.871434	1.12069	2.45594	2.82324	3.41829	14.3587	15.7203	19.2575
BCAP29	9.94179	11.8758	11.1873	10.6821	11.7758	11.7059	15.9708	17.2012	17.4536
BCAP31	129.204	128.96	138.133	122.528	120.065	126.15	89.3579	81.7446	78.0283
BCAR1	62.0379	64.8377	65.5169	67.2685	75.7995	68.9448	65.5249	72.0268	77.1402
BCAR3	8.92361	9.73854	11.3554	7.31424	9.10873	7.99739	11.8077	11.3615	10.933
BCAS2	54.4431	51.6651	49.0071	43.3511	43.306	40.1155	44.6794	45.0883	41.7336
BCAS3	20.2204	22.8086	23.9059	37.1581	33.3985	35.0204	43.6589	41.1583	41.2342
BCAS4	5.6485	5.02308	4.03421	7.04731	8.20319	8.77133	11.1517	10.6469	12.0984
BCAT1	661.119	614.07	593.884	389.585	417.18	417.472	285.273	323.689	335.577
BCAT2	20.8374	23.2185	26.2219	35.7698	33.8245	34.1821	28.353	30.1542	29.9127
BCCIP	95.8603	94.5614	99.3593	77.4953	76.0751	83.0385	72.1006	69.1153	67.7166
BCDIN3D	10.1461	9.98076	10.458	12.6988	10.7262	10.7604	13.9378	13.1368	10.5422
BCDIN3D-AS1	1.76794	1.65431	2.76512	3.15764	2.64395	2.33217	3.70093	2.94078	3.99817
BCHE	56.2942	53.203	51.6218	54.2421	45.4365	44.8882	22.3033	19.15	16.4826
BCKDHA	27.9574	31.0605	27.7906	58.1932	52.2017	48.2415	52.2594	46.8031	45.1742
BCKDHB	21.8818	22.501	23.0842	28.7763	26.8999	26.7652	32.3617	36.4422	32.7988
BCKDK	63.889	60.9938	63.2762	53.8688	49.8577	43.5339	37.3908	32.5836	35.4625
BCL10	13.1955	13.6801	12.8467	15.8527	14.9028	15.0786	16.1503	18.5708	18.6896
BCL11A	57.3386	53.8689	53.4147	45.1662	48.2597	43.5983	65.1604	66.0961	66.4299
BCL11B	28.4795	29.8304	24.5783	25.1458	25.0887	25.9268	24.5628	32.941	29.9129
BCL2	87.7167	88.3127	83.2971	163.527	175.515	189.033	134.184	142.697	151.84
BCL2L1	68.3375	69.2225	72.6192	67.1176	68.7094	71.3873	79.5718	77.4122	78.453
BCL2L11	19.6034	18.6056	18.5271	31.6592	32.3331	31.4733	43.5861	51.0905	54.4424
BCL2L12	2.0265	2.8479	2.65753	2.88252	2.8792	2.97098	3.77956	3.0076	2.85107
BCL2L13	62.7019	63.1462	65.9652	70.8993	64.7729	66.7518	65.5977	65.2388	63.6552
BCL2L2	41.2095	44.5208	44.6699	30.2077	30.2487	36.342	33.2461	32.3176	35.4241
BCL2L2-PABPN1	5.20157	1.62568	6.78776	0.353905	1.55726	1.47872	1.36408	1.68785	2.83719
BCL6	1.13927	0.820179	0.821864	1.7619	1.38504	1.80594	2.62401	1.92939	3.10792
BCL7A	137.27	135.211	141.341	145.753	153.035	151.434	176.019	181.068	183.534
BCL7B	33.8432	39.774	37.8012	34.1684	33.3451	29.861	32.726	29.0824	28.7475
BCL7C	18.9388	20.5021	23.6071	29.7371	27.8054	23.347	34.4754	38.3714	36.6834
BCL9	69.0625	66.939	63.4253	56.5379	65.5182	65.1393	82.0701	89.5335	87.8514
BCL9L	68.7303	70.6297	59.6456	54.723	59.8185	59.7218	100.218	111.112	120.206
BCLAF1	497.485	491.764	467.147	363.092	381.009	379.488	406.207	425.448	447.493
BCLAF3	12.8633	12.6088	10.0107	13.7208	14.7017	13.8664	19.4608	21.3652	23.7527
BCOR	164.088	153.201	147.395	168.601	174.661	176.777	174.343	191.785	196.183
BCORL1	28.4795	30.958	24.2795	39.4536	40.749	41.6636	37.1721	39.0862	41.0124
BCR	158.524	151.64	148.836	98.6545	116.957	113.745	113.615	124.29	119.123
BCRP2	2.56966	2.47525	3.03323	2.83389	2.46677	3.50449	2.41241	2.8517	2.78716
BCS1L	29.761	31.0093	31.2271	23.5975	27.9651	29.603	24.9272	22.8658	22.9758
BCYRN1	54.6804	68.0666	73.0624	60.809	65.1986	73.975	49.4899	48.7325	34.6301
BDH1	5.17384	6.71449	8.21774	8.8091	7.77705	9.22278	6.99718	7.14562	7.71415
BDH2	21.6919	20.8096	20.096	20.6078	19.1229	16.2527	21.866	22.2941	21.9768
BDKRB2	0.996877	1.589	1.12069	1.01447	0.745835	1.03201	2.04092	1.92939	1.49851
BDNF	0.42729	0.871434	0.773605	2.04572	1.9969	2.38316	1.45783	1.4292	1.27652
BDNF-AS	0.0950311	0.256375	0.720712	1.95857	1.73198	1.09973	2.33246	2.00085	2.83043
BDP1	71.9579	70.0656	73.7347	50.4517	48.2598	51.3375	62.901	72.3842	81.6913
BECN1	32.1779	31.902	31.7807	29.0868	30.2402	32.8279	31.1953	31.596	30.8926
BEGAIN	144.865	145.565	140.373	60.2215	67.0627	63.6559	44.0964	39.5148	49.3368
BEND3	30.995	35.2123	32.3478	19.0596	24.6627	25.7979	25.073	27.2959	28.1368
BEND3P3	12.1038	13.0189	11.5048	13.2403	15.8203	17.8005	16.4724	21.7939	22.4208
BEND4	104.804	103.535	92.1124	79.7617	80.9124	85.3253	126.312	150.914	174.537
BEND5	23.8753	22.8598	25.1012	26.8008	24.0767	24.8949	24.6357	21.5081	24.0301
BEND6	8.63883	8.50842	7.47068	7.31425	7.83032	7.35245	12.5365	13.0764	14.7622
BEND7	23.0209	20.7584	22.113	27.7618	28.2848	27.4102	26.8951	29.1538	29.0249
BEST1	37.1307	28.6164	29.459	38.7089	39.7783	31.8785	29.7115	31.7537	29.727
BET1	9.77801	7.79085	8.44186	10.0904	9.05545	8.31986	9.25666	10.1467	9.37904
BET1L	46.991	46.4883	51.5469	50.3445	58.0081	53.5302	59.9855	54.1631	61.1022
BEX1	216.016	235.361	249.437	253.444	246.601	238.895	257.88	247.282	219.509
BEX2	64.0784	61.1494	64.5521	93.791	80.5106	76.611	102.106	92.9883	87.0557
BEX3	200.591	216.604	225.459	201.646	195.01	202.959	205.756	193.859	171.649
BEX4	94.7904	96.5147	105.634	126.262	118.839	110.027	143.658	140.335	137.907
BFAR	79.4112	75.3443	85.8373	89.2106	81.7107	78.3604	79.884	79.3869	72.7555
BGN	22.4988	22.4498	21.5901	148.579	173.543	168.911	9.91264	10.7184	11.9874
BHLHB9	47.6585	43.914	48.0542	46.7143	40.2636	45.8613	52.9393	52.421	50.0815
BHLHE40	3.32269	3.89547	3.13774	1.38819	1.54484	1.161	1.23917	1.14338	1.44301
BICC1	7.54712	9.17473	9.56244	7.74135	7.99012	10.5127	9.18377	8.43181	9.76752
BICD1	40.7255	40.9015	38.5483	42.924	44.2114	47.6614	39.0672	45.6601	48.3931
BICD2	94.9787	91.3869	95.5493	69.404	78.7821	73.7172	76.6771	76.4566	81.0813
BICDL1	15.9485	15.5816	15.1654	9.44977	12.3047	10.7706	6.63275	6.8598	9.15706
BICRA	30.6629	30.3943	32.273	25.6797	27.5923	28.8935	33.382	36.6566	40.1242
BICRAL	39.3962	38.544	35.4854	32.5133	37.8194	39.7286	74.6355	79.101	85.2434
BID	56.9586	58.8408	60.9602	44.953	42.6667	44.0497	53.2071	54.3776	51.2236
BIN1	56.6264	59.9684	56.8513	58.1398	65.1455	58.8189	49.5627	48.8041	50.2246
BIN3	5.23272	5.90243	5.33034	5.23625	5.12672	5.66251	6.30003	5.13419	4.49861
BIRC2	41.5797	44.2845	41.4619	60.7027	50.9764	46.5648	66.9097	74.528	71.4796
BIRC5	339.797	347.649	358.953	346.175	320.574	297.831	222.518	205.795	190.128
BIRC6	167.742	163.042	138.355	84.8869	96.1466	112.865	104.811	115.829	144.125
BIVM	76.871	76.3432	69.3747	94.862	91.7307	82.2161	85.235	85.4986	87.4947
BIVM-ERCC5	9.6252	12.5942	10.1183	5.32492	9.72648	14.1823	16.1814	7.44781	6.18192
BLCAP	35.3621	34.0845	38.3239	39.1334	43.1991	43.147	36.9538	31.7264	32.1327
BLM	84.2994	80.1636	80.7578	44.739	50.9231	51.2087	42.8469	45.5886	47.0059
BLMH	89.3777	81.3929	89.7218	71.6467	71.1113	79.5215	68.9505	59.8796	58.3827
BLOC1S1	18.7669	21.9857	22.0971	19.3879	22.2883	21.261	24.8932	20.6372	18.6751
BLOC1S1-RDH5	0.694121	1.99934	1.43538	1.45457	1.32219	1.64606	1.7036	0.795058	1.6369
BLOC1S2	38.8743	36.4935	37.577	34.9158	37.4999	37.5358	31.5598	33.584	28.1925
BLOC1S3	10.9646	10.9687	11.3554	9.66332	10.7067	12.641	8.45491	12.1475	9.82302
BLOC1S4	25.0144	23.7311	23.7565	18.3122	19.0696	17.2846	17.2742	21.2937	21.3108
BLOC1S5	15.4817	11.3961	8.00025	18.5565	15.1714	20.6874	24.7894	20.2581	21.9026
BLOC1S5-TXNDC5	2.15324	1.30065	2.22997	3.49996	7.31562	4.94062	5.98051	8.90453	3.16622
BLOC1S6	124.79	118.092	118.782	140.892	130.665	114.348	115.962	119.901	117.209
BLVRA	26.4385	28.959	31.8994	33.9546	29.8294	28.8936	29.8106	26.2956	21.3664
BLZF1	9.778	12.8651	10.4589	8.32861	8.62932	7.73941	10.35	10.0038	11.3214
BMERB1	74.5677	77.7016	82.3997	86.3806	84.6943	88.8725	106.999	92.9631	94.3997
BMF	1.99365	1.53775	2.39069	8.8625	9.48159	9.0293	2.62401	4.21596	4.05136
BMI1	123.536	126.252	134.542	101.685	103.151	89.6265	120.293	124.223	117.146
BMP1	8.78123	9.27724	9.26362	18.7393	20.9339	18.4455	12.9739	13.8624	16.6491
BMP2	1.09181	0.973944	0.89657	1.54835	1.9177	1.87043	4.22751	4.7876	3.55189
BMP2K	11.4539	10.5706	8.71082	5.24022	5.30207	8.18732	6.8907	5.87306	5.99375
BMP3	3.37015	4.25426	4.33304	2.18901	1.65137	2.2574	1.96803	0.929018	1.38752
BMP4	11.107	10.5586	10.9819	8.16845	9.26852	7.93289	8.74645	7.78872	5.43878
BMP6	0.0001	0.0001	0.0001	8.19378	12.54	12.2195	13.7357	13.384	17.9221
BMP7	96.4976	94.7705	96.7441	95.0306	98.9165	95.4516	76.0934	67.7396	64.4318
BMPR1A	74.9007	76.1137	75.8265	77.9999	76.5977	73.9105	100.802	108.826	114.046
BMPR1B	17.5624	18.6056	16.5101	44.3119	41.3351	39.4063	4.73771	6.07379	5.1058
BMPR2	170.924	157.814	134.172	134.698	129.492	138.405	204.082	235.088	262.833
BMS1	128.822	119.766	125.947	72.9701	82.8244	92.2183	76.3062	75.0779	80.1785
BMS1P1	2.16912	3.03249	2.59117	1.85861	2.71344	2.86069	1.69419	3.05633	3.06884
BMS1P14	5.26878	4.47387	5.45363	5.81938	7.03306	7.8684	9.40244	8.71763	8.60366
BMS1P2	2.21717	1.48702	1.63471	1.42648	1.98086	1.72582	2.29622	1.5275	3.0461
BMS1P2-AGAP9	0.767166	5.0275	3.19853	5.18205	5.20593	6.70795	5.90985	5.0716	5.53549
BMS1P20	10.6799	11.8254	9.26362	10.4641	10.1741	12.77	8.67357	8.50327	7.49216
BMS1P22	1.20468	2.07086	1.78426	1.28141	2.26563	3.63055	2.33246	1.80688	2.54967
BMS1P4-AGAP5	3.10149	3.52251	2.71151	2.72319	2.98034	2.67805	2.15681	2.14506	2.50177
BMT2	15.8061	13.7364	12.0277	28.6694	26.4737	22.7021	25.9476	29.8684	28.6919
BNC2	1.70886	1.74277	0.821864	9.23621	10.9198	12.383	5.02925	6.28815	7.27018
BNIP1	9.73053	8.66218	9.71185	10.6777	8.89566	8.31987	4.81059	5.64506	4.82832
BNIP2	54.8231	51.9729	52.4436	47.7822	45.4901	46.1136	49.344	55.3061	58.1048
BNIP3	43.1463	40.3377	41.8354	57.4455	49.698	45.662	38.1196	33.584	31.0228
BNIP3L	58.763	58.1745	58.0467	152.581	126.402	112.866	109.111	106.54	103.389
BOC	0.503988	0.794051	0.847191	1.55927	0.983549	1.79935	1.3075	2.49482	1.66644
BOD1	110.12	114.454	115.421	133.468	121.713	114.993	119.753	115.328	114.711
BOD1L1	145.007	136.646	130.885	108.965	127.254	145.628	155.029	169.706	188.301
BOK	11.819	13.7352	13.8941	38.7597	38.1366	36.1799	12.6094	14.0053	10.8775
BOLA1	5.22131	6.15069	6.27539	7.52779	7.99012	7.93289	11.0788	10.9328	9.76753
BOLA2	6.51592	7.93311	6.60611	5.12371	6.97206	3.57113	5.37292	2.13168	4.30284
BOLA2-SMG1P6	38.5741	37.7544	34.3889	34.7267	31.2926	30.6868	27.3351	30.4369	27.5396
BOLA2B	16.8347	22.8888	27.7097	12.0544	13.3217	17.6805	9.73063	11.5625	8.40035
BOLA3	11.2969	13.1726	12.6254	8.70233	8.94892	10.1902	7.14295	8.36036	7.10368
BOLA3-AS1	32.1817	30.8556	34.0658	42.9772	39.2574	39.9864	37.9009	40.5864	38.5148
BOP1	157.443	164.99	174.438	104.587	119.424	102.868	90.0876	86.1036	81.8023
BORA	10.2845	10.702	9.66314	9.67391	11.0065	9.9457	8.70451	9.13567	8.18023
BORCS5	18.1794	15.9917	13.9701	14.9487	15.3942	15.4143	14.9418	14.1482	17.0931
BORCS6	8.30657	10.5074	8.44186	7.58119	8.73585	7.99739	9.25666	9.78946	8.76858
BORCS7	23.0396	24.2842	23.2958	23.4103	22.7952	19.3003	21.4109	23.6785	22.2616
BORCS7-ASMT	2.60671	2.54368	4.06748	1.71852	2.24489	5.91052	2.21016	0.395647	2.6271
BORCS8	16.8706	18.5883	18.5633	15.9038	13.8223	13.0539	11.9361	12.3503	11.0512
BORCS8-MEF2B	1.7355	1.82467	1.38196	3.29664	3.07873	2.40728	4.1644	3.05655	2.5819
BPGM	24.7771	27.0113	27.193	27.3881	21.8394	23.2825	27.9885	25.0809	24.8626
BPHL	12.8158	12.1988	15.2401	21.3019	19.9219	22.1217	22.3033	19.1501	17.5926
BPNT1	33.8905	33.6746	35.7094	37.959	36.1684	35.2784	37.4636	30.4401	30.8007
BPNT2	137.365	129.624	126.776	135.392	143.075	139.695	125.875	153.486	156.612
BPTF	264.7	256.474	241.651	204.503	237.331	257.559	328.84	365.965	395.431
BRAF	38.02	38.6463	34.8877	36.1437	36.8075	42.8886	44.3879	51.5908	51.6676
BRAP	49.5067	49.1023	52.8171	51.9466	50.1774	53.3369	77.0409	76.8144	77.862
BRAT1	40.1084	37.5187	39.669	26.3737	31.4275	27.1522	32.7261	33.8698	36.5723
BRCA1	132.476	124.447	123.713	72.5539	90.5535	88.8091	87.2452	90.8203	93.9556
BRCA2	58.8099	57.4056	52.6677	28.5093	26.8466	34.1176	33.3091	37.0853	42.9546
BRCC3	29.0014	29.8305	28.9859	27.8685	27.8586	25.9912	24.2712	25.4381	25.7505
BRD1	100.865	100.204	104.588	93.8023	105.095	102.996	118.295	123.046	121.203
BRD2	243.263	242.077	241.451	264.324	282.209	297.316	344.022	343.562	351.241
BRD3	236.412	226.572	224.895	225.542	230.791	223.564	263.549	284.024	276.282
BRD3OS	35.4729	35.5959	35.5289	32.3215	35.5444	33.8984	35.7227	36.1688	38.5514
BRD4	162.284	158.53	159.049	137.528	146.378	144.725	154.883	163.919	169.544
BRD7	86.4333	93.2873	90.1159	91.3782	87.3181	96.6676	89.3113	93.172	93.0381
BRD8	69.8216	73.2437	75.6024	91.026	86.4523	92.6144	94.8255	84.1031	90.0714
BRD9	58.7085	62.1366	61.475	54.2241	58.8543	56.144	60.401	54.5821	52.5483
BRF1	55.5107	60.0829	59.2361	57.8066	64.8864	63.9869	86.7979	91.0137	89.5571
BRF2	11.9181	13.4506	14.1276	15.1384	13.173	13.1311	15.8406	14.5018	12.6135
BRI3	23.3057	23.7311	23.2336	32.0862	33.3984	32.6006	31.7056	34.5844	33.5201
BRI3BP	94.0359	88.2425	82.18	80.9417	86.4139	80.3366	62.7661	66.2032	67.5222
BRICD5	1.39405	1.84582	1.95166	0.910096	1.82265	2.52856	1.02264	2.08016	1.61737
BRINP1	2.18352	2.56285	2.09186	2.02884	2.61017	1.99942	6.12255	6.43107	6.38222
BRINP2	0.85448	0.871434	1.19539	3.0966	2.50364	2.90234	9.98552	9.00345	8.65759
BRIP1	106.465	108.712	95.6983	118.948	119.424	121.185	113.703	114.614	121.815
BRIX1	58.4777	60.6347	59.9889	44.7926	42.9331	40.3735	44.0963	40.3723	39.1808
BRK1	101.054	107.482	108.025	135.605	124.644	129.505	120.773	114.185	99.9497
BRMS1	33.9854	35.4173	35.0372	22.2095	23.9169	24.5079	20.0438	20.222	18.758
BRMS1L	25.2992	24.3974	20.843	30.3244	32.6526	27.2812	22.522	24.8665	20.8669
BROX	51.7852	46.2322	44.8237	45.006	42.2407	41.0184	41.2537	39.3719	42.7325
BRPF1	47.608	49.8714	53.2652	38.7066	41.0155	39.0191	39.2858	40.0864	43.2322
BRPF3	67.5436	65.3501	63.6495	51.5728	61.7363	60.4312	58.2363	67.4538	66.1522
BRSK1	74.3786	77.1388	70.2236	66.5748	73.455	66.1712	86.1517	93.8208	89.5163
BRSK2	90.2802	93.3871	89.3482	81.4173	89.4351	82.7466	90.8895	95.1063	91.1817
BRWD1	87.0994	85.698	67.6836	80.883	81.7116	77.2644	89.6504	109.255	110.883
BRWD3	65.0754	63.0949	57.3742	46.9815	49.3251	54.5622	66.6182	67.0965	80.0819
BSCL2	47.6415	50.9477	51.0049	43.2751	47.5787	45.5935	42.9162	38.0044	44.4054
BSDC1	34.8398	31.727	34.1406	42.8705	43.5191	40.18	58.1631	47.1603	49.9469
BSG	465.211	483.728	482.665	512.314	511.083	478.602	385.921	372.35	351.509
BSN	83.7293	86.5184	75.0047	72.234	78.1957	84.2296	81.1226	110.184	124.091
BTAF1	76.2767	78.7276	62.7529	61.6635	62.2154	65.3326	66.0349	69.4547	74.4213
BTBD1	105.611	100.869	96.595	91.9863	94.8136	91.0012	91.9819	99.679	95.0091
BTBD10	43.526	39.8765	44.002	39.8808	39.7903	43.0821	43.8778	43.0162	43.6207
BTBD11	40.4407	38.5949	39.5941	25.1993	24.4496	25.3464	50.2187	53.4485	52.6664
BTBD2	138.932	147.512	145.228	162.727	174.555	163.751	181.414	195.359	187.746
BTBD3	74.2365	76.2679	75.1538	175.538	167.31	160.268	201.748	221.44	224.149
BTBD6	43.8108	48.2822	46.1683	32.6735	33.0769	35.2785	18.2217	20.5077	20.5873
BTBD7	70.0109	68.7328	55.2824	69.8309	62.855	70.4273	77.915	79.1002	84.8546
BTBD8	3.41762	4.10049	3.8101	6.67359	6.65845	5.80459	13.484	10.7184	11.7099
BTBD9	32.609	30.5994	32.7959	21.6221	25.6747	25.6688	35.5687	39.5149	41.7894
BTD	16.5692	14.268	15.2526	17.7887	16.1531	16.9678	19.1775	17.721	18.0954
BTF3	390.706	395.272	403.113	552.833	488.899	481.793	527.427	470.818	437.203
BTF3L4	118.711	115.476	114.524	160.434	141.532	135.566	160.79	159.418	153.335
BTG1	61.7528	63.2451	67.9808	108.965	102.109	90.418	108.236	110.899	105.721
BTG2	12.9582	11.3274	12.2519	22.69	22.5852	23.476	30.9039	33.6555	34.9075
BTG3	52.3418	51.5054	51.4568	71.8314	65.4791	60.6757	95.6644	90.0106	87.2091
BTG3-AS1	7.60691	6.00249	7.78499	7.12948	6.3782	8.52636	7.17781	9.74065	9.52168
BTN2A1	30.2738	31.0866	34.5889	29.5236	30.5004	32.673	32.7989	29.8684	31.7259
BTN2A2	9.69231	7.45739	10.0854	11.3183	9.60964	10.0225	5.3208	6.07379	5.54978
BTN3A1	6.63265	8.03062	7.15702	9.20269	7.78638	8.35688	10.738	10.928	9.6534
BTN3A2	5.22585	4.93554	5.16472	5.4119	5.83807	5.81479	3.32925	4.14765	3.27264
BTRC	33.6057	35.4172	33.4682	31.5523	32.0134	33.2146	40.1604	41.6583	46.0072
BUB1	83.0649	75.2422	74.7807	64.1198	62.1098	60.2377	49.6358	49.0182	50.2246
BUB1B	145.385	148.122	153.292	105.546	114.362	119.633	96.0621	90.3899	92.4007
BUB3	206.189	221.165	223.821	252.848	248.916	238.048	187.828	190.714	192.296
BUD13	31.4698	30.907	35.336	29.8972	27.5923	29.5384	27.4053	24.2948	26.5831
BUD23	58.9052	68.1689	71.7921	54.7225	58.8062	56.8841	51.5307	46.2317	45.8405
BUD31	60.9578	61.7901	63.1686	52.7551	51.1784	49.0243	56.6623	53.8696	49.735
BVES	16.6131	13.0189	10.9072	20.1274	19.6023	20.7027	23.0322	21.1509	23.0312
BYSL	65.1703	70.1168	73.0624	47.462	50.9764	48.2418	45.8456	40.6581	39.4028
BZW1	344.035	334.64	337.891	244.729	241.463	224.437	223.251	234.73	235.422
BZW2	159.198	160.632	163.384	173.562	157.614	155.044	97.0846	84.1741	85.853
C10orf88	13.8126	17.068	13.5219	16.5504	16.8857	12.383	19.0963	19.0786	19.9789
C10orf95	1.17967	0.982816	2.31584	1.14642	1.22326	0.807597	1.26124	1.26563	1.16553
C11orf1	13.1481	15.6329	17.8548	23.5976	21.4133	22.2506	27.4054	23.2945	22.2543
C11orf24	48.5576	51.6138	49.3059	40.2013	40.6959	38.6321	28.4987	32.6551	31.5222
C11orf49	23.4481	25.7301	24.2795	24.6653	22.745	24.8304	30.9039	34.0843	31.1893
C11orf54	36.4062	35.8273	37.0542	60.3285	54.4387	54.1753	56.9973	56.5927	51.6122
C11orf58	270.601	278.161	282.762	278.525	258.61	246.11	256.414	253.094	247.072
C11orf68	22.4988	24.1924	24.5036	37.0516	37.3401	35.9235	40.8893	46.0171	44.12
C11orf71	6.64528	8.76469	8.81539	12.4929	11.3992	10.6417	16.108	16.3633	16.3716
C11orf80	5.9333	4.51053	6.35009	7.74135	7.29765	7.41694	9.40243	8.86055	9.15706
C11orf87	2.32591	1.84528	2.31598	2.02884	1.49157	1.28999	8.01759	11.3615	10.711
C11orf95	200.827	199.689	201.556	197.696	234.001	220.957	259.33	283.963	283.255
C11orf96	69.4897	73.1409	78.2918	37.1047	40.5894	37.4713	129.155	171.135	169.543
C11orf98	43.5213	46.7235	44.9009	34.3521	33.0614	32.621	25.1275	21.4154	22.823
C12orf29	27.8309	30.4209	26.0253	31.8075	29.6359	24.6185	24.2277	25.4961	24.8327
C12orf4	33.2734	33.4185	34.4395	28.2958	23.0646	24.379	22.7406	25.0094	24.0857
C12orf43	34.4602	36.0834	36.9295	27.7084	29.0837	27.4102	28.1342	25.3667	24.1412
C12orf45	17.325	16.0429	14.1195	12.0658	15.1279	15.4787	15.0147	19.6503	17.981
C12orf57	65.55	78.1637	88.9746	151.571	128.479	134.664	152.477	123.189	107.276
C12orf65	28.4319	25.2176	26.8196	30.2711	28.3912	29.603	28.6444	29.5825	27.4711
C12orf66	11.914	11.2762	9.11421	8.4354	7.77705	6.70751	4.51905	6.35961	5.43878
C12orf73	8.6863	9.53352	7.47068	10.2506	8.62932	10.1257	13.4112	10.0038	10.045
C12orf75	33.3684	35.161	36.4565	26.3737	23.5973	24.3789	23.6881	22.5085	26.1391
C12orf76	13.3379	12.6088	14.0448	21.8357	21.3068	18.8969	28.4256	26.7243	28.4699
C14orf119	32.1511	28.7541	29.1354	31.9261	32.4928	31.3443	30.5395	29.0109	26.7495
C14orf132	349.228	333.72	338.268	508.65	539.098	537.012	652.129	678.428	702.967
C14orf28	2.56324	2.46034	1.71833	2.40256	2.87651	1.67695	2.91555	3.64431	3.4409
C14orf39	1.99365	2.10155	1.86775	1.44157	1.17197	2.12841	1.02051	1.21484	0.888048
C14orf93	15.996	15.5816	15.0907	21.3553	19.4957	17.2201	26.0934	21.4367	22.3098
C15orf39	33.2735	33.3158	35.0371	32.0862	31.6938	33.4726	25.9476	28.3678	30.4123
C15orf40	13.2909	14.3252	14.974	19.0062	16.0338	17.8115	17.3491	19.2279	18.98
C15orf61	16.3283	15.3253	16.6595	13.6674	12.4645	12.5765	15.8164	15.1486	13.1484
C15orf62	3.46509	3.89547	3.8101	1.86868	2.02424	1.67695	1.67648	1.92939	2.16447
C15orf65	1.18674	1.0252	0.821864	1.01447	1.22524	0.967514	1.53071	2.21521	1.22103
C16orf46	1.85126	1.64026	1.79304	1.17463	1.5981	1.54796	1.67648	1.07193	0.888048
C16orf70	22.9525	23.5493	24.213	21.8271	24.94	24.6899	21.7115	24.9395	24.2503
C16orf72	56.7689	57.6619	55.133	50.078	51.1895	51.789	67.2013	69.2402	67.8726
C16orf86	1.2342	1.17896	0.597747	2.40256	1.7579	1.35448	1.53071	1.35775	1.88699
C16orf87	27.5301	28.2926	27.5665	28.3491	29.0304	23.734	37.8282	36.5136	36.0729
C16orf91	9.39828	10.4561	12.0277	10.6243	11.4525	9.22278	11.4432	11.0757	9.37905
C16orf95	0.85448	0.922689	0.971276	2.08223	1.65137	1.48347	3.13421	2.21521	1.27652
C17orf100	4.4144	4.76681	4.85598	9.34299	8.36298	9.80323	14.14	12.9335	11.8209
C17orf113	2.51577	3.17791	2.98833	5.87277	4.47451	4.38571	8.38202	6.50252	7.82514
C17orf49	24.6988	20.4503	24.4402	25.8119	26.2669	27.0778	35.1323	28.4821	26.8136
C17orf58	17.9895	14.7103	15.3148	15.5894	15.1811	14.3823	24.417	29.0824	28.2478
C17orf67	1.09181	2.81912	2.5401	2.02884	2.50364	2.19291	1.6036	2.0723	1.83149
C17orf75	49.7915	51.5626	51.3977	62.5708	60.3514	58.8834	59.2567	60.8085	54.4979
C17orf80	77.3695	77.4465	75.8265	85.1002	78.5153	82.2946	92.7846	82.5307	88.1291
C17orf97	15.8708	15.5546	16.6035	8.89943	10.2273	8.09209	14.4699	14.5856	13.2643
C18orf21	18.3219	17.7343	17.4065	21.8891	19.1761	16.2527	18.3675	18.3641	18.1475
C18orf25	29.3338	28.6515	25.8483	32.5132	32.7592	29.216	28.936	31.226	31.1337
C18orf32	19.6401	18.9556	22.5455	32.7786	29.323	29.6912	33.953	36.5658	37.7354
C18orf54	40.8682	37.2113	35.5601	32.1931	31.6939	32.9567	38.8485	42.0873	44.7306
C19orf12	59.3318	61.4038	65.0686	61.6093	58.5401	57.7221	70.7728	68.1683	62.4896
C19orf25	18.6541	20.2458	19.1995	28.2957	26.8466	22.7666	27.7698	25.6525	25.2511
C19orf44	10.8462	11.9657	9.55915	10.016	10.9826	12.0221	16.3366	13.0437	13.9733
C19orf47	21.8817	20.4508	22.4118	17.0842	17.8445	16.8331	16.2537	17.0779	17.1486
C19orf48	104.376	111.481	120.876	101.118	99.3433	92.2261	93.3668	93.3923	82.3573
C19orf53	55.7247	58.8408	65.3677	47.5687	48.6327	46.565	42.6386	37.9428	39.7913
C19orf54	6.02823	6.97077	5.60304	10.3574	9.85445	12.5765	10.0584	11.5758	10.267
C19orf57	2.84803	3.02414	2.76422	6.56681	7.93684	7.09447	8.52779	9.21782	8.82407
C19orf73	0.42729	0.973944	0.89657	0.961083	1.01217	0.967514	1.38494	1.21484	1.99798
C1D	21.5961	20.6369	23.5286	27.9708	24.5517	23.5113	23.7545	28.0688	26.3472
C1GALT1	23.5905	22.706	21.7395	23.7043	24.7159	20.1868	19.0963	25.6525	23.1977
C1GALT1C1	14.6195	13.9415	12.5507	15.963	13.5299	11.7381	16.4724	14.3626	13.4858
C1GALT1C1L	5.5061	5.27936	4.55715	7.79474	6.71171	5.93357	2.91555	3.78723	3.60739
C1QBP	224.719	239.546	242.665	208.061	200.942	197.531	156.611	141.672	129.387
C1QL1	79.5998	89.9525	85.3888	39.2936	40.909	33.3436	20.6998	23.5089	20.3119
C1QL3	0.42729	0.461394	0.672452	2.45594	2.34384	2.77335	1.89514	2.57249	2.77494
C1QTNF1	2.84803	2.35783	2.98833	13.2403	14.9148	14.5758	4.30039	3.35849	4.21785
C1QTNF3	1.33393	1.1579	1.03096	2.43378	2.20707	2.49472	4.06481	4.19694	2.83556
C1QTNF3-AMACR	1.34531	0.051883	1.40205	4.17163	2.12097	3.72301	1.88683	1.2231	2.41482
C1QTNF4	14.1448	13.0701	14.6424	25.2526	23.3309	15.6077	27.3325	32.012	28.9694
C1QTNF5	0.0950311	0.256375	0.224217	8.16845	7.56398	9.48076	3.13421	2.57249	3.60739
C1QTNF6	2.99043	3.12665	1.64363	8.32862	10.5469	10.7061	7.58028	5.93088	6.88169
C1QTNF9B	1.06136	0.962562	1.05684	2.16759	1.9111	3.27108	1.16637	1.74073	1.04865
C1orf109	21.2172	20.0921	21.8889	20.9816	23.8103	18.9614	20.554	20.865	21.4773
C1orf112	16.4639	16.3245	13.2461	12.4104	13.1325	13.0633	9.86876	11.6379	12.4678
C1orf115	3.08536	2.10155	2.24127	6.99392	5.75291	6.83649	9.98552	7.35998	8.76858
C1orf122	12.1065	14.4249	14.2967	13.0982	12.3943	12.637	13.6448	13.4848	13.2996
C1orf131	12.7209	11.5325	11.7289	11.1582	9.90771	10.6417	12.8281	12.2904	12.8753
C1orf159	6.07569	7.2783	6.35009	6.51343	6.07251	5.93358	6.70564	5.78797	6.49322
C1orf174	10.4425	12.1475	9.86127	13.7208	11.9319	12.7055	10.5686	13.5766	13.5413
C1orf198	90.0419	85.4419	85.3876	110.088	123.364	122.862	85.6423	93.8923	98.3961
C1orf21	81.6409	79.4965	80.7571	88.6241	90.6602	90.8725	76.3121	76.9573	81.8578
C1orf216	47.1803	49.8201	51.0985	48.6898	50.0171	42.5665	43.7319	41.8014	41.0124
C1orf226	16.9927	16.1454	15.9871	12.4395	12.6776	12.3185	10.933	9.718	11.2659
C1orf35	17.0877	18.8107	17.4065	16.7639	17.7379	20.8317	16.9097	14.7199	17.5926
C1orf43	245.923	257.042	266.252	305.749	266.493	261.915	296.143	271.174	247.462
C1orf50	17.7522	16.9142	17.1078	18.5792	18.5902	21.3476	17.0555	19.6503	17.5926
C1orf52	20.2679	21.5272	22.8601	26.2669	24.2897	19.9288	20.8456	20.079	23.8637
C1orf56	5.35602	5.6844	4.71741	5.58434	6.84641	5.3974	6.32081	6.20101	6.79206
C1orf74	6.78264	7.73959	8.14303	5.70768	6.28558	8.57784	9.62109	8.28599	8.5466
C1orf94	6.78768	5.17685	6.20068	3.20338	2.18404	2.77335	2.69689	1.71502	2.21997
C20orf194	30.9951	28.0878	26.9689	33.5277	35.5823	39.9865	44.3879	44.9454	46.2289
C20orf204	1.56646	1.89653	1.94245	2.50933	2.45037	2.2574	2.47823	3.57286	3.10792
C20orf27	63.2236	66.1192	68.9532	61.022	58.807	60.1083	46.4288	46.4459	46.2846
C20orf96	16.0435	13.839	15.4642	22.1561	19.7621	20.2513	24.1255	23.7947	24.0857
C21orf58	9.39827	9.43101	11.8036	13.4004	15.9269	14.4468	13.7756	13.5766	14.0408
C21orf91	50.3612	50.3323	46.0934	62.8915	55.2906	52.3046	86.663	98.6092	101.28
C22orf23	6.97754	6.81699	7.39597	9.77009	8.62932	12.1895	9.25665	10.6469	12.5979
C22orf24	2.70564	2.56285	1.64363	0.533979	1.22524	1.35448	0.510304	0.714652	0.721557
C22orf39	45.9467	47.1034	45.1224	80.5622	78.036	83.0045	76.8952	76.9575	77.307
C22orf46	36.5011	36.8011	37.4277	25.6263	32.9722	37.5358	40.6707	38.8003	39.7913
C2CD2	8.73375	11.5324	10.683	9.50313	10.6535	11.0286	8.38203	10.0753	10.9329
C2CD2L	33.938	34.3921	33.7671	31.3922	30.6817	30.9574	100.802	105.897	111.493
C2CD3	64.0789	62.9926	59.9146	37.0514	39.7905	43.34	48.6151	52.9484	49.9472
C2CD4C	3.41762	2.81912	3.21245	7.26086	7.51072	5.93357	3.86307	4.50178	4.27335
C2CD5	49.8864	49.8711	48.3348	82.7512	78.7284	77.3932	81.5597	90.3195	85.6312
C2CD6	15.1891	14.864	14.6424	7.5278	9.10872	7.41694	8.23625	8.21745	9.49004
C2orf15	0.85448	0.973943	0.672452	1.65513	1.17197	1.161	1.23917	1.35775	0.555067
C2orf16	3.13283	2.71661	2.24127	1.92207	2.18404	2.83785	4.59194	4.57323	4.49534
C2orf27A	14.0504	15.4793	13.5271	21.3969	18.6435	17.5214	29.2275	26.1134	26.1805
C2orf42	8.73376	7.43206	8.29244	7.68796	7.40418	8.12638	8.30914	8.2889	7.60315
C2orf49	31.6597	32.9569	30.5548	44.4186	41.3351	34.1177	41.9099	42.087	42.6215
C2orf68	57.1486	61.1985	59.3165	59.1005	58.5936	61.8501	76.3121	75.7426	79.6934
C2orf69	25.4416	22.6548	23.0095	23.4908	20.348	20.7028	19.7523	19.8646	23.8082
C2orf72	4.31947	3.48543	4.33304	10.304	8.41625	8.77132	14.9418	13.0049	11.9319
C2orf74	10.9647	9.53352	9.63715	10.6777	11.3992	13.7374	11.8077	10.8613	10.6555
C2orf76	2.8955	3.53669	2.76422	3.31015	2.71671	2.96684	2.62401	2.78685	2.99692
C2orf81	5.60103	7.22729	7.17186	5.33889	5.69964	6.38503	6.77853	7.93162	7.93613
C3orf14	38.8744	38.0314	40.9389	35.0225	36.4346	34.9562	43.3676	39.4433	42.3439
C3orf18	16.1859	15.0178	19.2742	20.1808	18.9631	19.0259	26.8222	25.7955	28.5255
C3orf33	5.07891	5.43312	5.82715	4.96518	5.11371	4.70818	6.85141	7.00271	5.77177
C3orf38	25.2043	24.6537	24.5783	30.4846	29.5632	24.1854	32.8718	29.8684	32.8542
C3orf62	4.88905	5.02308	4.85598	5.71261	6.60518	7.67492	7.28873	7.07416	8.32461
C3orf70	10.6799	10.6099	11.5048	7.63457	8.84239	7.61042	15.8164	18.8643	18.9245
C3orf80	1.61393	1.27449	1.2701	2.24146	2.34384	1.59633	2.65665	3.47802	3.52278
C4orf3	75.1855	78.2667	76.574	82.1647	88.1045	79.3938	96.5743	100.753	96.7324
C4orf33	7.78446	6.09943	7.7695	10.4107	7.29764	6.96549	4.51905	7.50289	4.66183
C4orf46	92.4616	89.748	80.1602	96.3667	93.4841	85.6483	73.7616	76.2426	78.3626
C4orf48	20.7425	22.3985	24.7277	22.1561	23.1712	19.4129	18.8048	28.7966	24.9181
C4orf50	4.79412	4.40802	3.43657	2.18901	3.24937	3.3538	1.74937	1.92939	2.99692
C5	2.32591	2.66536	3.21245	3.47031	3.98848	4.32122	8.95075	7.0453	6.48203
C5orf15	51.4053	49.6149	47.8118	65.0266	59.4458	52.8209	53.5715	64.3812	61.7125
C5orf22	42.7187	39.005	39.3701	35.6631	35.902	33.2791	31.2683	32.7265	34.2971
C5orf24	169.307	167.245	154.937	227.646	211.211	188.773	257.869	286.884	281.095
C5orf34	11.8665	10.8661	9.0395	7.20747	8.46952	8.44885	5.46657	7.21707	6.88169
C5orf51	55.0601	51.1525	46.3924	43.0308	45.2236	42.6308	51.2392	55.5922	59.9366
C5orf63	4.69919	3.79296	4.93068	5.60583	6.01925	7.22346	10.1313	9.43219	9.43454
C5orf66	3.81177	4.37521	4.12975	1.71386	2.56641	4.0884	1.903	1.79055	1.33509
C6orf120	35.7465	37.3092	37.9638	31.1663	29.6883	26.5067	29.3468	28.8298	28.5685
C6orf136	8.11671	8.45716	7.32127	6.46004	8.84239	7.48143	7.28874	6.64543	6.8262
C6orf226	2.70564	2.6141	2.5401	2.18901	1.81117	2.12841	3.06132	3.42995	2.66394
C6orf47	18.749	21.2196	22.3371	13.7208	17.0987	15.4787	19.0234	19.293	16.5936
C6orf62	87.7859	82.4392	76.2314	89.2658	98.0556	94.5397	109.807	107.974	116.704
C6orf89	103.048	102.818	100.778	112.97	115.482	118.606	121.428	118.616	116.266
C7	26.3435	26.6014	24.7277	62.9979	68.7142	78.6186	22.7406	22.5085	20.4784
C7orf25	9.30335	9.32848	9.26363	9.66331	11.2926	11.0286	19.6794	17.0064	15.7612
C7orf26	44.0956	48.8461	47.7371	32.7269	36.5411	40.1155	45.6998	41.7299	43.787
C7orf31	6.21809	5.53563	5.45363	8.59556	7.77705	7.54593	4.73771	6.07379	5.49428
C7orf50	52.497	52.7925	60.9599	45.0594	42.8266	45.8554	42.347	42.0871	41.9002
C8orf31	2.37338	3.58795	2.68951	7.20747	8.04338	8.31986	6.12255	7.28853	7.21468
C8orf33	125.784	129.368	139.326	135.819	136.416	124.281	127.77	120.974	125.423
C8orf37	3.08536	3.6392	3.58598	4.59146	5.48658	3.74077	10.4228	13.2193	12.2649
C8orf44	2.62445	2.81668	2.97937	4.64955	3.60944	4.70238	4.83754	5.41222	4.61561
C8orf58	4.35637	4.77568	4.33082	6.33692	4.94571	5.47755	6.79932	7.30408	6.67055
C8orf76	11.1236	12.1561	11.4819	13.3929	13.3619	11.4584	12.3775	13.4516	9.35281
C8orf82	41.1053	44.3356	47.8118	38.386	43.4125	40.438	43.7319	55.8066	47.5608
C8orf88	5.30445	5.88052	5.09084	5.59182	6.37855	4.5683	8.08809	6.71986	7.33168
C9orf129	11.3842	10.971	10.8566	8.70463	9.65605	9.94359	14.7838	15.7855	16.7414
C9orf147	1.70886	1.94779	1.12069	1.82036	1.70464	2.01773	1.74937	2.0723	2.00267
C9orf16	31.9444	35.9811	37.5024	53.2813	53.8528	52.047	40.5249	39.8006	36.2395
C9orf40	13.7176	12.3013	14.7919	13.6674	12.6776	14.3178	13.3383	18.7928	17.1486
C9orf64	23.8279	24.6024	23.1589	15.3758	16.7791	14.1888	26.3121	25.7955	25.5286
C9orf72	52.3075	51.3572	49.4552	54.0825	49.3254	46.7583	43.3673	44.1596	44.897
C9orf78	65.6924	70.1168	72.6142	59.6344	66.0509	66.8162	69.6065	67.0965	67.9836
C9orf85	8.30657	7.68834	9.18892	14.8419	13.6364	11.996	14.0672	15.2915	11.8764
CA10	0.807014	0.10261	0.224217	1.81529	2.29057	2.1929	9.6211	10.0753	9.87852
CA11	33.9855	38.2873	38.9967	48.9034	53.1607	57.4642	72.4482	65.8105	62.6002
CA12	3.74988	3.17791	2.31598	3.63048	3.72877	3.3538	6.19543	8.2889	7.99163
CA5B	0.825893	2.04018	0.391988	4.01759	3.9868	4.1292	0.214111	3.19451	2.42564
CA5BP1	30.85	31.0145	27.9194	20.518	21.3913	22.9269	22.3937	21.2374	23.2944
CA5BP1-CA5B	2.97397	3.33661	3.58833	2.37226	2.05459	2.22459	5.89104	2.93573	4.08202
CA8	1.80379	1.64026	1.19539	2.61611	2.0775	2.06392	1.6036	1.78648	0.999041
CAAP1	33.2735	32.8545	32.7212	30.2709	25.8345	24.379	29.3733	27.939	26.139
CAB39	112.491	107.894	100.106	98.4484	102.859	103.773	91.7642	99.6805	97.7282
CAB39L	4.88906	5.27935	5.52833	8.43539	9.74793	8.38435	15.3791	13.4337	14.9842
CABIN1	78.9821	78.7274	67.5342	57.3389	64.0266	65.591	77.1867	78.1004	84.578
CABLES1	94.5993	99.2801	95.6232	40.7351	48.4198	50.9507	28.6444	29.5112	32.5768
CABLES2	11.5342	12.25	11.0566	12.7598	12.6776	13.8019	18.2217	19.8646	18.4805
CABP1	2.94297	2.51159	1.64363	4.32452	3.62224	3.28931	1.74937	2.50103	3.05242
CABP7	0.510334	0.445541	0.409707	1.53661	0.689675	0.627781	5.61679	5.82672	5.57504
CABYR	8.30657	9.07222	8.14303	7.26086	6.60518	6.96548	14.14	13.4337	12.9863
CACFD1	22.0716	24.1924	23.8312	28.7764	27.9119	28.7002	33.4549	36.7994	35.8509
CACHD1	109.454	106.865	100.329	40.5215	42.8267	45.9847	78.1339	81.6012	83.855
CACNA1B	110.17	111.993	104.44	116.12	120.971	125.182	93.3669	102.394	109.719
CACNA1C	11.1545	9.8923	9.93597	17.8851	17.3641	21.3477	24.417	30.0113	35.629
CACNA1D	0.848572	0.49288	1.28349	2.08497	1.81931	1.67665	1.96911	2.09821	2.27841
CACNA1E	45.2348	49.0509	50.277	33.4743	34.4105	39.5349	66.3998	73.5274	81.1366
CACNA1G	3.27522	2.40908	2.98833	2.61611	1.97097	2.12841	2.62401	2.92976	3.16341
CACNA2D1	94.8837	93.8991	86.5102	69.1901	64.7193	67.1388	78.9361	89.3903	94.9005
CACNA2D2	19.8882	18.1956	19.7972	27.652	30.6287	31.8603	13.5569	13.7111	16.1497
CACNA2D3	8.11671	5.84316	5.82715	6.67359	7.72378	8.51334	6.04966	3.64431	4.38434
CACNB1	26.4384	25.1662	26.4459	30.2711	33.1321	29.732	36.0788	35.7991	37.5159
CACNB2	3.89228	3.89547	3.8848	4.0042	3.67551	3.74077	4.95637	5.21633	4.82832
CACNB3	57.5284	53.5618	55.2079	61.8765	71.9637	66.881	79.8831	80.3875	82.4678
CACNB4	14.6195	13.6339	11.6542	16.6037	16.566	15.0272	14.9418	16.6492	16.1496
CACNG2	11.1545	10.0461	13.0736	19.5935	19.3359	18.5099	19.1692	18.2926	18.7025
CACNG4	163.329	166.22	168.91	109.712	123.153	119.766	135.642	146.197	149.675
CACNG7	18.6541	18.8619	18.3031	43.8848	48.9519	42.7599	70.7001	79.7435	72.9779
CACNG8	0.949411	0.563904	0.821864	1.92207	2.13077	2.38639	6.41409	6.07379	7.15918
CACTIN	53.8128	56.0929	57.8971	38.7436	44.6302	43.5361	43.4167	43.6515	42.4872
CACUL1	77.2266	75.0886	72.3153	65.6673	65.9444	64.6234	52.9156	59.7366	58.0497
CACYBP	135.326	136.029	137.76	114.995	117.189	113.189	98.8341	99.3222	91.7356
CAD	119.045	121.471	114.151	81.7363	89.5941	99.1292	105.539	107.684	110.772
CADM1	131.671	135.057	128.941	205.166	196.872	198.898	241.909	244.517	257.342
CADM2	2.42084	2.56285	2.83892	8.43539	6.07251	6.64301	2.33246	5.35924	3.77388
CADM3	17.6572	16.7604	14.7172	51.3443	52.7056	48.2417	67.0098	64.7885	62.9332
CADM4	71.4358	76.2162	84.7165	71.4331	78.3555	86.9384	69.9709	66.382	63.3219
CADPS	27.3877	27.0627	30.7788	54.2957	58.4872	63.9137	106.779	110.256	115.377
CALB1	0.759549	1.38398	0.523041	1.12125	1.22524	1.54796	6.63275	6.43107	7.38116
CALCA	26.391	27.2165	28.7619	3.63048	3.56898	3.16032	0.656077	0.285921	0.499571
CALCB	107.272	113.735	115.047	33.6879	33.0788	29.7965	12.5365	11.0042	11.9319
CALCOCO1	17.8471	16.2991	15.5389	45.2196	42.8263	45.791	54.4458	54.6631	50.5024
CALCOCO2	16.0435	15.6841	16.4354	28.9898	27.4324	25.9912	27.9884	27.5818	27.8594
CALD1	132.667	129.316	125.056	166.727	175.621	174.652	82.1423	94.1069	88.8509
CALHM2	6.55034	7.48332	7.09716	13.5606	12.6776	11.5446	5.90389	5.93088	6.10474
CALHM5	4.88905	4.97183	4.70657	7.26086	6.92478	8.38435	5.39369	5.57361	7.10368
CALM1	1011.74	973.291	967.413	945.539	939.946	922.359	798.487	802.373	801.29
CALM2	595.243	631.875	616.975	678.91	632.789	614.757	575.118	539.36	507.515
CALM3	396.075	408.535	417.529	399.691	424.522	422.047	345.567	328.341	333.254
CALML4	4.25415	4.37571	4.18169	5.49588	5.45719	4.23278	2.14554	3.20034	3.38688
CALN1	46.0416	40.1841	42.0596	44.0987	50.0176	51.4018	55.0294	60.5221	61.2133
CALR	439.294	438.947	453.614	514.66	519.671	497.509	483.528	443.594	428.157
CALU	211.032	195.893	196.479	244.934	238.427	242.237	183.16	192.643	187.36
CALY	3.74988	5.79191	5.90186	9.18282	8.89565	8.57783	7.14296	7.64581	6.27123
CAMK1	16.5181	19.9383	24.4289	21.9959	19.9219	20.7673	22.522	21.4367	18.0365
CAMK1D	113.253	105.226	102.272	130	143.927	149.691	141.108	146.555	152.117
CAMK1G	1.13927	0.666414	0.89657	3.84403	2.61017	2.45088	2.25958	1.92939	2.38646
CAMK2B	22.3563	23.6286	18.826	27.8151	30.4155	29.345	17.2013	16.3633	20.9224
CAMK2D	31.5646	29.6255	27.5666	35.0226	36.2748	31.2153	37.3908	38.443	43.0101
CAMK2G	53.304	54.4328	55.8053	104.747	99.1292	104.803	68.0759	70.1692	72.2013
CAMK2N1	5.83836	5.17685	4.78127	11.959	11.8786	11.2866	5.90389	5.50215	4.88381
CAMK2N2	40.8679	43.3105	44.3006	40.6283	44.5844	41.0185	32.7989	34.2271	35.074
CAMK4	307.24	301.54	279.096	160.324	157.777	154.528	117.2	135.193	135.801
CAMKK1	26.3909	25.4738	27.3424	16.1767	16.4062	17.4136	15.0147	13.3622	13.3748
CAMKK2	149.946	145.358	148.89	170.575	171.463	170.715	193.365	197.431	197.01
CAMKMT	4.1296	4.45928	3.95951	5.65922	5.48658	6.19155	8.74646	8.86054	6.8262
CAMKV	118.002	105.587	120.651	90.3314	97.9574	93.8395	35.5686	32.7265	30.2457
CAMLG	60.4712	62.1723	60.6612	110.994	92.0451	78.1027	96.5744	92.0344	87.1855
CAMSAP1	326.468	315.064	306.817	234.693	259.729	266.877	292.201	303.256	316.72
CAMSAP2	173.919	163.709	151.128	123.754	126.83	138.147	146.5	162.346	182.918
CAMSAP3	19.4135	17.3755	15.9871	23.0103	24.7158	21.8636	15.7435	15.9346	14.8732
CAMTA1	30.9477	31.0606	33.1695	42.5502	43.7854	40.2445	37.8281	35.7277	38.3483
CAMTA2	18.5591	20.3996	18.1536	22.0493	21.5732	25.4108	24.5628	26.2956	30.3568
CAND1	387.187	376.38	355.969	314.293	311.675	306.666	324.697	342.18	346.702
CAND2	23.8592	21.0349	22.5108	20.4577	20.2569	18.3411	23.2675	21.8109	23.0096
CANT1	81.8782	80.5218	80.533	85.2606	87.5703	86.1004	83.82	82.0304	83.3568
CANX	671.246	648.703	631.277	760.813	729.134	707.031	615.536	590.779	593.354
CAP1	114.681	113.118	121.688	109.439	106.807	105.539	88.7143	78.9575	86.7084
CAP2	28.2421	27.7802	25.8484	29.4168	28.6042	26.9588	31.1954	31.7976	32.2992
CAPN1	40.0608	44.2333	39.7436	78.2675	76.6944	75.2004	62.9009	64.5238	63.9645
CAPN10	23.6855	24.1924	26.6701	18.3655	21.6264	21.5412	20.554	24.6521	22.4763
CAPN10-DT	2.46831	2.76787	3.66068	2.08223	2.2373	1.54796	2.76978	1.92939	3.3854
CAPN15	41.8173	40.389	38.1748	26.7475	32.333	30.3124	27.2596	27.7962	32.6322
CAPN2	80.4061	76.882	80.3828	102.663	111.223	107.124	134.696	142.914	142.629
CAPN5	18.5591	17.683	16.7342	12.3327	14.0093	14.2533	21.21	21.5796	24.3077
CAPN7	40.8679	42.3368	39.0713	36.6776	37.9792	41.5345	38.9942	42.5874	42.6216
CAPNS1	139.741	134.647	148.442	141.375	142.063	153.561	142.86	140.555	139.129
CAPRIN1	774.66	735.703	726.922	630.933	661.258	643.869	662.852	673.029	704.966
CAPRIN2	11.5817	15.4791	11.7289	10.8912	12.7841	11.996	15.2333	14.2911	17.1486
CAPS2	0.664618	0.820179	0.821864	2.34917	1.54484	1.161	3.13421	3.57286	4.38434
CAPZA1	175.67	189.746	177.725	147.671	138.654	140.211	134.257	134.121	129.862
CAPZA2	69.5846	73.3972	70.2236	88.7308	75.2661	64.3654	72.8864	76.0999	73.2558
CAPZB	86.3389	83.5446	89.7976	77.1462	80.4336	79.3276	69.6061	64.5953	68.2057
CARD19	11.0596	12.1988	13.2977	17.0842	17.4716	14.4468	10.4228	12.4333	11.4324
CARD8	16.2333	14.8128	12.1772	16.3902	16.1932	16.7041	18.1488	17.5066	17.6481
CARF	9.9204	9.58477	8.14303	19.3241	18.6435	17.5425	25.729	27.1531	31.4667
CARHSP1	114.765	121.977	114.792	125.562	121.98	128.384	118.645	112.463	100.332
CARM1	177.741	177.051	183.232	139.749	149.77	143.34	137.825	147.204	149.197
CARMIL1	65.2178	62.9408	64.4716	23.0637	22.1591	23.8629	26.2391	29.2253	25.6396
CARMIL2	5.98076	5.63814	6.3501	12.1192	11.8786	9.1583	8.67357	11.7188	11.9319
CARMIL3	12.7209	14.3515	15.2401	17.2978	17.6314	18.0585	21.0642	20.3648	20.4784
CARNMT1	7.49965	7.2783	7.17186	5.49906	5.32678	5.93357	7.50739	6.28816	8.32462
CARS1	69.9169	69.5016	74.0338	52.2136	53.9047	54.6267	60.4958	58.0927	58.3136
CARS2	31.6121	33.3671	32.0489	27.1212	27.9652	25.9913	18.5132	23.5088	18.3695
CASC15	5.17385	5.17685	5.82715	7.04731	6.76498	6.772	6.12255	6.35961	7.82514
CASC3	225.367	223.164	215.078	199.297	208.806	203.48	224.198	211.365	213.052
CASD1	35.1246	33.6744	37.0541	48.0491	43.5188	43.5983	63.4841	64.0958	70.7033
CASK	83.4442	78.9323	78.9645	77.6801	82.9365	93.2584	93.1481	95.8931	94.8441
CASKIN1	17.8495	15.4401	14.8239	18.7825	24.7297	21.2906	15.5507	20.5845	21.3253
CASKIN2	67.3607	65.0106	64.9183	45.0755	48.4837	52.3483	44.4197	45.6065	48.6119
CASP2	55.8199	58.2255	56.104	50.2383	59.2861	57.8517	61.6618	60.2366	67.3736
CASP3	159.251	145.921	149.114	74.1555	66.5834	67.2673	67.4926	66.9534	64.7097
CASP6	2.23098	3.17791	3.21245	2.29578	2.66344	2.06392	4.73771	3.93014	5.0503
CASP7	8.06925	6.66323	5.97657	3.57709	4.20818	3.99874	3.93596	3.5014	4.38434
CASP8AP2	73.3826	70.5779	68.206	64.6529	67.7552	64.6883	63.7032	69.6688	73.4777
CASP9	2.42084	2.66536	3.28716	3.41693	4.42124	5.93357	4.44616	4.7876	4.93931
CAST	37.2508	35.6683	31.7341	35.4686	33.1053	33.2489	31.3163	32.4408	35.4973
CASTOR2	71.7593	68.222	63.7529	84.2847	90.4322	89.6916	79.6041	82.6096	79.5606
CASTOR3	33.493	34.1855	37.8985	88.1984	89.5156	90.6661	81.5163	80.3802	82.4242
CASZ1	33.8905	31.8294	29.4342	33.4743	35.4758	36.9553	10.0584	10.9328	12.7643
CAT	38.1149	39.1076	39.5195	43.2443	43.2527	40.567	34.2567	32.8695	30.7453
CAVIN1	0.379824	0.615159	0.821864	13.2403	15.8203	16.8331	8.67357	7.93163	10.156
CAVIN4	15.5213	16.4529	13.746	20.2341	21.2535	19.9933	22.0846	20.6507	21.6993
CBARP	26.3734	28.7356	28.2378	18.152	20.3045	17.5008	17.3979	23.2945	23.5101
CBFA2T2	45.2826	49.3589	44.4501	49.8646	52.8412	55.7232	49.7084	50.2334	59.0492
CBFB	95.5957	86.0565	84.6421	66.4676	73.5622	69.6539	78.9355	91.8911	89.7933
CBL	130.056	116.913	110.864	70.7925	84.0018	87.3898	115.452	138.98	148.065
CBLB	126.638	124.755	122.667	72.1273	74.0942	73.4589	69.1692	63.0238	72.479
CBLL1	59.2847	56.5853	46.9899	56.1648	55.9838	58.4963	53.4259	63.5233	66.762
CBLN1	25.4891	22.501	23.383	21.1951	22.6917	22.5086	31.2683	27.4389	30.6898
CBLN2	345.454	344.741	350.296	292.993	296.376	282.936	129.3	130.549	131.139
CBLN4	10.2527	13.6852	10.3095	3.14999	4.20818	4.83717	15.5978	16.4348	14.2073
CBR1	51.6152	50.6217	54.0114	40.4491	35.1014	35.684	28.4497	27.5233	30.6678
CBR3	2.61071	2.56285	2.5401	1.86868	1.7579	1.80594	0.58319	0.714652	0.388577
CBR4	39.7288	36.1861	36.083	40.9486	41.4949	38.8256	44.3879	47.6607	46.2844
CBS	127.534	137.748	131.306	113.318	124.653	121.438	113.017	132.85	106.755
CBSL	64.2768	59.8398	65.6934	51.0104	54.2179	49.4701	90.9193	69.5828	87.4841
CBWD1	25.9177	22.6837	24.2859	22.8546	24.435	23.7257	19.5555	18.8246	19.0433
CBWD2	13.1826	16.6964	16.8843	17.8515	17.6111	18.5247	21.916	18.1444	17.5691
CBWD3	3.23025	2.3055	2.19951	1.32172	2.06737	1.04261	1.51912	1.67197	2.15253
CBWD5	23.1235	24.2008	27.2277	15.5721	16.3564	16.9476	18.2443	15.1985	17.62
CBX1	534.106	528.841	561.998	502.703	517.532	544.575	617.595	605.54	565.821
CBX2	259.162	263.143	263.263	190.114	221.643	212.38	144.971	156.844	157.555
CBX3	440.712	450.446	462.802	436.11	395	390.601	403.947	390.508	380.876
CBX4	49.7915	54.5866	49.2312	49.2238	50.7101	48.6288	77.6969	74.9566	80.0264
CBX5	642.052	603.653	554.329	426.842	464.894	500.703	531.855	627.837	662.723
CBX6	266.423	267.384	253.851	139.128	156.439	151.176	147.087	156.916	161.214
CBX7	0.759549	0.768924	1.56892	2.50933	2.71671	3.03133	2.84267	2.64394	3.66289
CBX8	39.4914	41.5166	39.0712	45.4866	46.5553	48.3708	56.2683	57.2357	53.8874
CBY1	18.4642	18.9132	18.6765	18.3656	18.3238	19.0904	27.9155	25.2953	25.6952
CC2D1A	23.8278	25.2175	27.193	27.0678	27.8586	27.5392	24.8543	25.2952	24.9736
CC2D1B	16.1859	19.9895	15.9124	14.7352	15.3409	16.0592	17.7115	18.0782	16.4826
CC2D2A	28.2895	28.6517	30.8535	26.0533	28.924	27.7972	45.9912	47.6606	48.0045
CCAR1	158.061	151.51	149.933	111.58	119.213	134.277	120.772	119.972	121.595
CCAR2	256.579	261.96	280.496	196.139	210.441	216.075	227.668	211.518	218.157
CCBE1	1.66139	2.0503	1.64363	8.64894	6.81825	7.80391	1.53071	1.78648	1.22103
CCDC102A	2.13605	2.6141	2.46539	4.48469	5.85945	4.57919	7.72605	9.07491	9.76752
CCDC103	2.20375	3.43403	4.03421	1.64841	1.97045	1.22488	2.36938	3.07265	2.77367
CCDC106	20.7426	22.0909	23.7566	24.3984	25.5681	25.1529	28.7901	31.5832	30.1904
CCDC107	9.00594	10.6191	10.6487	11.203	11.7579	9.88638	11.9441	9.70522	9.8
CCDC112	42.1021	43.0542	42.0595	38.5464	38.4053	36.375	40.0145	39.7291	40.2909
CCDC113	4.31947	4.51053	5.1548	6.78037	6.23232	6.90098	9.6211	8.93199	8.10262
CCDC115	16.0909	15.9916	16.0619	26.0001	24.6093	25.0238	65.5978	65.8106	66.0411
CCDC117	43.0516	41.2602	37.8761	47.729	42.56	41.5989	54.0088	55.4496	52.944
CCDC12	27.9098	27.9853	34.2902	25.6263	26.74	30.0544	29.8836	24.2234	24.6407
CCDC120	16.3283	14.864	14.6424	17.0842	17.152	17.2201	27.5512	24.5092	27.7484
CCDC121	3.89228	4.35677	3.95951	6.56681	6.33885	5.6111	15.6706	12.6477	15.7056
CCDC124	101.434	101.536	110.416	75.9179	76.7039	77.5234	63.1922	62.8806	54.5535
CCDC125	22.6886	23.5261	22.8601	26.3204	23.0646	22.96	23.3237	22.1512	19.4239
CCDC126	3.56002	2.35783	3.43657	4.53807	3.67551	3.86976	7.4345	5.78797	5.27229
CCDC127	45.8648	47.0846	44.4937	60.0615	60.1383	64.4474	65.5702	61.8803	59.9366
CCDC130	12.8633	13.1726	11.953	14.3615	13.2635	13.8019	16.9097	13.4337	15.2062
CCDC134	20.8893	20.8261	19.3317	20.2441	20.059	27.1635	26.5999	29.1972	24.7547
CCDC136	33.1311	38.1338	40.1918	25.9466	26.1541	26.8942	20.2625	20.7221	22.6428
CCDC137	65.55	65.0426	67.4595	40.0944	48.9523	45.4686	43.003	47.1605	46.4509
CCDC138	31.3274	28.9079	28.0148	23.4908	23.544	21.1542	19.8981	23.1516	19.6459
CCDC14	52.8291	50.2812	50.7999	40.8951	41.2287	39.922	55.3208	55.2349	57.9942
CCDC142	11.5817	11.7887	11.5795	10.9446	8.68259	11.0931	9.62108	15.8632	15.2617
CCDC144A	18.8633	21.121	19.5204	14.7858	14.2286	16.7683	21.0293	27.7107	32.0229
CCDC144B	14.1528	14.75	11.7795	10.2604	11.388	12.0043	10.3543	15.5212	14.7589
CCDC149	7.025	5.84316	6.64892	10.5709	11.0796	9.80322	23.2508	21.5796	24.8627
CCDC15	8.02178	7.58583	7.99362	6.35326	6.28558	6.51402	4.30039	5.21633	4.66183
CCDC150	4.79412	5.79191	5.0801	3.89742	3.56897	3.22481	5.3208	3.93014	3.99586
CCDC152	21.2172	21.5272	24.2048	19.9496	18.1641	15.8657	15.1605	16.6494	13.8273
CCDC157	3.94314	4.60335	3.67918	2.39256	3.41503	3.8676	2.53908	2.4569	2.91286
CCDC163	1.42407	0.922689	1.12069	1.60174	1.7579	1.0965	1.02051	1.50066	1.665
CCDC167	25.8214	26.7552	27.8654	26.5339	23.544	24.8949	29.8106	24.6521	22.6428
CCDC169	9.03588	9.42953	7.36318	9.30446	9.44417	9.37234	8.71342	6.19622	7.56734
CCDC171	8.35404	7.58584	8.21774	11.7455	12.4113	11.8671	11.9535	11.2186	12.3759
CCDC174	21.3595	23.9875	22.1129	27.7084	29.4565	29.9256	34.8397	32.5121	34.2969
CCDC177	41.3426	43.9256	41.9848	26.961	33.1853	33.7306	21.7202	24.2234	22.1433
CCDC18	10.9172	12.3013	12.2519	9.44976	8.41626	8.9648	6.12255	7.14562	7.60315
CCDC18-AS1	0.949411	1.28147	0.672452	1.3348	1.4383	2.45088	3.57153	5.35924	4.93931
CCDC181	12.2937	11.9937	11.3554	5.17873	4.74084	3.80526	7.36161	5.00196	6.32673
CCDC184	44.8551	42.2342	41.7607	26.1602	25.7812	23.4115	49.1984	49.2327	50.7796
CCDC186	17.9895	20.1946	16.5101	16.7105	16.7791	17.0266	20.0438	21.0079	24.3631
CCDC188	1.70886	1.07645	1.94245	0.961083	1.33177	0.838525	0.947622	0.428831	0.555067
CCDC191	0.284893	0.410139	0.298923	0.747531	1.01217	0.967514	2.55112	2.0723	1.99798
CCDC22	23.3057	22.9623	23.5324	20.1807	20.9339	19.7998	18.9505	15.8632	18.0365
CCDC24	1.09181	1.43524	0.971276	1.01447	0.958902	0.709537	1.45783	0.500286	1.7205
CCDC25	59.0943	58.4824	63.2012	55.47	53.3201	57.1418	46.8659	42.659	42.1775
CCDC28A	6.36048	6.86826	7.17186	7.90151	8.73585	7.28795	8.30914	8.86054	6.49322
CCDC28B	9.25588	9.27724	9.26363	10.8912	11.2927	11.0286	15.6707	17.2923	13.2638
CCDC3	24.5872	25.1662	26.7447	72.1275	88.315	90.8739	122.959	124.116	127.367
CCDC30	0.811817	0.774231	0.821864	1.08942	1.55781	0.709537	2.14306	2.0723	2.60845
CCDC32	12.3412	13.9415	11.5048	16.3368	17.3118	13.4794	23.0619	25.0808	21.5854
CCDC34	29.049	25.7813	29.8824	19.113	17.6314	21.0897	22.2304	23.5088	20.2009
CCDC39	1.09181	1.48649	0.597747	1.12125	1.33177	0.709537	2.33246	2.0723	2.21997
CCDC40	5.55357	5.53563	7.39598	7.20747	8.89565	8.51335	9.91264	8.64617	9.43454
CCDC43	49.2215	48.2819	48.6334	38.7062	37.4998	36.3102	38.0469	38.8717	35.4069
CCDC47	170.069	167.296	169.732	148.899	157.563	161.816	166.472	166.848	171.596
CCDC50	125.023	117.269	111.986	119.749	120.916	118.477	127.112	141.199	143.017
CCDC51	20.078	21.5272	22.5613	18.6859	16.939	16.9621	16.3266	15.3629	16.4826
CCDC57	14.6195	15.5303	15.8377	14.7886	15.5007	17.865	23.9068	24.8665	27.1935
CCDC58	13.1006	14.8128	13.223	8.75572	6.33884	9.99671	6.99718	7.64581	5.32779
CCDC59	29.5692	28.8568	27.7907	25.8399	24.2364	24.4434	29.4462	24.0806	23.8082
CCDC6	93.2225	92.874	83.9694	80.7226	80.5927	85.584	92.347	92.7489	102.503
CCDC61	5.98076	5.2281	4.55715	4.27113	4.42124	4.77268	4.88348	3.64431	4.05136
CCDC66	15.8496	15.55	15.3337	14.5298	15.8781	15.5221	17.1872	12.4524	17.1139
CCDC68	3.22776	3.0754	2.31598	9.07605	9.10872	7.41694	3.2071	4.00159	3.60739
CCDC7	0.712913	1.76166	0.750943	0.965677	1.44263	1.83515	1.24571	1.87116	2.01186
CCDC71	24.9195	24.1412	26.446	25.8932	21.5731	19.2194	26.0934	23.4374	23.4197
CCDC71L	22.7836	21.0146	21.5901	24.3984	24.4496	24.5079	41.0351	44.7311	47.8383
CCDC73	1.75245	2.59701	1.90017	1.38506	1.00443	1.5663	1.37117	1.19936	1.05842
CCDC74A	5.52149	6.77535	6.67526	5.49348	6.04382	6.1326	20.5855	18.4402	22.8005
CCDC74B	2.92758	3.52709	3.70905	23.6032	23.8923	20.5682	56.5285	64.3765	57.2259
CCDC77	26.2959	24.4488	26.8942	33.7414	33.6115	37.3424	31.1225	25.9384	25.0291
CCDC80	4.93652	5.33061	4.48245	24.1313	29.9894	29.9901	9.18379	10.7898	10.1005
CCDC82	41.8171	39.364	42.3584	42.4435	37.0739	35.0205	40.2334	44.088	44.5641
CCDC85A	1.519	1.69151	1.41951	1.06786	2.76997	2.38639	5.24791	4.50178	5.88276
CCDC85B	55.3449	55.663	62.8277	50.772	52.0417	42.7598	31.2683	34.7988	30.0793
CCDC85C	123.325	128.227	121.024	132.913	135.667	135.109	86.1316	92.134	95.9424
CCDC86	81.7357	85.493	88.7503	39.6139	49.4847	39.8572	29.955	30.5829	31.4667
CCDC88A	284.51	257.3	245.708	172.12	172.157	187.614	186.879	202.149	220.657
CCDC88C	91.4188	87.1335	89.1988	52.2135	55.7704	59.7863	56.4141	53.4486	60.1586
CCDC89	2.23098	2.6141	2.39069	2.98982	3.62224	2.51538	2.47823	1.64357	2.55295
CCDC9	10.0153	12.6601	11.7289	10.5709	11.7188	9.99671	13.1925	16.7206	14.0408
CCDC90B	47.8455	49.7172	50.7252	44.3655	38.7782	37.6003	43.8776	45.3742	43.565
CCDC91	19.4851	19.0514	19.4781	20.0017	21.3456	20.964	27.2958	25.7081	25.6206
CCDC92	41.7224	38.6975	44.973	34.5954	39.3642	33.0212	49.1255	50.9474	54.5534
CCDC92B	25.9163	23.7824	25.6989	29.7906	31.8004	29.0225	41.2537	48.7325	41.4007
CCDC93	38.3523	39.9789	34.3648	31.8727	39.5773	42.8243	44.8981	45.66	49.9472
CCDC97	74.4749	73.4473	76.1256	57.6052	59.9782	62.4301	62.0995	59.1654	59.5481
CCDC9B	4.60426	4.6643	4.25833	7.79474	7.24438	8.06188	2.1138	2.21521	1.7205
CCEPR	7.83192	6.45822	7.62009	10.7311	10.3871	9.80323	18.659	18.0068	18.758
CCHCR1	7.26233	8.30339	9.63716	8.22184	10.2273	10.7062	11.9535	11.7902	10.8775
CCKBR	0.237428	0.30763	0.149512	5.12534	4.20817	5.6756	19.2421	16.7921	14.5402
CCM2	36.5487	33.3671	32.4225	20.8214	23.1712	20.1868	19.971	18.1497	19.1465
CCN1	1.13927	1.38398	1.2701	14.1479	15.1811	19.1549	14.3587	13.5051	15.4837
CCN2	0.0001	0.0001	0.0001	32.3532	32.333	29.4095	12.8281	11.7902	10.711
CCN3	2.18352	1.84528	2.24127	3.20338	3.35591	3.67627	1.96803	2.21521	1.27652
CCNA1	3.13283	4.15175	3.58598	4.32452	4.31471	5.22414	3.42576	3.21558	2.99692
CCNA2	137.104	143.026	141.631	117.449	108.958	109.112	79.7046	83.9348	79.2924
CCNB1	206.52	213.727	213.356	165.818	153.727	152.011	121.211	109.327	107.33
CCNB1IP1	80.0737	84.4674	85.6882	235.807	202.09	186.773	153.354	131.051	122.372
CCNB2	100.769	110.044	101.226	105.708	98.5436	95.3871	60.7873	58.0932	56.2738
CCNB3	1.75633	1.589	1.49422	0.961083	0.905635	0.838525	0.728963	0.857562	1.27652
CCNC	39.8713	38.5436	39.5943	36.4105	32.4927	31.0219	23.4695	29.4397	27.9149
CCND1	1378.45	1273.94	1222.04	1018.75	1100.33	1098.08	2018.29	2182.6	2233.3
CCND3	39.9185	38.5951	39.37	26.694	28.6043	27.1521	19.2421	18.507	19.1465
CCNDBP1	18.8439	18.0931	18.0042	25.8931	24.1832	22.7022	34.621	34.0843	33.4092
CCNE1	9.01857	9.73855	8.59126	9.87687	8.89565	9.73873	6.70564	7.6458	5.66077
CCNE2	8.04655	7.29634	9.43062	6.72718	6.79529	6.65488	4.52378	4.61631	4.11288
CCNF	83.7777	86.8266	79.9354	71.1131	72.7628	74.3627	52.8424	53.02	55.497
CCNG1	98.6809	89.6443	84.268	109.498	101.208	90.0985	88.8482	89.3191	90.1266
CCNG2	20.3628	18.4519	18.4524	37.3183	34.4637	37.2778	66.0351	70.5978	69.593
CCNH	25.3414	22.911	26.1187	20.2443	21.1186	22.9401	18.3384	17.7811	18.7801
CCNI	360.934	340.59	330.577	602.202	581.148	528.929	650.438	659.18	652.616
CCNJ	55.203	54.7407	53.7136	32.193	39.0449	40.0512	41.7638	40.158	43.0653
CCNJL	32.0394	31.4194	31.3765	19.9672	23.0647	24.379	17.7843	15.9346	16.8156
CCNK	59.1325	62.0317	61.7071	45.3491	47.3045	51.9882	45.1368	46.6326	43.2439
CCNL1	30.5204	34.5972	30.0318	39.5606	36.2215	37.9872	45.6269	45.7315	45.0634
CCNL2	26.5333	31.4707	28.0147	36.6242	37.4998	39.2126	42.7115	49.3756	45.8961
CCNQ	16.0909	15.2228	16.0619	14.7352	14.2756	12.7055	9.76686	11.0042	10.5445
CCNT1	80.0742	82.6237	75.1538	87.8765	84.002	88.0999	92.3473	98.8938	94.6775
CCNT2	59.9491	61.9673	54.6103	72.9813	70.845	68.493	80.7579	82.5307	91.4022
CCNT2-AS1	1.04434	1.589	2.39069	2.29578	1.33177	1.54796	1.23917	1.85794	1.11003
CCNY	79.1253	81.2894	85.4637	97.1126	97.1051	94.0973	96.5747	95.5366	102.17
CCNYL1	14.8568	15.2228	14.5677	10.0904	12.8907	12.254	17.1284	18.1497	17.8145
CCNYL2	14.6195	14.0439	13.9701	32.6201	28.4978	32.1182	21.9389	25.2238	23.9192
CCP110	137.791	137.262	127.523	79.121	84.5339	81.65	73.1778	83.4601	88.1298
CCPG1	13.2744	10.7382	8.69582	15.7105	17.0387	13.81	23.394	25.16	23.9505
CCR10	1.04434	1.23022	0.89657	1.65513	1.2785	1.67695	1.02051	1.57211	1.27652
CCS	8.49643	9.27724	8.9648	7.58119	8.78912	8.64233	12.6823	9.00345	10.267
CCSAP	76.1349	79.3427	70.8212	100.85	101.846	97.5154	106.706	114.829	112.825
CCSER1	2.04112	1.79402	1.79304	4.05758	2.92977	4.57919	1.23917	1.85794	2.27547
CCSER2	77.2269	72.167	69.103	70.312	68.288	73.7821	77.0409	86.3178	91.8478
CCT2	388.588	397.349	422.244	289.459	280.071	287.825	253.708	229.805	226.586
CCT3	665.28	694.914	729.124	744.291	680.271	692.677	549.247	489.951	463.255
CCT4	381.437	379.26	370.693	374.516	335.839	319.384	314.988	297.878	282.241
CCT5	635.371	621.883	658.939	498.559	471.772	492.56	380.978	335.703	333.37
CCT6A	456.636	439.337	438.692	374.63	363.825	373.36	350.795	342.844	329.588
CCT6P1	6.02134	6.82523	6.79246	9.16846	8.06867	8.89943	10.2134	9.94889	8.8166
CCT6P3	3.99457	4.04322	5.08597	4.92615	6.20703	5.16052	5.89471	8.27238	8.38759
CCT7	551.527	565.96	595.88	473.817	470.579	479.56	396.866	361.921	340.02
CCT8	320.666	320.646	329.304	285.103	268.628	273.132	265.022	244.1	236.48
CCZ1	32.6272	35.1575	34.4392	25.9547	22.2585	26.9582	20.7016	20.0333	19.9345
CCZ1B	90.6885	89.0858	91.2918	74.5205	77.0838	74.8147	68.2198	64.7842	62.9226
CCZ1P-OR7E38P	2.32275	3.12434	3.29185	1.57055	0.985835	1.48803	1.02051	1.95259	1.33307
CD101	2.96216	2.93137	4.14269	4.04071	4.19915	3.71501	3.12026	3.57286	3.4206
CD151	45.7568	47.9745	54.5353	56.6981	52.1478	61.2697	36.2975	37.0854	35.185
CD164	68.8726	63.4021	59.1668	85.2601	84.2686	74.9422	76.7489	82.1731	83.8559
CD200	82.6842	84.1095	83.3711	110.618	106.535	99.7083	153.208	143.626	144.789
CD207	1.2342	1.23022	0.971276	1.22802	1.86444	1.80594	1.31205	1.50066	1.33202
CD24	878.664	863.858	842.439	963.501	965.32	895.538	1087.84	1099	1071.64
CD248	48.7947	48.5385	51.1736	61.1293	66.5303	59.5283	39.9418	41.9443	40.6237
CD27-AS1	8.82773	9.15517	12.7626	11.5759	11.2375	12.1169	5.24791	4.7876	4.99481
CD274	0.474756	0.512649	0.448335	1.22802	1.17197	1.87043	1.38494	1.07193	0.721557
CD276	154.973	149.355	156.286	157.975	175.993	160.591	178.21	177.709	175.535
CD2AP	22.5937	21.2196	20.2454	20.0206	21.0405	21.2187	26.5307	28.082	27.6375
CD2BP2	146.572	152.897	161.735	131.231	140.625	145.044	133.019	118.546	122.535
CD302	2.78259	3.02074	0.659037	3.26021	3.21486	3.21608	3.09938	4.4318	3.36571
CD320	73.3335	73.7567	80.4581	57.4459	58.9133	56.6263	46.8659	51.1617	45.5631
CD44	11.9614	11.7887	13.223	29.0966	28.711	31.7312	21.0642	22.2227	24.9181
CD46	23.6854	25.32	25.7736	39.6673	34.7301	34.1176	41.4725	41.8015	42.1775
CD47	116.859	118.192	108.173	169.714	177.859	161.941	165.163	165.707	166.435
CD55	2.84803	3.22916	2.6148	5.44567	4.95391	4.57919	1.16628	1.07193	1.27652
CD58	3.18029	3.38293	3.58598	3.04321	2.50364	2.51538	3.2071	3.00122	2.21997
CD59	93.2226	96.4618	91.1403	158.668	150.533	145.628	92.9292	83.388	76.142
CD63	191.956	204.152	222.545	174.684	159.321	161.818	157.873	124.044	117.71
CD81	191.899	193.689	207.383	285.726	280.876	282.217	211.301	212.866	194.79
CD83	3.74988	3.6392	4.25833	5.17873	6.71171	4.06324	6.99719	7.71726	6.43772
CD9	9.82549	6.81701	9.11421	8.06167	8.62932	7.28795	26.6765	25.581	24.6406
CD99L2	64.5532	65.7608	67.3849	95.2438	94.4948	97.7083	95.5534	85.0312	90.1812
CDADC1	4.50933	4.61304	5.45362	5.44567	6.17905	6.51402	9.69398	7.14562	6.99269
CDAN1	14.9992	14.5052	14.9413	17.6181	16.9389	16.1882	19.3879	16.2919	19.8679
CDC123	95.8805	99.4347	99.06	79.121	76.2249	83.1977	68.4403	60.2368	61.879
CDC14A	16.9453	14.9153	14.3436	13.7742	13.0504	12.4475	15.5249	15.1486	17.0931
CDC14B	28.2175	26.1366	25.9949	17.4545	19.8053	19.8622	22.0118	22.0756	23.3452
CDC16	73.8565	74.935	82.9984	58.8332	55.1316	53.5949	53.2799	56.0923	48.5041
CDC20	104.282	112.043	114.823	77.2524	75.2661	77.1352	64.2129	59.951	64.8758
CDC23	63.0818	67.2978	65.2183	55.5769	53.5332	56.4326	52.1867	57.3072	52.944
CDC25A	151.885	152.276	151.875	101.865	101.154	105.901	74.0531	74.385	74.4212
CDC25B	216.114	207.995	216.198	177.729	186.754	193.741	96.0646	92.3916	91.681
CDC25C	11.7716	13.5314	13.223	13.9344	13.4766	12.383	10.7873	10.9327	9.15706
CDC26	9.68307	9.43101	10.9819	10.4641	9.74792	11.1576	9.47532	11.8617	9.93401
CDC27	198.925	193.436	178.473	152.583	145.95	143.243	140.233	142.91	151.674
CDC34	48.5574	53.5102	56.1042	49.7576	43.8387	46.178	43.003	45.5885	42.7881
CDC37	125.831	122.551	132.155	108.111	108.238	111.124	110.423	101.395	100.394
CDC37L1	19.2711	19.9383	22.0383	19.3799	19.4957	20.6383	19.5336	17.5066	19.8679
CDC40	36.1689	35.776	33.2442	35.3963	33.4516	31.4088	37.3908	38.8717	37.9044
CDC42	125.976	127.009	121.545	142.866	133.805	126.602	129.154	124.402	119.762
CDC42BPA	157.206	146.589	133.126	100.423	109.731	115.767	137.1	156.916	165.433
CDC42BPB	217.06	210.197	207.085	172.23	193.678	199.674	184.184	197.431	215.66
CDC42BPG	0.85448	1.12771	1.41951	1.7619	1.38504	1.67695	1.09339	2.64394	2.49745
CDC42EP1	0.569687	0.410139	0.523041	4.37791	6.76498	6.64301	2.47823	2.92976	3.4409
CDC42EP2	7.87938	6.86826	7.7695	7.63457	8.46952	8.12638	8.30914	8.21745	8.21362
CDC42EP3	292.869	272.01	256.467	293.792	313.106	304.41	491.665	536.457	543.073
CDC42EP4	109.028	101.587	105.933	182.64	186.008	165.75	183.09	178.71	171.984
CDC42SE1	71.8718	74.7341	73.3501	53.5697	57.1267	57.9358	73.0532	63.1107	68.35
CDC42SE2	65.8819	59.9168	55.6556	71.2733	63.0685	56.3033	60.2769	58.379	60.6025
CDC45	61.1358	61.1475	69.7752	56.1641	57.1555	55.8522	55.9766	49.4471	48.0048
CDC5L	143.204	136.697	131.408	120.39	128	130.536	151.093	161.203	161.884
CDC6	96.7824	101.895	102.87	70.7925	70.259	73.846	52.0409	52.0909	50.6686
CDC7	87.7642	85.595	85.8371	70.0975	62.588	64.4302	48.0321	47.6607	52.8889
CDC73	53.7786	54.7404	48.7083	43.1375	39.7904	37.6003	56.9243	65.2387	63.1554
CDCA2	60.8508	57.6616	57.1499	46.0741	44.9575	47.6614	32.799	31.9405	33.9086
CDCA3	12.8158	15.4558	13.8954	11.7883	12.3691	11.0262	9.26724	9.82261	9.46621
CDCA4	69.9639	72.9351	77.9186	77.2527	71.4841	68.3643	72.23	71.5261	68.4835
CDCA5	164.801	164.631	165.847	127.971	137.162	142.403	120.846	110.47	110.439
CDCA7	103.617	102.459	102.87	89.318	93.6963	81.9724	89.14	86.6038	85.2432
CDCA7L	12.2937	11.84	9.48774	14.6256	15.7138	10.4482	11.8051	10.2182	10.711
CDCA8	48.8426	49.7689	47.8116	37.2115	36.9141	40.6962	29.0088	28.225	28.47
CDH10	24.872	22.1422	22.5613	30.4312	29.8826	33.0856	29.8835	33.1552	30.1349
CDH11	28.3845	27.0114	26.67	79.0673	84.2142	88.808	280.315	292.185	292.021
CDH13	2.65817	2.51159	2.5401	18.3656	18.5902	15.6722	11.8806	13.0764	11.7099
CDH2	482.03	454.927	454.519	357.992	369.536	379.944	294.376	294.617	306.676
CDH20	2.7531	1.74277	2.98833	3.47032	3.83531	3.16032	7.87182	8.78909	10.2115
CDH24	36.9756	36.2373	34.1408	42.123	46.6084	41.1474	15.8893	16.5062	18.7026
CDH4	53.3511	53.1005	57.8222	30.3778	33.1853	31.3443	77.6969	88.4618	93.789
CDH6	6.07569	7.27829	8.21774	10.998	14.8615	13.8664	6.77853	7.57435	8.76858
CDH7	0.569687	1.28147	0.89657	0.480591	0.958902	0.774031	4.30039	3.42995	4.27335
CDH8	42.1495	41.6191	42.5824	35.076	35.9552	37.4713	31.4141	33.8699	32.5767
CDHR1	2.13605	2.20406	2.01716	2.34917	3.30264	3.28931	1.23917	1.28629	0.888048
CDIN1	10.7748	8.40591	8.89009	11.4785	11.8253	10.7706	15.9622	14.3626	16.2052
CDIP1	71.863	70.3728	76.9464	83.3933	81.2851	83.7775	55.3938	55.0204	50.6687
CDIPT	53.5882	52.6898	57.598	70.7394	74.8391	76.2317	67.3468	69.8122	68.705
CDK1	107.556	113.019	105.782	119.375	104.882	100.289	85.4228	89.3911	83.1905
CDK10	21.5495	25.6788	26.5953	22.8501	23.9169	24.1209	21.5745	21.1509	19.4795
CDK11A	16.0822	18.1398	20.7198	11.7387	15.1381	13.7488	16.5174	16.3605	17.1515
CDK11B	40.0221	42.9564	42.2573	31.4524	35.6253	37.8469	36.1795	38.946	33.2952
CDK12	119.706	120.451	108.995	75.4372	82.7769	78.3606	81.3415	94.0344	94.2336
CDK13	75.6608	77.6508	73.2864	56.1108	56.7829	59.2701	58.8922	66.167	67.9833
CDK14	5.9333	5.99693	4.40774	10.7845	11.0796	9.93223	3.86308	5.28778	3.71838
CDK16	125.549	127.473	122.069	132.509	136.098	140.854	144.17	140.482	141.296
CDK17	30.9003	28.7028	23.6819	32.9403	35.2096	32.2471	41.2538	45.0172	43.8983
CDK18	4.31947	5.02308	6.87303	5.55244	4.90064	5.03065	3.57153	4.85905	3.94037
CDK19	96.6388	88.4154	85.1648	134.752	141.638	145.306	162.097	168.989	181.807
CDK2	61.0413	59.0966	58.6437	49.7039	50.9228	47.1452	57.5071	57.8786	53.5547
CDK20	6.78767	5.74065	6.57421	5.87277	5.80618	5.99807	9.11089	7.35998	6.71521
CDK2AP1	215.631	222.503	221.875	155.305	159.853	160.077	135.059	144.268	141.014
CDK2AP2	17.3725	17.8368	17.2572	19.2197	20.2415	16.1882	12.9739	16.1489	15.8721
CDK3	1.09311	0.0307618	0.846091	3.41978	1.50759	3.29259	5.47147	6.22177	2.6422
CDK4	188.498	196.505	193.031	172.334	176.204	164.374	164.139	148.765	145.527
CDK5	22.4039	22.8085	24.2795	20.1274	21.0938	19.8643	22.1575	20.0076	17.8701
CDK5R1	145.624	146.282	144.182	141.211	144.247	140.791	214.577	220.725	206.947
CDK5R2	58.3353	59.0458	61.5577	42.3901	42.1874	41.4699	47.5949	49.1613	49.5032
CDK5RAP1	24.8246	26.9601	28.0148	17.6181	18.0043	20.0578	20.7727	17.5066	16.9266
CDK5RAP2	120.325	112.914	112.955	88.4636	98.9167	103.642	99.9277	109.612	111.436
CDK5RAP3	59.2847	57.2008	61.7819	84.3525	89.5418	91.2594	118.149	113.471	107.886
CDK6	675.963	631.612	555.589	685.596	696.352	705.875	327.478	380.641	420.388
CDK6-AS1	1.89872	2.81912	1.86775	3.05267	3.35591	4.14229	0.656077	1.21484	0.721557
CDK7	13.955	14.454	14.493	14.0411	12.7841	14.5758	11.7348	13.8624	13.6523
CDK8	39.5864	40.7479	41.0883	29.6836	28.3912	27.4102	29.4462	32.8696	31.5778
CDK9	49.3168	50.3324	51.5471	37.5852	43.5191	39.2126	47.0846	46.0172	44.8415
CDKAL1	20.7425	22.8598	24.7277	21.5154	19.0163	21.7992	19.6065	21.3652	16.8711
CDKL1	10.9982	11.4728	12.2036	12.9281	12.4279	15.8462	13.8873	14.7805	14.7223
CDKL2	0.42729	0.410139	0.523041	0.854307	1.33177	0.967514	1.53071	2.50103	2.27547
CDKL3	1.3766	1.43524	1.12069	1.70851	1.4383	2.57987	2.25958	2.28667	1.99798
CDKL5	25.6315	25.5763	22.1877	25.4662	26.1541	30.9573	31.6328	36.5852	36.7389
CDKN1A	27.4825	27.7148	27.3425	32.6736	33.3985	36.3352	7.65317	8.00308	8.5466
CDKN1B	131.1	131.623	137.608	195.667	188.724	171.555	201.312	201.79	200.898
CDKN1C	5.22131	5.17685	5.45362	14.2547	12.8907	12.383	16.691	15.6488	15.0952
CDKN2A	7.87938	8.84445	8.44186	9.50316	10.2273	7.33129	4.22751	3.42995	3.94037
CDKN2AIP	35.5993	35.571	41.686	38.0659	35.6888	32.4407	37.9009	35.5133	35.2405
CDKN2AIPNL	56.1993	59.3533	58.42	65.0266	57.7946	60.3667	60.4228	57.5215	53.277
CDKN2B	1.2342	0.820179	0.448335	0.854307	0.958902	1.0965	1.16628	2.21521	1.33202
CDKN2C	11.7241	12.6601	13.5966	22.2629	25.7813	25.0238	18.659	18.7214	19.091
CDKN2D	12.8633	14.3515	15.8377	19.4867	22.1591	19.3484	19.8252	16.2919	18.425
CDKN3	27.9098	27.2166	25.8483	24.9857	24.9289	22.831	16.4724	14.6484	16.3716
CDO1	16.613	13.1726	14.3436	20.074	19.0163	20.0578	30.831	31.2974	31.7998
CDON	81.3566	85.5962	69.7755	99.6746	97.2122	100.804	91.254	91.7481	100.894
CDPF1	4.55679	5.2281	5.82715	6.78037	6.28558	7.02998	13.0467	14.5055	12.0984
CDR1	23.8278	27.2677	27.2677	18.2054	15.7671	21.1542	19.7523	16.5777	21.6438
CDR2	37.4979	37.775	36.4565	35.2361	34.0908	37.6648	25.8747	28.0105	25.9171
CDR2L	59.6643	56.073	56.9259	49.3305	49.7513	50.9506	80.6852	82.3879	82.3572
CDS1	1.04434	0.973944	0.523041	1.3348	1.65137	1.28999	1.02051	1.78648	1.49851
CDS2	116.67	114.862	108.174	126.957	129.705	134.019	147.449	154.415	159.553
CDT1	98.5861	99.3321	102.721	114.784	103.444	99.4503	113.921	115.472	112.991
CDV3	204.673	193.642	192.741	153.81	172.956	175.811	136.37	139.266	144.458
CDYL	36.2639	31.7268	32.1983	36.2504	37.926	37.6002	43.2947	44.1594	41.5117
CDYL2	37.2131	37.0574	33.3936	43.2443	43.1995	44.1142	31.4141	33.0839	36.7389
CEBPA	1.70886	1.84528	1.2701	4.16436	5.16698	4.4502	2.98844	2.78685	2.66394
CEBPA-DT	1.56646	1.38398	1.79304	2.02884	1.49157	2.2574	1.89514	2.50103	2.38646
CEBPB	14.1256	14.9195	12.2544	7.46012	9.45277	7.56329	10.0233	15.0535	14.1797
CEBPB-AS1	0.873729	1.02099	1.1181	0.92198	1.14752	0.885662	0.982711	1.73865	0.971135
CEBPD	0.664618	0.563904	0.448335	3.20338	2.18404	2.96684	1.89514	2.35812	3.21891
CEBPG	133.143	126.495	125.508	121.406	134.07	125.122	123.324	128.76	123.034
CEBPZ	102.668	105.585	109.967	98.3941	94.5486	95.2581	94.4607	82.6738	85.0211
CEBPZOS	52.5446	51.9214	48.783	66.5219	62.2694	55.981	60.5685	64.5958	63.9877
CECR2	29.0964	27.524	26.1471	32.6201	32.0667	33.2792	31.487	35.299	36.406
CEL	1.47153	1.64026	1.94243	1.49496	1.2785	2.2574	1.82226	1.28629	1.665
CELF1	149.848	145.41	139.401	113.449	120.543	130.794	127.843	128.262	131.749
CELF2	129.06	124.601	112.134	85.3674	90.9264	82.1013	68.076	68.6686	73.0894
CELF3	159.53	152.741	151.727	133.521	133.647	128.73	141.18	148.412	155.114
CELF4	44.0956	49.4097	46.766	50.078	50.497	48.2418	75.0729	84.0314	83.0786
CELF5	46.1842	44.6944	43.2548	47.3552	56.3563	53.0144	71.2829	68.1683	69.7595
CELF6	4.93652	3.99799	4.48245	4.05758	4.36798	4.4502	4.37328	5.4307	5.38329
CELSR2	93.1275	88.5686	80.2341	102.291	108.611	108.092	96.21	116.615	123.702
CELSR3	245.967	246.639	226.658	211.737	229.047	249.722	271.137	303.899	327.098
CEMIP2	13.1481	12.3013	12.4012	7.26085	9.32179	10.9641	15.8893	16.006	17.5925
CENATAC	4.1296	4.56179	3.8101	6.83375	5.59311	6.44952	5.17503	5.93088	6.10474
CEND1	49.3643	46.7958	48.5589	49.4907	50.497	45.5975	35.35	36.2993	37.2939
CENPA	28.1946	25.2688	27.193	28.5094	25.9943	25.7979	19.1692	22.2941	20.5894
CENPB	199.403	201.945	206.039	135.979	154.42	156.27	113.848	115.043	115.489
CENPBD1	14.7619	18.5105	14.2653	20.9654	21.4487	22.0962	21.21	20.6264	21.1208
CENPBD1P1	60.6611	62.5311	63.5	46.3408	51.5623	52.2405	58.8193	59.3794	58.8821
CENPC	25.2517	23.4235	24.2048	28.4026	27.8054	28.6355	28.1341	29.4396	29.4133
CENPE	120.373	108.149	107.802	63.7984	71.0588	72.1695	63.9942	67.7395	73.7559
CENPF	617.1	548.992	517.263	334.315	372.868	416.762	352.405	378.641	407.124
CENPH	65.7874	65.9652	66.563	57.7125	52.8407	49.6607	44.4607	40.7296	42.0666
CENPI	31.707	27.7803	26.1471	17.7783	16.9389	17.3491	16.1809	15.9346	14.6513
CENPJ	82.7315	85.3914	79.3368	56.4848	56.6756	57.5932	54.6648	49.733	56.9393
CENPK	24.967	22.8086	23.1589	24.6653	22.8515	19.4774	25.8018	28.0821	25.7505
CENPL	15.2365	13.4289	12.476	16.5504	14.7017	15.6077	13.557	14.7199	13.9298
CENPM	30.5679	31.8806	32.273	26.5873	26.1542	24.4435	20.1167	20.079	19.424
CENPN	68.609	69.7249	73.7277	60.7449	59.2426	59.5468	42.8375	44.4583	41.7089
CENPO	117.093	123.219	130.191	84.711	93.588	95.3842	91.0034	93.6281	89.4759
CENPP	37.5661	41.4062	42.2791	36.3936	39.441	47.9148	41.2526	42.2015	43.9511
CENPQ	13.9075	12.8138	13.8954	14.7352	14.3289	14.5113	15.452	12.4333	12.4869
CENPS	7.11411	7.31213	7.95022	5.72885	4.86382	5.09086	5.86573	4.36206	4.62213
CENPT	22.6886	24.9612	24.8024	30.5914	33.5582	27.4102	25.6561	26.6529	28.1369
CENPU	164.253	165.149	168.275	170.764	159.444	154.634	118.388	106.659	112.48
CENPV	174.816	191.437	201.556	172.069	165.074	163.364	155.612	154.343	140.906
CENPW	22.926	25.4737	28.6124	15.9097	17.4184	16.2527	15.3791	13.1479	11.1549
CENPX	48.1774	55.5094	53.7882	52.5873	44.2648	47.9195	52.1866	49.7329	42.7881
CEP104	21.7868	24.1412	18.3777	16.2834	19.9219	17.8005	20.6998	22.5085	21.0889
CEP112	2.80057	2.81912	2.6148	1.81529	2.34384	2.96684	2.98844	3.14413	2.71944
CEP120	45.3296	43.2594	43.1801	37.9057	34.5702	40.1155	42.7114	46.3031	47.7829
CEP126	5.03145	4.81806	5.60303	8.75572	8.57605	8.19087	11.6619	10.1467	12.5979
CEP128	30.2354	27.1653	28.5378	20.2341	26.154	24.7014	25.7289	27.153	25.8062
CEP131	43.0513	43.2593	40.416	37.5852	43.8919	43.3405	39.213	43.0877	47.6162
CEP135	20.9799	21.4247	18.4524	18.3655	15.5007	17.0911	20.4083	20.6507	22.0323
CEP152	26.296	25.5763	28.6871	15.4293	16.7259	19.4773	21.21	19.7932	21.2553
CEP162	16.9452	17.478	16.1366	13.3471	13.1037	12.9634	17.6386	20.079	18.536
CEP164	18.9863	17.3756	16.7342	12.7598	15.6073	16.4461	24.2712	23.7232	23.4752
CEP170	404.527	386.097	377.57	344.18	349.033	366.24	457.397	479.978	517.577
CEP170B	36.2165	37.9287	38.1001	45.1662	52.8939	50.6281	28.3529	23.5088	28.6919
CEP19	7.35727	7.12454	6.4248	5.65922	5.43331	6.38503	8.23625	9.36073	7.82514
CEP192	78.1284	77.6001	74.5565	63.9588	63.1745	69.5249	61.0059	54.5204	69.3155
CEP20	43.3837	44.8993	45.0478	48.2092	44.9039	40.8897	43.2215	44.9452	44.1753
CEP250	68.2081	63.761	57.4489	41.8562	49.0055	55.0786	72.1569	83.7458	83.1342
CEP290	38.4787	36.0057	33.2166	27.0262	25.6552	27.2351	30.8016	33.669	34.993
CEP295	53.0361	52.6902	47.7332	40.4148	36.9672	46.2603	44.2421	51.398	52.944
CEP350	88.3335	84.6732	81.4294	60.809	65.0921	75.2004	72.3762	82.0307	95.288
CEP41	59.3792	54.7916	54.909	56.7513	58.9129	53.0788	31.2683	34.7988	34.963
CEP43	18.9388	21.7322	17.9295	17.6181	17.2053	16.8976	16.7639	18.0068	17.537
CEP44	177.521	180.776	172.497	251.193	235.066	209.026	144.315	141.91	134.802
CEP55	64.7431	58.4814	58.719	40.6816	41.9743	44.0497	27.9155	26.7244	29.6355
CEP57	70.9609	68.9897	72.6887	76.0773	69.9921	68.5574	77.2601	78.5291	77.8068
CEP57L1	28.0522	28.3953	25.9977	38.0656	33.3984	29.1515	38.9214	38.443	40.9012
CEP63	27.3224	26.6504	28.4504	23.2364	25.2944	30.208	27.6926	25.8015	27.0867
CEP68	136.998	137.465	132.718	153.864	159.854	155.063	142.422	145.027	159.499
CEP70	13.6702	13.5827	14.6424	19.3799	21.3068	18.6389	20.6998	20.9365	21.2554
CEP72	22.6412	22.776	21.3765	19.0595	20.7278	20.451	19.9709	19.293	16.3161
CEP76	19.6509	16.7605	18.6766	16.497	18.2706	16.7686	15.5249	15.1486	15.4837
CEP78	86.1976	83.3919	79.4872	70.9529	76.4378	81.9076	89.5048	99.68	100.671
CEP83	16.5932	17.5312	14.6275	16.1858	15.4373	15.3883	16.81	17.4552	18.1593
CEP83-DT	1.47153	1.74277	0.747158	2.55708	2.0775	2.06392	1.577	1.78648	2.10356
CEP85	28.954	26.1914	31.6007	25.9466	27.9119	29.0869	23.1779	20.7935	22.3098
CEP85L	9.16096	9.7898	7.24656	9.82348	7.77705	8.51335	9.76685	9.50364	12.1539
CEP89	17.0877	18.1956	19.7971	12.3861	14.4354	15.1563	16.8368	19.6503	16.7601
CEP95	35.8842	37.8772	34.813	48.3165	43.0931	42.3727	50.5834	46.5175	49.1701
CEP97	46.4684	48.0263	37.0544	52.2666	49.6448	48.8225	59.4755	68.0966	68.7055
CEPT1	13.4651	16.1086	14.8229	21.2377	15.7042	18.2903	16.0312	16.1098	17.9485
CERCAM	1.94619	1.69151	2.16657	6.67359	8.30971	7.67493	2.91555	2.57249	2.55295
CERK	485.525	487.332	498.288	711.715	721.605	734.267	859.767	849.459	839.777
CERS1	24.866	26.0679	25.748	23.2974	24.4066	20.962	25.2481	29.2852	28.2093
CERS2	123.314	118.913	125.284	129.412	141.048	135.501	190.524	189.144	196.127
CERS5	39.8711	42.9005	44.6743	51.4662	51.349	50.8862	54.8837	47.1605	43.454
CERS6	197.698	195.121	180.991	231.652	234.642	229.703	298.479	335.756	352.722
CERS6-AS1	0.468223	0.159479	0.170165	1.97075	2.13392	2.02802	7.06245	2.08726	3.39447
CERT1	38.2573	39.9277	34.2154	43.6714	45.117	47.5969	39.9418	47.9465	44.8969
CES2	59.1421	59.3021	66.0403	63.3186	69.4072	70.428	65.3789	66.3104	64.1542
CES3	0.332359	0.410139	0.224217	1.81529	1.01217	1.35448	1.67649	1.78648	1.33202
CETN2	29.8559	28.2416	31.6754	26.5873	23.544	21.9926	30.2479	26.4385	25.6396
CETN3	25.0145	23.9875	25.923	29.2567	24.2365	22.3152	34.4025	33.1554	28.4699
CFAP20	60.4718	60.8906	64.4712	77.3058	68.6074	67.2676	63.2651	65.5242	55.9412
CFAP20DC	4.1296	4.25426	5.00539	4.21775	4.20818	2.77335	5.68523	4.7876	4.66182
CFAP298	44.9974	41.6191	47.6419	32.8718	35.8827	34.3373	32.4952	32.7556	32.1641
CFAP300	1.70886	1.23022	1.12069	1.65513	0.958902	1.41897	2.62401	2.35812	2.05348
CFAP36	23.7328	24.0899	26.0724	23.384	21.0937	19.9933	23.4695	19.7932	21.4773
CFAP410	10.3476	8.61092	10.4589	13.3471	13.5831	12.77	9.25665	10.5755	10.378
CFAP44	2.43908	1.56388	1.84242	1.37727	1.14732	1.68354	2.62856	2.14997	3.21748
CFAP91	1.75633	1.64026	0.971276	1.7619	0.852368	1.161	2.18669	1.92939	2.44196
CFAP97	113.727	105.483	94.3532	91.6667	86.3986	86.2288	123.835	124.546	137.133
CFDP1	60.2339	62.1211	60.1383	75.6508	69.46	71.7177	81.9243	68.8115	61.213
CFL1	901.988	964.259	998.219	727.678	766.243	781.606	703.499	666.677	664.962
CFL2	95.36	92.9757	88.4518	93.3748	83.3087	81.1983	83.7469	92.9638	91.2918
CFLAR	9.44575	8.8672	10.1606	12.4395	11.9851	13.4794	19.4607	22.6514	23.3088
CGGBP1	211.264	202.563	187.357	216.054	211.575	193.42	224.927	233.59	244.025
CGN	0.759549	1.17896	1.04598	0.320428	1.4383	0.967514	1.53071	2.92976	3.49639
CGNL1	4.69919	3.74171	3.58598	8.96928	9.53486	11.2866	5.53946	4.57323	4.82832
CGREF1	20.6011	19.9935	22.3827	30.6877	29.3411	23.1611	26.2308	26.2756	24.4201
CGRRF1	12.7209	10.8661	11.8783	14.7352	13.3168	11.2866	10.2042	12.076	9.98951
CH17-340M24.3	1.09181	1.07645	1.56892	1.22802	1.49157	1.28999	2.18669	1.50066	1.665
CHAC1	20.8848	18.7081	22.4866	9.02265	8.89565	9.41627	9.91263	11.4329	11.7654
CHAC2	17.8946	15.7866	15.0907	10.0904	12.3047	8.83583	5.02926	4.43032	5.27229
CHAF1A	156.352	161.453	162.336	100.797	109.304	117.638	105.102	107.683	103.779
CHAF1B	45.662	44.2331	49.2312	37.3717	41.1221	44.8881	38.4841	39.6577	37.1829
CHAMP1	117.285	113.684	111.461	92.2532	101.314	109.124	99.417	97.5352	105.277
CHASERR	45.3773	51.8697	55.2075	67.2683	68.5018	67.6544	78.2065	91.6764	83.3002
CHAT	41.6276	36.6988	39.2954	33.3676	33.6113	34.1177	26.8951	27.5819	27.027
CHCHD1	22.2614	22.3472	24.2048	20.6612	18.2173	19.0904	16.8368	17.4352	16.5936
CHCHD10	13.9075	15.5816	14.5677	17.2444	14.3822	12.77	12.901	17.6495	16.7601
CHCHD2	291.909	312.71	329.372	356.05	332.659	300.018	282.507	261.816	245.182
CHCHD3	75.3274	73.4485	82.6252	61.2893	57.4219	56.4971	48.178	42.9449	45.7849
CHCHD4	20.6951	20.092	20.9925	16.7106	15.8203	15.6077	18.1487	15.7202	15.0397
CHCHD5	12.0089	13.4802	16.3607	12.5996	11.1861	12.0605	12.6823	11.7187	10.8219
CHCHD6	22.9734	23.2698	27.7907	29.1498	27.9119	25.1529	26.6036	25.6525	19.6459
CHCHD7	5.7909	5.84316	6.35009	9.18283	8.30972	8.77133	9.038	8.36036	7.88064
CHD1	90.1378	78.9837	75.677	53.9751	57.9012	61.205	62.5362	64.31	74.8647
CHD1L	44.5704	44.2331	47.8118	37.9588	38.4054	38.6321	52.4053	46.8032	48.0602
CHD2	107.414	104.355	100.405	80.7228	93.2169	103.642	110.132	118.973	127.976
CHD3	537.663	525.731	505.842	398.434	460.753	515.162	771.723	807.375	850.4
CHD4	645.458	635.918	624.471	430.196	480.899	520.797	412.623	421.735	428.985
CHD5	7.45219	6.61199	8.14303	17.5647	20.0284	18.6389	27.1138	28.6536	30.1348
CHD6	116.528	114.914	104.887	105.388	118.732	119.186	120.627	135.265	147.899
CHD7	230.588	212.759	204.921	141.586	146.592	162.138	159.33	171.207	188.691
CHD8	191.518	189.793	176.082	128.4	138.065	153.171	176.46	169.567	190.912
CHD9	116.862	112.71	103.542	105.602	108.93	114.865	145.554	171.421	174.649
CHDH	4.08805	3.55646	3.42318	4.48194	5.63824	5.5469	3.20602	3.04677	4.15941
CHEK1	105.516	99.8447	96.0715	73.3548	80.3797	75.6519	70.044	75.5282	72.7009
CHEK2	26.0587	23.3211	24.8771	26	21.8927	21.5412	16.3995	17.3637	18.314
CHERP	147.594	146.309	131.934	107.812	115.899	111.613	123.023	130.51	137.311
CHFR	31.2324	33.1107	31.4513	33.6879	38.6186	31.9247	36.1517	40.2293	40.2351
CHGA	1028.37	1096.59	1162.83	1278.61	1426.8	1376.01	1711.25	1664.16	1542.51
CHGB	106.75	104.765	113.852	171.749	187.073	185.034	223.688	214.366	205.893
CHIC1	8.06925	8.96971	5.45363	6.78037	5.43331	7.99739	8.38202	11.1471	12.3203
CHIC2	13.4329	14.8128	12.8495	16.6037	15.9269	12.5765	16.1809	15.0771	14.4847
CHID1	45.9943	44.6941	47.737	45.4334	44.1049	45.8555	38.0468	38.1573	37.1829
CHKA	20.885	21.5784	19.4983	33.9547	36.6478	33.0856	24.6357	27.7961	24.3632
CHKB	11.8319	12.7733	15.6964	12.4356	12.9777	11.8633	11.2453	13.6823	13.3093
CHKB-CPT1B	1.20403	1.58896	0.682944	1.84812	3.06326	2.02174	3.70223	3.69334	3.51065
CHL1	5.41117	3.79296	3.58598	26.0533	26.0475	27.9261	32.0701	41.8013	47.2281
CHM	34.7449	36.5963	34.9623	39.5607	36.0083	38.3743	39.5045	43.3735	46.5617
[truncated: 11,452 more rows]
