# Supplementary material for: Targeting SWI/SNF ATPases reduces neuroblastoma cell plasticity
Source: EMBO J. 2024 Aug 22;43(20):4522–41. doi: 10.1038/s44318-024-00206-1 (PMC11480351; doi:10.1038/s44318-024-00206-1)
Supplement: Supplementary file 8 — Data Set EV6 [file 44318_2024_206_MOESM8_ESM.xlsx]

## Sheet: Dataset_EV6_legend
Dataset EV6. Integrative analysis of all 10488 SJNBL012407_X1 cells identified fourteen distinct cell clusters highlighted by different feature genes.

## Sheet: seurat_clusters_markers_top100
cluster	avg_log2FC	pct.1	pct.2	p_val	p_val_adj	gene
0	0.788483	0.997	0.93	1.30355e-217	4.77111e-213	HMGB1
0	1.16777	0.994	0.786	4.51842e-295	1.65379e-290	GAPDH
0	0.994846	0.992	0.711	6.22919e-260	2.27994e-255	TMSB10
0	1.07055	0.991	0.794	6.18745e-255	2.26467e-250	ATP5F1E
0	1.30483	0.99	0.682	0	0	MIF
0	1.60791	0.988	0.824	7.26647e-253	2.6596e-248	YWHAE
0	0.791539	0.986	0.784	1.58259e-210	5.79243e-206	HINT1
0	1.05911	0.986	0.903	3.51822e-114	1.2877e-109	MAP1B
0	1.02949	0.984	0.76	7.53716e-277	2.75868e-272	NME2
0	1.48062	0.984	0.82	2.4914e-255	9.11876e-251	SET
0	1.42536	0.984	0.804	2.27824e-211	8.33858e-207	ACTB
0	1.35035	0.981	0.8	2.11742e-188	7.74998e-184	MARCKS
0	0.941514	0.978	0.793	2.48843e-220	9.10792e-216	ATP5MC2
0	1.1055	0.971	0.867	1.27789e-139	4.6772e-135	SOX4
0	1.03112	0.968	0.749	1.12491e-183	4.1173e-179	YWHAZ
0	0.843659	0.968	0.741	1.80008e-180	6.58846e-176	MDK
0	0.913431	0.966	0.688	6.51705e-219	2.3853e-214	ELOB
0	0.837771	0.965	0.689	1.65257e-172	6.04856e-168	SNHG29
0	1.07137	0.964	0.817	1.25107e-131	4.57903e-127	NUCKS1
0	0.830063	0.956	0.783	3.29927e-219	1.20757e-214	PEBP1
0	0.775402	0.952	0.726	1.0695e-178	3.91446e-174	SNRPD2
0	0.834619	0.95	0.727	5.0797e-200	1.85922e-195	RAN
0	0.794604	0.948	0.724	3.44465e-183	1.26078e-178	COX7A2
0	0.909901	0.947	0.703	1.26307e-185	4.62296e-181	TMA7
0	0.821215	0.947	0.712	6.65392e-179	2.4354e-174	GSTP1
0	0.954614	0.945	0.674	1.14422e-199	4.18795e-195	TXN
0	1.17535	0.94	0.611	9.83646e-254	3.60024e-249	UQCRQ
0	0.840275	0.937	0.687	5.17751e-189	1.89502e-184	ATP5MC3
0	1.11177	0.934	0.647	1.74699e-269	6.39415e-265	HSPE1
0	0.862418	0.933	0.688	4.06938e-190	1.48943e-185	PRDX1
0	0.78336	0.933	0.74	4.19232e-158	1.53443e-153	TBCA
0	0.854851	0.932	0.672	4.93006e-195	1.80445e-190	COX8A
0	0.796759	0.927	0.643	7.37112e-164	2.69791e-159	MARCKSL1
0	0.855118	0.925	0.653	9.06466e-192	3.31776e-187	UQCR11
0	0.896173	0.925	0.659	3.91722e-174	1.43374e-169	ATP5ME
0	0.904298	0.923	0.626	2.86842e-195	1.04987e-190	ATP5MD
0	1.0215	0.923	0.636	6.92572e-174	2.53488e-169	HNRNPA0
0	0.849653	0.918	0.686	9.84929e-186	3.60494e-181	COX5A
0	0.86087	0.915	0.622	6.02271e-160	2.20437e-155	B2M
0	0.826656	0.911	0.638	4.73959e-168	1.73474e-163	TPI1
0	0.898599	0.907	0.613	9.27999e-178	3.39657e-173	TMEM258
0	0.789231	0.907	0.605	1.51316e-143	5.53831e-139	OST4
0	0.791013	0.906	0.721	4.23284e-166	1.54926e-161	NME1
0	1.16004	0.901	0.609	9.77796e-192	3.57883e-187	CYP51A1
0	1.79807	0.901	0.645	2.25025e-159	8.23613e-155	SOX11
0	0.77674	0.901	0.632	1.72725e-157	6.32191e-153	NDUFB4
0	0.931755	0.896	0.61	9.81974e-209	3.59412e-204	ATP5MC1
0	0.818276	0.889	0.61	6.45519e-160	2.36266e-155	UQCR10
0	0.846481	0.881	0.596	5.66414e-153	2.07313e-148	C4orf48
0	1.30449	0.877	0.573	8.75761e-215	3.20537e-210	EIF5A
0	0.89661	0.873	0.585	7.11213e-162	2.60311e-157	HMGN2
0	0.792131	0.868	0.578	1.95182e-159	7.14385e-155	SNRPG
0	1.23005	0.861	0.556	4.37418e-161	1.601e-156	CDC42
0	1.08559	0.861	0.663	1.553e-79	5.68415e-75	SKA2
0	1.4382	0.854	0.569	1.73749e-208	6.3594e-204	MYCN
0	0.816273	0.852	0.653	3.50442e-138	1.28265e-133	LINC00682
0	1.42791	0.845	0.565	9.86375e-145	3.61023e-140	PPP1CB
0	1.00567	0.844	0.588	2.10045e-116	7.68786e-112	EIF2S3
0	1.06748	0.838	0.548	4.8963e-142	1.7921e-137	G3BP1
0	1.72058	0.814	0.602	5.54789e-103	2.03058e-98	HNRNPH1
0	0.802954	0.812	0.57	5.40887e-94	1.9797e-89	EIF4E
0	0.902903	0.812	0.624	1.43846e-71	5.2649e-67	DDX6
0	1.07017	0.808	0.456	8.70813e-191	3.18726e-186	NDUFA3
0	0.879836	0.799	0.536	2.30267e-139	8.42801e-135	GAL
0	0.998822	0.777	0.501	6.37003e-119	2.3315e-114	CALR
0	1.02082	0.773	0.46	1.48229e-144	5.42532e-140	UBE2S
0	1.35384	0.768	0.425	2.76572e-181	1.01228e-176	ANP32E
0	0.999669	0.765	0.434	3.39422e-169	1.24232e-164	COX17
0	0.979883	0.755	0.488	7.84006e-113	2.86954e-108	CAPZA1
0	1.23862	0.745	0.427	4.79913e-166	1.75653e-161	SRSF6
0	1.05637	0.738	0.399	4.12957e-161	1.51147e-156	IGFBPL1
0	1.15987	0.718	0.48	4.39113e-97	1.6072e-92	HMGCS1
0	0.885612	0.702	0.51	6.21501e-59	2.27476e-54	WTAP
0	1.12527	0.7	0.378	7.30621e-163	2.67415e-158	TMEM33
0	1.06272	0.693	0.376	4.90294e-149	1.79452e-144	SCD
0	1.14049	0.682	0.406	1.10876e-145	4.05817e-141	NPW
0	0.919405	0.668	0.339	1.16648e-162	4.26943e-158	EBP
0	0.933251	0.667	0.418	1.32971e-84	4.86686e-80	PLCG2
0	0.910572	0.655	0.428	6.35237e-83	2.32503e-78	GOLIM4
0	1.06964	0.641	0.272	1.78008e-212	6.51528e-208	PRELID3B
0	0.790045	0.64	0.422	8.6667e-73	3.1721e-68	BCL11A
0	1.02984	0.635	0.349	2.97315e-131	1.0882e-126	SAR1A
0	0.869566	0.635	0.473	4.23767e-44	1.55103e-39	MDM4
0	0.898479	0.633	0.354	6.22551e-120	2.2786e-115	LSM12
0	1.30643	0.62	0.511	3.24671e-30	1.18833e-25	CTNNB1
0	0.79587	0.561	0.398	6.31488e-51	2.31131e-46	AC015802.6
0	0.846277	0.56	0.289	8.5573e-116	3.13206e-111	CTBP1
0	0.789634	0.552	0.368	5.92987e-60	2.17039e-55	CTTN
0	0.811162	0.527	0.3	2.91503e-87	1.06693e-82	SEC22B
0	0.857096	0.525	0.278	1.85701e-103	6.79685e-99	CBX6
0	0.866743	0.523	0.257	5.78377e-122	2.11692e-117	THAP5
0	1.54904	0.52	0.193	4.72197e-201	1.72829e-196	SHISA2
0	0.927847	0.519	0.282	3.19128e-96	1.16804e-91	WSB2
0	0.833643	0.513	0.292	1.03915e-82	3.80338e-78	SKP2
0	0.812969	0.463	0.238	3.22418e-92	1.18008e-87	ANKRD40
0	0.902492	0.453	0.221	1.20096e-104	4.39564e-100	AC005921.2
0	0.83571	0.451	0.237	1.70158e-78	6.22796e-74	TP53
0	1.27649	0.395	0.252	2.38615e-47	8.73356e-43	NPY
0	1.56758	0.367	0.095	3.90895e-185	1.43071e-180	LRRC75A
0	0.989848	0.293	0.098	2.83476e-109	1.03755e-104	C1orf56
1	0.903268	0.993	0.902	7.72642e-239	2.82795e-234	EEF1A1
1	0.945032	0.986	0.851	4.48255e-239	1.64066e-234	ACTG1
1	0.798067	0.984	0.819	5.64013e-194	2.06434e-189	RACK1
1	0.861725	0.977	0.692	1.00224e-178	3.66829e-174	SNHG29
1	1.09761	0.975	0.805	0	0	TPT1
1	3.23404	0.974	0.282	0	0	VIM
1	0.796269	0.973	0.815	3.19929e-210	1.17097e-205	EEF1G
1	1.03026	0.971	0.669	5.41674e-263	1.98258e-258	IGFBP2
1	1.0469	0.96	0.677	8.93124e-269	3.26892e-264	PPIB
1	1.07384	0.93	0.769	1.59701e-88	5.84522e-84	TMSB4X
1	1.20298	0.915	0.648	2.8921e-259	1.05854e-254	DSTN
1	1.05683	0.915	0.631	1.40838e-218	5.1548e-214	HSP90B1
1	0.80992	0.912	0.637	1.40228e-207	5.1325e-203	EEF1D
1	1.00004	0.898	0.664	8.94542e-164	3.27411e-159	EFNA5
1	0.781373	0.889	0.686	1.40106e-180	5.12801e-176	EIF3E
1	1.01625	0.882	0.633	1.15789e-176	4.23799e-172	PRKCA
1	0.776362	0.879	0.459	2.06895e-189	7.57255e-185	NFIA
1	1.82538	0.876	0.534	7.73284e-298	2.8303e-293	TPM1
1	1.92455	0.865	0.458	0	0	CALD1
1	0.817784	0.859	0.565	2.13366e-187	7.80943e-183	CD63
1	0.884028	0.851	0.661	3.81682e-156	1.397e-151	GAS5
1	0.855182	0.848	0.625	2.56125e-147	9.37444e-143	ASAP1
1	0.823661	0.846	0.494	3.09155e-163	1.13154e-158	CALR
1	0.909113	0.824	0.411	2.37676e-248	8.69917e-244	PCOLCE
1	1.31881	0.822	0.528	2.22304e-199	8.13655e-195	MYH10
1	1.45066	0.814	0.499	6.66055e-231	2.43783e-226	RBP1
1	0.82416	0.809	0.315	2.83893e-292	1.03908e-287	REST
1	1.12148	0.806	0.28	0	0	SPRY2
1	1.4457	0.804	0.233	0	0	MAP3K1
1	0.789385	0.804	0.416	7.80875e-197	2.85808e-192	SSR3
1	0.766453	0.798	0.456	3.09559e-167	1.13302e-162	ROBO1
1	1.02187	0.782	0.492	1.81187e-161	6.63161e-157	ATP2B1
1	1.03037	0.781	0.342	7.46056e-302	2.73064e-297	FOXC1
1	1.52315	0.769	0.178	0	0	BAMBI
1	0.91643	0.766	0.412	6.79194e-189	2.48592e-184	SVIL
1	0.950195	0.753	0.182	0	0	HSPB1
1	1.40339	0.749	0.174	0	0	SPRY1
1	1.25783	0.749	0.179	0	0	ARID5B
1	1.20644	0.734	0.154	0	0	MMP2
1	2.12925	0.732	0.134	0	0	LGALS1
1	1.22683	0.725	0.2	0	0	STK3
1	0.825722	0.725	0.42	2.28662e-127	8.36925e-123	ALCAM
1	0.97328	0.721	0.183	0	0	ITM2C
1	1.05196	0.714	0.259	0	0	MYL12A
1	0.842117	0.71	0.452	1.05782e-107	3.87172e-103	TPST1
1	1.07691	0.705	0.151	0	0	TIMP1
1	0.823772	0.704	0.403	1.38325e-142	5.06285e-138	PALLD
1	1.37115	0.686	0.035	0	0	SPARC
1	1.46228	0.685	0.068	0	0	PLS3
1	0.88014	0.685	0.361	3.57312e-149	1.3078e-144	PDZRN3
1	0.775911	0.678	0.275	2.68705e-217	9.83487e-213	ARHGAP42
1	0.978336	0.672	0.249	5.21276e-277	1.90792e-272	VCL
1	1.56462	0.659	0.023	0	0	AHNAK
1	1.3511	0.658	0.052	0	0	IFITM3
1	1.02039	0.658	0.199	0	0	LIMA1
1	1.03178	0.631	0.141	0	0	FSTL1
1	1.30774	0.607	0.115	0	0	FBN2
1	1.2387	0.605	0.157	0	0	LTBP1
1	1.14835	0.602	0.088	0	0	ZFP36L1
1	1.20332	0.591	0.084	0	0	CTSC
1	1.4346	0.585	0.139	0	0	RGS5
1	1.73908	0.584	0.025	0	0	COL21A1
1	0.930227	0.579	0.083	0	0	PPFIBP1
1	1.00375	0.577	0.224	5.38706e-180	1.97172e-175	DKK2
1	0.970464	0.57	0.136	0	0	SOX9
1	0.818052	0.569	0.181	1.11687e-264	4.08785e-260	ISOC1
1	1.79132	0.561	0.03	0	0	ANXA2
1	2.22708	0.553	0.014	0	0	COL3A1
1	1.1717	0.548	0.137	0	0	MEST
1	1.29122	0.538	0.136	0	0	SFRP1
1	0.874388	0.535	0.058	0	0	TPBG
1	0.903767	0.521	0.068	0	0	FBN1
1	1.24351	0.52	0.061	0	0	TM4SF1
1	0.859846	0.52	0.088	0	0	ADAMTS5
1	0.824777	0.52	0.145	2.13069e-255	7.79853e-251	TGFB2
1	0.893551	0.517	0.047	0	0	TCF7L2
1	0.927726	0.504	0.144	5.5077e-265	2.01587e-260	TXNDC5
1	0.896776	0.5	0.133	2.29073e-265	8.3843e-261	ID3
1	1.11413	0.496	0.032	0	0	SAMD5
1	0.811892	0.492	0.166	1.05954e-179	3.87801e-175	PTN
1	1.1135	0.469	0.023	0	0	IFITM2
1	1.2018	0.441	0.011	0	0	BGN
1	0.96428	0.424	0.066	0	0	PTX3
1	0.857914	0.423	0.007	0	0	THBS1
1	0.777521	0.407	0.034	0	0	EGFR
1	0.760329	0.392	0.011	0	0	PLSCR4
1	0.999881	0.391	0.148	8.41193e-118	3.07885e-113	ATP6V1C2
1	0.928277	0.389	0.032	0	0	PRSS23
1	0.935962	0.361	0.031	0	0	ITGA8
1	1.93624	0.354	0.013	0	0	SULF1
1	1.21404	0.343	0.057	2.72295e-265	9.96628e-261	LRP1B
1	1.51572	0.341	0.042	0	0	ACTA2
1	0.888363	0.337	0.048	7.74703e-284	2.83549e-279	SGCD
1	0.767953	0.335	0.039	0	0	GRM7
1	0.912422	0.333	0.017	0	0	C7
1	0.822351	0.333	0.027	0	0	TGFBI
1	0.811338	0.325	0.025	0	0	LUM
1	1.00482	0.296	0.008	0	0	PDZRN4
1	0.865324	0.273	0.041	8.81881e-224	3.22777e-219	PRKG1
1	1.26225	0.264	0.011	0	0	SULT1E1
2	1.57384	0.982	0.771	0	0	AUTS2
2	1.28589	0.981	0.881	3.53407e-278	1.29351e-273	RBMS3
2	1.29059	0.966	0.809	0	0	FTX
2	1.48206	0.947	0.766	2.45202e-294	8.97465e-290	MIR99AHG
2	1.28458	0.945	0.776	3.50955e-187	1.28453e-182	SYT1
2	1.41214	0.932	0.627	3.33105e-279	1.2192e-274	EML5
2	1.59592	0.926	0.708	1.06164e-295	3.8857e-291	NRXN1
2	1.69972	0.925	0.599	6.25065e-294	2.2878e-289	ADGRB3
2	1.38937	0.925	0.66	3.47028e-264	1.27016e-259	CTNNA2
2	1.5943	0.924	0.607	4.62022e-303	1.69105e-298	DLG2
2	1.40649	0.924	0.679	3.274e-290	1.19832e-285	MYT1L
2	1.23587	0.918	0.801	2.18304e-182	7.99016e-178	KLHL13
2	1.5708	0.906	0.654	4.19058e-260	1.5338e-255	FAM155A
2	1.24582	0.895	0.705	1.39493e-205	5.10559e-201	ADGRL3
2	1.4514	0.886	0.661	2.62539e-262	9.6092e-258	TANC2
2	1.25254	0.884	0.635	7.98601e-179	2.92296e-174	NRG3
2	1.55593	0.883	0.633	5.52185e-249	2.02105e-244	LINGO2
2	1.35657	0.878	0.626	7.32961e-248	2.68271e-243	AC129926.2
2	1.27825	0.877	0.686	1.31823e-253	4.82486e-249	CLASP2
2	1.18527	0.877	0.7	1.40151e-184	5.12968e-180	DCLK1
2	1.27092	0.877	0.661	3.11496e-180	1.14011e-175	MEG3
2	1.8767	0.856	0.46	0	0	AC015923.1
2	1.41795	0.852	0.637	1.2335e-213	4.51474e-209	ZBTB20
2	1.50082	0.845	0.636	3.20304e-208	1.17235e-203	MAGI2
2	1.74923	0.841	0.491	0	0	RBMS3-AS2
2	1.20784	0.831	0.647	3.94628e-204	1.44438e-199	MBD5
2	1.19636	0.823	0.717	2.56874e-136	9.40183e-132	PBX1
2	1.26805	0.821	0.567	2.9156e-165	1.06714e-160	DSCAM
2	1.44184	0.811	0.569	5.24671e-207	1.92035e-202	TMEM178B
2	1.27678	0.81	0.596	5.96382e-186	2.18282e-181	SEMA6D
2	1.43615	0.778	0.469	1.42684e-177	5.22239e-173	ALK
2	1.72588	0.777	0.451	1.25409e-236	4.59008e-232	SHISA9
2	1.2173	0.777	0.54	1.13143e-151	4.14115e-147	AC107068.2
2	1.48732	0.767	0.465	1.11156e-219	4.06841e-215	AP003086.1
2	1.35943	0.764	0.554	3.7388e-151	1.36844e-146	SYN2
2	1.39708	0.761	0.539	1.47813e-182	5.41012e-178	KCNH8
2	1.4319	0.751	0.531	6.68404e-200	2.44642e-195	AKAP6
2	1.65504	0.749	0.526	6.46739e-194	2.36713e-189	DTNA
2	1.23334	0.748	0.591	5.51237e-168	2.01758e-163	RAPGEF6
2	1.26672	0.747	0.587	1.55252e-153	5.68237e-149	DOK6
2	1.60354	0.747	0.573	2.12069e-130	7.76195e-126	ITPR2
2	1.26082	0.745	0.37	3.02737e-204	1.10805e-199	AC009264.1
2	2.42504	0.734	0.377	1.85578e-244	6.79234e-240	CNTNAP2
2	1.20599	0.73	0.465	3.26524e-173	1.19511e-168	AC093879.1
2	1.23668	0.73	0.565	8.80969e-103	3.22444e-98	PCDH11X
2	1.38182	0.717	0.523	4.20645e-137	1.5396e-132	TSHZ2
2	1.42784	0.713	0.55	6.80694e-110	2.49141e-105	LSAMP
2	1.22512	0.704	0.442	7.65675e-155	2.80245e-150	AC016650.1
2	1.4382	0.679	0.444	5.86936e-119	2.14824e-114	IQCJ-SCHIP1
2	1.44963	0.678	0.443	3.23506e-176	1.18407e-171	MFSD14B
2	1.54571	0.659	0.471	5.95956e-111	2.18126e-106	PDE3A
2	1.61805	0.651	0.403	1.7056e-152	6.24268e-148	AC027288.3
2	1.70966	0.646	0.32	2.00905e-204	7.35334e-200	AP002370.2
2	1.23073	0.645	0.399	4.7868e-136	1.75202e-131	SLC8A1-AS1
2	1.3535	0.639	0.524	1.23604e-75	4.52404e-71	EBF1
2	1.67496	0.629	0.421	9.55836e-116	3.49845e-111	SDK1
2	1.25869	0.629	0.482	7.85785e-81	2.87605e-76	NXPH1
2	1.19206	0.627	0.488	1.62291e-100	5.94001e-96	ATXN1
2	1.57552	0.622	0.287	9.40549e-214	3.4425e-209	AC061958.1
2	1.19643	0.618	0.444	2.04246e-104	7.47561e-100	CSMD2
2	1.20927	0.618	0.528	1.64149e-77	6.00803e-73	PLEKHA5
2	1.21148	0.614	0.481	1.82752e-80	6.68891e-76	KAZN
2	1.57692	0.611	0.323	5.11628e-178	1.87261e-173	SYN3
2	1.24895	0.608	0.478	3.28579e-79	1.20263e-74	DMD
2	1.2593	0.603	0.417	9.05035e-97	3.31252e-92	STXBP5L
2	1.22781	0.593	0.453	3.47529e-78	1.27199e-73	SORBS2
2	1.33158	0.591	0.406	4.57251e-106	1.67358e-101	2024-03-01
2	1.44786	0.585	0.457	3.32604e-72	1.21737e-67	NEGR1
2	1.28841	0.584	0.454	2.97581e-77	1.08918e-72	ARHGAP26
2	1.18443	0.58	0.44	1.9353e-85	7.08339e-81	LINC01876
2	1.59312	0.578	0.345	3.39308e-128	1.2419e-123	CACNA2D3
2	1.50166	0.578	0.368	5.9974e-112	2.19511e-107	PCDH15
2	1.29132	0.567	0.347	2.00511e-115	7.3389e-111	AC090709.1
2	2.018	0.561	0.221	8.05551e-226	2.9484e-221	AC024145.1
2	1.58295	0.556	0.302	1.26897e-139	4.64456e-135	AL109930.1
2	1.5049	0.555	0.328	1.76191e-109	6.44878e-105	NDST3
2	1.30589	0.552	0.389	5.3866e-65	1.97155e-60	CLSTN2
2	1.28199	0.541	0.366	2.20358e-76	8.06532e-72	CSMD1
2	1.24749	0.539	0.32	1.7033e-117	6.23423e-113	RBMS3-AS3
2	1.49349	0.53	0.404	3.44686e-64	1.26159e-59	NCAM2
2	1.27523	0.526	0.348	1.61116e-86	5.89699e-82	CADPS
2	1.38074	0.52	0.326	2.62311e-90	9.60084e-86	RYR3
2	1.18407	0.518	0.242	8.45356e-153	3.09409e-148	AL035427.1
2	1.38143	0.508	0.346	7.24609e-78	2.65214e-73	AC105389.3
2	1.50735	0.503	0.305	1.21652e-91	4.45257e-87	RYR2
2	1.19419	0.495	0.25	1.0293e-130	3.76735e-126	IL7
2	1.73815	0.482	0.221	2.21517e-148	8.10775e-144	AC023051.1
2	1.34719	0.482	0.249	9.60412e-124	3.5152e-119	AC119868.2
2	1.34245	0.478	0.318	4.8688e-74	1.78203e-69	LINC02315
2	1.2333	0.462	0.395	6.27594e-32	2.29706e-27	PTPRD
2	1.1943	0.456	0.376	2.23737e-22	8.18901e-18	NRG1
2	1.25298	0.422	0.383	3.01937e-13	1.10512e-08	AC109466.1
2	1.2759	0.388	0.201	2.58205e-80	9.45057e-76	DOCK2
2	1.23799	0.376	0.207	1.17379e-68	4.29618e-64	ZFPM2-AS1
2	1.65462	0.373	0.222	7.96009e-53	2.91347e-48	ERBB4
2	1.21608	0.363	0.214	1.29932e-56	4.75563e-52	PLPPR1
2	1.22643	0.354	0.17	2.19836e-85	8.04621e-81	LURAP1L-AS1
2	1.58168	0.35	0.177	6.67681e-72	2.44378e-67	UNC5D
2	1.57579	0.35	0.18	1.06404e-71	3.8945e-67	PTCHD1-AS
2	1.42816	0.34	0.185	1.50056e-62	5.49221e-58	TENM2
3	1.04934	0.992	0.911	1.34038e-250	4.90592e-246	GNAS
3	0.97916	0.989	0.905	2.28668e-125	8.36948e-121	MAP1B
3	1.16418	0.982	0.869	2.40652e-180	8.80809e-176	SOX4
3	0.769231	0.981	0.879	1.43921e-140	5.26764e-136	H3F3B
3	0.579368	0.977	0.723	1.66736e-74	6.10271e-70	TMSB10
3	0.552885	0.976	0.802	3.65748e-74	1.33868e-69	ATP5F1E
3	0.831903	0.965	0.829	1.24254e-168	4.54784e-164	CALM1
3	0.721705	0.962	0.799	1.90148e-116	6.95959e-112	FTH1
3	1.45331	0.944	0.763	7.65267e-255	2.80095e-250	STMN2
3	0.763049	0.942	0.788	5.94409e-119	2.1756e-114	UCHL1
3	0.661039	0.936	0.749	4.00004e-102	1.46405e-97	MYL6
3	0.675024	0.922	0.832	1.11324e-110	4.07458e-106	BASP1
3	0.970474	0.913	0.708	4.44392e-211	1.62652e-206	RTN1
3	0.891986	0.906	0.682	3.39228e-171	1.24161e-166	MLLT11
3	0.570674	0.906	0.748	3.03901e-84	1.11231e-79	PTMS
3	0.75311	0.901	0.757	1.45184e-135	5.31388e-131	CIRBP
3	0.734494	0.9	0.746	1.79356e-102	6.5646e-98	EIF1
3	0.744458	0.894	0.709	3.82675e-138	1.40063e-133	CCNI
3	0.62113	0.889	0.719	1.4189e-78	5.19333e-74	TUBB2B
3	0.637715	0.887	0.65	4.81081e-95	1.76081e-90	GABARAP
3	0.538831	0.887	0.789	3.96911e-59	1.45273e-54	GATA3
3	0.807491	0.883	0.694	2.43674e-104	8.91871e-100	PCSK1N
3	0.830284	0.881	0.709	2.05662e-139	7.52743e-135	BEX1
3	0.546912	0.864	0.646	5.27096e-68	1.92923e-63	NDUFB4
3	1.03086	0.86	0.658	2.09698e-127	7.67514e-123	LINC00682
3	0.521732	0.856	0.674	3.21852e-73	1.17801e-68	CD24
3	0.663212	0.847	0.668	8.62482e-71	3.15677e-66	MEG3
3	0.520265	0.828	0.728	5.72078e-47	2.09386e-42	PHOX2B
3	0.766208	0.827	0.639	4.27879e-94	1.56608e-89	TUBB3
3	0.55341	0.827	0.625	1.54924e-76	5.67039e-72	ZNF428
3	0.682733	0.827	0.672	1.75215e-76	6.41305e-72	UBC
3	0.58912	0.826	0.613	2.26934e-64	8.306e-60	C4orf48
3	1.51051	0.823	0.512	1.97355e-192	7.2234e-188	CHGA
3	0.564064	0.823	0.733	6.98074e-39	2.55502e-34	CCND1
3	0.764476	0.822	0.567	2.00507e-137	7.33877e-133	TERF2IP
3	0.545763	0.816	0.571	9.30747e-78	3.40663e-73	OCIAD2
3	0.573909	0.814	0.573	1.11852e-64	4.0939e-60	JUND
3	0.528721	0.813	0.588	2.42261e-73	8.867e-69	ATP6V1G1
3	0.753449	0.81	0.616	1.03142e-69	3.7751e-65	ITM2B
3	1.30497	0.807	0.52	2.57177e-169	9.41293e-165	GAP43
3	0.850349	0.806	0.617	9.66724e-81	3.53831e-76	NEFL
3	1.05796	0.803	0.502	1.05314e-152	3.85458e-148	PHOX2A
3	0.693736	0.802	0.556	5.80511e-110	2.12473e-105	SARAF
3	0.798429	0.787	0.516	7.5518e-129	2.76404e-124	BEX2
3	0.721638	0.786	0.545	3.95093e-110	1.44608e-105	EIF1B
3	0.682177	0.783	0.702	3.43804e-28	1.25836e-23	RHOBTB3
3	0.880773	0.777	0.537	2.26995e-119	8.30824e-115	BTG1
3	0.693073	0.774	0.434	2.13006e-126	7.79623e-122	TTC9B
3	0.528511	0.774	0.554	2.06846e-67	7.57076e-63	BEX4
3	0.857648	0.773	0.441	7.36188e-159	2.69452e-154	INA
3	0.747737	0.773	0.485	3.13632e-119	1.14793e-114	SCG3
3	0.576847	0.761	0.584	2.26285e-49	8.28226e-45	CXADR
3	0.5869	0.758	0.611	3.51048e-59	1.28487e-54	TMOD1
3	0.58106	0.756	0.534	1.4467e-68	5.29507e-64	MXRA7
3	0.804812	0.751	0.485	1.86431e-115	6.82357e-111	H1F0
3	0.642752	0.75	0.513	6.30939e-89	2.3093e-84	SYT11
3	0.988241	0.745	0.392	1.34371e-185	4.91813e-181	STMN4
3	1.21209	0.743	0.552	5.96493e-88	2.18322e-83	GAL
3	0.562871	0.742	0.534	9.71325e-68	3.55515e-63	SEPTIN6
3	0.543486	0.738	0.499	2.16363e-70	7.9191e-66	ATP6V0C
3	0.795737	0.735	0.401	6.04488e-148	2.21249e-143	DCX
3	0.568944	0.698	0.416	3.35016e-77	1.22619e-72	IGFBPL1
3	0.682262	0.687	0.405	8.74272e-121	3.19992e-116	VAMP2
3	0.688074	0.685	0.489	2.59324e-58	9.49152e-54	CXCR4
3	0.536481	0.681	0.454	5.94685e-68	2.1766e-63	DDAH2
3	0.53324	0.677	0.399	3.37668e-89	1.2359e-84	GDAP1L1
3	1.57221	0.671	0.426	3.64317e-72	1.33344e-67	PLCG2
3	0.525576	0.67	0.439	4.20773e-71	1.54007e-66	TMX4
3	0.942588	0.667	0.4	6.25749e-102	2.2903e-97	PRPH
3	0.894497	0.665	0.47	9.3079e-52	3.40678e-47	ATP1B1
3	0.612576	0.66	0.4	7.22042e-98	2.64275e-93	SERINC1
3	0.600286	0.645	0.39	1.98651e-90	7.27084e-86	TCEAL7
3	0.683759	0.644	0.484	5.13195e-44	1.87834e-39	ATP1A1
3	0.653443	0.639	0.475	3.04687e-51	1.11518e-46	PIK3R1
3	0.552459	0.637	0.432	1.21477e-64	4.44618e-60	TXNIP
3	0.528426	0.628	0.387	5.29288e-77	1.93725e-72	C1QTNF4
3	0.549591	0.622	0.373	5.43888e-75	1.99068e-70	PNRC1
3	0.529294	0.618	0.379	9.62622e-82	3.52329e-77	MAP1LC3B
3	0.865935	0.583	0.32	1.17368e-98	4.29579e-94	SYT4
3	0.612022	0.583	0.379	3.39526e-63	1.2427e-58	RNF19A
3	0.628722	0.578	0.303	1.9878e-108	7.27554e-104	HIST3H2A
3	0.636784	0.574	0.28	3.38941e-113	1.24056e-108	NSG2
3	0.784723	0.573	0.319	3.3611e-96	1.23019e-91	JUN
3	0.66723	0.568	0.295	1.07545e-106	3.93625e-102	PRCD
3	0.969301	0.554	0.297	1.24354e-106	4.55147e-102	ASCL1
3	0.544314	0.542	0.343	2.36418e-51	8.65312e-47	AC105389.3
3	0.613278	0.539	0.327	1.7994e-55	6.58597e-51	KIF5A
3	0.550704	0.517	0.326	8.82166e-54	3.22881e-49	RAMP1
3	0.61919	0.511	0.313	1.5514e-58	5.67826e-54	EGLN3
3	0.539879	0.501	0.294	1.89814e-66	6.94739e-62	MAP1LC3A
3	0.633735	0.47	0.208	3.15515e-107	1.15481e-102	CHRNA3
3	0.556684	0.467	0.4	4.86473e-12	1.78054e-07	CSRP2
3	0.535578	0.46	0.234	4.19299e-80	1.53468e-75	IRX5
3	0.575858	0.447	0.21	1.25214e-94	4.58296e-90	MAPK8IP1
3	0.52346	0.409	0.209	8.47973e-59	3.10366e-54	PLPPR1
3	0.805469	0.391	0.125	5.46244e-147	1.99931e-142	SCG2
3	0.760663	0.382	0.222	6.83252e-41	2.50077e-36	ERBB4
3	0.585467	0.35	0.228	8.57043e-23	3.13686e-18	SHISA2
3	0.539432	0.316	0.176	4.30128e-36	1.57431e-31	CRIP2
3	0.974649	0.281	0.171	4.16801e-26	1.52553e-21	CALCB
4	3.3712	1	0.619	0	0	HIST1H4C
4	1.04345	0.999	0.797	8.2045e-195	3.00293e-190	GAPDH
4	0.78485	0.999	0.938	5.18856e-193	1.89907e-188	PTMA
4	1.01419	0.998	0.933	4.42644e-278	1.62012e-273	HMGB1
4	1.1005	0.997	0.698	4.99112e-223	1.8268e-218	MIF
4	1.4619	0.994	0.774	0	0	TUBB
4	1.17004	0.994	0.813	1.33476e-189	4.88535e-185	ACTB
4	1.03473	0.993	0.828	4.09119e-205	1.49742e-200	SET
4	0.970969	0.991	0.72	1.76458e-205	6.45856e-201	GSTP1
4	0.942682	0.991	0.711	1.69836e-176	6.21618e-172	TMA7
4	0.796272	0.991	0.771	1.03024e-142	3.77079e-138	NME2
4	1.28387	0.989	0.701	3.34327e-301	1.22367e-296	H2AFZ
4	1.04973	0.989	0.833	8.52438e-143	3.12001e-138	YWHAE
4	0.814595	0.988	0.701	6.8386e-161	2.503e-156	ELOB
4	0.872202	0.985	0.822	5.92934e-181	2.1702e-176	NUCKS1
4	3.3547	0.983	0.129	0	0	HIST1H3B
4	1.65985	0.983	0.629	0	0	TUBA1B
4	1.01814	0.981	0.624	3.43418e-189	1.25694e-184	UQCRQ
4	0.887549	0.98	0.826	2.9081e-165	1.06439e-160	TUBA1A
4	0.924784	0.974	0.736	1.34536e-208	4.92414e-204	RAN
4	0.896295	0.969	0.686	4.3509e-163	1.59247e-158	TXN
4	0.807587	0.968	0.669	5.69363e-130	2.08392e-125	ATP5ME
4	0.793449	0.967	0.663	1.33277e-149	4.87806e-145	UQCR11
4	1.02967	0.96	0.66	2.884e-210	1.05557e-205	HSPE1
4	0.829787	0.96	0.755	2.39834e-177	8.77817e-173	CHCHD2
4	0.93196	0.959	0.648	2.39882e-195	8.77991e-191	TPI1
4	1.42395	0.954	0.624	0	0	DUT
4	0.840781	0.953	0.684	1.17676e-176	4.30704e-172	COX8A
4	1.27665	0.949	0.556	0	0	RANBP1
4	0.777005	0.948	0.639	2.80724e-159	1.02748e-154	NDUFA11
4	0.818178	0.948	0.624	5.54202e-138	2.02843e-133	TMEM258
4	1.19662	0.946	0.423	3.0717e-281	1.12427e-276	ANP32E
4	1.04354	0.946	0.62	8.74479e-214	3.20068e-209	ATP5MC1
4	0.85903	0.94	0.674	2.07899e-185	7.60932e-181	ANAPC11
4	0.792443	0.939	0.619	1.75179e-149	6.41172e-145	UQCR10
4	1.0068	0.938	0.594	1.2179e-213	4.45762e-209	HMGN2
4	0.94841	0.936	0.586	1.34682e-206	4.92948e-202	SNRPG
4	0.818916	0.935	0.728	1.44342e-148	5.28306e-144	NME1
4	0.862463	0.929	0.743	1.14607e-183	4.19473e-179	DEK
4	2.10647	0.928	0.307	0	0	HIST1H1E
4	0.923341	0.928	0.578	3.46511e-194	1.26826e-189	TMSB15A
4	0.89856	0.926	0.644	4.43412e-194	1.62293e-189	PA2G4
4	0.853945	0.924	0.622	2.46512e-131	9.02257e-127	CYP51A1
4	0.807827	0.913	0.586	4.73366e-138	1.73257e-133	EIF5A
4	0.793842	0.908	0.564	3.85592e-149	1.41131e-144	TMEM97
4	0.790559	0.896	0.574	4.6579e-79	1.70484e-74	PPP1CB
4	1.11218	0.886	0.492	5.65243e-231	2.06885e-226	HMGB2
4	0.789893	0.883	0.55	2.16088e-157	7.90903e-153	TOMM5
4	0.867473	0.882	0.467	1.51002e-146	5.52681e-142	NDUFA3
4	2.3677	0.881	0.129	0	0	HIST1H2AG
4	0.910321	0.881	0.575	5.77966e-180	2.11541e-175	SRSF2
4	0.874317	0.881	0.603	2.82744e-179	1.03487e-174	SNRPB
4	0.786521	0.881	0.662	2.06863e-55	7.57138e-51	SOX11
4	1.97126	0.869	0.103	0	0	HIST1H3D
4	0.781643	0.866	0.494	5.11204e-152	1.87106e-147	DBI
4	1.10608	0.865	0.608	2.00568e-72	7.341e-68	HNRNPH1
4	0.785573	0.858	0.477	1.12509e-117	4.11794e-113	HMGCS1
4	0.820797	0.854	0.557	5.20744e-142	1.90598e-137	EIF4EBP1
4	1.91177	0.849	0.301	0	0	HIST1H1D
4	0.872232	0.846	0.694	1.39116e-131	5.09178e-127	HNRNPAB
4	2.1389	0.84	0.106	0	0	HIST1H1B
4	0.798288	0.829	0.438	4.97441e-162	1.82068e-157	UQCC2
4	0.984426	0.824	0.364	2.18868e-256	8.01079e-252	UBE2T
4	2.0842	0.821	0.063	0	0	HIST1H3G
4	1.21502	0.821	0.311	0	0	TYMS
4	1.69705	0.818	0.368	0	0	HIST1H1C
4	1.37017	0.818	0.196	0	0	RRM2
4	0.907002	0.817	0.436	3.16905e-121	1.15991e-116	SRSF6
4	0.801496	0.812	0.684	1.98291e-106	7.25763e-102	NASP
4	1.01763	0.809	0.349	1.4506e-261	5.30934e-257	DHFR
4	0.840324	0.801	0.342	8.80499e-196	3.22271e-191	EBP
4	0.912753	0.799	0.409	3.67084e-208	1.34357e-203	SIVA1
4	0.810607	0.796	0.382	1.13364e-152	4.14925e-148	SCD
4	0.887692	0.795	0.321	9.81586e-244	3.5927e-239	MAD2L1
4	0.784434	0.791	0.454	1.13228e-147	4.14425e-143	ACAT2
4	0.785539	0.79	0.402	4.11257e-170	1.50524e-165	MCM7
4	1.08669	0.774	0.353	2.69799e-243	9.87492e-239	PCLAF
4	2.00639	0.766	0.065	0	0	HIST1H2AL
4	0.785088	0.754	0.363	9.21111e-179	3.37136e-174	MCM3
4	1.41164	0.752	0.23	0	0	HIST2H2AC
4	0.784843	0.747	0.305	3.27683e-209	1.19935e-204	MCM4
4	0.826717	0.703	0.188	7.80823e-304	2.85789e-299	ESCO2
4	1.38103	0.671	0.079	0	0	HIST1H4H
4	0.823409	0.671	0.23	1.12086e-196	4.10245e-192	FANCD2
4	2.53575	0.665	0.069	0	0	HIST1H4D
4	1.02251	0.65	0.09	0	0	HIST1H2AH
4	1.62889	0.618	0.063	0	0	HIST1H2BF
4	1.41715	0.61	0.044	0	0	HIST1H3H
4	0.955104	0.609	0.15	0	0	HIST1H2AE
4	1.02889	0.585	0.051	0	0	HIST1H3F
4	0.951622	0.562	0.076	0	0	HIST1H2BH
4	1.18229	0.526	0.038	0	0	HIST1H4I
4	1.01855	0.52	0.04	0	0	HIST1H2AM
4	1.13125	0.479	0.028	0	0	HIST1H2BC
4	0.865134	0.461	0.025	0	0	HIST2H2BF
4	1.11101	0.438	0.017	0	0	HIST2H2AB
4	0.860847	0.434	0.019	0	0	HIST1H2AB
4	1.07498	0.422	0.011	0	0	HIST2H2AA4
4	0.893502	0.34	0.015	0	0	HIST1H2BL
4	0.88232	0.297	0.118	1.35959e-56	4.97624e-52	LRRC75A
5	2.20392	0.989	0.722	0	0	NBAS
5	1.90084	0.989	0.652	0	0	GREB1
5	2.20236	0.977	0.668	0	0	NOL10
5	1.23368	0.972	0.796	1.15343e-274	4.22167e-270	XIST
5	1.12167	0.96	0.634	1.30499e-191	4.7764e-187	EML5
5	1.36047	0.958	0.634	2.61647e-276	9.57653e-272	RIMS2
5	1.33813	0.951	0.681	9.21026e-282	3.37105e-277	GPHN
5	1.08935	0.946	0.636	3.99023e-187	1.46046e-182	NRG3
5	1.13739	0.929	0.663	7.50978e-217	2.74865e-212	TTC28
5	1.30913	0.915	0.611	9.11991e-167	3.33798e-162	ADGRB3
5	1.548	0.911	0.529	1.24279e-219	4.54872e-215	RBFOX1
5	1.22615	0.907	0.63	2.98472e-183	1.09244e-178	SLC8A1
5	1.99995	0.905	0.441	0	0	FILIP1L
5	1.51054	0.9	0.537	1.11131e-250	4.0675e-246	KCNQ5
5	1.42959	0.88	0.541	5.00092e-238	1.83039e-233	GPC6
5	1.20499	0.879	0.597	1.47829e-209	5.41068e-205	PPM1E
5	1.06881	0.876	0.661	1.33692e-178	4.89326e-174	TBC1D5
5	1.33364	0.875	0.536	1.69905e-193	6.21869e-189	AC107068.2
5	1.28439	0.873	0.569	9.2338e-174	3.37966e-169	DSCAM
5	1.31618	0.872	0.609	1.50531e-151	5.50958e-147	ZNF804A
5	2.14901	0.866	0.409	0	0	MIR924HG
5	1.13134	0.865	0.637	5.05359e-189	1.84966e-184	AGAP1
5	1.98531	0.862	0.52	1.26604e-274	4.63384e-270	AC130710.1
5	1.67824	0.859	0.369	1.09547e-290	4.00952e-286	AC009264.1
5	1.37636	0.855	0.54	2.49646e-242	9.13729e-238	AP001347.1
5	1.51787	0.841	0.468	1.3954e-266	5.10731e-262	CENPP
5	1.20749	0.833	0.6	4.73585e-195	1.73337e-190	FAF1
5	1.86512	0.832	0.379	0	0	BRIP1
5	1.10124	0.827	0.567	1.48323e-182	5.42876e-178	FHOD3
5	1.06381	0.809	0.605	9.673e-149	3.54041e-144	STAG1
5	1.5842	0.808	0.431	1.04736e-267	3.83344e-263	CEP128
5	1.67497	0.808	0.554	7.32742e-185	2.68191e-180	FAM49A
5	1.51967	0.807	0.388	2.54478e-247	9.31415e-243	SLC8A1-AS1
5	1.13075	0.804	0.439	2.27257e-187	8.31784e-183	AC016650.1
5	1.06892	0.8	0.479	1.94867e-162	7.13233e-158	AC015923.1
5	1.19667	0.798	0.525	4.34488e-159	1.59027e-154	MACROD2
5	1.2418	0.795	0.54	3.75389e-179	1.37396e-174	SPIDR
5	1.10858	0.79	0.59	3.77631e-151	1.38217e-146	TIAM1
5	1.17128	0.789	0.511	1.05967e-182	3.8785e-178	CRLF3
5	1.1977	0.787	0.472	9.52586e-165	3.48656e-160	AP003086.1
5	1.12996	0.787	0.561	9.69872e-131	3.54983e-126	IMMP2L
5	1.12005	0.783	0.528	6.96979e-161	2.55101e-156	PVT1
5	1.18344	0.774	0.485	9.90556e-170	3.62554e-165	MFSD4B
5	1.46259	0.765	0.346	9.26246e-274	3.39015e-269	AP001011.1
5	1.10192	0.763	0.579	4.75593e-121	1.74072e-116	SMYD3
5	1.17112	0.756	0.483	5.65469e-125	2.06967e-120	CHRM2
5	1.13865	0.755	0.443	3.21466e-129	1.1766e-124	IQCJ-SCHIP1
5	1.62109	0.751	0.294	0	0	DIAPH3
5	1.99306	0.751	0.371	7.28237e-252	2.66542e-247	GACAT3
5	1.38328	0.745	0.467	3.66404e-146	1.34107e-141	AC073050.1
5	1.44056	0.743	0.307	2.83709e-261	1.0384e-256	SNAP25-AS1
5	1.2098	0.742	0.452	1.67884e-161	6.14471e-157	PHACTR1
5	1.23088	0.738	0.478	1.0154e-169	3.71648e-165	RANBP17
5	1.10221	0.73	0.451	1.58608e-156	5.80523e-152	BCL2L14
5	1.2174	0.725	0.334	2.56583e-211	9.39119e-207	AC053513.1
5	1.12675	0.724	0.468	7.46835e-139	2.73349e-134	CACNA1B
5	1.15208	0.717	0.389	3.54382e-179	1.29707e-174	AC211433.1
5	1.13194	0.712	0.497	2.78653e-135	1.0199e-130	ACACA
5	1.30398	0.708	0.384	5.34467e-196	1.9562e-191	MMS22L
5	1.09948	0.692	0.476	3.3873e-105	1.23979e-100	KAZN
5	1.23136	0.688	0.347	1.15045e-181	4.21077e-177	AC004943.2
5	1.84621	0.685	0.23	0	0	AC007314.1
5	1.14849	0.685	0.448	1.69626e-122	6.20848e-118	GALNT13
5	1.22539	0.681	0.407	5.34181e-128	1.95516e-123	AC027288.3
5	1.12932	0.68	0.479	3.39627e-103	1.24307e-98	WWOX
5	1.33326	0.679	0.365	1.20382e-173	4.40611e-169	CALN1
5	1.21749	0.674	0.363	1.10665e-170	4.05046e-166	ATAD2
5	1.1348	0.671	0.434	5.27074e-136	1.92914e-131	ZRANB3
5	1.30589	0.669	0.352	1.60145e-189	5.86147e-185	POLA1
5	1.18665	0.657	0.294	1.38277e-171	5.06107e-167	AC061958.1
5	1.49981	0.644	0.325	8.57409e-145	3.1382e-140	NDST3
5	1.52432	0.638	0.373	1.55115e-135	5.67735e-131	ERVMER61-1
5	1.19129	0.633	0.347	1.61997e-128	5.92927e-124	AC090709.1
5	1.15108	0.628	0.407	1.97673e-111	7.23504e-107	SCFD2
5	1.2903	0.623	0.333	1.27722e-121	4.67477e-117	AP002370.2
5	1.09934	0.604	0.388	7.8492e-69	2.87288e-64	CLSTN2
5	1.15033	0.593	0.32	5.01805e-132	1.83666e-127	LINC01572
5	1.17265	0.589	0.273	9.42489e-168	3.44961e-163	DTL
5	1.21798	0.583	0.245	1.49135e-196	5.4585e-192	FANCA
5	1.06365	0.583	0.288	2.52594e-129	9.24519e-125	MYCBP2-AS1
5	1.24714	0.58	0.212	8.30914e-220	3.04123e-215	POLQ
5	1.27378	0.576	0.196	1.29844e-226	4.75244e-222	OMD
5	1.3862	0.569	0.198	1.07186e-219	3.92311e-215	P2RY14
5	1.45648	0.568	0.293	7.66463e-109	2.80533e-104	GRM8
5	1.29241	0.566	0.368	1.25749e-61	4.60255e-57	AC109466.1
5	1.31453	0.564	0.204	1.00091e-203	3.66344e-199	ECM2
5	1.68544	0.563	0.154	1.05584e-273	3.86447e-269	DIO2-AS1
5	1.50084	0.56	0.211	1.76354e-206	6.45473e-202	AC104623.1
5	1.24442	0.552	0.175	5.70299e-230	2.08735e-225	ASPN
5	1.07297	0.552	0.263	2.65921e-133	9.73299e-129	AL157938.2
5	1.07691	0.552	0.295	1.04016e-108	3.80709e-104	AC023424.3
5	1.18925	0.544	0.17	1.12416e-220	4.11453e-216	OGN
5	1.57661	0.537	0.11	0	0	LINC01866
5	1.10172	0.528	0.212	1.25969e-152	4.61058e-148	AC016493.1
5	1.09765	0.518	0.218	7.97789e-140	2.91999e-135	AC016042.1
5	1.08307	0.442	0.249	2.58681e-66	9.46799e-62	AC008591.1
5	1.32296	0.439	0.205	5.89854e-93	2.15892e-88	ZFPM2-AS1
5	1.10361	0.412	0.091	1.89837e-228	6.94824e-224	NOSTRIN
5	1.13813	0.401	0.129	2.18037e-144	7.98035e-140	CAV3
5	1.13582	0.385	0.084	2.42043e-216	8.85903e-212	AC011139.1
6	0.500826	0.988	0.836	2.41579e-48	8.84202e-44	MALAT1
6	0.52683	0.984	0.873	1.69347e-44	6.19829e-40	ZFHX3
6	0.473918	0.963	0.886	9.22223e-30	3.37543e-25	H3F3B
6	0.963409	0.94	0.808	2.59724e-91	9.50615e-87	NREP
6	0.763892	0.933	0.786	3.01374e-64	1.10306e-59	RBFOX2
6	0.692167	0.924	0.63	2.94499e-63	1.0779e-58	DLG2
6	0.89641	0.921	0.776	3.73961e-70	1.36873e-65	STMN2
6	0.529195	0.908	0.765	2.12574e-46	7.78041e-42	CIRBP
6	0.857157	0.899	0.666	1.27304e-72	4.65944e-68	NFXL1
6	0.505192	0.895	0.711	9.96203e-41	3.6462e-36	2024-03-11
6	0.814762	0.89	0.73	1.88318e-69	6.89261e-65	PHOX2B
6	0.485758	0.89	0.707	1.30825e-34	4.78833e-30	RNF150
6	0.479137	0.886	0.727	2.91011e-33	1.06513e-28	UBB
6	0.576934	0.885	0.698	5.11487e-45	1.87209e-40	GRK3
6	0.507151	0.879	0.724	1.5797e-45	5.78184e-41	RTN1
6	1.06707	0.871	0.573	2.54059e-90	9.29882e-86	FBXL7
6	0.553381	0.871	0.722	5.94539e-47	2.17607e-42	CCNI
6	0.503505	0.87	0.765	1.05018e-23	3.84378e-19	ELAVL4
6	0.562857	0.867	0.65	1.4794e-39	5.41477e-35	MAGI2
6	0.526364	0.857	0.708	8.70588e-34	3.18644e-29	PCSK1N
6	0.829103	0.855	0.623	5.36983e-55	1.96541e-50	VCAN
6	0.555556	0.851	0.616	2.56445e-43	9.38614e-39	BCAS3
6	0.551254	0.845	0.613	6.85818e-43	2.51016e-38	SNAP91
6	0.791205	0.844	0.565	2.44213e-76	8.93845e-72	HOXD11
6	0.918671	0.838	0.492	2.80989e-92	1.02845e-87	DPP6
6	0.655398	0.833	0.553	1.78648e-45	6.5387e-41	AC107068.2
6	1.06536	0.832	0.519	2.47487e-90	9.05827e-86	EBF1
6	0.80404	0.83	0.55	2.14144e-59	7.83787e-55	RBFOX1
6	0.574313	0.83	0.652	4.06489e-38	1.48779e-33	CDC42EP3
6	0.787182	0.829	0.584	1.05102e-46	3.84682e-42	RORA
6	0.796236	0.829	0.584	3.58843e-44	1.3134e-39	DSCAM
6	0.650675	0.803	0.554	3.50735e-62	1.28373e-57	HOXD10
6	0.909402	0.8	0.56	1.87869e-64	6.87619e-60	DICER1
6	0.580053	0.791	0.581	1.19115e-44	4.35974e-40	HIF1A
6	0.659016	0.791	0.556	1.10596e-40	4.04793e-36	HDAC9
6	0.558162	0.785	0.553	1.64879e-39	6.03473e-35	AL358232.2
6	0.49014	0.779	0.623	8.6929e-27	3.18169e-22	TSC22D1
6	0.80567	0.778	0.527	2.55442e-50	9.34942e-46	RBP1
6	0.511546	0.775	0.553	4.62819e-37	1.69396e-32	MIR100HG
6	0.68933	0.772	0.515	1.10287e-52	4.03661e-48	CHRNA7
6	0.682671	0.77	0.553	1.14749e-39	4.19994e-35	BCL2
6	0.748357	0.769	0.477	9.88564e-57	3.61824e-52	PDE3A
6	0.519963	0.757	0.524	2.99668e-38	1.09682e-33	PHOX2A
6	0.512233	0.751	0.53	1.33918e-35	4.90153e-31	GARNL3
6	0.557579	0.743	0.514	4.81396e-47	1.76196e-42	TMEM181
6	0.47934	0.74	0.506	2.32151e-36	8.49696e-32	ROR2
6	0.680627	0.734	0.496	2.53336e-39	9.27236e-35	CHRM2
6	0.590827	0.731	0.528	5.45751e-36	1.9975e-31	KALRN
6	0.541743	0.727	0.495	9.4575e-32	3.46154e-27	ALK
6	0.640879	0.722	0.483	6.94788e-45	2.54299e-40	PDGFRA
6	0.593751	0.715	0.504	5.47666e-42	2.00451e-37	H1F0
6	0.507132	0.715	0.541	4.86689e-25	1.78133e-20	ESRRG
6	0.994377	0.711	0.329	8.03681e-115	2.94155e-110	CLMN
6	0.712201	0.708	0.461	7.75008e-50	2.83661e-45	KHDRBS3
6	0.579546	0.675	0.408	3.82601e-52	1.40036e-47	LHFPL2
6	0.528847	0.674	0.443	3.09517e-43	1.13286e-38	TXNIP
6	0.791651	0.67	0.348	2.24894e-78	8.23134e-74	ELMO1
6	0.525188	0.668	0.437	5.90095e-37	2.15981e-32	TMTC2
6	0.705201	0.667	0.412	2.74811e-58	1.00584e-53	SIX3
6	0.561289	0.665	0.423	1.34503e-45	4.92296e-41	HOXD3
6	0.676438	0.659	0.411	3.37995e-43	1.2371e-38	SORCS1
6	0.617424	0.649	0.418	5.46384e-43	1.99982e-38	SRGAP3
6	0.492939	0.637	0.456	1.01171e-24	3.70295e-20	MAOA
6	0.587253	0.632	0.42	3.57392e-28	1.30809e-23	PRPH
6	0.795513	0.626	0.453	4.29938e-24	1.57362e-19	NEFM
6	0.525979	0.62	0.398	4.18425e-43	1.53148e-38	PCAT7
6	0.639076	0.608	0.409	9.81069e-32	3.59081e-27	SORCS3
6	0.533002	0.595	0.478	2.39e-14	8.74764e-10	NOS1
6	0.561426	0.589	0.319	1.38334e-58	5.06317e-54	HIST3H2A
6	0.774194	0.583	0.443	2.2368e-20	8.18692e-16	PRICKLE1
6	0.649309	0.573	0.354	4.57931e-36	1.67607e-31	AC022075.1
6	0.704943	0.572	0.342	8.81239e-44	3.22542e-39	PMP22
6	0.665737	0.572	0.376	6.19636e-27	2.26793e-22	AC109466.1
6	0.487336	0.567	0.397	4.91354e-23	1.79841e-18	ZNF536
6	0.536307	0.556	0.343	1.92776e-33	7.05579e-29	CCDC171
6	0.949395	0.553	0.309	2.81214e-51	1.02927e-46	C11orf96
6	0.802321	0.542	0.29	3.19867e-50	1.17074e-45	FSTL4
6	0.626269	0.538	0.31	2.79093e-40	1.02151e-35	CORIN
6	0.551373	0.506	0.281	5.23973e-44	1.91779e-39	HEBP2
6	0.551062	0.501	0.315	3.0076e-29	1.10081e-24	ADGRL2
6	0.56715	0.475	0.259	2.64816e-39	9.69254e-35	DKK2
6	0.740664	0.462	0.32	5.71448e-19	2.09156e-14	SLIT2
6	0.637299	0.447	0.262	1.70991e-28	6.25843e-24	PRR16
6	0.671372	0.444	0.204	6.70642e-54	2.45462e-49	ARHGAP24
6	1.26578	0.439	0.263	3.73012e-31	1.36526e-26	NPY
6	0.563738	0.434	0.217	6.63172e-46	2.42728e-41	SIPA1L2
6	0.544517	0.431	0.281	7.02006e-20	2.56941e-15	CCSER1
6	0.735519	0.428	0.32	2.47743e-12	9.06766e-08	FUT9
6	0.937409	0.418	0.165	3.52316e-66	1.28951e-61	PTPRT
6	0.54625	0.411	0.225	6.80967e-30	2.49241e-25	SEMA5A
6	0.991085	0.392	0.146	3.54479e-70	1.29743e-65	CNTNAP5
6	0.587565	0.392	0.194	9.26632e-38	3.39156e-33	ADAMTS9
6	0.517097	0.39	0.2	1.19985e-33	4.39159e-29	NTRK2
6	0.719849	0.385	0.187	4.35833e-36	1.59519e-31	UNC5D
6	0.471741	0.311	0.173	4.08651e-22	1.4957e-17	CRABP2
6	0.507782	0.311	0.193	2.04951e-15	7.5014e-11	AC008415.1
6	0.588031	0.288	0.162	7.47336e-19	2.73532e-14	AC013287.1
6	1.01876	0.281	0.112	1.5578e-42	5.70172e-38	PCP4
6	0.943529	0.269	0.058	9.21901e-99	3.37425e-94	HS3ST4
6	0.55677	0.268	0.135	7.90067e-24	2.89172e-19	SSTR2
7	1.19814	1	0.942	3.99362e-183	1.46171e-178	PTMA
7	1.1893	1	0.911	3.70458e-177	1.35591e-172	EEF1A1
7	1.24797	0.998	0.82	3.13195e-160	1.14632e-155	TPT1
7	1.18452	0.998	0.834	3.39543e-156	1.24276e-151	RACK1
7	0.811417	0.996	0.863	2.33982e-83	8.56398e-79	ACTG1
7	1.10717	0.994	0.814	2.51044e-141	9.18846e-137	NACA
7	1.05492	0.992	0.829	2.54565e-120	9.31732e-116	EEF1G
7	1.26953	0.991	0.768	8.96184e-159	3.28012e-154	UBA52
7	1.34872	0.989	0.89	5.1521e-173	1.88572e-168	YBX1
7	1.36554	0.989	0.821	1.83449e-172	6.71442e-168	EEF1B2
7	1.18176	0.989	0.81	1.35511e-143	4.95985e-139	FTH1
7	1.08408	0.983	0.822	1.31864e-114	4.82637e-110	HNRNPA1
7	1.06296	0.983	0.938	5.02206e-100	1.83812e-95	HMGB1
7	0.837044	0.983	0.742	1.62392e-85	5.94372e-81	TMSB10
7	0.878189	0.981	0.791	3.15372e-90	1.15429e-85	FAU
7	0.846663	0.979	0.784	4.32732e-82	1.58384e-77	NME2
7	1.41886	0.977	0.741	3.71251e-149	1.35881e-144	FTL
7	0.777717	0.977	0.716	1.8954e-79	6.93736e-75	MIF
7	1.20524	0.975	0.797	2.06181e-115	7.54643e-111	NPM1
7	1.11596	0.974	0.818	1.09505e-117	4.00799e-113	PPIA
7	0.907342	0.972	0.806	2.68992e-86	9.84537e-82	HINT1
7	0.943483	0.964	0.783	2.28415e-98	8.36022e-94	TMSB4X
7	1.05374	0.951	0.787	2.65352e-93	9.71214e-89	LDHB
7	1.05911	0.947	0.74	4.54154e-88	1.66225e-83	PFDN5
7	1.03783	0.945	0.712	6.28563e-69	2.3006e-64	MZT2B
7	1.20891	0.943	0.79	2.16916e-97	7.93932e-93	STMN1
7	0.904043	0.943	0.808	4.26539e-71	1.56118e-66	EEF2
7	0.953263	0.943	0.72	5.42301e-71	1.98488e-66	H2AFZ
7	0.921865	0.94	0.773	2.45614e-79	8.98974e-75	BTF3
7	0.839353	0.936	0.789	4.18902e-67	1.53322e-62	COX7C
7	0.954789	0.934	0.756	1.24869e-82	4.57034e-78	UQCRH
7	0.983065	0.93	0.768	8.44608e-70	3.09135e-65	CHCHD2
7	0.841176	0.919	0.728	5.58307e-59	2.04346e-54	UBB
7	0.896926	0.917	0.751	5.3589e-54	1.96141e-49	COX4I1
7	0.77809	0.909	0.739	1.04838e-53	3.83717e-49	GSTP1
7	0.941936	0.908	0.773	3.00098e-63	1.09839e-58	PRDX2
7	0.933499	0.904	0.753	8.43033e-75	3.08558e-70	SNRPD2
7	1.06409	0.902	0.676	5.4929e-69	2.01045e-64	GAS5
7	0.817462	0.898	0.821	1.04535e-45	3.8261e-41	CALM2
7	1.02171	0.896	0.762	1.74714e-75	6.3947e-71	SLC25A6
7	0.777374	0.896	0.787	1.91761e-49	7.01866e-45	CFL1
7	1.09022	0.894	0.711	4.8611e-84	1.77921e-79	UQCRB
7	0.775434	0.892	0.754	1.61317e-51	5.90438e-47	RAN
7	1.17747	0.889	0.742	2.96295e-89	1.08447e-84	NME1
7	1.26256	0.885	0.654	8.65639e-83	3.16833e-78	TUBA1B
7	0.83331	0.877	0.722	2.51326e-51	9.19877e-47	NDUFA4
7	0.778869	0.875	0.821	4.36858e-37	1.59894e-32	HSPD1
7	0.886141	0.875	0.747	2.4234e-32	8.8699e-28	NCL
7	0.823004	0.87	0.755	3.50656e-49	1.28343e-44	ATP5MG
7	0.805302	0.87	0.826	1.13723e-42	4.16239e-38	PSMA7
7	0.889068	0.866	0.76	1.1507e-53	4.21169e-49	EIF1
7	0.868329	0.866	0.77	4.20087e-46	1.53756e-41	EIF4A1
7	0.797233	0.847	0.679	1.67954e-45	6.14729e-41	NDUFB11
7	0.854832	0.845	0.72	8.69904e-52	3.18394e-47	LSM7
7	0.852306	0.84	0.675	5.31018e-45	1.94358e-40	LINC00682
7	0.898243	0.84	0.725	3.82555e-43	1.40019e-38	BEX1
7	1.07986	0.826	0.665	1.32062e-64	4.8336e-60	SNHG6
7	0.950231	0.826	0.734	1.56872e-54	5.74165e-50	PPA1
7	0.822632	0.815	0.739	5.9779e-45	2.18797e-40	COX6C
7	0.885438	0.806	0.686	2.41009e-46	8.82117e-42	NDUFS5
7	0.82616	0.802	0.696	8.58671e-46	3.14282e-41	ANAPC11
7	0.90499	0.8	0.663	6.99532e-45	2.56036e-40	DYNLL1
7	0.813797	0.792	0.706	8.41615e-41	3.0804e-36	EIF3K
7	0.878913	0.791	0.718	1.37925e-41	5.04819e-37	SNRPE
7	0.865253	0.779	0.662	2.78155e-44	1.01808e-39	COX7B
7	0.924686	0.777	0.642	2.02354e-48	7.40635e-44	GPX4
7	0.816413	0.775	0.715	4.64087e-36	1.6986e-31	SNRPD1
7	1.01732	0.772	0.68	1.19721e-47	4.38191e-43	ANP32B
7	0.787029	0.766	0.702	5.16824e-39	1.89163e-34	ATP5PO
7	0.806933	0.755	0.708	1.28883e-34	4.71724e-30	MLLT11
7	0.809467	0.751	0.707	2.4415e-31	8.93613e-27	HNRNPAB
7	0.882115	0.745	0.495	6.69327e-51	2.44981e-46	UBE2S
7	0.830919	0.74	0.66	1.63991e-33	6.00222e-29	EDF1
7	0.928158	0.725	0.642	1.55893e-41	5.70582e-37	NHP2
7	0.869801	0.721	0.655	1.13232e-30	4.14439e-26	DUT
7	0.956032	0.717	0.61	7.93984e-40	2.90606e-35	FABP5
7	0.976497	0.713	0.591	5.33203e-40	1.95158e-35	RANBP1
7	0.771861	0.709	0.66	2.5816e-27	9.44891e-23	ATP5MF
7	0.9417	0.706	0.609	3.67079e-41	1.34355e-36	TMSB15A
7	0.799575	0.706	0.649	2.08984e-31	7.64903e-27	SOD1
7	0.822366	0.675	0.525	1.81946e-32	6.6594e-28	HMGB2
7	0.788483	0.674	0.63	4.84997e-27	1.77514e-22	SNRPB
7	0.880281	0.672	0.591	2.40333e-31	8.79643e-27	PHPT1
7	0.772061	0.672	0.645	3.31646e-24	1.21386e-19	NEDD8
7	0.873835	0.668	0.623	5.30271e-34	1.94085e-29	RSL24D1
7	0.831898	0.662	0.619	2.88637e-31	1.05644e-26	EIF3L
7	0.825837	0.657	0.637	8.90959e-25	3.261e-20	PRMT1
7	0.787369	0.645	0.614	2.63049e-27	9.62787e-23	SNU13
7	0.790011	0.638	0.589	2.92227e-24	1.06958e-19	LSM4
7	0.894095	0.632	0.581	5.17501e-24	1.8941e-19	NOP53
7	0.837779	0.606	0.559	7.39183e-23	2.70548e-18	POLR2I
7	0.810966	0.604	0.572	8.62255e-24	3.15594e-19	BANF1
7	0.869818	0.592	0.55	3.28664e-25	1.20294e-20	FBL
7	0.799299	0.589	0.55	3.42888e-22	1.255e-17	PRELID1
7	0.787798	0.575	0.569	5.26055e-18	1.92541e-13	PSMB7
7	0.847994	0.568	0.522	5.93728e-21	2.1731e-16	COPS9
7	0.972979	0.555	0.487	1.32652e-27	4.85519e-23	CYCS
7	0.838071	0.536	0.473	1.87406e-20	6.85923e-16	CKS1B
7	0.809712	0.515	0.511	2.57434e-13	9.42233e-09	PSMB3
7	0.830416	0.47	0.359	1.73982e-18	6.36791e-14	BIRC5
8	1.94911	0.998	0.673	1.58086e-156	5.7861e-152	GREB1
8	1.62932	0.998	0.738	1.48146e-136	5.42231e-132	NBAS
8	1.25235	0.998	0.79	9.64628e-123	3.53063e-118	AUTS2
8	1.88328	0.993	0.777	8.84989e-175	3.23915e-170	ANK2
8	1.98239	0.986	0.682	4.89075e-153	1.79006e-148	CTNNA2
8	2.54059	0.982	0.455	7.47216e-240	2.73489e-235	AC016650.1
8	1.26986	0.977	0.654	7.46167e-107	2.73105e-102	EML5
8	1.61152	0.966	0.713	2.5067e-142	9.17478e-138	2024-03-11
8	1.38404	0.961	0.688	3.25485e-99	1.19131e-94	NOL10
8	2.27005	0.957	0.396	2.13906e-211	7.82916e-207	AC009264.1
8	1.41793	0.955	0.655	6.39817e-118	2.34179e-113	RIMS2
8	1.37606	0.955	0.646	2.18291e-116	7.98967e-112	SLC8A1
8	1.21962	0.95	0.699	2.39727e-107	8.77426e-103	GPHN
8	1.3941	0.939	0.491	9.36473e-116	3.42758e-111	ALK
8	1.27772	0.936	0.691	6.68724e-88	2.4476e-83	FGF14
8	2.2908	0.932	0.482	7.85001e-190	2.87318e-185	AC093879.1
8	1.64302	0.927	0.493	3.03663e-146	1.11144e-141	CHRM2
8	1.53543	0.927	0.559	2.71065e-119	9.92125e-115	KCNQ5
8	1.78015	0.914	0.605	1.95993e-123	7.17356e-119	GRIK2
8	1.48922	0.911	0.556	1.53795e-119	5.62905e-115	HDAC9
8	1.41053	0.9	0.603	1.08973e-109	3.9885e-105	ADAM22
8	1.84497	0.898	0.528	2.88279e-142	1.05513e-137	ST6GALNAC3
8	1.31171	0.898	0.654	2.46718e-95	9.03011e-91	MAGI1
8	1.5905	0.891	0.52	8.84168e-134	3.23614e-129	RIMBP2
8	1.81655	0.884	0.472	7.23298e-146	2.64734e-141	FILIP1L
8	1.24378	0.882	0.522	1.09357e-95	4.00257e-91	RBMS3-AS2
8	1.3138	0.88	0.64	8.83646e-87	3.23423e-82	LRRC7
8	1.58489	0.873	0.412	3.01979e-138	1.10527e-133	SLC8A1-AS1
8	1.31518	0.868	0.506	2.28671e-101	8.36958e-97	PCBP3
8	1.2637	0.868	0.648	3.06844e-76	1.12308e-71	LRBA
8	1.21378	0.861	0.624	6.70313e-91	2.45341e-86	CHN1
8	2.32697	0.857	0.369	8.76593e-173	3.20842e-168	CSMD1
8	1.62795	0.852	0.5	5.69805e-110	2.08554e-105	DPP6
8	1.47847	0.85	0.492	2.89265e-112	1.05874e-107	CENPP
8	1.4794	0.85	0.49	8.06463e-102	2.95173e-97	AP003086.1
8	2.30884	0.848	0.373	1.19541e-164	4.37531e-160	PLD5
8	1.81565	0.843	0.478	3.48084e-118	1.27402e-113	CHRM3
8	1.39575	0.836	0.531	2.96803e-97	1.08633e-92	GARNL3
8	1.22742	0.834	0.588	7.70656e-85	2.82068e-80	SMYD3
8	1.30094	0.82	0.543	5.65858e-90	2.0711e-85	PVT1
8	1.22801	0.816	0.582	6.50942e-58	2.38251e-53	FBXL7
8	2.91799	0.814	0.216	1.08919e-245	3.98654e-241	DCC
8	1.27552	0.811	0.528	1.73758e-84	6.35971e-80	DOCK4
8	1.45603	0.807	0.504	1.00169e-95	3.6663e-91	PRKCE
8	1.37797	0.805	0.402	2.00633e-108	7.34336e-104	KCNH1
8	2.20518	0.798	0.292	1.66549e-156	6.09585e-152	SGCZ
8	1.62892	0.798	0.412	2.68605e-114	9.83122e-110	MIR137HG
8	1.26318	0.798	0.53	6.70071e-76	2.45253e-71	KALRN
8	1.43478	0.793	0.437	5.21604e-97	1.90912e-92	TMTC2
8	1.21244	0.786	0.503	9.31513e-80	3.40943e-75	MFSD4B
8	2.5375	0.78	0.266	6.02801e-183	2.20631e-178	EYS
8	2.11071	0.773	0.23	1.61103e-198	5.89654e-194	CSGALNACT1
8	1.49382	0.77	0.44	5.9028e-93	2.16048e-88	GRIA2
8	1.75576	0.764	0.34	5.17647e-110	1.89464e-105	NDST3
8	1.31759	0.761	0.43	1.27038e-80	4.64971e-76	PCLO
8	1.27314	0.755	0.422	4.79573e-77	1.75529e-72	AC027288.3
8	1.36452	0.752	0.428	1.89382e-70	6.93156e-66	AC011287.1
8	1.49623	0.732	0.356	1.66847e-94	6.10676e-90	CADPS
8	1.23666	0.727	0.336	9.86769e-93	3.61167e-88	SNAP25-AS1
8	1.37922	0.727	0.492	1.82354e-55	6.67435e-51	ENOX1
8	1.34787	0.718	0.301	5.40743e-112	1.97917e-107	MYCBP2-AS1
8	1.22669	0.718	0.447	1.07315e-62	3.92782e-58	LINC01876
8	1.24867	0.705	0.486	4.04845e-48	1.48177e-43	DMD
8	1.25127	0.7	0.421	1.8165e-67	6.64857e-63	SRGAP3
8	1.24448	0.695	0.417	2.18352e-68	7.99192e-64	CACNA1C
8	1.55054	0.675	0.298	3.674e-95	1.34472e-90	KCTD16
8	1.67074	0.67	0.241	9.32257e-125	3.41215e-120	CHRM3-AS2
8	1.21466	0.652	0.379	1.29445e-55	4.73783e-51	COL14A1
8	1.34465	0.641	0.223	3.04159e-119	1.11325e-114	ECM2
8	1.71346	0.636	0.325	8.83516e-73	3.23376e-68	SEMA3A
8	2.51404	0.634	0.095	1.27504e-289	4.66678e-285	SCN1A-AS1
8	2.14598	0.618	0.215	4.09137e-118	1.49748e-113	PTPRR
8	1.35165	0.614	0.191	1.13213e-123	4.14372e-119	OGN
8	1.22397	0.607	0.391	1.36535e-44	4.99733e-40	CAMKMT
8	1.25605	0.602	0.257	3.9004e-80	1.42759e-75	NCKAP5
8	1.31971	0.6	0.289	5.89005e-73	2.15582e-68	AC073365.1
8	1.50293	0.6	0.283	1.37654e-72	5.03828e-68	KCND2
8	1.72387	0.598	0.265	1.89583e-79	6.93893e-75	ROR1
8	1.36179	0.598	0.289	2.66194e-67	9.74296e-63	PCDH7
8	1.24494	0.595	0.263	6.94362e-72	2.54143e-67	AC007314.1
8	1.25926	0.589	0.351	7.32591e-41	2.68135e-36	SYN3
8	1.22805	0.584	0.306	2.5656e-56	9.39035e-52	TLL2
8	1.35072	0.573	0.295	5.18241e-57	1.89681e-52	FSTL4
8	1.37523	0.57	0.272	4.86195e-66	1.77952e-61	MYRIP
8	1.80563	0.561	0.105	1.08455e-205	3.96957e-201	AL591686.2
8	1.21294	0.555	0.199	2.69058e-91	9.84778e-87	ASPN
8	1.31154	0.555	0.311	8.35184e-39	3.05686e-34	GRM8
8	1.35948	0.543	0.159	6.30839e-122	2.30893e-117	FAM163A
8	1.79443	0.539	0.094	4.83884e-198	1.77106e-193	NREP-AS1
8	1.27723	0.539	0.166	9.4663e-106	3.46476e-101	AJ011931.2
8	1.33603	0.514	0.194	1.22775e-78	4.4937e-74	ADAMTS9
8	1.378	0.505	0.257	5.04915e-49	1.84804e-44	PPP2R2B
8	1.44275	0.491	0.118	2.61369e-130	9.56638e-126	SCN9A
8	1.26945	0.489	0.226	1.70893e-50	6.25487e-46	SEMA5A
8	1.33887	0.473	0.096	5.68622e-150	2.08121e-145	LINC01776
8	1.22582	0.466	0.193	1.45078e-60	5.31002e-56	EIF1B-AS1
8	1.22808	0.436	0.095	7.71628e-121	2.82423e-116	AC017037.5
8	1.23435	0.434	0.198	3.01866e-45	1.10486e-40	TAFA2
8	1.36027	0.355	0.087	1.1461e-85	4.19483e-81	LINC02269
8	1.28606	0.293	0.093	1.20287e-46	4.40262e-42	LINC01697
9	2.55271	1	0.323	2.18705e-284	8.00481e-280	PTTG1
9	2.10806	1	0.342	8.10443e-266	2.9663e-261	BIRC5
9	2.3702	1	0.371	1.34166e-237	4.91062e-233	TOP2A
9	2.36026	1	0.516	3.77634e-224	1.38218e-219	HMGB2
9	2.47406	1	0.587	2.48987e-218	9.11319e-214	ARL6IP1
9	2.4933	1	0.542	1.63974e-215	6.0016e-211	CENPF
9	2.09959	1	0.49	4.55074e-204	1.66562e-199	UBE2S
9	1.4745	1	0.819	5.15635e-171	1.88727e-166	CALM2
9	1.48958	1	0.816	2.63559e-163	9.64654e-159	JPT1
9	1.36415	1	0.722	5.87647e-126	2.15085e-121	H2AFZ
9	1.02854	1	0.834	5.99041e-123	2.19255e-118	NUCKS1
9	1.22125	1	0.791	5.82702e-121	2.13275e-116	STMN1
9	1.06467	1	0.938	2.5158e-115	9.20806e-111	HMGB1
9	1.03232	1	0.855	2.24032e-110	8.1998e-106	HNRNPA2B1
9	0.994762	1	0.659	2.14103e-98	7.83637e-94	DYNLL1
9	0.948873	1	0.713	2.54427e-97	9.31229e-93	CBX1
9	0.943036	1	0.728	1.12086e-82	4.10246e-78	UBB
9	1.93371	0.997	0.179	0	0	CCNB2
9	2.44304	0.997	0.281	9.64882e-301	3.53157e-296	UBE2C
9	2.14432	0.997	0.31	2.06034e-275	7.54103e-271	TPX2
9	2.1816	0.997	0.361	7.62478e-249	2.79074e-244	NUSAP1
9	1.84917	0.997	0.346	6.02056e-239	2.20359e-234	PRC1
9	2.15955	0.997	0.457	5.75067e-210	2.1048e-205	KPNA2
9	1.78551	0.997	0.654	1.80609e-161	6.61046e-157	TUBA1B
9	1.36472	0.997	0.836	7.35988e-122	2.69379e-117	TUBA1A
9	1.00658	0.997	0.571	1.62197e-117	5.93657e-113	H2AFV
9	2.4662	0.994	0.177	0	0	CCNB1
9	2.21978	0.994	0.334	1.16162e-240	4.25165e-236	MKI67
9	1.93425	0.994	0.393	7.1362e-234	2.61192e-229	CKS2
9	1.04614	0.994	0.79	2.5885e-101	9.47417e-97	TUBB
9	0.926564	0.994	0.659	3.5181e-94	1.28766e-89	HSP90B1
9	0.912136	0.994	0.731	2.94031e-86	1.07618e-81	TUBB2B
9	1.90072	0.992	0.193	0	0	CDKN3
9	1.79065	0.992	0.437	1.53264e-207	5.60963e-203	CKAP2
9	1.46962	0.992	0.457	1.31141e-186	4.79989e-182	CKS1B
9	1.12295	0.992	0.617	1.43177e-108	5.24044e-104	HMGN2
9	0.946077	0.992	0.666	5.64372e-94	2.06566e-89	TMPO
9	1.9218	0.989	0.171	0	0	DLGAP5
9	2.03847	0.989	0.266	2.74646e-279	1.00523e-274	ASPM
9	1.4284	0.989	0.284	2.77164e-229	1.01445e-224	NUF2
9	1.48902	0.989	0.456	1.06302e-183	3.89075e-179	HMGB3
9	1.24494	0.989	0.537	3.38978e-133	1.24069e-128	RAD21
9	1.69014	0.986	0.22	0	0	GTSE1
9	1.26119	0.986	0.348	1.01917e-184	3.73026e-180	MAD2L1
9	0.897304	0.986	0.721	2.40135e-76	8.78918e-72	BEX1
9	1.18477	0.983	0.377	3.20521e-169	1.17314e-164	TRIM59
9	0.909738	0.983	0.645	1.12769e-95	4.12745e-91	KIF5B
9	1.05331	0.972	0.402	3.21111e-150	1.1753e-145	MZT1
9	1.05014	0.972	0.486	7.45008e-118	2.72681e-113	SMC4
9	1.11042	0.969	0.489	3.58148e-131	1.31086e-126	BUB3
9	1.09381	0.967	0.377	6.4137e-159	2.34748e-154	DTYMK
9	1.41364	0.964	0.251	9.28093e-248	3.39691e-243	ECT2
9	0.894981	0.961	0.476	1.28052e-109	4.68682e-105	HP1BP3
9	0.909735	0.958	0.392	6.75718e-122	2.4732e-117	UBE2T
9	1.1433	0.955	0.298	4.86242e-189	1.77969e-184	PRR11
9	1.43797	0.95	0.103	0	0	CDC20
9	1.75406	0.95	0.222	4.9171e-278	1.79971e-273	CENPE
9	1.34401	0.95	0.239	5.55606e-232	2.03357e-227	KIF11
9	1.44576	0.947	0.127	0	0	KIF2C
9	2.21293	0.947	0.222	3.92893e-297	1.43803e-292	TUBB4B
9	1.55476	0.942	0.129	0	0	HMMR
9	1.42543	0.942	0.133	0	0	SGO2
9	1.16693	0.942	0.264	2.44375e-216	8.94437e-212	ENDOG
9	1.0789	0.939	0.222	9.68928e-226	3.54637e-221	PBK
9	1.01016	0.939	0.358	7.00906e-143	2.56539e-138	DBF4
9	1.14614	0.936	0.209	4.17465e-256	1.52796e-251	KNSTRN
9	1.56271	0.93	0.089	0	0	CENPA
9	1.02166	0.928	0.307	2.41949e-155	8.85557e-151	KIF20B
9	0.997501	0.928	0.63	1.0242e-51	3.74869e-47	NEFL
9	1.38959	0.925	0.114	0	0	DEPDC1
9	1.14764	0.916	0.149	0	0	TTK
9	1.35032	0.914	0.067	0	0	PLK1
9	0.906117	0.911	0.337	1.10237e-132	4.03479e-128	G2E3
9	1.18672	0.908	0.144	0	0	CCNA2
9	1.26976	0.905	0.124	0	0	BUB1
9	1.51825	0.897	0.108	0	0	AURKA
9	1.18317	0.897	0.091	0	0	PIMREG
9	1.07927	0.894	0.209	1.58291e-214	5.79363e-210	KNL1
9	1.22257	0.891	0.157	2.1808e-298	7.98195e-294	KIF4A
9	1.44886	0.891	0.449	6.74757e-82	2.46968e-77	NEFM
9	1.21744	0.889	0.166	4.94769e-278	1.81091e-273	NDC80
9	1.0051	0.886	0.16	5.23219e-275	1.91503e-270	RACGAP1
9	1.01888	0.886	0.186	5.22807e-246	1.91353e-241	SGO1
9	1.22688	0.883	0.118	0	0	CEP55
9	1.04277	0.88	0.179	7.8131e-243	2.85967e-238	BUB1B
9	1.1944	0.877	0.118	0	0	CKAP2L
9	1.19081	0.875	0.134	0	0	CDCA2
9	1.41621	0.875	0.227	1.11314e-197	4.0742e-193	APOLD1
9	0.988414	0.872	0.142	1.07591e-301	3.93794e-297	TACC3
9	0.999069	0.872	0.24	4.211e-187	1.54127e-182	H2AFX
9	0.99185	0.866	0.129	0	0	AURKB
9	1.11473	0.858	0.115	0	0	KIF14
9	1.15443	0.85	0.123	0	0	KIF23
9	0.964847	0.85	0.121	0	0	KIFC1
9	1.03516	0.847	0.152	1.04729e-268	3.8332e-264	ARHGAP11A
9	1.13008	0.83	0.04	0	0	NEK2
9	1.35205	0.827	0.231	1.65498e-182	6.05737e-178	CDK1
9	1.21262	0.825	0.086	0	0	GAS2L3
9	1.10036	0.825	0.133	7.43532e-287	2.7214e-282	KIF18A
9	0.957681	0.777	0.088	0	0	MXD3
10	1.22436	1	0.703	5.47627e-60	2.00437e-55	MAML3
10	2.40401	0.986	0.38	1.98478e-134	7.26449e-130	TOP2A
10	2.39947	0.986	0.548	7.11549e-108	2.60434e-103	CENPF
10	1.45856	0.981	0.684	5.51002e-76	2.01672e-71	TTC28
10	1.21893	0.981	0.72	2.18183e-52	7.98571e-48	PBX3
10	2.42476	0.968	0.276	3.45881e-172	1.26596e-167	ASPM
10	1.55694	0.968	0.619	1.30765e-80	4.78612e-76	PPM1E
10	1.34535	0.968	0.652	5.32072e-59	1.94744e-54	SLC8A1
10	1.86164	0.963	0.555	1.16325e-86	4.2576e-82	PDE4B
10	1.97451	0.958	0.446	1.5712e-93	5.75075e-89	MIR924HG
10	1.36122	0.954	0.528	4.49199e-67	1.64411e-62	RBMS3-AS2
10	1.34282	0.954	0.56	1.79242e-48	6.56042e-44	RBFOX1
10	2.38203	0.949	0.205	3.58913e-208	1.31366e-203	G2E3-AS1
10	2.14283	0.944	0.454	1.08072e-109	3.95556e-105	SCLT1
10	1.21346	0.944	0.636	9.38103e-41	3.43355e-36	ADGRB3
10	2.56669	0.94	0.234	2.07223e-182	7.58458e-178	APOLD1
10	1.29355	0.94	0.585	1.07085e-49	3.91943e-45	FBXL7
10	1.309	0.935	0.659	1.9077e-60	6.98238e-56	MAGI1
10	1.42181	0.926	0.46	4.55504e-80	1.66719e-75	CEP128
10	2.03746	0.921	0.337	3.7525e-121	1.37345e-116	LINC01572
10	1.59294	0.921	0.409	4.38023e-75	1.60321e-70	AC009264.1
10	1.22728	0.921	0.565	2.49438e-60	9.12967e-56	AP001347.1
10	1.4923	0.921	0.631	2.20831e-42	8.08265e-38	ZNF804A
10	1.49443	0.917	0.421	2.72708e-73	9.98137e-69	SLC8A1-AS1
10	1.42875	0.917	0.501	1.96966e-53	7.20917e-49	ALK
10	2.22246	0.912	0.233	3.71961e-171	1.36141e-166	CENPE
10	1.74362	0.912	0.329	4.84355e-109	1.77279e-104	DIAPH3
10	1.71757	0.912	0.474	4.08308e-94	1.49445e-89	CKAP5
10	1.69375	0.907	0.322	2.91654e-112	1.06748e-107	TPX2
10	1.35246	0.907	0.594	4.70116e-44	1.72067e-39	DSCAM
10	1.21381	0.903	0.496	1.92936e-53	7.06164e-49	AP003086.1
10	2.0499	0.889	0.346	6.09837e-99	2.23206e-94	MKI67
10	1.87158	0.875	0.263	1.22786e-135	4.49411e-131	ECT2
10	1.45729	0.875	0.467	9.99968e-70	3.65998e-65	KPNA2
10	1.38106	0.875	0.497	3.60621e-67	1.31991e-62	CDK19
10	1.23393	0.875	0.501	4.41766e-66	1.61691e-61	CDC27
10	1.33358	0.866	0.488	1.38912e-67	5.08432e-63	MIS18BP1
10	1.34869	0.866	0.426	3.60438e-60	1.31924e-55	AC027288.3
10	1.78938	0.861	0.219	2.77793e-151	1.01675e-146	KNL1
10	1.31726	0.861	0.373	1.57454e-71	5.76298e-67	NUSAP1
10	1.74006	0.856	0.346	9.49527e-101	3.47536e-96	G2E3
10	1.23015	0.856	0.417	2.69534e-61	9.86523e-57	BRIP1
10	1.5342	0.852	0.358	2.71641e-83	9.94232e-79	PRC1
10	1.86712	0.843	0.145	8.87845e-206	3.2496e-201	CDCA2
10	1.56989	0.833	0.297	5.46442e-98	2.00003e-93	NUF2
10	1.86688	0.829	0.142	7.94983e-205	2.90972e-200	ARHGAP11B
10	1.36783	0.829	0.428	2.57199e-60	9.41373e-56	WDPCP
10	1.6099	0.819	0.19	1.06716e-147	3.9059e-143	BUB1B
10	1.57917	0.815	0.295	5.36207e-98	1.96257e-93	CIT
10	1.45908	0.815	0.359	1.06305e-79	3.89088e-75	KIAA0586
10	1.57884	0.81	0.235	5.9641e-115	2.18292e-110	GTSE1
10	1.35079	0.81	0.367	1.28429e-59	4.70062e-55	AC090709.1
10	1.44915	0.806	0.319	1.47285e-85	5.39079e-81	KIF20B
10	1.28221	0.806	0.438	9.08796e-54	3.32628e-49	DLEU2
10	1.7414	0.801	0.236	2.94814e-120	1.07905e-115	DEPDC1B
10	1.35629	0.792	0.252	4.90435e-94	1.79504e-89	KIF11
10	1.25211	0.792	0.343	2.87975e-57	1.05402e-52	SNAP25-AS1
10	1.24892	0.792	0.49	1.33947e-35	4.90259e-31	AC073050.1
10	1.28173	0.782	0.382	3.62626e-55	1.32725e-50	NR6A1
10	1.74995	0.778	0.143	3.25414e-173	1.19105e-168	KIF18A
10	1.39097	0.778	0.279	8.6854e-84	3.17894e-79	KIF15
10	1.63724	0.764	0.138	2.64026e-170	9.66363e-166	BUB1
10	1.82293	0.759	0.062	0	0	PIF1
10	1.66915	0.759	0.436	7.67237e-39	2.80816e-34	NLGN1
10	1.64275	0.755	0.159	1.24495e-146	4.55666e-142	KIF18B
10	1.34591	0.755	0.187	4.94592e-111	1.81026e-106	DLGAP5
10	1.2381	0.745	0.359	4.63759e-54	1.69741e-49	GPSM2
10	1.52624	0.741	0.206	5.9175e-108	2.16586e-103	ANLN
10	1.28841	0.741	0.232	1.1484e-86	4.20325e-82	SPC25
10	1.62939	0.727	0.128	1.58439e-163	5.79903e-159	KIF14
10	1.63555	0.722	0.112	4.17754e-177	1.52902e-172	NOSTRIN
10	1.40624	0.722	0.214	1.67536e-96	6.13198e-92	CCDC18
10	1.46612	0.722	0.225	1.72445e-92	6.31167e-88	CEP70
10	1.37129	0.722	0.248	8.23345e-83	3.01352e-78	PARPBP
10	1.5321	0.718	0.171	1.16456e-120	4.26241e-116	KIF4A
10	1.37385	0.699	0.164	4.85049e-117	1.77533e-112	TTK
10	1.25579	0.699	0.18	5.27293e-99	1.92994e-94	NDC80
10	1.34594	0.699	0.364	1.30094e-38	4.76157e-34	ZFPM2
10	1.459	0.694	0.117	1.57596e-161	5.76818e-157	CDC25C
10	1.52972	0.685	0.099	1.83505e-182	6.71646e-178	GAS2L3
10	1.21703	0.685	0.165	3.72891e-106	1.36482e-101	ARHGAP11A
10	1.34903	0.681	0.15	3.27273e-115	1.19785e-110	SGO2
10	1.2831	0.681	0.175	2.0931e-98	7.66095e-94	RACGAP1
10	1.61086	0.676	0.139	4.28749e-121	1.56926e-116	AC004158.1
10	1.21929	0.671	0.137	1.05958e-122	3.87816e-118	KIF23
10	1.21269	0.671	0.216	6.65834e-75	2.43702e-70	C21orf58
10	1.26091	0.653	0.1	4.36456e-161	1.59747e-156	PRC1-AS1
10	1.38051	0.653	0.187	3.83131e-73	1.4023e-68	DIO2-AS1
10	1.2293	0.653	0.352	5.63262e-30	2.0616e-25	EYA4
10	1.52038	0.639	0.221	3.45534e-59	1.26469e-54	ZFPM2-AS1
10	1.23116	0.639	0.441	2.07852e-17	7.60759e-13	UNC5C
10	1.40338	0.62	0.166	5.06728e-82	1.85468e-77	ERI2
10	1.40101	0.606	0.108	2.76228e-131	1.01102e-126	AKNAD1
10	1.51677	0.606	0.315	1.38006e-27	5.05116e-23	GRM8
10	1.40891	0.602	0.384	5.20572e-19	1.90535e-14	AC109466.1
10	1.3105	0.593	0.166	1.53349e-76	5.61274e-72	RGS3
10	1.35074	0.569	0.068	6.35535e-175	2.32612e-170	AC123768.5
10	1.38566	0.56	0.178	2.41877e-58	8.85295e-54	AC073529.1
10	1.2828	0.546	0.308	5.8445e-17	2.13914e-12	SGCZ
10	1.24353	0.519	0.231	2.90611e-30	1.06367e-25	SEMA5A
11	1.62916	1	0.826	8.11149e-60	2.96889e-55	TPT1
11	2.64998	1	0.789	1.11111e-55	4.06676e-51	TMSB4X
11	1.32403	1	0.868	2.00279e-48	7.33043e-44	ACTG1
11	1.2213	1	0.914	3.79071e-45	1.38744e-40	EEF1A1
11	1.1425	1	0.776	4.81613e-38	1.76275e-33	UBA52
11	0.969333	1	0.821	4.24582e-32	1.55401e-27	NACA
11	0.951848	1	0.894	4.5966e-29	1.6824e-24	YBX1
11	2.34995	0.992	0.371	6.66852e-75	2.44074e-70	VIM
11	1.36905	0.992	0.803	4.29876e-41	1.57339e-36	NPM1
11	1.04725	0.992	0.827	2.2593e-33	8.26928e-29	EEF1B2
11	1.06216	0.992	0.817	3.82426e-31	1.39972e-26	FTH1
11	1.05759	0.992	0.752	7.62506e-28	2.79085e-23	TMSB10
11	0.93418	0.992	0.84	2.34892e-24	8.59729e-20	RACK1
11	1.09893	0.984	0.792	9.01545e-34	3.29974e-29	NME2
11	1.14503	0.984	0.751	6.1605e-30	2.2548e-25	SERF2
11	1.09355	0.976	0.835	1.366e-31	4.9997e-27	EEF1G
11	0.94689	0.96	0.794	2.8122e-20	1.02929e-15	LDHB
11	2.25659	0.952	0.682	6.36635e-54	2.33015e-49	DSTN
11	1.05899	0.952	0.791	2.26005e-24	8.27199e-20	CFL1
11	1.27339	0.944	0.729	1.8662e-22	6.83049e-18	H2AFZ
11	1.41345	0.936	0.77	4.78486e-24	1.75131e-19	MYL6
11	0.992463	0.928	0.735	1.79639e-16	6.57497e-12	UBB
11	1.01078	0.92	0.759	5.75934e-24	2.10797e-19	SNRPD2
11	1.13265	0.912	0.7	6.90335e-24	2.52669e-19	SLC25A3
11	0.918312	0.912	0.774	2.86932e-18	1.0502e-13	EIF4A1
11	2.75907	0.904	0.578	1.58713e-54	5.80904e-50	TPM1
11	0.992664	0.904	0.747	1.0271e-19	3.75931e-15	NME1
11	1.73206	0.896	0.649	4.18613e-43	1.53217e-38	PFN1
11	1.20949	0.888	0.668	1.19743e-25	4.38272e-21	DYNLL1
11	1.39528	0.864	0.658	2.0857e-26	7.63388e-22	OAZ1
11	1.00841	0.864	0.69	3.57734e-18	1.30934e-13	NDUFS5
11	1.1003	0.856	0.673	2.63881e-22	9.65831e-18	EEF1D
11	1.18972	0.848	0.649	6.44686e-25	2.35962e-20	OST4
11	1.75252	0.84	0.499	1.72614e-39	6.31784e-35	POLR2L
11	1.28762	0.832	0.612	1.57583e-22	5.76768e-18	FABP5
11	0.917027	0.832	0.72	7.17141e-15	2.62481e-10	SNRPE
11	3.04974	0.816	0.095	2.83325e-172	1.037e-167	ANXA2
11	1.25774	0.816	0.54	4.32428e-18	1.58273e-13	RBP1
11	1.72647	0.808	0.511	1.06978e-32	3.91552e-28	CALD1
11	0.978091	0.808	0.676	8.09067e-16	2.96127e-11	CCT6A
11	0.922196	0.808	0.662	7.77873e-13	2.84709e-08	EDF1
11	2.98434	0.8	0.21	6.38319e-79	2.33631e-74	LGALS1
11	1.04777	0.8	0.695	5.98998e-17	2.19239e-12	RAC1
11	1.21602	0.792	0.564	2.32438e-26	8.50748e-22	NME4
11	1.00754	0.792	0.644	4.61062e-17	1.68753e-12	NEDD8
11	0.953373	0.784	0.665	1.0212e-15	3.73769e-11	SUB1
11	0.930072	0.784	0.696	1.02517e-12	3.75223e-08	VDAC1
11	1.53492	0.776	0.504	1.59045e-31	5.82119e-27	MYL12B
11	1.04632	0.776	0.62	3.38228e-18	1.23795e-13	PKM
11	0.973172	0.776	0.639	5.85512e-16	2.14303e-11	EIF3F
11	0.959754	0.768	0.62	2.35436e-14	8.61719e-10	SNRPG
11	1.12146	0.76	0.603	7.76276e-18	2.84125e-13	POMP
11	0.929325	0.76	0.63	3.70392e-14	1.35567e-09	SNRPB
11	1.02834	0.744	0.588	4.09401e-18	1.49845e-13	C19orf53
11	1.07973	0.744	0.566	4.16407e-15	1.52409e-10	GADD45GIP1
11	1.03633	0.744	0.67	1.41854e-13	5.19201e-09	EIF2S2
11	0.934667	0.728	0.576	8.81652e-16	3.22693e-11	TOMM6
11	0.95735	0.728	0.593	3.5323e-15	1.29286e-10	PDAP1
11	0.955901	0.72	0.615	4.10101e-12	1.50101e-07	SNU13
11	1.52904	0.712	0.599	2.81663e-16	1.03092e-11	TPM4
11	1.04618	0.704	0.55	5.45405e-13	1.99624e-08	PRELID1
11	0.924245	0.704	0.626	3.08323e-12	1.12849e-07	ARPC3
11	3.07403	0.696	0.076	1.40028e-151	5.12516e-147	ACTA2
11	0.945323	0.696	0.673	1.50299e-08	0.00055011	SSB
11	0.978692	0.688	0.614	7.39961e-11	2.70833e-06	ARPC2
11	0.928286	0.664	0.589	5.33509e-09	0.00019527	MRPL51
11	1.00149	0.64	0.555	4.77137e-11	1.74637e-06	TPM3
11	1.85969	0.624	0.196	1.63688e-40	5.99116e-36	RGS5
11	0.914887	0.624	0.515	1.00902e-10	3.69312e-06	SF3B5
11	3.3235	0.616	0.037	1.01105e-226	3.70053e-222	TAGLN
11	1.00119	0.616	0.544	1.25132e-09	4.57997e-05	ARPC5
11	1.56839	0.608	0.319	1.24682e-23	4.5635e-19	MYL12A
11	0.922396	0.6	0.523	4.82407e-08	0.00176566	COPS9
11	0.908015	0.592	0.516	5.31002e-08	0.00194352	LAMTOR5
11	2.11494	0.584	0.284	2.70215e-26	9.89013e-22	C12orf75
11	1.19053	0.576	0.258	2.19095e-23	8.01908e-19	HSPB1
11	1.55078	0.552	0.329	3.98434e-17	1.45831e-12	EBNA1BP2
11	0.916799	0.552	0.482	2.39403e-07	0.00876239	NDUFAF8
11	1.37547	0.512	0.278	7.31245e-17	2.67643e-12	ANXA5
11	0.915562	0.512	0.412	3.68012e-07	0.0134696	DNPH1
11	1.34259	0.504	0.132	4.29485e-38	1.57196e-33	IFITM3
11	1.18475	0.504	0.251	6.09977e-15	2.23258e-10	SPRY1
11	0.994003	0.504	0.402	2.59264e-08	0.000948933	MRPL47
11	1.32726	0.48	0.261	2.3389e-14	8.56061e-10	LIMA1
11	1.37819	0.472	0.15	1.22592e-27	4.487e-23	PLS3
11	1.03828	0.456	0.319	5.56201e-09	0.000203575	COPRS
11	1.01477	0.424	0.245	4.10902e-09	0.000150394	TUBB4B
11	1.01886	0.416	0.255	6.80829e-09	0.00024919	ASL
11	1.21799	0.392	0.223	5.29478e-10	1.93794e-05	LARP6
11	1.02134	0.384	0.193	2.90292e-11	1.0625e-06	MEST
11	2.26636	0.368	0.036	1.38719e-81	5.07724e-77	KRT18
11	1.31534	0.368	0.113	1.25677e-22	4.59991e-18	PTX3
11	2.68995	0.36	0.011	2.15041e-222	7.8707e-218	ANKRD1
11	1.10266	0.36	0.082	6.20117e-31	2.26969e-26	IFITM2
11	1.2016	0.36	0.192	1.14652e-09	4.19637e-05	TXNDC5
11	1.32946	0.344	0.043	8.05611e-58	2.94862e-53	SULT1E1
11	1.21757	0.328	0.064	8.31028e-35	3.04164e-30	TPM2
11	1.9503	0.288	0.012	1.88951e-140	6.91578e-136	ANXA1
11	0.978339	0.28	0.058	2.00152e-27	7.32576e-23	PDLIM1
11	0.959946	0.256	0.067	7.39521e-19	2.70672e-14	LINC02762
12	1.54456	0.982	0.744	4.82757e-37	1.76694e-32	TRIO
12	2.27799	0.974	0.567	2.26766e-45	8.29987e-41	AC107068.2
12	2.49089	0.965	0.665	1.62157e-52	5.9351e-48	PRKCA
12	1.85455	0.965	0.62	1.93584e-46	7.08538e-42	CASC15
12	2.2729	0.956	0.693	2.74661e-42	1.00529e-37	EFNA5
12	1.97086	0.947	0.653	4.95424e-43	1.8133e-38	ASAP1
12	1.38997	0.947	0.661	1.0012e-31	3.66449e-27	MAGI1
12	1.6931	0.939	0.664	2.52352e-34	9.23634e-30	CSRNP3
12	1.79187	0.93	0.597	1.43633e-39	5.25712e-35	RORA
12	1.58225	0.93	0.781	2.17646e-34	7.96607e-30	FOXP1
12	1.38173	0.93	0.628	2.6195e-30	9.58764e-26	BCAS3
12	1.35598	0.904	0.665	7.51722e-16	2.75138e-11	NRG3
12	1.70439	0.895	0.562	9.97259e-36	3.65007e-31	FRMD4A
12	1.58017	0.895	0.573	5.99202e-27	2.19314e-22	GPC6
12	1.91885	0.886	0.5	3.08846e-37	1.13041e-32	ROBO1
12	2.28859	0.833	0.267	3.93192e-66	1.43912e-61	STK3
12	1.59937	0.833	0.554	4.57661e-29	1.67509e-24	CBLB
12	1.73858	0.833	0.59	2.10186e-28	7.69303e-24	PACS1
12	1.40091	0.825	0.679	5.89792e-18	2.1587e-13	NFXL1
12	2.23334	0.816	0.289	5.9368e-57	2.17293e-52	PRKCA-AS1
12	1.97557	0.807	0.485	3.98028e-31	1.45682e-26	TPST1
12	1.34299	0.807	0.454	8.82914e-26	3.23155e-21	ANKUB1
12	1.71469	0.798	0.457	1.67236e-29	6.12101e-25	SVIL
12	1.62661	0.789	0.429	1.44241e-33	5.27935e-29	LPP
12	1.39167	0.789	0.512	6.19648e-22	2.26797e-17	CALD1
12	2.24224	0.781	0.402	1.05323e-36	3.85494e-32	PDZRN3
12	1.76735	0.781	0.567	2.53315e-23	9.27159e-19	MYH10
12	1.81408	0.763	0.517	1.49509e-19	5.47218e-15	NPAS3
12	1.35958	0.754	0.411	2.6517e-24	9.70549e-20	CDH11
12	1.88417	0.737	0.326	3.13812e-38	1.14858e-33	ARHGAP42
12	1.62931	0.728	0.274	1.5784e-37	5.77709e-33	ROR1
12	1.34727	0.728	0.447	1.01756e-20	3.72435e-16	RARB
12	1.79418	0.719	0.264	2.78746e-39	1.02024e-34	AC008591.1
12	2.13525	0.711	0.178	9.25234e-62	3.38645e-57	FBN2
12	1.79237	0.711	0.439	5.91e-20	2.16312e-15	AC011287.1
12	2.12763	0.693	0.197	1.17561e-54	4.30286e-50	AC083870.1
12	1.40877	0.693	0.308	9.53107e-28	3.48847e-23	ADAMTS19
12	2.10667	0.684	0.215	2.92565e-45	1.07082e-40	LTBP1
12	1.87747	0.684	0.257	2.0088e-37	7.35241e-33	AL139317.5
12	1.611	0.684	0.321	4.01395e-27	1.46915e-22	CORIN
12	1.69498	0.675	0.25	1.87778e-38	6.87285e-34	MAN2A1
12	1.54849	0.675	0.296	1.30986e-29	4.79422e-25	FRY
12	1.93128	0.675	0.373	2.14299e-24	7.84356e-20	KCNMA1
12	2.05923	0.675	0.383	2.62889e-19	9.62201e-15	NRG1
12	1.49793	0.667	0.335	1.04423e-22	3.82198e-18	PLCL1
12	1.37258	0.658	0.328	1.7126e-22	6.26828e-18	VAT1L
12	1.45468	0.649	0.334	9.31576e-24	3.40966e-19	TMEM117
12	1.73878	0.649	0.46	3.13296e-13	1.14669e-08	ALCAM
12	1.48972	0.64	0.342	2.07694e-22	7.6018e-18	FNDC3B
12	1.36418	0.64	0.298	1.54009e-21	5.63687e-17	PCDH7
12	1.65701	0.64	0.443	1.48927e-15	5.45089e-11	PALLD
12	1.5636	0.64	0.419	2.84792e-14	1.04237e-09	SORCS3
12	1.62189	0.632	0.211	1.25265e-37	4.58483e-33	GULP1
12	1.60452	0.632	0.42	2.49146e-17	9.11901e-13	ABLIM1
12	1.622	0.623	0.257	3.08057e-27	1.12752e-22	CNTN4
12	1.65459	0.605	0.292	4.32777e-20	1.58401e-15	DACH1
12	1.39948	0.588	0.276	8.25822e-21	3.02259e-16	FLRT2
12	1.34169	0.579	0.289	7.86417e-18	2.87836e-13	MAML2
12	1.33395	0.57	0.245	6.05287e-24	2.21541e-19	LINC00174
12	2.11819	0.561	0.098	7.01344e-65	2.56699e-60	COL21A1
12	1.79127	0.553	0.137	7.79203e-43	2.85196e-38	AC117461.1
12	1.33781	0.553	0.201	1.24502e-28	4.55691e-24	NBAT1
12	1.58451	0.535	0.269	8.20427e-18	3.00284e-13	CHST11
12	1.33134	0.535	0.249	4.58852e-17	1.67944e-12	AL137009.1
12	1.63986	0.535	0.271	5.7337e-16	2.09859e-11	DKK2
12	1.6103	0.535	0.265	9.14135e-15	3.34583e-10	KCNIP4
12	1.8681	0.526	0.085	1.43302e-62	5.245e-58	COL3A1
12	1.34942	0.526	0.12	1.78959e-46	6.55008e-42	PARD3B
12	1.37459	0.509	0.171	4.13493e-28	1.51343e-23	FRAS1
12	1.40123	0.5	0.192	2.11796e-23	7.75195e-19	NDEL1
12	1.43687	0.491	0.108	1.62821e-43	5.95941e-39	TCF7L2
12	1.70638	0.482	0.092	1.15336e-50	4.2214e-46	SAMD5
12	1.39432	0.482	0.269	1.00157e-10	3.66584e-06	NCKAP5
12	1.43687	0.482	0.362	1.01627e-06	0.0371965	GALNT17
12	1.68684	0.474	0.097	2.63686e-47	9.65116e-43	LINC01517
12	1.59411	0.474	0.194	4.6709e-19	1.7096e-14	TGFB2
12	2.35098	0.465	0.092	4.075e-46	1.49149e-41	LRP1B
12	1.41039	0.465	0.146	3.6765e-27	1.34564e-22	ITGA9
12	1.67184	0.456	0.135	3.17087e-28	1.16057e-23	SAMD4A
12	1.46629	0.456	0.137	9.29912e-28	3.40357e-23	ADAMTS6
12	1.49163	0.456	0.203	1.12801e-16	4.12864e-12	ITGA9-AS1
12	1.38759	0.43	0.215	1.22323e-12	4.47714e-08	KLHL29
12	1.56901	0.421	0.082	1.52491e-42	5.58134e-38	EGFR
12	1.42376	0.421	0.103	2.367e-32	8.66347e-28	SEMA3D
12	1.47737	0.404	0.106	7.03947e-28	2.57652e-23	AC068931.1
12	1.93282	0.395	0.085	1.58494e-35	5.80103e-31	SGCD
12	1.34097	0.386	0.154	1.08689e-14	3.97811e-10	ROBO2
12	1.87319	0.386	0.18	4.89044e-12	1.78995e-07	ATP6V1C2
12	1.53842	0.377	0.077	3.06642e-35	1.12234e-30	GRM7
12	1.46045	0.377	0.197	1.98735e-09	7.27389e-05	HS6ST3
12	2.33831	0.368	0.057	1.35607e-45	4.96334e-41	SULF1
12	1.40062	0.368	0.061	1.46394e-44	5.35818e-40	PLSCR4
12	1.38731	0.368	0.074	2.24344e-34	8.21122e-30	ITGA8
12	1.35599	0.368	0.198	4.88823e-08	0.00178914	LRRTM4
12	1.31415	0.351	0.085	1.68394e-26	6.16339e-22	AL078459.1
12	1.62702	0.333	0.12	3.77586e-14	1.382e-09	GRID2
12	1.5681	0.333	0.136	1.46009e-11	5.34408e-07	NAV3
12	1.93153	0.307	0.071	2.50399e-24	9.16484e-20	PRKG1
12	1.32027	0.307	0.081	3.88093e-20	1.42046e-15	KCNMB2
12	1.75985	0.289	0.045	2.60418e-36	9.53156e-32	PDZRN4
13	1.38718	0.964	0.731	3.71381e-21	1.35929e-16	SLIT3
13	1.27123	0.964	0.698	1.11565e-19	4.08341e-15	NOL10
13	1.00988	0.964	0.816	1.10503e-12	4.04453e-08	KLHL13
13	1.09191	0.952	0.791	1.41767e-20	5.18881e-16	AOPEP
13	1.49452	0.892	0.555	2.98106e-20	1.0911e-15	CENPF
13	1.01318	0.88	0.722	1.24802e-11	4.56786e-07	2024-03-11
13	0.989871	0.88	0.798	8.97391e-10	3.28454e-05	PRSS12
13	1.17987	0.867	0.569	4.42753e-15	1.62052e-10	AC107068.2
13	1.06571	0.867	0.739	3.34667e-13	1.22492e-08	CHD9
13	1.01731	0.867	0.695	4.46997e-12	1.63605e-07	STARD4-AS1
13	0.9879	0.867	0.745	7.41676e-12	2.71461e-07	TRIO
13	1.11275	0.855	0.718	1.52889e-10	5.59591e-06	RNF150
13	1.1427	0.855	0.725	3.97365e-08	0.00145439	PBX3
13	1.83868	0.843	0.474	6.09596e-25	2.23118e-20	AC016650.1
13	1.01268	0.843	0.71	1.58115e-11	5.78718e-07	CLASP2
13	1.10139	0.843	0.711	1.94381e-10	7.11454e-06	JAZF1
13	1.01759	0.831	0.666	5.95444e-12	2.17939e-07	CSRNP3
13	0.920605	0.807	0.599	1.25666e-11	4.59951e-07	TMEM178B
13	1.26875	0.795	0.416	8.93659e-15	3.27088e-10	AC009264.1
13	1.04803	0.783	0.68	1.34843e-11	4.9354e-07	OSBPL8
13	0.956792	0.783	0.699	1.30154e-08	0.000476377	MAP2
13	1.1293	0.771	0.655	5.32767e-13	1.94998e-08	ARID4B
13	1.24064	0.771	0.59	1.15366e-12	4.22251e-08	FMNL2
13	1.15355	0.771	0.632	2.13617e-08	0.000781859	CREB5
13	1.42979	0.759	0.455	3.6583e-18	1.33897e-13	ANKUB1
13	0.925484	0.759	0.668	3.75184e-08	0.00137321	TNIK
13	0.917774	0.747	0.648	4.07905e-09	0.000149297	FBXO11
13	1.22684	0.735	0.513	1.34539e-13	4.92427e-09	MFSD4B
13	1.21127	0.735	0.586	2.0838e-11	7.62691e-07	ARIH1
13	1.15045	0.735	0.634	1.15969e-10	4.24456e-06	IGF2BP3
13	0.930076	0.735	0.601	1.07697e-09	3.94181e-05	REV3L
13	1.65742	0.723	0.319	1.66953e-25	6.11066e-21	AC023424.3
13	1.40594	0.723	0.503	1.27533e-11	4.66784e-07	AP003086.1
13	1.00935	0.723	0.522	8.31747e-11	3.04428e-06	NRP2
13	0.904899	0.723	0.539	1.68848e-09	6.18e-05	DOCK4
13	1.01739	0.723	0.604	6.95998e-08	0.00254742	MGAT5
13	1.1929	0.711	0.543	2.4694e-13	9.03824e-09	ANKHD1
13	1.11301	0.699	0.45	1.20692e-13	4.41745e-09	LIN28B
13	1.07078	0.699	0.633	1.4097e-07	0.00515965	CHN1
13	1.09159	0.687	0.491	6.86761e-12	2.51362e-07	CCNH
13	1.4558	0.675	0.468	2.14312e-12	7.84403e-08	TLE4
13	0.920908	0.675	0.39	7.11559e-11	2.60438e-06	TOP2A
13	1.30713	0.675	0.479	1.16369e-10	4.25924e-06	CAMK4
13	1.13362	0.675	0.556	2.08826e-09	7.64322e-05	PIK3R3
13	1.27385	0.663	0.367	1.52967e-15	5.59874e-11	AC008771.1
13	1.45407	0.651	0.441	4.75419e-12	1.74008e-07	ANO5
13	0.977118	0.651	0.456	5.25024e-10	1.92164e-05	RNF111
13	1.14975	0.651	0.519	1.35447e-09	4.95749e-05	CHD2
13	1.39477	0.639	0.274	4.30932e-19	1.57725e-14	AC007314.1
13	0.980179	0.627	0.455	1.27606e-09	4.67052e-05	RFC3
13	1.23191	0.627	0.485	8.17857e-09	0.000299344	NSUN6
13	0.989073	0.627	0.524	1.24322e-07	0.00455032	SLC4A7
13	1.01619	0.614	0.478	4.29173e-08	0.00157082	RNF38
13	0.998844	0.614	0.472	5.59536e-08	0.00204796	RAPH1
13	0.968221	0.614	0.506	2.44888e-07	0.00896316	SPRED2
13	0.952048	0.614	0.534	6.24105e-07	0.0228429	AFF4
13	2.14096	0.59	0.129	7.69495e-45	2.81643e-40	NFE2L3
13	1.23077	0.59	0.389	3.91295e-10	1.43218e-05	NR6A1
13	1.061	0.59	0.399	8.27424e-09	0.000302846	SRRM4
13	1.21624	0.59	0.445	2.48208e-08	0.000908467	FANCC
13	1.1031	0.59	0.452	3.90684e-08	0.00142994	C11orf49
13	1.33854	0.578	0.415	6.69501e-09	0.000245044	AC097376.3
13	0.968925	0.566	0.369	1.81498e-09	6.64301e-05	ZKSCAN7-AS1
13	0.909312	0.566	0.402	2.19708e-08	0.000804153	PARG
13	1.49554	0.554	0.301	6.42444e-12	2.35141e-07	HIF1A-AS3
13	1.07097	0.554	0.291	6.73054e-12	2.46345e-07	AL157938.2
13	1.03795	0.542	0.312	2.24557e-09	8.21901e-05	AL354733.3
13	1.34374	0.542	0.395	6.82649e-08	0.00249856	KLHL28
13	1.01972	0.542	0.348	7.28945e-08	0.00266801	RBMS3-AS3
13	1.24876	0.53	0.286	3.02875e-11	1.10855e-06	AL031428.1
13	1.15817	0.53	0.299	4.91644e-10	1.79947e-05	AC002463.1
13	2.01969	0.518	0.165	2.59247e-24	9.48869e-20	AC099344.3
13	1.51641	0.518	0.222	2.30332e-15	8.43037e-11	AL139294.1
13	1.32686	0.518	0.303	1.08827e-09	3.98317e-05	AC116616.1
13	1.08051	0.518	0.312	3.08336e-09	0.000112854	FBXL2
13	0.989055	0.518	0.359	8.04065e-07	0.0294296	ANKH
13	0.928377	0.518	0.387	1.00873e-06	0.0369204	CAPN7
13	1.08891	0.506	0.245	2.50641e-11	9.17371e-07	CENPE
13	1.00755	0.506	0.28	2.52821e-09	9.2535e-05	IL7
13	0.957429	0.482	0.293	6.64523e-08	0.00243222	SH3D19
13	0.938227	0.482	0.313	2.68013e-07	0.00980953	INTS12
13	1.8868	0.47	0.064	9.73679e-55	3.56376e-50	IL12RB2
13	1.0585	0.47	0.258	1.21642e-09	4.45222e-05	ZNF235
13	1.07165	0.458	0.159	6.86163e-17	2.51142e-12	AC010976.1
13	1.28242	0.458	0.179	3.67258e-15	1.3442e-10	DNHD1
13	1.15935	0.458	0.294	4.3405e-07	0.0158867	MIR181A1HG
13	1.08581	0.434	0.164	4.3638e-14	1.59719e-09	AC022210.2
13	1.20193	0.422	0.164	6.22056e-12	2.27679e-07	AC084361.1
13	1.09735	0.422	0.201	2.3221e-10	8.49911e-06	SEC24D
13	0.985277	0.422	0.206	3.55189e-09	0.000130003	ZNF451-AS1
13	1.25516	0.398	0.199	2.89042e-08	0.00105792	LINC01322
13	1.04038	0.386	0.216	2.89356e-07	0.0105907	MPP5
13	1.08509	0.373	0.152	5.8504e-11	2.1413e-06	AC026704.1
13	0.927549	0.349	0.158	1.65548e-08	0.000605922	AC092574.2
13	0.907517	0.349	0.16	2.78815e-08	0.00102049	AC026202.2
13	1.29307	0.337	0.132	2.13707e-10	7.82191e-06	GALM
13	1.01063	0.325	0.156	8.07055e-07	0.029539	CAV3
13	0.947941	0.313	0.08	2.80644e-16	1.02719e-11	AC015971.1
13	0.984269	0.277	0.031	2.65756e-37	9.72695e-33	CCDC38
13	0.974533	0.277	0.075	1.24067e-13	4.54099e-09	SLC10A1
