# Supplementary material for: Targeting SWI/SNF ATPases reduces neuroblastoma cell plasticity
Source: EMBO J. 2024 Aug 22;43(20):4522–41. doi: 10.1038/s44318-024-00206-1 (PMC11480351; doi:10.1038/s44318-024-00206-1)
Supplement: Supplementary file 9 — Data Set EV7 [file 44318_2024_206_MOESM9_ESM.xlsx]

## Sheet: Dataset_EV7_legend
Dataset EV7. Unsupervised clustering of cells presented in SCM, FBS-containing media in the absence or presence of ACBI1.

## Sheet: Clustering of cells
Clusters	SCM (% of cells)	FBS-DMSO (% of cells)	FBS-ACBI1 (% of cells)
0	41.2069	11.6829	8.6019
1	17.5862	12.9859	13.5071
2	1.26437	13.273	18.1043
3	15	10.2915	13.6493
4	23.6782	8.50265	6.89573
5	0	12.9638	11.8246
6	1.26437	8.03887	7.06161
7	0	6.33834	5.75829
8	0	4.7924	5.28436
9	0	5.18993	2.93839
10	0	2.7606	2.1564
11	0	1.28092	1.58768
12	0	1.21466	1.3981
13	0	0.684629	1.23223
