# Supplementary material for: Targeting SWI/SNF ATPases reduces neuroblastoma cell plasticity
Source: EMBO J. 2024 Aug 22;43(20):4522–41. doi: 10.1038/s44318-024-00206-1 (PMC11480351; doi:10.1038/s44318-024-00206-1)
Supplement: Supplementary file 10 — Data Set EV8 [file 44318_2024_206_MOESM10_ESM.xlsx]

## Sheet: Dataset_EV8_legend
Dataset EV8. List of genes positively or negatively enriched in different gene sets in SJNBL012407_X1 cells upon switching culture media or treating with ACBI1.

## Sheet: SCP_GeneSets
FBS-containing media vs. stem cell culturing media, SCP GeneSets
SYMBOL	RANK IN GENE LIST	RANK METRIC SCORE	RUNNING ES
KNL1	14956	-3.68634	-0.575294
SLC16A1	14972	-3.7044	-0.573228
ASF1B	15011	-3.74434	-0.572443
CDCA7	15031	-3.76537	-0.570558
TYMS	15054	-3.798	-0.568818
TP53	15074	-3.82639	-0.566884
ATAD2	15201	-4.00383	-0.570915
CENPH	15207	-4.01375	-0.568035
KIF2C	15230	-4.04112	-0.566104
MTAP	15231	-4.0422	-0.562916
ADAM12	15374	-4.26097	-0.567657
RBM38	15377	-4.27031	-0.564403
KIF20A	15383	-4.27789	-0.561315
MKI67	15457	-4.39885	-0.562011
PARPBP	15480	-4.42847	-0.559774
BUB1	15486	-4.43559	-0.556561
ATAD5	15612	-4.65823	-0.560019
CCDC34	15621	-4.67406	-0.556789
RACGAP1	15641	-4.69708	-0.554169
VRK1	15726	-4.84022	-0.555144
TROAP	15753	-4.88895	-0.552772
CDK2	15817	-5.0278	-0.552401
LRR1	15890	-5.15978	-0.55244
ANLN	15896	-5.18529	-0.548636
CCDC18	15933	-5.25384	-0.546547
POLA2	15940	-5.26097	-0.54274
CIP2A	15988	-5.34911	-0.541203
CENPF	15996	-5.36324	-0.537373
KIF23	15998	-5.36724	-0.533198
GJC1	16035	-5.43283	-0.530967
CENPW	16040	-5.44341	-0.526903
CENPN	16047	-5.45933	-0.52294
SGO1	16080	-5.53263	-0.520402
MCM6	16176	-5.77909	-0.521265
ECT2	16189	-5.81611	-0.517362
CENPM	16216	-5.86534	-0.51422
INCENP	16237	-5.90809	-0.510702
SGO2	16275	-6.01573	-0.508069
MIS18A	16311	-6.0986	-0.505256
ASPM	16323	-6.13651	-0.501045
DHFR	16328	-6.15073	-0.496422
KIF11	16338	-6.17795	-0.492064
CCNA2	16380	-6.26919	-0.489459
MELK	16423	-6.3928	-0.486814
CDCA8	16433	-6.41928	-0.482265
TIMELESS	16446	-6.45845	-0.477856
SMC2	16461	-6.4889	-0.473538
SPC25	16488	-6.55588	-0.469851
RTKN2	16489	-6.55832	-0.464679
PKMYT1	16530	-6.68082	-0.461693
TPX2	16540	-6.71202	-0.456913
CCNB1	16554	-6.75848	-0.452325
GGCT	16569	-6.7905	-0.447768
FANCI	16589	-6.86163	-0.443441
WDHD1	16599	-6.88468	-0.438525
TRIM9	16613	-6.92827	-0.433803
MYBL2	16677	-7.16074	-0.43175
LYAR	16688	-7.19608	-0.426646
GTSE1	16699	-7.27558	-0.421479
RNASEH2A	16729	-7.41238	-0.417288
CKAP2L	16745	-7.4792	-0.412246
CHEK1	16762	-7.53612	-0.407215
CENPO	16766	-7.55828	-0.401426
MYO10	16776	-7.5961	-0.395949
CDCA5	16797	-7.71817	-0.391003
HOOK1	16799	-7.7202	-0.384972
MCM4	16834	-7.90546	-0.380678
DBF4	16840	-7.93882	-0.374702
RUBCNL	16841	-7.94212	-0.368439
CLSPN	16869	-8.07214	-0.363614
NCAPH	16871	-8.08519	-0.357295
SUV39H2	16901	-8.22554	-0.352462
KIF4A	16955	-8.47027	-0.348806
TMEM51	16958	-8.48758	-0.342227
CENPE	16999	-8.73786	-0.337618
EZH2	17061	-9.05328	-0.333959
CHAF1A	17063	-9.06368	-0.326868
E2F1	17110	-9.30223	-0.322157
SVIP	17114	-9.33315	-0.314968
MCM2	17133	-9.45097	-0.308542
FEN1	17141	-9.46808	-0.301474
UHRF1	17146	-9.53696	-0.294181
HJURP	17152	-9.58397	-0.286909
ZWINT	17153	-9.58742	-0.279348
KIF20B	17180	-9.7786	-0.27312
INSC	17195	-9.83977	-0.266159
BCAT1	17204	-9.87148	-0.25883
TNFRSF19	17283	-10.4487	-0.25504
DLGAP5	17312	-10.7376	-0.24817
CDC20	17348	-11.1157	-0.241401
CDCA2	17370	-11.2965	-0.23369
KIFC1	17378	-11.3378	-0.225149
FOXM1	17382	-11.3587	-0.216362
TACC3	17406	-11.6462	-0.20849
ANP32E	17412	-11.7615	-0.1995
SPAG5	17416	-11.8164	-0.190353
RRS1	17430	-12.0505	-0.181591
TRIP13	17493	-12.9113	-0.174946
FZD1	17511	-13.185	-0.165518
CDC6	17556	-14.2269	-0.156809
HELLS	17585	-14.9684	-0.146602
PLK1	17606	-15.4804	-0.135535
DIAPH1	17613	-15.7431	-0.123463
IER5	17615	-15.8014	-0.111058
NCAPG	17650	-17.2865	-0.0993658
DNAJA4	17652	-17.5431	-0.0855882
CALCB	17693	-20.82	-0.0714514
DNAAF5	17706	-22.081	-0.0547227
ENC1	17728	-26.59	-0.0349516
PPIF	17746	-45.7668	0.000170789

## Sheet: NSC_GeneSets
FBS-containing media vs. stem cell culturing media, NSC GeneSets
SYMBOL	RANK IN GENE LIST	RANK METRIC SCORE	RUNNING ES
PTTG1	14751	-3.41439	-0.537506
HMGB3	14764	-3.42843	-0.535215
RNF4	14815	-3.50008	-0.53503
CCNF	14841	-3.53593	-0.533388
PIMREG	14900	-3.60977	-0.533565
ARHGEF39	14907	-3.62041	-0.530764
RAN	14910	-3.62407	-0.527732
CBR3	14915	-3.63158	-0.524808
KNL1	14956	-3.68634	-0.523891
ASF1B	15011	-3.74434	-0.523723
CKAP5	15025	-3.7599	-0.521201
H2AZ1	15065	-3.81704	-0.520113
ARHGAP19	15130	-3.89504	-0.520385
KIF2C	15230	-4.04112	-0.522529
KIF20A	15383	-4.27789	-0.527492
MKI67	15457	-4.39885	-0.527841
PARPBP	15480	-4.42847	-0.525252
BUB1	15486	-4.43559	-0.521686
ODF2	15488	-4.44013	-0.517889
PRC1	15517	-4.47778	-0.5156
SAPCD2	15583	-4.60903	-0.515309
DTYMK	15604	-4.64179	-0.512421
ATAD5	15612	-4.65823	-0.508776
CCDC34	15621	-4.67406	-0.505175
RACGAP1	15641	-4.69708	-0.502182
JADE1	15654	-4.72483	-0.498765
SNRPA1	15679	-4.76972	-0.495994
FAM110A	15687	-4.78121	-0.492243
TMPO	15717	-4.82275	-0.489712
TROAP	15753	-4.88895	-0.487465
CCDC18	15933	-5.25384	-0.493123
CIP2A	15988	-5.34911	-0.491562
CDC25B	15990	-5.35134	-0.486973
CENPF	15996	-5.36324	-0.482602
KIF23	15998	-5.36724	-0.478
CENPW	16040	-5.44341	-0.475614
CENPN	16047	-5.45933	-0.471217
SGO1	16080	-5.53263	-0.468241
RFC3	16092	-5.55649	-0.464045
SPDL1	16113	-5.59627	-0.460328
ECT2	16189	-5.81611	-0.45956
SKA1	16190	-5.82069	-0.454507
CENPM	16216	-5.86534	-0.450842
LDHA	16249	-5.95254	-0.447501
SGO2	16275	-6.01573	-0.443706
KIF5B	16306	-6.08747	-0.440133
ASPM	16323	-6.13651	-0.435719
KIF11	16338	-6.17795	-0.431155
CCNA2	16380	-6.26919	-0.428053
MELK	16423	-6.3928	-0.424901
CDCA8	16433	-6.41928	-0.419841
TTF2	16445	-6.44555	-0.414873
SKA3	16456	-6.4799	-0.409819
SMC2	16461	-6.4889	-0.404414
KMT5A	16482	-6.53714	-0.39988
SPC25	16488	-6.55588	-0.394474
RTKN2	16489	-6.55832	-0.38878
AURKA	16529	-6.67938	-0.385208
TPX2	16540	-6.71202	-0.379952
CCNB1	16554	-6.75848	-0.374826
CLIC1	16633	-7.02759	-0.373178
NCAPD3	16636	-7.03451	-0.367185
NSRP1	16669	-7.13072	-0.362821
GTSE1	16699	-7.27558	-0.35816
UBE2S	16712	-7.34068	-0.352472
CKAP2L	16745	-7.4792	-0.347806
ARHGAP11A	16774	-7.58856	-0.342816
CDCA5	16797	-7.71817	-0.337372
DBF4	16840	-7.93882	-0.332877
NCAPG2	16843	-7.94909	-0.32609
LMNB1	16847	-7.96883	-0.319343
KIF14	16853	-7.99256	-0.31269
NCAPH	16871	-8.08519	-0.306641
SKA2	16909	-8.25723	-0.301584
KIF4A	16955	-8.47027	-0.2968
CENPE	16999	-8.73786	-0.291669
ESPL1	17028	-8.88981	-0.285549
PRR11	17045	-8.98482	-0.278662
EZH2	17061	-9.05328	-0.271659
HJURP	17152	-9.58397	-0.268476
ZWINT	17153	-9.58742	-0.260153
KIF20B	17180	-9.7786	-0.253148
SHCBP1	17196	-9.85356	-0.245449
BUB1B	17281	-10.4429	-0.241179
RANGAP1	17294	-10.5835	-0.232676
SMC4	17300	-10.6199	-0.223741
DLGAP5	17312	-10.7376	-0.215047
CEP55	17324	-10.8604	-0.206246
TUBB4B	17332	-10.9177	-0.197168
CDC20	17348	-11.1157	-0.188374
CDCA2	17370	-11.2965	-0.179765
KIFC1	17378	-11.3378	-0.170322
FOXM1	17382	-11.3587	-0.160632
DDX39A	17400	-11.5572	-0.151569
KNSTRN	17401	-11.5698	-0.141524
TACC3	17406	-11.6462	-0.131642
ANP32E	17412	-11.7615	-0.121716
SPAG5	17416	-11.8164	-0.111629
KIF18B	17419	-11.8593	-0.101447
PLK4	17438	-12.1485	-0.091928
TRIP13	17493	-12.9113	-0.0838016
STIL	17498	-12.9828	-0.0727587
LBR	17561	-14.3376	-0.0638507
TUBG1	17578	-14.7966	-0.0519182
KPNA2	17589	-15.1534	-0.0393335
PLK1	17606	-15.4804	-0.0268073
NCAPG	17650	-17.2865	-0.0142545
RRM2	17711	-22.863	0.00216908

## Sheet: HDA_GeneSets
ACBI1 vs. DMSO treatment, HDA GeneSets
SYMBOL	RANK IN GENE LIST	RANK METRIC SCORE	RUNNING ES
FRMD3	4	61.316	0.0169052
ARHGEF3	5	60.6217	0.0338479
SEMA3E	10	47.5708	0.0469116
CHST1	12	44.0094	0.0591536
TOX2	27	35.1437	0.0681651
TMCC3	29	33.9763	0.077603
PDZRN4	32	33.4589	0.0868384
DIRAS3	33	32.8197	0.0960109
ADCY2	38	31.1512	0.104486
APLP1	39	30.8797	0.113116
ADCY8	43	30.2067	0.121384
PRRT2	46	29.4444	0.129498
DLG4	47	29.3452	0.137699
EBF1	55	27.3572	0.14494
DLG2	61	26.127	0.151953
RIPOR2	64	25.575	0.158985
IRF2BPL	80	23.7221	0.164746
TMEFF2	81	23.706	0.171371
CPNE4	84	22.9532	0.177671
RFPL1S	88	22.6081	0.183816
GABBR2	93	22.0699	0.189752
TMEM132B	100	21.1075	0.195304
SAMD14	106	20.6283	0.20078
PTPN5	113	20.2573	0.206094
SYT13	115	20.0417	0.211637
TLE2	116	20.0296	0.217235
CXADR	117	19.9854	0.222821
NEGR1	150	18.2396	0.226066
CDK5R1	152	18.2045	0.231096
DACT1	167	17.4981	0.235176
ENC1	175	17.1264	0.239557
FJX1	179	16.9154	0.244111
PBX1	196	16.3701	0.24776
CADPS	198	16.3534	0.252272
SH3BP5	205	16.1862	0.256449
NTM	216	15.6932	0.260256
FGF9	220	15.6042	0.264443
ATP8A1	226	15.3586	0.268446
RIMS1	227	15.3154	0.272726
SVOP	231	15.2249	0.276808
CDC42EP3	233	15.1724	0.28099
NPY1R	248	14.7736	0.284309
SEZ6L	259	14.6172	0.287815
NFE2L3	267	14.4842	0.291458
ARMH4	269	14.4505	0.295439
DPYSL3	272	14.4104	0.29935
PLPPR2	276	14.2884	0.30317
SLC39A8	279	14.188	0.307019
LSAMP	289	13.9631	0.310401
PRLR	297	13.7928	0.31385
MYT1L	300	13.7108	0.317566
PPP2R3A	311	13.4521	0.320747
NYAP1	313	13.4407	0.324446
CLCN4	314	13.4349	0.328201
PNMA8B	318	13.2852	0.33174
FAM217B	319	13.2796	0.335451
OPTN	322	13.2652	0.339043
BICRAL	325	13.2432	0.342628
CDH4	330	13.1762	0.346079
BCL11A	336	13.1154	0.349455
GRIA3	358	12.7227	0.351795
ZCCHC12	359	12.7021	0.355345
KLHL14	360	12.6729	0.358887
PAK5	368	12.5188	0.361981
FSTL4	411	11.9004	0.362875
TMEM74B	412	11.8916	0.366198
IGSF9	414	11.8728	0.369459
NAV3	432	11.6363	0.371727
ELAVL2	436	11.5724	0.374787
DPP6	450	11.3707	0.377213
CELF4	454	11.3404	0.380208
GALNT17	459	11.2757	0.383128
MACO1	469	11.1877	0.385734
ICA1L	475	11.1504	0.388561
GNG2	488	10.9748	0.390933
SOX11	492	10.932	0.393815
PCDH1	503	10.8121	0.396258
CNGB1	520	10.6414	0.398305
RBFOX2	523	10.6039	0.401153
SSTR2	525	10.5676	0.404049
DLK1	528	10.538	0.406878
SCN3A	540	10.4134	0.409152
TMEM178B	621	9.8098	0.407261
AJAP1	627	9.77069	0.409703
TMEM59L	635	9.71518	0.412013
GRIN3A	636	9.71436	0.414728
PSD2	638	9.68783	0.417377
ROCK1	642	9.66479	0.419905
NREP	672	9.49369	0.420879
YPEL2	679	9.43161	0.423168
CLUL1	696	9.32948	0.424849
CSRNP3	708	9.25382	0.426798
KIF21B	714	9.21436	0.429084
NLGN4X	731	9.13563	0.430711
PBX3	739	9.06415	0.432839
SLC12A5	745	9.03233	0.435074
LMTK3	786	8.81256	0.435221
HPCAL4	814	8.64245	0.436073
KLHL35	869	8.35193	0.435281
PLCXD3	889	8.26642	0.436491
CADM1	936	8.05268	0.436078
GARNL3	942	8.04284	0.438037
MIAT	984	7.83197	0.437852
DMTN	998	7.79723	0.439278
CACNA1E	1032	7.67729	0.439513
RGS6	1050	7.62515	0.44066
GOLGA7B	1053	7.61138	0.442672
TTLL7	1082	7.50775	0.443149
SERINC1	1097	7.46174	0.444424
GNAO1	1110	7.41355	0.445801
ROBO1	1116	7.38779	0.447576
AMPH	1125	7.327	0.449161
APP	1128	7.31837	0.45109
SLC4A8	1133	7.29989	0.452899
SLC4A3	1136	7.29207	0.454821
ZNF568	1139	7.28408	0.456741
TRIM46	1167	7.17947	0.457185
FNBP1	1169	7.1788	0.459133
PAK3	1176	7.16136	0.460787
CHD5	1223	7.03533	0.46009
CELF5	1238	6.98639	0.461232
ZFP69B	1255	6.95342	0.462249
NLK	1261	6.92913	0.463896
XKR4	1284	6.87733	0.464545
SCD5	1292	6.8519	0.466054
LYST	1313	6.79449	0.466795
KIF3A	1392	6.52031	0.464102
SEMA3D	1432	6.42259	0.463639
FAXC	1453	6.356	0.464257
ZBTB38	1455	6.35137	0.465974
GPR85	1475	6.29849	0.466635
STOX2	1476	6.29602	0.468394
SRRM4	1536	6.15554	0.466699
RTN1	1579	6.05553	0.465959
CALB2	1583	6.05092	0.467477
ANK1	1611	5.97248	0.467583
CD24	1612	5.96948	0.469251
ZFHX3	1622	5.93927	0.47039
COBL	1637	5.8903	0.471226
MIR124-2HG	1642	5.87182	0.472635

## Sheet: Differentiating_Neuronal_Genes
ACBI1 vs. DMSO treatment, Differentiating Neuronal Genes gene set
SYMBOL	RANK IN GENE LIST	RANK METRIC SCORE	RUNNING ES
EPHB1	13	43.5926	0.0966752
ADRA2A	60	26.2852	0.152811
DLG2	61	26.127	0.211193
TMEM132B	100	21.1075	0.25621
ENC1	175	17.1264	0.290297
NTM	216	15.6932	0.323103
FGF9	220	15.6042	0.357802
MYT1L	300	13.7108	0.383974
CACNG8	333	13.1419	0.411531
DPP6	450	11.3707	0.430382
RBFOX1	522	10.6198	0.450099
MAP6	552	10.3681	0.471628
GAREM1	831	8.56383	0.475049
MIAT	984	7.83197	0.483958
SCD5	1292	6.8519	0.481914
TTC14	1355	6.64142	0.49325
LRRC8B	1437	6.40175	0.502976
NIN	1488	6.26944	0.514159
CEP126	1802	5.53861	0.508842
DNAL4	1890	5.35167	0.515883
MAPT	1973	5.16992	0.5228
LHFPL4	2150	4.88556	0.523768
ATAD2B	2212	4.79274	0.531029
