# Supplementary material for: Targeting SWI/SNF ATPases reduces neuroblastoma cell plasticity
Source: EMBO J. 2024 Aug 22;43(20):4522–41. doi: 10.1038/s44318-024-00206-1 (PMC11480351; doi:10.1038/s44318-024-00206-1)
Supplement: Supplementary file 11 — Data Set EV9 [file 44318_2024_206_MOESM11_ESM.xlsx]

## Sheet: Dataset_EV9_legend
Dataset EV9. List of genes with normalized RNA-seq raw counts in SK-N-SH cells after treatment with or without ACBI1 for 24 h.

## Sheet: ACBI1_vs_DMSO
Feature	SK-N-SH_DMSO_24h_r1	SK-N-SH_DMSO_24h_r2	SK-N-SH_DMSO_24h_r3	SK-N-SH_ACBI1_24h_r1	SK-N-SH_ACBI1_24h_r2	SK-N-SH_ACBI1_24h_r3
A1BG	6.1669	5.93487	6.94498	8.21372	7.23654	7.42661
A1BG-AS1	3.9176	3.50036	3.53073	2.38552	3.18718	4.65417
A4GALT	9.13812	7.67273	7.96004	12.75	11.3862	10.1562
AAAS	48.4862	49.348	47.9128	55.0289	51.5344	50.0762
AACS	28.5127	32.0705	27.809	27.5908	24.5544	26.3003
AADAT	17.1776	18.2157	17.1446	18.9209	18.6633	18.6685
AAGAB	65.0642	66.5144	61.8427	81.1918	80.6438	84.5373
AAK1	121.59	114.207	114.96	78.233	89.9005	89.2331
AAMDC	8.8385	9.43908	9.899	12.087	10.1485	12.2696
AAMP	110.005	100.408	106.132	127.297	102.375	105.847
AAR2	46.6386	50.341	48.3716	53.7029	49.0099	46.8471
AARS1	132.776	137.942	138.942	141.574	138.267	146.647
AARS2	31.4588	32.9538	32.9114	28.5088	29.4059	27.8854
AARSD1	13.3503	10.0203	11.9881	15.7056	13.4197	12.3424
AASDH	14.6808	12.3646	14.4913	9.333	13.0198	11.6239
AASDHPPT	78.1975	76.6712	77.2524	88.9941	79.2571	79.253
AASS	4.04479	3.97441	3.31674	2.04008	2.22781	2.52445
AATF	71.2067	69.2745	59.9038	72.9803	67.1779	67.4531
AATK	10.7859	10.1567	10.3504	7.53942	7.97036	7.27962
ABALON	6.4145	4.1829	5.05734	4.62118	5.06619	5.24903
ABAT	39.2486	40.24	44.9023	28.8147	34.9997	31.4078
ABCA1	13.9818	14.0758	20.2061	5.35504	8.06936	8.68857
ABCA11P	6.95978	6.29276	6.03694	6.83402	7.52835	7.12517
ABCA12	16.4286	16.7253	16.7363	1.42808	2.42583	2.75928
ABCA2	74.0027	73.3033	80.8235	61.6073	70.5939	66.6896
ABCA3	79.7455	82.0806	81.8446	74.4083	95.8906	93.2837
ABCA5	5.09342	5.24398	4.89852	3.67206	3.86146	4.34433
ABCA7	8.78857	9.82548	10.7154	5.66104	7.57431	6.80998
ABCA8	5.69263	6.67915	7.19466	2.65207	2.82186	3.22892
ABCB1	47.8371	51.2233	51.3824	38.6068	51.3353	43.2064
ABCB10	46.2394	47.5262	42.6572	54.4165	49.0592	50.0762
ABCB6	18.7755	21.9139	19.6958	24.3267	24.7029	24.8327
ABCB7	28.8124	27.7651	28.8805	32.2828	32.1782	29.4117
ABCB8	50.9336	50.8385	52.25	56.9157	52.8212	51.1327
ABCB9	6.74125	7.61752	6.42928	6.37503	5.54462	6.57516
ABCC1	110.855	109.901	102.408	87.8721	97.3758	99.6239
ABCC10	22.7702	21.9691	22.3492	29.8858	27.2276	29.764
ABCC2	1.24846	1.21447	0.96958	1.37708	0.990193	1.17422
ABCC3	88.4338	82.0259	93.631	35.6487	36.9306	37.5132
ABCC4	36.1027	37.4801	36.4831	32.8436	39.5049	40.9183
ABCC5	24.6678	24.398	25.921	28.9167	31.3861	32.1708
ABCD1	28.9621	32.457	34.085	32.0277	33.9603	31.8187
ABCD2	16.878	19.7061	18.063	14.5349	17.2277	15.9094
ABCD3	72.5549	75.2362	72.8643	63.0353	66.0392	62.8741
ABCD4	17.3274	17.1117	18.1651	16.7789	15.0495	18.2576
ABCE1	144.062	149.315	138.076	155.854	155.2	154.459
ABCF1	141.568	139.322	137.768	161.825	142.776	138.078
ABCF2	91.2807	90.5601	88.2353	123.493	101.539	96.7493
ABCF2-H2BE1	57.7266	56.3223	48.9733	48.5257	62.4174	69.7985
ABCF3	36.0529	36.9832	35.1565	36.2098	34.7028	30.7033
ABCG1	1.69787	2.04245	1.47983	1.37708	1.78227	1.46775
ABCG4	1.4482	0.772882	1.58188	2.09108	1.23772	2.17222
ABHD10	37.0015	36.6519	34.2379	42.7378	37.6235	42.2095
ABHD11	17.7268	18.5469	16.4813	17.4929	14.8515	14.383
ABHD12	46.639	47.9677	47.9127	60.0772	53.7619	54.7723
ABHD13	30.3603	25.8883	28.2171	27.6418	31.188	27.9441
ABHD14A	16.2951	15.3067	18.3793	22.8761	20.6013	19.8843
ABHD14B	45.7399	46.3669	52.6584	66.6563	57.5246	61.8764
ABHD15	16.3786	17.4981	17.4507	20.1449	21.2871	21.0755
ABHD16A	15.8293	19.5405	20.4612	23.8679	22.5741	19.6666
ABHD17A	73.9041	69.7163	76.4368	86.0883	74.3069	71.2108
ABHD17B	28.9621	26.0539	28.4721	28.5598	28.9109	26.6526
ABHD17C	17.1276	16.1733	15.5118	14.6369	12.4258	11.7413
ABHD18	9.63745	9.93588	8.62337	9.435	9.85153	9.15821
ABHD2	246.038	245.536	240.878	157.936	220.374	213.166
ABHD3	5.64269	4.96799	4.79648	7.34402	6.58422	6.69257
ABHD4	10.4364	11.371	12.1441	10.047	10.4951	10.4497
ABHD5	31.7084	28.1515	28.4722	35.4958	32.3761	32.1709
ABHD6	8.78857	8.99749	9.84796	8.976	9.10896	11.1542
ABHD8	25.1671	26.1643	28.1661	29.4268	27.1287	30.0575
ABI1	51.6895	51.8657	51.4846	53.0001	57.5884	56.4353
ABI2	233.393	238.072	234.562	220.675	244.355	236.936
ABI3	13.4824	12.0334	10.3582	2.04008	2.22781	2.81798
ABI3BP	1.94754	2.37365	2.39829	1.73408	1.83177	2.28963
ABITRAM	17.0278	16.1181	16.7364	16.8809	16.7327	17.377
ABL1	207.98	214.507	211.096	269.624	298.427	303.798
ABL2	187.852	177.522	160.421	146.164	202.677	205.768
ABLIM1	155.447	159.028	158.383	114.393	157.028	148.349
ABLIM2	1.99748	1.76646	1.83701	0.765091	1.0397	0.469747
ABLIM3	24.9174	22.5763	23.982	13.209	13.0693	12.9741
ABR	176.49	176.947	169.601	134.169	135.376	137.931
ABRACL	11.8845	13.303	12.2462	20.3489	15.7426	17.7293
ABRAXAS1	14.2152	13.1416	13.4791	12.2205	15.2633	13.6442
ABRAXAS2	35.3537	37.2041	37.0444	37.1787	37.3761	36.9848
ABT1	26.5652	28.3171	28.5232	32.0787	31.6831	29.353
ABTB1	5.89237	5.96156	6.93953	5.66104	4.00998	5.87068
ABTB2	13.6322	15.7317	16.7364	6.78302	8.26738	5.51845
ACAA1	25.2604	23.0574	23.7063	23.8926	23.4003	21.8655
ACAA2	80.5444	76.5608	83.4264	89.1981	82.6234	90.5245
ACACA	163.336	170.567	170.576	155.396	238.567	233.123
ACACB	16.1789	17.1669	19.1346	15.8099	20.5445	20.371
ACAD10	20.673	23.3492	25.2065	26.9276	26.5841	26.359
ACAD11	12.4958	13.8821	15.0496	22.3598	22.0984	25.5725
ACAD8	19.2249	17.7189	18.3182	18.1049	14.3565	15.381
ACAD9	32.8568	32.2361	31.6356	31.4147	30.2964	32.0523
ACADM	48.5367	51.059	48.0147	58.0889	56.8317	52.1898
ACADS	5.79249	5.35438	4.59238	4.53905	3.26741	2.9941
ACADSB	42.0951	39.633	40.0548	30.5996	40.3959	40.0377
ACADVL	140.803	132.351	130.861	153.36	138.705	144.992
ACAP2	88.8835	90.3052	84.1408	83.3842	104.405	102.794
ACAP3	40.9464	40.4608	42.8613	36.3117	36.9306	31.349
ACAT1	49.8846	48.6302	49.7497	59.9244	54.1582	56.5925
ACAT2	41.7749	44.062	42.9066	104.895	96.2821	101.146
ACBD3	113.541	111.612	108.984	124.416	131.12	124.809
ACBD4	4.79381	5.07838	7.19466	5.76304	6.23769	5.92939
ACBD5	60.371	61.8781	60.8222	74.8164	77.2766	77.0806
ACBD6	44.7913	45.0975	42.9634	51.3565	44.3563	48.9021
ACBD7	10.2866	10.8191	12.2972	7.70101	6.98026	8.27762
ACCS	2.24715	4.02961	3.52084	3.51906	3.01988	4.22692
ACD	28.9121	27.765	28.166	26.8768	26.584	25.3022
ACE	60.9205	61.3261	67.6595	36.3626	39.1088	42.9141
ACER2	3.09604	2.20805	2.29624	3.92706	4.50502	4.87269
ACER3	46.3889	48.2989	47.0456	47.8887	48.7624	49.3129
ACIN1	173.524	171.814	162.975	166.513	175.543	174.825
ACLY	452.675	447.718	431.668	430.393	486.797	485.211
ACO1	57.4247	61.933	58.7807	55.8448	52.6239	54.2439
ACO2	53.5223	54.6603	54.9892	61.2422	56.8748	59.419
ACOT1	6.11265	5.90506	6.33152	8.47342	7.79865	7.2388
ACOT11	15.4798	14.7382	12.8887	15.9119	15.2304	15.0288
ACOT13	17.9057	18.8956	17.2693	33.0211	29.8456	28.271
ACOT2	30.4895	31.0783	32.2949	46.096	39.2804	42.6613
ACOT7	109.106	113.599	115.165	117.911	113.466	105.963
ACOT8	7.9327	7.71105	7.94898	10.0199	8.46818	7.7224
ACOT9	39.1487	40.24	40.2591	39.6264	42.6235	42.7382
ACOX1	72.7056	73.9115	71.079	72.1126	70.6921	71.6806
ACOX3	19.9739	18.7125	18.1141	19.6349	19.1089	17.0835
ACP1	105.61	106.919	105.315	116.38	101.831	102.97
ACP2	28.8122	30.801	28.8804	39.9838	38.2673	34.3429
ACP5	1.49813	1.82166	1.53086	0.765091	0.594156	0.70457
ACP6	8.6887	8.11431	9.4908	7.65002	7.62382	6.9861
ACSBG1	1.506	1.45991	0.593056	1.60902	0.504682	1.26197
ACSF2	13.3825	12.6958	14.5423	13.362	13.7624	15.4398
ACSF3	15.6296	15.3453	15.92	12.546	14.703	16.6139
ACSL1	44.4917	44.2144	40.9223	33.5068	37.2771	34.8127
ACSL3	124.887	133.69	127.972	133.311	149.551	144.65
ACSL4	134.224	126.438	120.871	123.04	134.585	134.921
ACSS2	27.3643	28.9793	31.7888	30.2936	30.9901	31.7599
ACTA2	68.0505	70.6489	68.8427	71.9918	62.6522	58.6736
ACTA2-AS1	2.60675	1.71655	1.36805	2.77394	2.09978	1.50025
ACTB	7922.5	7448.91	7381.67	8384.51	6978.92	6770.6
ACTG1	5956.71	5663.61	5402.36	6799.65	5702.5	5657.94
ACTG1P20	4.19462	3.75364	2.85752	3.77406	6.03967	6.34033
ACTG1P25	3.74519	3.14643	3.52084	1.73408	1.48524	1.23292
ACTL10	1.04872	0.993677	1.32676	3.00907	2.22781	1.9961
ACTL6A	88.4668	83.736	83.8866	88.6871	81.4926	86.7451
ACTL6B	12.8832	13.4134	13.981	13.566	11.7822	13.1502
ACTN1	446.602	437.936	390.516	286.16	305.581	309.974
ACTN4	790.782	732.007	691.335	444.859	424.074	426.63
ACTR10	35.3038	36.8729	35.8709	42.3296	38.3167	35.8107
ACTR1A	167.63	171.227	177.874	191.86	183.86	188.974
ACTR1B	40.1974	43.5519	41.5857	41.7686	36.9801	37.9828
ACTR2	570.133	569.088	556.163	572.865	599.254	587.761
ACTR3	266.151	269.425	252.374	309.501	301.291	305.041
ACTR3B	27.7897	28.8341	30.1211	29.5719	28.2981	26.402
ACTR3C	2.37082	2.0774	2.28018	1.69092	2.395	1.89443
ACTR5	11.6348	12.9718	12.1951	19.8389	17.7723	16.4377
ACTR6	28.8622	29.9731	28.217	36.1079	30.3958	32.3469
ACTR8	34.2552	36.8177	35.4116	30.1918	33.5643	35.752
ACTRT3	3.89499	3.25683	4.54135	4.99804	5.19809	3.46375
ACVR1	43.5429	44.1592	43.8818	54.4674	52.7224	49.3128
ACVR1B	41.0963	42.172	43.6776	44.4204	41.8315	38.6874
ACVR2A	13.3084	13.4915	13.811	14.8303	14.3611	12.8944
ACVR2B	48.7361	50.507	50.7192	36.9747	49.0592	45.1449
ACVR2B-AS1	2.04741	1.76646	2.60239	1.88708	2.87137	2.64186
ACY1	19.6763	21.1265	21.0953	30.1868	27.1991	26.6261
ACYP1	6.79119	6.84475	7.858	9.74099	7.67332	8.86469
ACYP2	3.14597	3.80881	3.62289	3.62106	4.15849	2.64186
ADA	6.79119	7.28633	7.34774	12.138	9.505	10.8607
ADAL	15.711	18.3326	16.6553	17.5253	17.8053	16.9661
ADAM10	175.814	175.752	163.279	184.16	212.913	210.174
ADAM11	6.09211	5.29918	6.17415	7.75202	8.41588	9.45174
ADAM12	135.571	144.729	145.472	104.906	159.654	142.772
ADAM15	135.474	129.332	139.608	119.39	103.714	104.967
ADAM17	83.7112	85.9144	92.443	85.0988	98.1578	99.9968
ADAM19	168.429	165.044	158.025	175.081	185.296	191.029
ADAM21	2.98355	2.58783	3.05947	5.54693	8.48172	6.30435
ADAM22	161.837	173.712	174.761	120.462	167.623	159.564
ADAM23	14.6309	15.4557	14.6444	14.9429	16.0396	16.9074
ADAM33	3.79512	4.3056	4.0311	2.14208	1.98029	2.17222
ADAM9	265.985	276.826	251.002	274.699	310.306	308.207
ADAMTS1	68.0608	68.9433	66.0778	64.5654	76.4848	75.7306
ADAMTS10	4.59407	4.3056	3.36777	3.67206	3.86146	2.75928
ADAMTS12	8.9883	9.10788	8.06209	5.35504	8.5149	8.16021
ADAMTS13	6.34177	4.1952	6.73543	4.59005	4.75255	4.87268
ADAMTS14	5.49289	5.96156	6.37825	8.21101	8.81192	8.80599
ADAMTS15	4.79381	4.2504	3.62289	1.07109	1.73276	0.821982
ADAMTS17	2.8963	2.70484	3.87802	0.408095	1.0397	0.645864
ADAMTS2	11.0356	11.5918	10.6644	1.02009	1.53474	1.70257
ADAMTS3	30.8097	32.6778	36.9934	42.5336	58.9601	55.8881
ADAMTS4	36.2525	38.7496	37.0445	38.3004	39.7522	41.9162
ADAMTS5	39.1987	35.2169	35.5137	18.1559	20.297	22.4257
ADAMTS6	6.39172	5.85117	4.2352	6.37503	7.52481	6.9861
ADAMTS7	36.8018	37.3697	41.0754	25.4485	24.6532	27.4157
ADAMTS9	237.275	259.654	264.629	168.608	263.355	255.607
ADAMTSL1	110.505	101.013	90.4171	52.3765	68.5144	68.9795
ADAMTSL2	6.54151	7.17594	9.64388	1.07109	1.18821	1.64386
ADAMTSL4	12.6335	12.0886	13.879	13.8719	11.8812	14.6766
ADAMTSL5	5.29315	3.36723	3.72495	2.95807	3.2179	3.40504
ADAP1	14.0816	10.4879	10.7664	13.2089	9.15846	9.68657
ADAR	561.885	550.38	548.033	448.171	537.635	521.661
ADARB1	19.6742	17.0565	18.3692	12.75	14.604	13.5612
ADAT1	99.519	94.1687	95.6217	88.8919	99.1577	94.6335
ADAT2	11.3352	11.4262	10.4093	14.3819	13.9604	13.5612
ADAT3	6.89105	6.84475	6.88851	9.741	7.57432	7.51445
ADCK1	4.59407	5.46478	5.81698	9.38399	7.62382	6.22292
ADCK2	35.0042	33.2297	34.2891	43.8086	38.4157	42.0335
ADCK5	3.39564	3.36722	3.62289	3.16206	2.42583	2.40704
ADCY1	93.2778	104.767	103.071	28.8658	46.287	42.9728
ADCY3	53.3986	56.9188	51.7886	53.271	53.8716	56.2312
ADCY5	2.19722	1.76646	3.01059	1.78508	1.83177	2.23092
ADCY6	79.4459	72.3105	71.7416	59.5164	64.0591	65.7507
ADCY7	33.0703	29.7652	34.2227	17.5323	23.5542	22.8767
ADCY9	32.3077	29.5314	28.5743	23.5108	33.7623	29.353
ADCYAP1R1	37.5507	36.1553	41.6876	11.577	13.6634	12.9741
ADD1	314.496	331.741	338.704	293.701	309.158	307.562
ADD2	39.9976	41.068	44.086	32.7417	43.7127	41.9748
ADD3	98.769	101.455	111.54	64.9731	76.4856	72.736
ADGRA2	178.877	183.826	183.114	108.246	122.274	122.993
ADGRA3	83.94	84.5094	82.0487	91.7481	100.99	104.32
ADGRB1	11.2354	11.923	11.3277	5.91603	5.74264	5.40104
ADGRB2	58.7235	62.7611	63.4756	50.6935	53.8608	54.3617
ADGRB3	9.13811	9.99107	10.4603	8.67	12.4258	9.39304
ADGRE1	6.941	6.40316	8.36824	5.86504	5.09908	5.9881
ADGRE5	24.2631	22.4623	26.3739	22.3301	20.3359	20.3015
ADGRG1	6.09211	7.06554	6.53134	2.55007	1.93078	1.9961
ADGRG6	199.939	210.364	196.603	175.85	225.198	220.262
ADGRL1	91.8771	86.1652	95.7713	118.471	121.924	125.098
ADGRL2	239.535	249.992	256.249	181.711	242.622	234.297
ADGRL3	3.14597	3.80881	4.08212	4.08005	5.69314	5.16621
ADGRV1	7.29054	8.44551	7.50081	2.09108	5.74264	3.17022
ADH5	157.593	164.548	158.944	179.161	166.682	163.555
ADI1	108.308	103.72	104.501	84.3526	69.8023	80.1919
ADIPOR1	134.974	138.604	138.382	176.668	163.962	164.142
ADIPOR2	103.714	100.076	98.3779	110.464	116.585	110.544
ADK	38.4496	37.2592	41.1264	40.0347	34.3068	37.8653
ADM	8.03955	7.94872	8.31722	11.424	9.604	8.16021
ADM2	1.598	1.71126	1.88804	3.16206	3.36642	3.22892
ADNP	205.874	213.506	209.613	170.494	202.774	206.646
ADNP2	88.2343	89.0909	89.7536	84.9651	92.7223	90.4071
ADO	65.4143	67.8394	66.5881	75.2242	71.6333	70.0362
ADORA1	13.6821	14.7934	13.6749	10.098	7.02976	9.68656
ADORA2A	29.5541	25.4321	27.7309	19.4347	15.6567	15.0279
ADORA2B	5.59276	5.13358	4.8475	5.30404	5.14858	5.81198
ADPGK	52.8235	51.3776	49.3321	63.2071	62.7666	63.1037
ADPRM	4.39433	5.23442	5.97006	5.864	5.98708	6.5701
ADPRS	41.5456	40.24	41.2795	48.8575	40.9405	46.9061
ADRA1B	3.29578	3.47762	3.16367	7.59901	6.28719	5.57716
ADRA1D	3.74519	2.26325	2.85752	12.444	10.2476	9.15821
ADRA2C	5.89237	6.18236	6.22518	7.54801	5.49512	5.9881
ADRB2	1.34833	0.828081	1.02061	1.58108	0.990193	1.35033
ADRM1	105.812	95.5491	98.1233	140.403	116.041	125.393
ADSL	49.3354	52.6599	51.8929	64.8713	61.2869	63.9893
ADSS1	7.2406	6.62396	7.55184	7.34402	6.98026	6.80998
ADSS2	131.176	132.585	135.877	146.725	145.251	145.881
AEBP1	564.959	564.297	582.709	342.869	350.345	371.96
AEBP2	56.1762	55.7507	57.7604	53.7026	52.9206	52.542
AEN	70.6074	64.0858	63.7817	86.8011	75.8907	78.7834
AFAP1	245.412	237.227	213.319	224.805	288.556	270.796
AFAP1L1	13.9318	12.475	11.4808	15.4529	15.2971	15.0288
AFAP1L2	0.848986	1.65606	0.918555	1.83608	1.63375	1.05681
AFDN	107.909	102.835	95.6722	81.4465	98.9598	99.0374
AFF1	38.7991	38.5289	36.6874	27.3358	36.7326	35.341
AFF3	16.5284	16.5045	17.1956	9.94498	14.3069	13.385
AFF4	231.496	232.332	228.644	143.104	234.207	222.906
AFG1L	5.09342	4.74719	4.74545	5.20205	6.03967	5.57715
AFG3L1P	15.3038	11.9072	11.9605	11.8198	12.7228	11.6871
AFG3L2	75.9369	74.8116	73.1535	80.7145	77.5786	81.8279
AFMID	12.8832	13.027	12.0931	19.9409	15.6436	15.0288
AFTPH	33.5062	31.2426	34.391	28.9168	33.0198	29.4705
AGA	16.8779	19.5405	22.1961	21.7258	22.9703	23.4825
AGAP1	99.319	101.014	104.857	70.3783	93.861	92.579
AGAP2	42.8073	43.4134	41.2696	49.7693	49.2884	48.2219
AGAP2-AS1	27.3007	25.4748	28.7883	33.6657	29.5725	30.5027
AGAP3	117.296	110.674	112.766	115.412	98.8118	101.15
AGAP4	2.37481	1.85089	1.93972	3.02109	2.17546	1.3027
AGAP5	2.4739	1.96303	3.05196	2.53611	3.14832	2.63683
AGAP6	4.84276	7.43041	4.55295	4.47767	6.31773	4.34991
AGAP7P	6.87207	5.17619	6.40469	6.59721	4.94877	5.87942
AGAP9	3.30662	0.159672	2.04327	0.903841	1.17811	3.48865
AGBL5	78.458	79.4452	80.332	71.323	76.8051	74.5274
AGER	2.04741	1.93206	2.09214	1.17309	1.28722	1.52645
AGFG1	96.6718	97.3699	90.8764	84.9662	97.2774	92.6975
AGFG2	18.7255	17.8845	18.8795	17.3909	13.5149	16.2029
AGGF1	70.7073	77.1127	76.6911	74.2553	77.0293	74.0282
AGK	53.3303	54.7022	53.4236	53.8554	52.8215	55.2423
AGL	45.8403	50.3415	52.6581	46.6137	58.1183	55.1254
AGMAT	4.14466	4.2504	4.8475	6.12003	5.09908	6.45774
AGO1	97.1227	96.3785	95.5188	74.4086	91.9307	95.2808
AGO2	99.6205	89.3676	90.0076	68.1352	92.4252	90.936
AGO3	44.092	46.0913	43.78	38.5554	43.1186	41.2119
AGO4	25.8662	25.5019	26.125	24.1739	29.6039	29.1182
AGPAT1	140.715	146.993	150.369	190.029	180.199	175.357
AGPAT2	33.9556	31.5737	31.0235	29.0698	23.3663	23.1302
AGPAT3	147.856	141.306	142.362	101.489	107.226	110.014
AGPAT4	16.079	14.3518	15.1546	13.6169	18.9109	17.788
AGPAT5	119.993	115.2	116.695	127.703	125.098	127.744
AGPS	139.467	137.721	132.972	109.955	129.158	119.701
AGRN	127.882	132.419	139.405	85.9345	86.8813	86.8854
AGTPBP1	24.0186	26.0539	24.5433	15.8099	22.4753	20.782
AGTR1	4.79381	7.34153	6.27621	5.30404	4.95057	6.63387
AGTRAP	19.7742	19.2093	17.0936	29.2228	24.1089	23.3651
AHCTF1	192.519	184.68	173.654	169.41	227.752	214.956
AHCTF1P1	73.6779	73.9843	68.6157	43.1032	84.772	83.9138
AHCY	196.796	194.9	207.822	247.6	224.405	235.231
AHCYL1	130.078	132.09	134.349	101.08	106.288	101.445
AHCYL2	35.6033	35.0512	37.912	44.5226	47.9204	44.6163
AHDC1	51.0831	52.2733	54.9033	27.4888	30.792	34.4604
AHI1	23.3195	22.0796	20.002	28.2028	28.5642	28.766
AHNAK	1693.01	1662.54	1588.48	911.557	1686.24	1672.88
AHNAK2	218.863	223.384	217.16	77.8247	158.267	157.385
AHSA1	114.348	111.282	111.388	147.543	129.26	132.441
AHSA2P	26.3773	24.3206	24.3534	21.5024	24.8334	24.0007
AIDA	139.467	129.276	127.002	149.479	148.811	147.058
AIF1L	9.18805	9.21828	8.16414	2.34607	2.87137	2.70057
AIFM1	44.4416	46.5877	41.8406	51.4585	50.9899	48.7846
AIFM2	15.5297	16.1181	17.0936	11.322	9.85152	9.56915
AIG1	46.3892	45.263	45.9797	41.0078	43.4157	38.1589
AIMP1	51.7029	53.714	52.4272	67.051	64.8004	60.2408
AIMP2	38.4976	38.1841	41.9067	47.1878	41.0062	43.1251
AIP	49.3356	46.4226	46.8927	57.4256	51.9303	52.4832
AJM1	11.8845	13.4686	14.6954	11.934	12.4258	13.9134
AJUBA	48.6359	45.8149	41.2286	41.2077	37.5249	39.7439
AK1	31.6086	30.0833	31.4828	35.5467	29.0098	29.588
AK2	124.486	132.477	130.777	142.849	140.197	142.83
AK3	80.3953	85.4484	86.6396	78.8961	76.8806	73.3826
AK4	20.7728	24.6173	23.9233	21.7753	27.0694	24.3576
AK5	36.0028	30.8011	30.309	21.5728	16.8317	22.1322
AK6	14.5213	13.1062	12.6144	22.6021	18.2691	18.6195
AK7	0.948855	1.10407	1.42881	0.357096	1.0892	1.81998
AK9	2.69656	3.09123	4.18417	3.62106	3.71295	2.46575
AKAP1	64.6148	62.4855	64.1384	61.7604	66.881	68.9214
AKAP10	32.1578	34.6098	34.2892	30.7528	35.3962	33.1099
AKAP11	154.048	155.053	149.963	113.525	169.603	156.686
AKAP12	269.096	270.585	269.415	162.381	221.236	213.63
AKAP13	81.743	85.8888	88.2738	52.3763	88.6618	80.0747
AKAP17A	52.631	50.673	48.6275	51.714	50.9401	52.7767
AKAP5	17.6769	19.4853	20.1041	12.648	15.2475	12.5044
AKAP6	84.5891	91.5196	87.2533	23.1538	39.4058	38.8634
AKAP7	4.14466	4.02961	2.85751	3.16206	3.81196	3.93339
AKAP8	34.9043	32.8434	29.3396	36.3627	31.5841	33.4037
AKAP8L	27.7138	27.9859	29.9009	30.0388	27.2772	29.7053
AKAP9	131.676	139.156	138.535	110.262	136.239	126.278
AKIP1	18.2262	16.2285	18.8794	25.0918	20.5445	20.8407
AKIRIN1	81.193	79.9284	80.3127	100.672	94.8524	88.4099
AKIRIN2	49.7348	49.955	54.0869	58.6494	51.3364	50.7807
AKNA	5.64269	6.89994	7.65388	6.01803	8.66342	7.51445
AKR1A1	33.3563	28.9794	36.6872	47.9905	38.9107	42.0921
AKR1B1	156.698	156.928	166.192	178.552	159.7	155.046
AKR1C1	1.43424	1.49047	1.46814	1.42808	1.09655	1.62859
AKR1E2	3.79512	3.47762	3.72494	5.10004	5.09908	3.46374
AKR7A2	39.3984	39.4671	42.1473	40.3405	36.9306	36.6327
AKT1	230.854	222.89	218.851	202.263	182.921	188.388
AKT1S1	104.912	104.601	111.849	152.031	134.803	129.211
AKT2	137.571	136.008	136.748	161.924	156.482	151.107
AKT3	200.886	197.466	196.433	130.3	168.717	165.493
AKTIP	19.2873	19.4784	17.8362	23.5389	22.1554	23.0222
ALAD	33.5559	35.6033	35.2075	35.0369	37.4754	37.3369
ALAS1	37.6507	39.1911	37.6569	40.6468	42.5743	42.0924
ALCAM	527.192	507.416	498.61	301.355	347.684	326.822
ALDH16A1	35.4036	32.0705	36.1259	26.2138	22.8217	23.3064
ALDH18A1	121.492	122.708	117.156	112.302	118.069	114.594
ALDH1A3	10.9334	13.1537	13.1587	8.57704	11.3811	9.13882
ALDH1B1	45.8399	48.7958	46.8413	51.8155	49.1582	50.722
ALDH1L2	11.4351	12.0886	13.3177	8.26201	12.6238	11.1542
ALDH2	64.1156	63.2576	67.354	35.5977	33.4158	30.0576
ALDH3A2	45.7403	47.0297	47.5045	45.7469	45.495	45.9667
ALDH3B1	35.104	30.9667	37.9118	8.46601	7.57431	7.22093
ALDH4A1	22.9699	20.6444	20.0531	29.7328	28.1187	28.1202
ALDH5A1	34.205	36.2105	34.9014	28.5088	31.6831	31.173
ALDH6A1	30.9411	31.6514	31.5758	16	17.6434	18.1235
ALDH7A1	51.6325	51.1694	51.1785	55.3857	51.1876	54.0097
ALDH9A1	119.095	120.224	114.248	124.238	119.704	118.059
ALDOA	611.645	596.116	618.714	692.5	599.447	596.645
ALDOC	14.581	17.1117	17.1956	24.9898	22.5742	22.1909
ALG1	26.1808	28.0726	26.4052	32.5651	28.2457	29.5482
ALG10	9.1811	7.91139	7.68242	7.28898	7.62731	7.95499
ALG10B	22.0781	22.2825	23.086	20.8119	26.2836	19.1673
ALG11	68.9538	72.5983	71.7785	53.2996	71.6009	70.288
ALG12	20.8228	20.6444	21.992	20.8079	20.6435	19.3143
ALG13	37.1014	37.9216	36.4832	44.9306	39.4552	39.6266
ALG14	9.58752	10.5983	8.67439	10.404	9.75251	7.80799
ALG2	28.5626	28.9243	33.2176	30.5999	27.1781	29.9987
ALG3	26.665	24.8396	25.7169	43.2478	39.6038	37.748
ALG5	18.2761	19.3197	17.3997	25.9077	19.4059	22.4257
ALG6	9.03824	9.99107	10.0521	11.934	9.90103	10.6846
ALG8	43.3436	42.5583	43.3714	55.8962	51.5836	51.0157
ALG9	34.3051	38.9152	37.3506	36.0566	39.7523	37.6306
ALK	35.2538	40.0191	41.892	14.841	26.0395	24.7739
ALKBH1	12.4338	13.9654	16.8895	16.9319	14.0594	15.1462
ALKBH2	19.3747	18.878	18.9815	33.5577	29.6039	28.7073
ALKBH3	15.8293	14.0206	16.4302	15.5549	16.2376	15.3223
ALKBH4	24.3909	23.2705	25.6456	27.2942	21.8211	23.284
ALKBH5	93.1778	92.7892	94.652	96.185	83.861	82.6579
ALKBH6	5.94231	6.23756	6.93954	8.10901	6.18818	7.10351
ALKBH7	31.6086	29.6418	33.5237	49.9285	36.584	38.335
ALKBH8	15.1802	15.235	14.2361	17.1359	20.6931	18.4337
ALMS1	71.5062	71.5934	70.2105	31.5177	69.0591	68.0987
ALMS1-IT1	0.948855	1.43527	1.17368	1.68308	0.74267	0.587159
ALPK1	7.24061	7.61753	8.16415	9.99598	12.5248	13.4437
ALPK2	11.5849	11.2606	11.7869	5.40604	7.52481	6.86868
ALS2	50.7334	53.4326	48.3209	76.7033	88.2174	91.64
ALX3	4.79381	3.80881	3.77597	2.60107	2.52484	2.93539
ALYREF	149.501	139.816	137.312	195.79	159.508	161.266
AMACR	17.5536	17.1139	16.8438	19.1435	22.8515	25.2381
AMBRA1	47.3379	50.9487	50.2601	44.8798	48.0195	49.0781
AMD1	172.821	165.044	156.341	158.916	151.682	153.224
AMDHD2	22.1445	23.294	23.5738	26.5182	23.9109	24.1276
AMER1	22.171	21.086	21.4817	15.5549	17.2772	17.377
AMER3	5.04348	5.51997	5.4598	5.61004	4.95056	5.9881
AMFR	95.2267	95.7158	98.9894	103.069	96.5341	90.1731
AMH	17.3773	17.3325	16.4813	15.1979	13.0693	13.1502
AMIGO1	7.69001	8.50071	9.59285	6.22203	7.57431	8.21892
AMIGO2	1.19853	1.10407	1.68393	2.34607	2.42583	1.70257
AMIGO3	21.3721	22.19	25.2576	24.1738	21.5346	23.6586
AMMECR1	17.5771	17.2221	14.5933	17.5949	16.1386	17.7292
AMMECR1L	50.795	54.2958	52.8107	55.5897	53.5145	56.9274
AMN1	7.50901	8.28809	8.51566	18.8292	18.0373	17.5839
AMOT	17.0277	18.2157	17.5528	8.10901	12.1288	12.0935
AMOTL1	230.147	226.979	222.262	134.791	187.916	189.038
AMOTL2	142.613	130.269	115.726	126.527	122.574	116.002
AMPD2	72.2545	78.0518	75.3643	99.0916	99.4545	98.8591
AMPD3	7.24059	5.63037	6.68441	3.31506	3.91097	2.93539
AMT	4.89368	4.74719	6.58236	3.06006	3.46543	3.28763
AMZ1	7.5623	6.05804	6.09632	5.63699	5.8744	5.98273
AMZ2	97.7219	98.0826	101.13	114.393	109.357	106.376
AMZ2P1	9.38778	10.2174	10.8201	14.4329	12.9208	12.4457
ANAPC1	99.5686	100.906	97.8639	72.417	91.2341	86.5619
ANAPC10	10.5366	9.2735	9.28671	12.342	12.0297	11.0955
ANAPC11	90.9807	83.902	91.7949	106.589	88.3162	93.8704
ANAPC13	63.5193	64.1129	64.8884	71.0689	64.4367	61.5887
ANAPC15	28.4274	24.3311	25.6422	35.6839	29.655	29.4243
ANAPC16	67.6112	68.3912	70.109	79.1515	65.8416	65.5157
ANAPC1P2	4.60964	5.89424	5.03782	4.76258	3.72129	4.94359
ANAPC1P4	2.93208	2.45748	3.21774	2.04711	3.03995	3.67103
ANAPC2	35.8531	36.1553	35.1055	33.0477	30.4455	30.762
ANAPC4	14.8806	15.5661	17.0936	19.7368	20.4949	20.1949
ANAPC5	91.729	90.25	92.6113	107.76	97.7218	98.8023
ANAPC7	62.8176	60.498	61.9447	64.8202	59.4057	61.0542
ANG	2.80952	1.95886	2.61235	2.75406	1.9323	2.41845
ANGEL1	31.4161	31.2697	32.7389	30.805	31.5794	33.6338
ANGEL2	69.2592	68.6118	68.4764	68.033	66.2367	64.048
ANGPT1	6.84114	6.23755	6.73544	5.91603	6.13868	5.16621
ANGPT2	4.84374	5.63037	5.45981	4.89605	4.40602	5.22492
ANGPTL2	35.6533	34.3889	34.2381	16.2179	17.4752	18.3163
ANGPTL4	4.3444	4.69199	5.6639	2.70307	2.42583	2.40704
ANK1	17.6769	17.7189	18.1141	9.282	9.5545	8.74728
ANK2	65.2647	64.7483	65.0572	57.0174	106.435	96.6892
ANK3	22.3707	26.1643	27.8599	28.5598	42.5248	47.1994
ANKAR	1.49813	0.993677	1.47983	1.37708	1.0397	1.29163
ANKDD1A	5.89237	5.57517	5.81698	4.38605	4.30701	4.16822
ANKEF1	15.3799	16.9461	14.9505	13.413	15.396	15.792
ANKFY1	131.676	135.624	134.605	106.537	138.564	131.445
ANKH	45.4904	46.9606	39.5957	43.2241	45.7595	45.9095
ANKHD1	76.6321	73.9821	72.2074	51.8933	74.2263	70.6285
ANKHD1-EIF4EBP3	39.8648	45.357	41.5289	33.7858	40.8214	44.9028
ANKIB1	163.858	164.639	161.373	142.279	176.237	176.225
ANKLE1	12.6835	11.647	12.2972	8.00701	9.05946	8.27763
ANKLE2	76.4997	77.7199	71.6906	63.5454	66.0393	64.7527
ANKMY1	8.92581	8.38139	7.72945	7.51991	7.53017	7.34384
ANKMY2	30.1605	33.1193	30.5642	31.6707	30.4455	31.4077
ANKRA2	11.9344	13.4134	11.991	13.158	11.8812	11.5064
ANKRD1	28.5127	25.1707	19.1346	6.37503	5.24759	6.28163
ANKRD10	23.0699	24.122	23.4207	24.4798	22.8218	17.4357
ANKRD11	253.213	247.122	247.776	213.433	220.341	218.679
ANKRD12	60.6202	60.1121	57.863	76.7553	70.6932	65.281
ANKRD13A	60.3209	60.0563	55.9748	35.0367	37.4256	37.6893
ANKRD13B	45.4904	47.3606	48.9333	53.1415	56.3859	58.1776
ANKRD13C	32.4575	31.4634	30.156	33.4557	31.7326	32.4057
ANKRD13D	16.9279	14.6278	14.9505	23.9698	18.3168	18.786
ANKRD16	5.59276	6.38482	7.34774	9.30407	6.7272	9.27563
ANKRD17	164.736	167.032	169.502	116.433	181.586	183.69
ANKRD18A	1.16531	1.03243	1.4691	1.40159	1.87585	1.10773
ANKRD18B	11.6181	11.1115	10.522	17.3154	14.6589	15.2714
ANKRD23	2.39695	1.82166	1.93906	1.83608	2.0793	2.23092
ANKRD26	25.9661	24.9499	26.7884	22.8989	23.4653	25.7132
ANKRD27	33.1566	29.7522	29.9009	36.2097	39.8018	39.4504
ANKRD28	148.207	149.589	145.473	197.419	244.749	236.114
ANKRD29	1.94754	3.09123	2.65341	0.918089	1.38623	1.35033
ANKRD33B	10.5862	11.3158	10.4603	6.27303	8.21787	10.5672
ANKRD34A	17.577	16.1181	19.3897	29.8348	26.8316	28.4724
ANKRD36	5.09167	5.08217	4.48223	4.62725	5.9338	4.13748
ANKRD36B	4.88163	3.32089	4.34772	4.40226	4.55098	3.62903
ANKRD36C	3.10984	3.13378	3.67154	3.36365	4.31742	3.56402
ANKRD37	1.56978	1.50512	1.1875	2.26641	1.82939	1.1214
ANKRD39	7.64007	6.51355	6.68441	8.415	8.91094	8.51245
ANKRD40	182.361	184.806	181.344	176.917	187.177	181.988
ANKRD42	19.5245	18.0501	19.2366	17.5949	18.8613	18.1989
ANKRD44	44.9912	43.4968	46.0761	32.7418	49.5047	47.2582
ANKRD45	22.4706	22.5212	22.7064	23.2049	26.3862	26.4765
ANKRD46	13.2328	13.303	15.0526	13.5659	14.9505	13.385
ANKRD49	7.49027	8.22471	7.96004	7.44602	8.61391	7.86668
ANKRD50	168.182	163.384	147.666	128.317	177.814	183.69
ANKRD52	175.17	163.996	154.862	138.617	159.455	155.923
ANKRD54	29.5114	27.7651	28.3702	38.2495	31.7327	31.3491
ANKRD6	4.1087	4.32308	4.69468	2.94826	1.83495	2.33617
ANKRD9	39.5347	39.1465	38.3379	41.7492	36.9582	38.5558
ANKS1A	58.2237	53.6533	52.8623	44.8796	53.0196	54.6552
ANKS1B	2.21377	1.76704	1.57307	4.09172	3.34621	4.93932
ANKS3	17.0277	18.1053	17.859	22.2868	19.5049	17.5531
ANKS6	43.5929	44.9319	44.3411	50.1325	54.1582	61.3477
ANKZF1	12.4837	12.8614	10.8174	13.0049	13.3169	13.1502
ANLN	392.536	361.095	329.402	231.33	265.241	258.068
ANO10	36.3024	38.2529	39.7999	42.4317	43.5148	47.082
ANO4	9.93706	10.3775	8.4703	6.93602	4.85156	5.0488
ANO5	7.19066	7.12074	6.78647	4.99804	7.77232	6.63385
ANO6	189.402	190.71	188.18	156.058	196.333	197.133
ANO7	1.49813	2.15285	1.58188	2.09108	2.62385	2.11351
ANO8	27.6139	29.2002	28.5743	38.0967	42.9701	43.325
ANP32A	231.242	231.607	232.873	270.74	259.325	254.354
ANP32AP1	1.92181	1.14364	1.62278	2.10256	2.22378	3.34532
ANP32B	200.437	193.472	191.549	239.442	212.821	209.345
ANP32C	0.729744	0.623818	0.628538	1.63626	1.66737	1.42829
ANP32E	330.076	328.82	310.897	330.219	314.207	303.678
ANPEP	73.8029	77.9963	86.9986	55.8444	57.0294	68.8032
ANTKMT	14.3812	13.4686	13.0626	19.4819	14.0594	16.379
ANTXR1	439.421	456.223	454.234	314.615	409.704	397.316
ANTXR2	321.942	306.455	307.527	258.362	305.894	313.191
ANXA1	165.783	162.947	159.607	102.968	96.5837	97.5105
ANXA11	104.562	107.527	109.961	88.7895	87.8715	84.5371
ANXA2	975.664	975.897	977.849	898.065	786.804	826.385
ANXA2P1	1.95916	2.05306	1.95146	3.19508	3.0424	5.33677
ANXA2P2	620.422	623.116	593.473	526.361	484.87	498.947
ANXA3	7.98962	8.05912	6.58236	3.36606	3.31691	2.93539
ANXA4	35.1039	39.7433	41.739	59.0576	57.4253	53.5988
ANXA5	276.937	279.803	277.322	362.657	324.602	334.213
ANXA6	104.363	109.737	111.489	91.0844	90.3964	98.6846
ANXA7	88.135	91.9611	85.3657	96.4891	91.8302	90.1133
AOPEP	12.0343	11.7574	13.7259	13.515	13.7129	13.5024
AOX1	4.54414	3.53282	2.95957	3.36606	3.06939	2.93539
AP1AR	38.2501	38.1425	40.7693	47.6842	44.8516	40.977
AP1B1	141.862	139.267	143.327	141.216	130.345	129.328
AP1G1	119.544	118.788	114.143	112.046	133.712	128.388
AP1G2	17.5119	16.1984	20.1183	14.4767	13.8462	13.8899
AP1M1	126.334	123.922	123.785	132.65	123.268	126.51
AP1S1	202.385	197.446	208.234	259.332	212.672	220.91
AP1S2	62.753	63.2418	59.8425	50.5088	51.4092	43.1576
AP1S3	11.8346	11.3158	10.7664	22.6948	19.2079	18.5511
AP2A1	108.787	105.576	105.02	118.452	101.86	107.18
AP2A2	83.6407	80.5353	83.0178	79.5591	77.4752	81.8367
AP2B1	458.657	480.387	479.549	427.42	510.878	491.602
AP2M1	420.641	420.563	423.771	399.161	364.307	376.357
AP2S1	141.415	142.136	150.525	161.161	127.426	132.264
AP3B1	92.1808	93.2848	94.7522	91.9506	100.05	98.2166
AP3B2	30.8597	30.9115	31.9928	19.9409	23.2673	21.5451
AP3D1	248.815	246.132	248.902	266.42	273.015	264.065
AP3M1	99.7483	107.668	105.339	101	112.857	110.469
AP3M2	34.1053	35.9344	39.8001	39.2697	43.1684	40.0374
AP3S1	45.9398	44.2695	46.0761	59.9238	55.0492	55.5358
AP3S2	31.4249	33.2268	33.4163	33.0976	30.4554	34.7518
AP4B1	13.8597	14.4335	12.8154	15.5344	13.7286	14.9195
AP4E1	31.3092	33.6163	34.2892	25.5508	30.8908	32.9929
AP4M1	32.7771	36.2341	35.8688	72.5308	60.036	65.1595
AP4S1	8.08948	8.9975	10.1541	9.48598	8.56441	8.51245
AP5B1	23.4693	22.9076	21.2266	23.4598	26.1386	25.1849
AP5M1	54.1793	59.6151	58.9343	46.4097	49.901	48.9023
AP5S1	14.0317	14.959	13.5218	15.0959	12.5248	13.6199
AP5Z1	30.8096	30.4698	32.6564	37.8925	34.0594	35.1063
APAF1	34.4883	34.1676	33.9916	35.1271	41.7031	40.6753
APBA1	22.1211	23.9564	24.5943	45.1346	56.8809	52.3657
APBA2	38.949	41.5647	43.5246	38.1986	33.7623	37.7479
APBA3	8.38909	9.93587	8.11312	13.3619	10.1981	10.802
APBB1	45.8898	46.5328	49.5966	45.7974	44.1581	43.7948
APBB2	81.8174	76.7237	76.5082	65.3003	76.4415	71.9763
APBB3	7.5402	6.73435	6.88851	6.88502	6.23768	5.98809
APC	97.4722	102.56	95.8764	66.9113	111.039	105.201
APC2	115.998	114.647	119.348	104.906	117.375	113.479
APCDD1L	4.64401	4.416	5.81699	0.969089	0.891184	0.528453
APEH	81.4932	82.0806	81.3854	106.334	101.782	102.853
APEX1	173.819	172.166	183.282	225.32	199.16	200.484
APEX2	30.5101	30.0283	33.0134	36.4646	33.4654	29.8813
APH1A	286.625	275.275	287.524	352.152	304.492	302.16
APH1B	27.0647	29.9731	27.7577	29.4778	34.2573	35.7519
API5	178.766	182.71	172.872	154.375	164.554	152.166
APIP	18.8723	18.9856	19.693	24.8692	21.7652	22.5914
APLF	4.39433	4.416	3.87802	4.99804	4.2575	4.40304
APLN	3.19591	3.86401	3.16367	1.58108	1.43574	2.17222
APLNR	7.14073	6.73435	7.55184	0.765091	0.495147	0.763276
APLP1	79.3466	77.8302	80.0588	130.048	117.871	120.581
APLP2	770.523	718.354	711.97	609.236	605.153	610.524
APMAP	150.453	145.173	144.555	182.119	165.346	167.37
APOBEC3C	47.8373	55.0884	51.9949	77.7742	63.5146	70.9168
APOBEC3F	2.13104	1.54566	2.34439	1.89388	1.83177	2.05457
APOE	13.8319	14.2966	15.8179	16.6769	15.4951	14.8526
APOL2	10.736	10.1015	9.49078	11.832	10.7921	10.5084
APOL6	22.7702	22.742	24.1351	4.59005	5.19809	4.28563
APOLD1	7.64007	7.89352	7.75595	5.81403	5.3466	5.51845
APOM	1.76775	0.999527	1.85349	1.13042	0.896615	1.4991
APOO	11.4351	11.1502	10.4093	15.5549	13.9604	14.794
APOOL	63.1102	63.752	60.8194	61.8593	69.0055	63.5744
APP	859.146	885.416	885.965	758.347	844.881	823.852
APPBP2	98.2211	99.4694	107.615	89.0945	103.467	102.323
APPL1	96.6175	96.8686	102.81	86.9834	102.321	95.681
APPL2	124.636	121.215	114.707	126.784	122.226	122.696
APRT	51.6825	54.647	58.832	81.3952	64.5047	69.9192
APTR	9.49141	9.08813	9.05302	9.30231	7.44867	6.90969
APTX	28.0633	29.2002	28.5232	34.6797	32.9207	31.4077
AQP1	8.48896	7.28634	8.06209	0.86709	0.841679	0.70457
AQP11	2.64663	2.48404	2.09214	2.85607	2.02979	1.29163
AQP3	1.24846	1.49047	1.42881	1.37708	1.0892	0.821982
AQR	98.0714	104.823	98.0196	83.7411	101.336	104.497
ARAF	45.59	44.7665	45.7696	52.0198	46.9802	47.082
ARAP1	80.394	77.9948	81.3297	80.3215	84.0578	80.5432
ARAP3	66.4629	67.0666	69.5986	30.5998	34.4058	33.6386
ARC	1.94754	2.48404	1.99009	0.714092	0.643661	0.821982
ARCN1	277.842	277.866	272.85	269.684	306.767	292.419
AREL1	106.66	109.183	107.459	102.968	112.574	106.669
ARF1	615.902	597.66	588.355	669.768	584.711	590.998
ARF3	289.97	291.173	293.089	340.88	352.127	349.593
ARF4	183.809	188.614	181.65	206.905	176.138	177.527
ARF5	129.031	125.467	135.829	159.067	134.504	130.21
ARF6	204.582	204.125	192.978	249.183	223.613	217.681
ARFGAP1	74.6519	69.2193	69.3438	85.0168	73.9111	76.7282
ARFGAP2	71.2059	68.7215	70.7733	72.9805	67.3755	67.7461
ARFGAP3	25.0673	23.0731	25.1046	24.9387	24.4554	27.0048
ARFGEF1	79.6955	80.4799	78.0688	61.9644	85.2471	86.0042
ARFGEF2	86.3867	79.4863	81.7426	61.3014	89.356	83.3037
ARFIP1	55.6772	59.8909	58.7813	60.4853	57.4255	53.5401
ARFIP2	63.5168	61.9332	66.537	72.2665	67.3762	67.5704
ARFRP1	30.4102	27.9307	27.0435	32.2828	25.198	24.9501
ARG2	10.5148	8.41543	10.36	6.15248	7.66971	9.69265
ARGLU1	54.7283	54.6469	51.4846	45.4916	47.079	45.4384
ARHGAP1	119.543	116.58	117.715	115.616	113.267	112.715
ARHGAP10	25.217	25.0603	24.8494	18.8189	17.6733	20.0775
ARHGAP11A	162.113	167.795	152.356	152.101	160.478	155.482
ARHGAP11A-SCG5	19.7646	16.1227	19.2628	7.70493	21.7686	18.0099
ARHGAP11B	7.07999	7.05542	7.53108	3.99917	6.92595	8.07372
ARHGAP12	43.1435	46.1464	44.9022	45.5938	48.6631	47.3168
ARHGAP17	62.9678	69.1082	69.8024	74.9692	77.7227	80.6039
ARHGAP18	182.411	179.727	168.588	168.757	183.761	176.94
ARHGAP19	59.6201	56.1927	53.3213	78.0297	82.8048	84.1832
ARHGAP20	3.14597	3.97441	4.8475	1.47908	1.73276	1.87869
ARHGAP21	99.4691	102.339	99.6014	71.7562	96.2369	98.5081
ARHGAP22	14.6808	14.131	14.0321	15.4019	14.505	13.2089
ARHGAP23	173.423	168.908	163.791	55.2325	57.8215	53.9508
ARHGAP24	3.24584	3.64322	3.46982	3.21306	3.61394	3.87469
ARHGAP26	94.6268	108.851	112.104	37.2296	52.0791	59.6451
ARHGAP27	1.24846	1.32487	1.32676	2.29507	2.27731	1.46775
ARHGAP27P1	3.16613	2.27914	2.848	1.89802	3.36472	2.53327
ARHGAP27P1-BPTFP1-KPNA2P3	4.51256	5.02691	5.45707	4.93745	7.0382	5.98709
ARHGAP28	12.8333	16.4464	16.2772	8.823	10.7426	10.6259
ARHGAP29	83.0418	98.0892	100.877	25.2958	32.6237	30.7033
ARHGAP31	77.798	75.6224	80.6711	48.5005	69.0096	68.6272
ARHGAP32	45.7402	45.4287	41.994	31.0588	47.5738	45.0274
ARHGAP33	20.7728	21.0861	17.9611	20.6548	21.1386	23.5412
ARHGAP35	291.368	296.859	292.171	232.506	319.8	314.018
ARHGAP39	23.4194	21.4724	22.5022	25.2959	24.2574	25.5372
ARHGAP4	3.54545	4.74719	4.0311	2.19308	2.27731	1.46775
ARHGAP45	12.1499	9.74208	11.9243	12.1121	10.0282	9.42399
ARHGAP5	162.039	166.704	152.364	108.017	136.286	134.965
ARHGAP5-AS1	4.29446	4.74719	3.98007	5.25304	5.19809	4.63786
ARHGAP6	2.39696	3.09123	2.60239	0.663093	0.74267	0.528453
ARHGDIA	984.177	964.583	949.624	1051.52	932.618	950.623
ARHGDIB	120.542	115.864	108.53	93.1747	84.8018	84.8882
ARHGDIG	4.89368	3.91921	3.92905	3.41706	2.77236	2.9941
ARHGEF1	97.7234	88.263	93.4799	88.3822	86.1867	88.7044
ARHGEF10	54.4283	48.575	49.3412	43.7577	53.9105	52.5419
ARHGEF10L	23.0698	24.0667	23.6248	16.8809	18.7128	18.0815
ARHGEF11	96.1732	93.9482	96.6948	89.5553	109.605	102.912
ARHGEF12	339.155	335.975	318.858	241.07	341.196	327.804
ARHGEF17	123.909	122.38	121.286	81.1277	92.5586	94.4895
ARHGEF18	50.6839	48.685	48.2189	49.5204	49.0096	48.0217
ARHGEF19	7.49027	7.67273	9.6949	7.65001	4.70304	5.28363
ARHGEF2	99.6199	97.3154	100.725	106.182	103.367	104.262
ARHGEF25	39.9975	43.8281	45.8721	47.6845	49.4555	47.4346
ARHGEF26	16.6782	15.5662	14.2361	13.5149	16.5841	15.8507
ARHGEF28	9.33785	9.71507	7.09261	6.12003	8.01985	8.21892
ARHGEF3	12.5836	13.5238	14.5423	7.70102	9.75251	11.0955
ARHGEF37	5.54283	5.40958	4.38827	4.38605	6.23769	5.75327
ARHGEF39	9.45302	13.2598	10.5743	9.63863	9.4864	9.25499
ARHGEF4	5.7925	5.74077	3.827	3.11106	2.77236	3.11151
ARHGEF40	153.851	145.162	149.882	116.557	118.432	115.429
ARHGEF6	24.2683	27.5443	27.4517	17.0849	19.9505	21.4865
ARHGEF7	81.3436	91.3537	91.3328	81.446	88.4155	83.0028
ARHGEF9	27.564	27.8203	30.3091	28.0498	34.6039	30.1749
ARID1A	243.388	244.19	235.179	224.493	290.627	281.771
ARID1B	153.335	144.885	147.218	136.593	175.082	182.069
ARID2	88.0858	87.3792	82.9165	68.5942	98.8594	98.3324
ARID3A	20.4732	23.6804	18.012	25.0408	24.6039	27.5918
ARID3B	12.8832	11.5366	12.1952	14.5349	15.7426	17.7292
ARID4A	31.0593	34.0025	35.1053	45.9505	42.5738	40.5656
ARID4B	85.1376	79.9837	81.5385	87.8217	82.8703	79.3701
ARID5A	6.09211	6.34795	4.89853	4.64105	4.10899	4.69657
ARID5B	94.7257	98.3091	96.1827	79.2532	99.652	93.2248
ARIH1	89.0333	91.354	93.3253	74.7653	84.5541	88.235
ARIH2	106.157	104.929	104.344	113.915	112.068	105.411
ARIH2OS	0.752786	1.05315	0.717123	1.54753	0.951455	1.3758
ARL1	56.8251	57.6273	62.6086	61.9135	59.1584	54.4208
ARL10	108.158	111.005	113.991	97.868	131.782	137.665
ARL13B	24.9174	25.1707	25.1046	24.3779	22.6238	23.4825
ARL14EP	27.9135	31.629	30.2071	28.3558	32.0791	29.5291
ARL15	13.8819	14.131	14.5933	19.6349	18.8119	21.0755
ARL16	42.7943	40.4057	42.8614	44.3697	36.5841	38.7461
ARL17A	8.41166	7.77771	7.87896	7.6648	11.038	10.522
ARL17B	9.5506	8.10083	8.67265	8.59826	8.47478	11.3916
ARL2	62.8339	60.8513	64.8351	89.1943	72.5603	80.683
ARL2-SNX15	9.45204	2.93224	4.29529	6.39525	10.0899	8.31602
ARL2BP	84.3894	90.802	88.5289	96.491	93.6134	87.8241
ARL3	48.2867	49.8446	53.1174	65.1774	55.7423	54.0095
ARL4A	12.8832	11.4262	9.4908	19.0229	17.4752	17.4357
ARL4C	35.4535	33.5056	34.0851	58.3947	54.5047	54.89
ARL4D	13.3825	11.4814	10.6644	11.016	8.5149	9.92139
ARL5A	71.9055	80.7002	82.6609	76.9078	85.9418	82.0135
ARL5B	113.601	124.86	117.715	95.114	126.881	109.428
ARL6	37.6507	38.3081	39.2384	43.4004	50.7919	44.0296
ARL6IP1	356.339	356.537	360.719	341.951	324.294	306.31
ARL6IP4	116.897	115.255	110.878	114.137	102.277	96.8647
ARL6IP5	125.935	131.815	126.645	122.144	110.247	108.136
ARL6IP6	38.2998	39.688	38.4731	41.5137	38.2672	39.3332
ARL8A	61.2183	62.0975	64.2403	78.5906	71.7827	72.796
ARL8B	81.8926	82.3014	76.6911	95.216	96.8807	88.0589
ARMC1	50.9335	54.4809	55.0564	59.1591	59.7028	54.3616
ARMC10	72.9114	75.3268	80.5825	115.721	109.004	110.113
ARMC2	1.49813	1.65606	1.93906	1.78508	1.93078	2.28963
ARMC5	19.2748	16.2838	19.3387	23.2049	17.1287	19.373
ARMC6	40.3968	43.6073	41.4836	55.8955	46.485	47.6108
ARMC7	19.3247	20.0925	21.3286	28.6106	23.8119	24.8327
ARMC8	38.1001	36.4313	36.5342	38.0457	36.8811	38.2176
ARMC9	41.0962	39.688	42.8613	35.8526	34.3068	34.343
ARMCX1	21.9213	20.5892	20.8184	29.3758	27.1782	26.1829
ARMCX2	72.8554	71.8129	74.1399	74.6121	73.7625	69.0388
ARMCX3	41.845	37.8665	37.7079	43.7574	46.4849	45.2035
ARMCX4	34.9542	36.5417	31.2786	31.0587	39.6533	38.6285
ARMCX5	11.8095	12.7201	13.8547	15.3762	15.8591	16.8326
ARMCX5-GPRASP2	11.0679	7.77875	9.50038	6.39737	12.2501	15.4305
ARMCX6	29.9109	32.9537	32.095	41.9726	36.6335	37.748
ARMH3	28.3129	27.7651	27.8599	29.3248	27.0791	29.6466
ARMT1	28.3627	30.6905	28.6762	29.2739	28.1682	26.3589
ARNT	55.6771	56.7997	57.8625	63.0866	69.0091	73.0888
ARNT2	76.1502	76.3952	74.2419	69.5123	76.6333	76.2003
ARNTL	19.7741	19.2093	18.6754	22.4908	20.0495	20.782
ARNTL2	63.8163	61.7125	56.9953	67.9317	77.7709	69.155
ARPC1A	215.012	215.281	213.49	279.028	255.111	250.15
ARPC1B	213.696	205.314	209.306	290.357	247.622	250.858
ARPC2	235.238	230.186	226.701	279.673	245.89	245.675
ARPC3	143.509	138.494	145.266	197.169	167.572	168.075
ARPC4	167.182	158.885	166.849	228.51	193.999	218.363
ARPC4-TTLL3	2.03561	2.32377	3.07741	3.3097	4.40975	2.76718
ARPC5	392.534	390.918	373.3	452.064	400.691	399.845
ARPC5L	37.8005	36.6521	36.8914	44.5226	37.3761	37.6306
ARPIN	69.1963	67.1543	70.6142	50.5786	54.8736	59.9109
ARPIN-AP3S2	29.1588	23.8717	24.6564	16.1302	22.0473	19.227
ARPP19	294.95	305.9	304.873	289.665	309.211	286.047
ARRB1	35.5035	35.7137	36.8913	31.6197	36.8316	33.4626
ARRB2	28.313	31.2426	29.6457	38.0967	33.9107	35.3997
ARRDC1	14.0317	11.2054	13.1136	14.9429	11.5347	14.2069
ARRDC1-AS1	14.6809	14.407	16.1241	17.2889	12.8713	14.2656
ARRDC2	8.58883	7.56233	5.76596	10.914	8.01986	9.86269
ARRDC3	82.4419	88.8144	88.6312	96.2876	104.701	103.382
ARRDC4	9.43772	11.7022	12.8074	14.2799	18.3168	13.8547
ARSA	21.0725	21.914	23.0634	22.9498	18.9604	19.784
ARSB	82.0928	82.6879	78.8345	85.577	97.6229	91.2876
ARSD	58.9726	61.4914	62.6591	58.7005	56.9799	58.9996
ARSG	1.74502	2.46898	2.05511	2.44561	2.47593	2.24389
ARSJ	84.2398	81.8606	78.0183	72.317	78.02	78.0199
ARSK	14.7807	14.7934	16.3282	22.3378	22.0297	20.4884
ARV1	25.9162	28.8137	26.2782	35.7508	34.4059	36.2217
ARVCF	22.8701	23.4044	24.084	12.036	12.3763	12.6806
AS3MT	27.1551	31.4291	30.8617	23.3832	23.9023	21.1695
ASAH1	62.967	62.043	65.669	69.7676	68.5642	66.8656
ASAH2	5.69495	5.39716	5.13018	4.2164	5.05568	5.2729
ASAH2B	20.4709	19.7737	19.1581	18.0195	17.4691	16.2723
ASAP1	391.433	409.683	389.923	259.326	341.034	322.291
ASAP2	110.935	118.327	116.082	56.8079	74.9914	78.7257
ASAP3	27.1644	27.2683	29.6458	18.8699	18.8119	20.6059
ASB1	97.8194	93.5608	90.9787	101.182	112.922	107.782
ASB13	42.8935	46.2564	46.6884	41.7686	39.406	38.1586
ASB16	1.20338	2.26536	2.91771	0.622543	1.78799	1.90302
ASB16-AS1	7.63522	7.83621	7.64472	9.93454	7.02404	8.13587
ASB3	16.7346	19.6141	17.6056	21.1111	20.9703	19.2006
ASB6	69.1709	65.4092	64.6989	67.5022	60.1752	60.2413
ASB7	22.8701	26.0539	23.7268	23.6638	25.3465	23.7173
ASB8	29.7112	27.6547	29.3397	33.6086	29.6535	29.9988
ASB9	1.89761	2.59444	1.78598	1.68308	2.42583	1.81998
ASCC1	31.309	31.2978	31.6868	37.8418	37.9701	34.6368
ASCC2	62.2685	63.3131	61.8936	65.3812	59.8018	62.9916
ASCC3	137.42	144.124	132.818	102.203	137.128	135.141
ASCL1	8.33916	9.77028	12.3992	1.37708	0.792174	0.645864
ASDURF	1.09262	1.232	1.24261	1.47121	1.20149	1.15446
ASF1A	28.8192	28.1011	30.3232	27.6606	25.125	26.0863
ASF1B	55.5772	52.5493	52.6582	42.6356	35.891	36.8087
ASH1L	193.844	192.038	184.709	123.316	203.957	199.656
ASH1L-AS1	1.05128	1.43527	1.32676	1.58108	1.58788	1.40904
ASH2L	65.814	65.1896	67.6597	63.954	62.9201	62.2868
ASIC1	14.3812	16.5598	17.1957	23.7659	22.5247	21.9562
ASIC3	2.04741	2.09765	2.39829	2.14208	2.02979	2.40704
ASL	26.3156	25.2812	26.2781	19.1759	18.4159	16.2029
ASMTL	15.1802	15.511	20.053	28.2027	25.3961	27.1222
ASMTL-AS1	1.49813	0.88328	1.58188	1.32608	1.63375	1.29163
ASNS	52.3816	58.8218	56.9566	89.3292	88.8526	81.1146
ASNSD1	50.739	49.3849	48.4056	54.7302	53.0058	54.2638
ASPH	476.053	474.703	465.703	390.048	434.428	424.643
ASPHD1	26.5652	27.2683	27.1455	45.8486	35.9405	38.9808
ASPHD2	5.2817	4.57753	6.18665	5.25923	4.31478	4.71935
ASPM	374.752	379.809	346.317	155.139	268.608	272.391
ASPN	3.99486	4.69199	5.35775	0.459095	0.198119	0.293629
ASPSCR1	27.1145	24.0116	25.4617	29.6818	25.693	23.4825
ASRGL1	8.6887	8.94228	7.34774	8.00701	8.46539	8.80597
ASTE1	11.114	10.5142	10.1171	10.9515	11.0108	10.3944
ASTN1	21.5718	22.6868	24.3392	8.466	10.7921	12.2696
ASTN2	41.845	41.8407	44.5453	18.0029	19.5049	20.1362
ASXL1	165.735	163.443	169.863	135.095	160.74	159.21
ASXL2	103.666	110.729	105.673	76.3462	108.762	109.721
ASXL3	5.99224	6.62395	6.73544	4.48805	7.12877	6.80998
ATAD1	114.35	118.237	120.523	112.555	116.584	113.068
ATAD2	117.496	118.015	110.215	80.5282	95.5936	89.8201
ATAD2B	21.5718	22.0796	23.2676	20.0939	26.5347	25.0089
ATAD3A	73.698	66.6115	68.5124	75.348	59.2417	55.1066
ATAD3B	27.9667	24.7916	23.5348	29.9123	29.2223	27.5464
ATAD5	28.263	29.9178	26.5332	16.1159	22.1287	19.7253
ATAT1	29.7111	30.0282	31.2786	37.2297	38.5642	36.6912
ATCAY	67.5115	62.9819	66.7412	46.5116	55.2968	53.305
ATE1	61.6581	58.8422	59.67	66.1813	73.4508	68.5328
ATF1	26.2656	28.3723	24.4922	29.1718	27.4257	24.5979
ATF2	61.4693	62.2089	60.363	58.3942	62.7224	67.2185
ATF3	2.09735	2.87043	2.04111	2.14208	1.63375	1.76128
ATF4	135.972	125.578	135.014	144.43	124.356	134.498
ATF5	36.4522	41.399	38.7791	56.4563	51.6336	53.8337
ATF6	119.194	124.639	116.542	103.733	113.168	122.461
ATF6B	69.8082	74.298	68.3743	85.1679	84.8525	83.4805
ATF7	44.5995	45.6172	48.8961	40.5809	52.7227	53.0686
ATF7IP	86.1373	89.7537	85.825	81.4972	102.524	98.685
ATG10	15.1302	14.2414	13.5218	19.8388	18.2673	18.6686
ATG101	36.9017	34.9407	33.2687	51.7138	41.9307	43.9119
ATG12	54.7778	56.0824	57.0967	60.1284	58.1684	60.4665
ATG13	72.3559	76.9466	79.0889	79.0493	73.3159	74.3219
ATG14	24.7177	23.4044	23.2676	21.8279	25.4455	21.4864
ATG16L1	34.2052	35.1067	30.3602	37.4847	36.5347	37.1023
ATG16L2	3.44558	3.80881	5.30673	4.64104	5.49512	2.87669
ATG2A	31.0594	28.7034	28.3192	26.0099	24.8515	22.1908
ATG2B	60.6206	57.9588	56.7912	38.3517	57.079	55.0075
ATG3	48.2318	47.8021	42.7076	51.759	48.7032	44.3817
ATG4A	6.94099	7.23113	6.73543	9.43499	9.75251	8.33633
ATG4B	35.3036	37.2596	37.1463	40.1877	33.911	35.6344
ATG4C	12.5836	13.9102	12.2972	14.382	15	15.792
ATG4D	21.798	21.0911	22.6303	25.5756	20.162	19.9941
ATG5	44.7914	46.1461	45.6679	57.4766	59.8021	57.3558
ATG7	30.9823	34.199	28.5757	33.6163	29.6945	30.2826
ATG9A	52.8804	54.2604	51.6379	58.1902	52.8712	52.9527
ATG9B	2.88541	3.02146	3.31674	3.71612	2.32682	2.32661
ATIC	117.446	119.947	116.899	159.475	150.94	160.502
ATL1	16.9279	15.2902	17.3487	17.5439	18.6139	19.2557
ATL2	57.5746	59.0073	57.6077	60.9955	60.7422	61.1715
ATL3	104.012	98.5831	100.98	108.27	91.0895	91.5809
ATM	83.4417	84.6199	85.7737	61.0965	92.7205	95.3373
ATMIN	106.813	104.877	102.409	94.603	109.06	100.975
ATN1	385.878	380.184	387.38	317.056	338.882	338.674
ATOH8	34.0554	31.8498	25.1045	68.7473	50.1483	44.4991
ATOX1	15.7295	15.4006	17.5528	25.3978	20.693	21.6626
ATP10D	26.5652	26.1091	26.7373	24.8368	28.2178	29.0008
ATP11A	57.7737	53.0461	53.6783	40.5957	61.3368	61.5823
ATP11B	93.3276	92.0716	89.4984	82.7722	103.168	105.201
ATP11C	120.74	121.659	111.797	98.5307	121.931	111.776
ATP13A1	121.241	115.531	121.593	142.951	137.871	133.086
ATP13A2	58.373	61.8779	60.1078	54.0081	49.5544	50.5458
ATP13A3	319.174	308.943	275.648	654.605	782.503	741.996
ATP1A1	361.098	369.132	367.057	312.133	327.328	333.685
ATP1A1-AS1	1.39944	1.27054	1.93925	1.83653	1.73331	1.76347
ATP1A3	137.369	147.216	151.083	96.0302	106.435	99.5066
ATP1B1	256.16	243.97	254.85	278.992	254.22	263.07
ATP1B2	4.89368	4.4712	5.25571	3.97806	3.91097	4.63786
ATP1B3	83.0411	76.3952	75.4665	95.675	91.4847	83.0689
ATP23	5.34309	5.35437	4.38827	5.86504	6.3367	7.51445
ATP2A1	1.99748	1.98725	1.27573	1.68308	2.27731	1.52645
ATP2A1-AS1	2.94623	3.25683	2.95957	3.11106	3.2179	3.11151
ATP2A2	549.859	541.831	525.267	498.486	559.628	570.992
ATP2A3	3.34571	5.40958	6.42929	5.81403	5.54462	5.51845
ATP2B1	86.138	82.5777	80.0533	75.013	84.9501	83.8034
ATP2B1-AS1	2.34702	1.98725	2.19892	3.0164	3.06939	2.2011
ATP2B2	3.94493	4.3608	4.4393	2.95806	4.30701	2.75927
ATP2B3	6.59145	6.23756	7.60287	2.09108	2.22781	1.76128
ATP2B4	597.83	611.747	591.292	590.963	797.34	795.268
ATP2C1	96.5447	95.799	96.8319	95.9436	107.256	104.376
ATP5F1A	427.725	440.123	445.987	540.684	505.865	507.672
ATP5F1B	527.508	523.505	533.367	616.634	550.244	579.075
ATP5F1C	96.1732	101.455	98.9906	116.075	103.961	105.73
ATP5F1D	68.1606	68.2257	69.9047	96.1842	73.564	76.141
ATP5F1E	62.5711	61.5788	58.9933	67.3285	57.645	57.0307
ATP5IF1	53.6796	53.1565	54.546	56.5075	47.97	49.0781
ATP5MC1	42.3943	37.0938	40.8203	63.1372	50.2964	51.5438
ATP5MC2	112.901	114.207	121.797	179.928	144.701	153.692
ATP5MC3	116.747	113.378	115.317	135.556	121.632	126.803
ATP5MD	83.0909	78.1614	78.222	117.55	100.297	111.248
ATP5ME	40.0975	38.4184	37.9629	61.6585	52.673	64.3416
ATP5MF	97.3671	101.725	103.677	141.562	122.718	131.314
ATP5MF-PTCD1	2.30628	2.89191	2.3866	3.85629	0.96446	1.71315
ATP5MG	84.9378	80.6459	91.4371	121.228	100.89	110.601
ATP5MPL	38.7993	39.0806	40.7183	51.4077	39.3563	44.2057
ATP5PB	95.0254	94.6659	96.9481	122.144	107.623	111.893
ATP5PD	97.1227	101.952	103.99	142.032	122.672	121.52
ATP5PF	76.4148	78.2593	80.4111	96.0461	87.9775	88.6537
ATP5PO	80.0451	81.1975	79.8036	106.13	90.7421	93.7533
ATP6AP1	89.0832	91.4092	94.9071	128.825	111.188	123.635
ATP6AP1L	3.84506	3.80881	3.67392	3.46806	3.86146	2.93539
ATP6AP2	150.503	162.56	162.158	161.617	153.366	155.629
ATP6V0A1	70.4079	72.0344	69.2415	86.9544	87.6235	87.9413
ATP6V0A2	48.7861	47.9126	45.9228	35.0367	35.6435	36.75
ATP6V0B	57.5247	54.371	55.2606	85.5255	68.6631	70.3881
ATP6V0C	168.825	168.021	176.544	222.112	177.675	183.28
ATP6V0D1	67.9609	65.3554	70.364	77.3152	62.7225	66.7487
ATP6V0E1	52.5312	53.4325	51.1274	74.2043	55.2968	62.1109
ATP6V0E2	89.1821	91.7021	95.4727	116.375	104.45	100.505
ATP6V0E2-AS1	4.59475	4.95071	5.50762	4.03503	5.99599	4.75638
ATP6V1A	81.5431	85.2822	89.1923	101.54	104.851	109.663
ATP6V1B1	1.64794	1.60086	1.42881	1.07109	1.23772	0.939394
ATP6V1B2	95.3749	100.131	109.449	104.396	103.415	109.076
ATP6V1C1	67.3617	69.6057	63.1184	79.2532	82.2273	85.8868
ATP6V1C2	9.36826	7.81068	9.44011	10.6787	9.56919	6.90272
ATP6V1D	48.4865	47.6366	47.9128	53.7535	46.287	55.6532
ATP6V1E1	86.7352	91.2988	89.4996	134.181	113.616	115.71
ATP6V1E2	11.535	11.923	12.0931	17.6969	17.4753	16.79
ATP6V1F	65.9639	72.8072	74.3441	108.322	91.6325	102.677
ATP6V1FNB	1.2984	1.21447	1.73496	1.88708	1.53474	1.64386
ATP6V1G1	60.271	61.7675	62.2509	73.3883	68.564	63.5198
ATP6V1G2	5.44787	5.09787	5.69689	3.24578	4.23717	3.00673
ATP6V1G2-DDX39B	4.96891	4.42301	3.08963	4.23194	4.30031	3.0004
ATP6V1H	40.1474	42.0065	41.8919	49.0614	43.4652	49.6652
ATP7A	52.0816	63.1469	61.8935	38.3517	58.5149	56.2402
ATP7B	11.5849	11.371	13.1646	10.71	12.6733	12.4458
ATP8A1	24.1185	22.7972	23.727	13.9229	19.3069	15.381
ATP8A2	9.58752	12.6406	10.9706	5.45704	8.26737	7.86667
ATP8B1	78.5431	75.9399	68.5268	71.1251	76.984	75.0624
ATP8B2	201.186	209.258	218.028	200.327	224.008	232.18
ATP8B3	4.3444	3.20163	2.85751	4.69205	5.69314	4.63786
ATP9A	106.311	110.287	116.797	69.5123	97.8708	104.027
ATP9B	13.2327	14.7382	13.2157	13.3619	12.3763	13.0328
ATPAF1	55.1276	57.8483	56.9443	46.6135	47.277	48.3737
ATPAF2	10.3865	11.647	8.8785	9.63899	9.25747	10.1562
ATPSCKMT	12.9332	15.2349	15.1036	21.3179	21.0892	21.0167
ATR	50.3346	50.1763	44.9026	31.1096	47.1289	48.5499
ATRAID	59.7219	60.5531	64.5471	84.4041	71.8312	71.0929
ATRIP	21.6552	21.4966	17.6615	21.6108	18.6965	20.9882
ATRIP-TREX1	5.88598	5.46839	6.69387	2.23153	2.38334	0.992743
ATRN	139.716	144.621	136.8	118.115	158.466	153.163
ATRNL1	25.1671	24.2876	27.7068	15.5549	19.6534	19.373
ATRX	305.247	312.866	306.341	294.111	324.058	312.449
ATXN1	43.8924	41.5094	40.8713	34.4757	51.3365	51.6612
ATXN1-AS1	3.39564	3.91921	3.87802	8.05801	9.30698	7.74927
ATXN10	171.477	169.131	165.988	183.289	172.922	164.26
ATXN1L	81.4932	76.892	81.7936	60.3324	80.0491	79.7814
ATXN2	73.6028	80.8115	76.6902	70.0216	85.2467	86.2982
ATXN2L	216.819	202.247	195.225	221.342	233.813	230.95
ATXN3	24.468	24.7292	25.1046	23.9188	26.2871	23.8934
ATXN7	37.7504	37.425	36.9424	33.4047	43.5642	41.9748
ATXN7L1	13.9318	15.8421	14.7464	10.608	13.3664	14.7353
ATXN7L2	7.44033	6.67914	7.70491	9.23099	8.21787	8.62985
ATXN7L3	122.493	120.834	121.067	117.148	111.822	112.968
ATXN7L3B	179.515	178.071	185.528	145.042	153.861	151.755
AUH	6.44165	7.56234	7.55185	6.63003	5.14859	6.45775
AUNIP	6.94488	8.55591	6.37869	4.80242	5.44626	5.12441
AUP1	71.6558	72.3659	75.4154	95.2137	85.7925	85.8783
AURKA	76.6985	74.3531	75.2615	85.2174	79.1047	82.3636
AURKAIP1	85.5375	80.9215	87.6612	119.39	93.0696	99.095
AURKB	39.8478	37.4801	37.0954	39.1676	34.9999	38.0414
AUTS2	119.845	115.255	109.655	80.7825	88.5155	90.0551
AVEN	19.3747	17.3877	16.022	14.0249	12.6733	13.2676
AVL9	111.345	109.955	107.962	111.892	139.202	132.259
AVPI1	8.43903	7.23114	7.90902	8.874	6.48521	5.81198
AXIN1	40.2472	38.7498	37.9628	45.1858	44.3069	41.6815
AXIN2	25.4167	26.1643	24.186	37.8926	39.7525	40.3897
AXL	285.368	266.439	246.657	97.6133	86.9809	94.2811
AZI2	39.3747	37.8344	39.3139	37.3208	40.6386	40.6957
AZIN1	293.421	287.251	283.448	265.443	271.624	264.59
AZIN2	4.04479	3.42242	4.89853	8.21101	7.22778	8.62986
B2M	343.599	351.119	364.321	342.665	292.82	298.93
B3GALNT1	22.0712	23.9563	23.0125	19.5839	19.2079	19.2556
B3GALNT2	80.282	77.1571	75.2714	73.1196	75.454	74.7942
B3GALT1	4.84374	5.07838	5.4598	9.28199	10.6931	10.391
B3GALT4	2.29709	2.92563	3.06162	3.41706	2.82187	1.52645
B3GALT5	19.0252	18.6021	12.5013	10.302	15.9901	17.0248
B3GALT5-AS1	2.09735	1.54566	1.93906	2.14208	2.67335	2.64186
B3GALT6	68.4103	68.1154	64.1389	106.079	86.5342	92.0509
B3GAT1	13.6821	16.0629	15.4097	11.8829	11.3367	11.5065
B3GAT2	1.59248	1.78075	1.00403	1.23989	1.40664	1.99028
B3GAT3	63.8159	62.0437	63.8328	96.9502	80.8415	79.0187
B3GLCT	37.2013	39.1912	35.9729	35.5467	31.6336	32.4057
B3GNT10	13.6322	15.4006	13.3687	13.9739	15	13.7373
B3GNT2	27.2644	32.8434	29.0336	32.3337	32.4752	31.4664
B3GNT4	1.49411	2.3062	1.4585	3.3176	2.7156	2.74376
B3GNT5	39.5482	44.4351	41.3816	48.9595	51.683	46.1429
B3GNT7	0.99879	1.38007	0.86753	0.816091	1.13871	1.11551
B3GNT9	45.31	43.7776	50.4127	42.0295	41.2731	42.0511
B3GNTL1	6.85965	5.8451	6.16067	8.45759	6.86681	7.87982
B4GALNT1	47.35	45.9779	46.6751	57.0879	63.0921	61.6116
B4GALNT3	3.94492	3.91921	4.28622	2.44807	2.02979	1.87869
B4GALNT4	47.5377	50.2862	46.4841	54.6205	49.4553	46.6713
B4GALT1	197.091	191.924	204.966	219.906	209.699	204.183
B4GALT2	103.165	103.498	107.408	114.647	100.098	101.327
B4GALT3	79.746	77.6643	80.0082	127.859	115.345	119.878
B4GALT4	24.7675	21.914	22.6043	34.6796	32.3266	29.7639
B4GALT5	143.712	145.67	140.269	151.315	164.554	167.194
B4GALT6	22.9201	23.2388	18.8284	18.1559	16.8812	16.2616
B4GALT7	16.9279	19.0989	17.7059	25.8568	20.2475	22.1909
B4GAT1	52.0318	53.1565	55.3115	74.8673	63.6136	64.5765
B9D1	11.1743	10.4336	11.6809	11.9785	11.6995	10.6842
B9D2	2.64663	3.31202	3.51934	4.2302	4.00497	3.40504
BAALC	3.0461	3.42242	4.08212	8.16001	10.2971	7.86668
BABAM1	85.1384	91.0778	96.1313	103.682	85.9402	91.8156
BABAM2	31.1593	31.7394	34.238	33.9652	31.7318	36.6326
BACE1	243.081	237.49	226.1	154.897	172.361	176.978
BACE1-AS	1.89761	1.60086	2.04111	3.26406	2.47988	2.52445
BACE2	6.54151	2.31845	5.61288	8.05802	7.42581	6.51645
BACH1	73.1541	75.2918	80.3654	56.4566	67.7718	66.7481
BACH2	24.9673	25.2259	26.8904	21.1138	28.7128	26.4177
BAD	40.1472	40.7917	43.0652	52.6319	38.6633	43.5601
BAG1	52.2815	45.2631	47.3005	48.1436	42.2771	40.8594
BAG2	51.5162	54.1869	46.4593	76.5087	66.5865	68.5997
BAG3	53.3801	53.7085	53.0664	67.3193	63.6631	60.5258
BAG4	48.586	53.3221	50.8724	45.7469	50.7422	44.2056
BAG5	70.6566	70.6547	67.6597	65.7386	68.6622	66.8659
BAG6	388.09	397.978	411.752	423.631	419.192	422.172
BAHCC1	41.1462	40.2399	44.5963	21.0628	30.99	27.0635
BAHD1	45.1411	39.9089	39.7999	49.9795	49.6037	45.0276
BAIAP2	26.2157	24.2876	24.1429	23.1624	19.6039	18.4925
BAIAP2-DT	51.7822	53.8741	56.1279	55.3855	56.4354	58.3537
BAIAP2L1	19.874	20.3132	20.8694	25.2448	25.792	23.5411
BAK1	22.2209	22.0244	23.2166	29.2228	24.4554	25.4784
BAMBI	25.3169	27.8203	25.3597	30.8038	27.4752	24.7153
BANF1	162.041	158.807	162.769	195.117	167.866	169.544
BANP	12.4817	11.6448	12.8054	11.118	10.7372	10.588
BAP1	120.941	121.106	122.257	115.973	116.584	107.667
BARD1	41.7454	42.6135	40.8712	30.4979	31.8812	30.3511
BASP1	92.2805	80.6448	76.4876	102.511	94.5034	97.7446
BATF3	0.948855	0.938479	0.86753	1.32608	1.0397	0.998099
BAX	95.8745	85.1166	97.2542	115.258	93.019	102.5
BAZ1A	106.376	105.949	98.9021	98.2639	94.5892	91.8781
BAZ1B	407.57	395.168	377.804	304.578	368.974	364.444
BAZ2A	155.033	154.832	154.186	148.97	197.721	195.628
BAZ2B	51.0411	50.8035	51.4931	39.4543	53.3243	53.3925
BBC3	12.6835	12.1438	13.5728	22.0828	18.7624	22.4844
BBIP1	18.0809	19.2013	17.7491	23.7181	19.6503	23.1466
BBOF1	4.01338	3.12382	3.63185	4.24696	4.33684	4.88939
BBS1	15.5797	17.3877	20.6143	15.1979	14.9505	15.5572
BBS10	36.0029	38.9152	38.167	36.3627	37.2276	34.2843
BBS12	7.5402	8.61111	7.24568	8.82301	9.30697	9.74526
BBS2	41.498	39.4153	41.7429	32.7986	38.1092	36.1415
BBS4	19.5245	19.0989	21.4307	31.1097	25.8416	25.1261
BBS5	15.7954	15.7869	15.8395	17.0849	13.7793	16.0268
BBS7	27.6638	22.5212	27.1455	30.1918	29.1088	30.1749
BBS9	19.0751	18.2157	20.9715	18.4619	22.2772	21.78
BBX	121.339	130.103	119.809	110.262	137.97	132.793
BCAM	6.24191	7.23113	6.48031	3.36606	2.02979	2.9941
BCAP29	76.4304	87.1708	80.5522	87.9334	88.3605	86.1927
BCAP31	157.838	151.8	157.263	182.217	152.673	155.275
BCAR1	132.079	122.045	116.082	155.295	131.532	132.673
BCAR3	54.8781	52.0523	51.74	54.4676	54.3559	51.1313
BCAS2	32.3077	30.0282	31.9929	36.3627	31.3365	32.4644
BCAS3	21.0725	21.8036	22.145	18.4109	19.1584	22.3083
BCAS4	11.1355	11.647	11.94	15.0449	12.6733	13.1502
BCAT1	219.663	222.336	212.111	175.845	211.631	194.145
BCAT2	31.9082	30.1386	35.1565	47.0216	38.8116	40.9767
BCCIP	55.9068	55.1789	51.6178	69.9857	66.789	61.1128
BCDIN3D	8.01029	8.29652	7.86596	13.204	10.8582	10.5666
BCDIN3D-AS1	1.827	2.13625	1.82904	2.81004	3.00334	3.11203
BCKDHA	25.6165	27.7649	28.8295	28.5087	26.6832	26.5939
BCKDHB	33.1066	34.3889	37.0956	42.5848	46.1881	43.7358
BCKDK	61.1693	61.8232	68.3739	64.1573	57.4257	57.1796
BCL10	27.8583	24.5621	23.2165	25.2449	22.275	23.9989
BCL11A	3.54545	4.63679	2.70444	3.82506	4.05948	3.69857
BCL2	56.476	56.91	53.7808	16.5239	21.9307	19.6079
BCL2L1	85.8146	84.3564	83.1653	82.1798	71.0229	74.0039
BCL2L11	37.401	39.7431	42.3003	33.5067	37.8712	35.6345
BCL2L12	20.9229	20.467	19.5519	26.9599	20.3834	24.3182
BCL2L13	58.1241	55.8063	65.3636	63.8518	65.495	65.8094
BCL2L2	43.0093	39.3416	38.1017	43.3314	41.7016	43.3518
BCL2L2-PABPN1	1.57379	3.20091	4.1784	1.80581	3.84953	5.42571
BCL3	11.9344	11.9782	12.2972	8.517	7.87134	7.45574
BCL6	14.3313	15.2901	16.9915	9.384	11.5347	9.86268
BCL7A	71.1067	67.2326	67.1999	107.609	106.783	109.663
BCL7B	72.9045	75.1262	75.2109	87.0556	76.6339	75.9071
BCL7C	58.5727	53.4876	59.0366	83.2309	70.7426	69.9192
BCL9	79.7455	84.6198	82.3039	76.2442	99.653	100.446
BCL9L	180.911	180.826	170.527	146.011	174.702	172.065
BCLAF1	364.853	375.344	361.706	296.758	357.885	331.059
BCLAF3	10.5862	11.095	11.4298	10.353	12.4258	10.6259
BCOR	163.236	160.243	155.986	90.0136	107.179	105.964
BCORL1	62.6672	61.9879	65.3638	47.4294	61.1883	63.5787
BCR	83.691	81.5689	78.1979	75.7021	74.1632	77.1078
BCRP2	3.31451	1.44679	1.87665	3.27711	1.76321	3.12053
BCS1L	23.4693	21.4724	24.5943	28.6618	26.5346	25.5371
BCYRN1	14.1815	12.6406	13.1136	13.2599	10.5446	12.387
BDH1	14.5311	15.1798	14.6954	8.364	7.37628	8.16022
BDH2	18.9253	21.4172	20.5633	17.5439	17.8218	17.7293
BDKRB1	19.874	13.4686	10.1541	21.4199	15.3465	16.2616
BDKRB2	12.9831	12.4198	9.69489	12.444	9.40598	10.2149
BDNF	19.4405	17.6015	16.1529	24.8232	18.8229	19.4977
BDNF-AS	0.882959	1.38711	2.2164	1.54376	1.96935	2.57586
BDP1	81.9426	86.5517	79.4975	61.9134	96.6332	89.9962
BECN1	53.4948	49.5229	50.4376	58.3213	53.4688	52.4144
BEGAIN	37.8505	38.2527	38.8814	27.0298	29.5543	27.1222
BEND3	14.2814	17.1669	16.9405	11.118	13.8614	12.5044
BEND3P3	5.9423	3.97441	6.07211	4.69205	7.62382	7.9841
BEND4	5.6427	5.57518	5.40877	5.10004	6.53471	5.57716
BEND5	6.29185	7.12074	7.80697	5.20204	4.95056	5.22492
BEND6	34.4049	35.3273	33.9319	24.3268	22.5247	21.3103
BEND7	11.1854	10.1567	10.8685	11.271	12.0792	10.5672
BEST1	41.8384	44.1473	40.1715	40.6078	30.0435	29.5986
BET1	25.5166	28.5379	28.013	29.3247	25.792	26.77
BET1L	61.6688	61.8224	61.3831	65.8906	57.1292	60.8782
BEX1	67.4116	70.4337	74.1398	85.2711	75.4452	70.5058
BEX2	14.7807	13.2478	15.7669	18.0539	15.6436	16.3203
BEX3	157.291	154.61	169.402	182.779	155.246	163.087
BEX4	56.1767	57.6272	59.9548	65.5343	62.2283	67.0414
BFAR	76.0499	78.7684	75.6696	89.045	82.822	88.2925
BFSP1	3.0461	2.87043	3.77597	8.721	6.63372	7.86669
BGN	178.516	183.591	197.927	99.551	89.9501	92.1683
BHLHA15	0.757478	1.66846	1.65689	1.22994	1.30852	1.12606
BHLHB9	14.782	18.41	17.5874	15.5767	15.779	15.9805
BHLHE40	13.4325	10.8743	12.1951	20.7059	21.0891	22.3083
BHLHE41	17.9765	14.407	13.981	11.118	10.5941	12.0935
BICC1	31.7085	34.8305	36.0239	27.6928	35.2474	33.8734
BICD1	39.8976	41.8959	42.8614	25.9078	29.2078	32.4058
BICD2	85.0385	84.9503	81.5893	74.3053	79.5546	75.7893
BICDL1	3.24584	3.25683	4.33725	2.65207	3.51493	3.0528
BICRA	29.6112	30.6906	27.1966	30.0388	27.2772	29.2943
BICRAL	34.355	36.7625	38.116	48.8578	63.5144	54.2443
BID	39.5981	40.0192	41.994	42.3807	38.8118	36.3391
BIN1	43.8925	44.159	47.964	57.9864	47.5247	50.7218
BIN3	10.4155	9.61816	9.39585	8.41803	10.4452	8.03193
BIRC2	58.2738	55.5858	58.7299	60.3831	62.6238	59.1169
BIRC3	4.24453	4.5816	3.98007	4.53905	5.24759	4.99009
BIRC5	197.994	192.973	183.737	199.565	169.261	173.421
BIRC6	187.504	210.914	191.243	97.1534	199.109	190.383
BIVM	40.1568	40.317	39.7963	41.5637	43.2676	37.6651
BIVM-ERCC5	5.96417	3.84275	4.99433	6.48485	12.0116	10.9837
BLCAP	51.0826	48.3538	48.6274	43.1454	38.4651	37.9826
BLM	36.652	36.8729	39.2895	25.8059	34.109	31.4665
BLMH	58.773	55.0332	56.0258	57.3744	53.1186	53.9508
BLOC1S1	26.2335	26.6883	27.0354	33.9304	28.9606	30.5828
BLOC1S2	29.5614	31.9601	31.4826	39.8309	36.4356	34.8126
BLOC1S3	10.1368	8.6111	9.0826	14.7389	12.8713	13.796
BLOC1S4	20.3734	18.6573	19.4407	23.3578	22.4752	22.1322
BLOC1S5	19.1878	15.2594	20.2768	17.6132	19.34	11.7149
BLOC1S5-TXNDC5	2.26218	5.57543	4.75591	2.37607	7.53142	10.9989
BLOC1S6	96.9736	104.16	99.2952	115.463	110.644	111.424
BLVRA	50.4339	47.9679	47.5558	56.8138	48.4158	45.3798
BLVRB	8.98831	7.06554	10.7154	18.4619	14.7525	16.5551
BLZF1	57.9239	59.6149	57.4547	65.5342	70.2963	69.2143
BMERB1	32.8567	33.2298	32.8603	30.4977	32.2774	30.1751
BMF	10.1368	8.61111	10.9195	4.23306	3.86146	4.40304
BMI1	67.2751	64.1668	56.6455	57.1753	67.5849	60.7553
BMP1	45.3907	47.1399	52.8625	34.7817	37.4257	36.2803
BMP2	3.0461	3.03603	3.11264	3.11106	3.31691	3.34633
BMP2K	24.7784	26.5	23.5371	13.62	23.8877	22.0896
BMP7	1.04872	2.26325	1.88804	0.816091	0.544651	0.880688
BMP8A	1.34829	0.970901	1.61063	1.16765	1.48251	1.22176
BMP8B	8.08953	9.07547	9.20693	4.59548	5.44834	4.12067
BMPER	3.74518	3.14643	2.44931	12.036	9.15846	8.74728
BMPR1A	71.8558	73.028	75.0073	76.4482	78.1184	80.7794
BMPR1B	7.98961	8.11432	8.47029	3.26406	3.86146	4.16821
BMPR2	168.629	176.967	169.404	140.555	196.336	177.996
BMS1	117.593	117.516	117.297	107.168	116.121	119.046
BMS1P1	1.94988	3.22162	2.80249	1.41464	2.69375	3.3287
BMS1P14	3.44558	4.14001	4.23541	4.44332	4.66357	4.75605
BMS1P17	1.01441	0.796576	0.994992	1.02363	1.41079	1.37448
BMS1P18	1.01441	0.796576	0.994992	1.02363	1.41079	1.37448
BMS1P2	3.36384	2.84221	3.29309	1.46499	2.46514	2.8579
BMS1P2-AGAP9	3.06977	6.55207	4.29912	3.3571	4.17461	1.87602
BMS1P20	6.54152	6.56875	6.32723	5.77964	6.28719	7.57315
BMS1P22	0.667946	0.94629	0.612605	1.115	1.48562	1.9478
BMS1P4-AGAP5	4.08187	3.43149	3.27131	1.83236	3.12073	3.09792
BMT2	29.761	30.4698	33.6768	33.5577	33.1682	30.1162
BNC2	38.9991	45.3181	43.0657	29.6306	40.1978	40.9767
BNIP1	9.73731	8.00391	8.6744	12.4439	10.5446	10.3323
BNIP2	101.016	114.094	105.724	106.743	112.622	108.019
BNIP3	59.1725	61.1051	65.7717	78.6412	70.5937	69.7427
BNIP3L	102.614	107.693	114.859	100.266	100.942	106.08
BOC	8.10882	9.47715	10.7387	7.02507	8.33177	8.90879
BOD1	45.6903	50.1758	55.0565	56.0997	52.6238	51.4855
BOD1L1	163.685	152.901	156.648	128.927	162.029	156.862
BOK	3.44558	2.70484	3.92905	2.65207	2.32682	1.70257
BOLA1	12.284	10.4879	12.0931	20.1958	16.4356	13.8547
BOLA2	13.3199	10.8418	11.9416	20.5191	15.8335	21.2496
BOLA2-SMG1P6	63.8899	63.6828	68.7268	93.0815	88.4506	86.3793
BOLA2B	21.8813	20.875	20.4374	49.5774	40.9005	44.9678
BOLA3	16.2787	15.7869	15.7159	20.5529	17.1287	18.3163
BOLA3-AS1	13.5823	16.0078	15.0526	17.5439	17.4752	18.0815
BOP1	63.7664	59.2284	57.6076	86.4951	74.8016	73.3237
BORA	17.5076	15.5018	18.8555	21.1456	16.0999	18.6561
BORCS5	14.1815	16.3389	17.0935	14.2799	15.2475	15.8507
BORCS6	11.535	11.0398	10.2052	17.9009	13.2673	16.1442
BORCS7	25.5414	24.8345	30.156	27.3628	21.0554	23.528
BORCS7-ASMT	2.53144	1.64044	2.66219	3.16063	0.685957	1.32831
BORCS8	11.232	12.2657	13.3908	15.8514	13.5483	15.7616
BORCS8-MEF2B	3.14495	2.91386	2.71131	3.05171	2.98547	3.18505
BPGM	22.0212	22.7972	24.1349	32.0787	32.5741	31.9947
BPHL	17.1776	16.7253	17.1446	21.2669	20.8911	19.9601
BPNT1	60.0211	58.0693	63.7312	84.4542	70.8912	70.6231
BPNT2	220.81	227.474	217.725	233.985	264.751	246.095
BPTF	219.526	217.251	214.989	149.592	240.865	230.26
BRAF	54.129	57.6276	56.5874	43.4515	59.2076	53.3637
BRAP	32.6572	35.6033	33.3706	28.5598	32.3266	30.2923
BRAT1	70.1082	64.3622	68.9865	83.6906	71.9804	70.9756
BRCA1	88.2343	87.6562	81.794	54.2126	65.0987	64.2243
BRCA2	59.2723	59.3388	56.4341	32.3337	45.3959	44.734
BRCC3	27.9135	25.4467	25.2066	21.5728	21.7326	24.3631
BRD1	58.2237	61.8229	57.1996	49.4188	46.0395	49.7827
BRD2	229.8	228.019	224.564	231.638	251.486	254.257
BRD3	116.784	112.19	116.91	103.456	112.453	110.534
BRD3OS	62.3816	63.6729	61.9333	55.7659	57.6942	58.4214
BRD4	160.989	157.041	155.321	148.001	153.81	157.04
BRD7	85.3741	87.1458	91.2995	86.8633	88.6245	83.8509
BRD8	53.1803	53.4324	60.6181	46.5115	53.1188	51.0156
BRD9	64.4157	58.6756	56.2801	70.3261	62.8203	60.1119
BRF1	39.9866	40.9523	41.7213	43.5464	40.1746	41.5548
BRF2	9.67643	8.4865	10.2203	14.0507	12.3301	12.6181
BRI3	70.4077	63.1475	63.0163	98.837	77.3264	81.9535
BRI3BP	61.4925	63.3977	59.2517	59.2104	62.1354	57.4513
BRINP1	1.64794	1.71126	1.68393	2.04008	2.67335	1.93739
BRIP1	92.1791	86.7173	85.4164	48.1436	59.5047	54.7727
BRIX1	53.7795	53.9293	51.4336	75.2242	68.9106	63.6372
BRK1	103.614	103.829	105.673	123.419	113.267	106.493
BRMS1	39.3487	38.0875	37.9119	53.0398	43.9606	46.6127
BRMS1L	22.8202	22.466	22.5022	23.1028	20.693	21.6039
BROX	119.393	120.499	125.574	120.818	123.911	116.295
BRPF1	40.7466	41.8407	38.7283	35.5977	38.7623	37.3958
BRPF3	60.9202	62.8715	57.8117	42.7886	48.8117	52.7767
BRSK1	31.8583	31.077	31.5337	41.2076	38.6632	39.8614
BRSK2	11.2354	11.8678	12.2972	12.24	14.4059	13.7373
BRWD1	63.9662	66.4596	63.9858	50.8465	73.3656	73.4414
BRWD3	31.5587	35.1065	34.3911	26.0098	44.1583	39.2156
BSCL2	20.1634	20.4435	21.5863	54.9537	39.7848	45.1522
BSDC1	58.5732	57.9038	57.9137	57.4258	58.4151	53.1874
BSG	481.463	478.152	494.601	548.134	471.109	476.181
BSN	30.0107	29.0898	29.0845	16.0139	31.8811	27.0635
BST1	10.3365	10.7639	10.5623	8.415	5.99016	8.21892
BTAF1	61.3196	62.9267	60.8224	42.6866	60.7922	58.2365
BTBD1	112.899	113.708	109.347	136.268	129.601	123.397
BTBD10	33.8557	32.7331	35.1054	45.1855	44.257	42.7967
BTBD11	8.33915	8.05911	8.67439	5.61004	8.91093	10.4497
BTBD2	181.312	174.649	184.916	211.444	184.652	182.282
BTBD3	66.6125	61.988	66.8943	77.7751	90.2467	86.0634
BTBD6	37.9004	33.7817	32.4522	32.4867	26.9306	27.06
BTBD7	84.189	85.5573	80.8236	60.0264	82.9703	77.0811
BTBD8	3.99486	6.40315	5.76595	4.08005	6.33669	5.92939
BTBD9	32.8569	33.2851	31.1256	26.4177	30.9404	30.7619
BTD	35.2101	36.444	36.8404	52.1314	67.832	72.409
BTF3	418.564	426.55	441.856	551.551	494.129	496.619
BTF3L4	77.7984	79.4862	73.6294	91.3398	89.3077	86.5315
BTG1	65.6639	65.0791	63.3225	77.8749	71.8781	65.2223
BTG2	27.1645	24.7291	27.7578	28.3048	26.3861	27.8267
BTG3	37.1809	35.9715	35.9062	37.3226	32.2546	31.8476
BTG3-AS1	1.76823	1.89508	2.46508	0.876136	1.21058	2.96499
BTN2A1	25.3508	23.9941	22.9615	30.7528	30.3858	31.2791
BTN2A2	14.8966	14.314	13.7769	10.761	9.96066	9.87392
BTN2A3P	1.09866	2.31845	1.78598	0.86709	1.38623	1.52645
BTN3A1	21.9843	20.8992	23.9881	20.2601	25.0706	23.9979
BTN3A2	38.5604	37.8331	38.8293	35.524	33.8917	31.7733
BTN3A3	6.81721	7.61702	8.00585	5.26263	5.59219	4.75484
BTRC	34.1554	33.5609	33.8808	28.6617	34.8515	35.9868
BUB1	84.1899	86.4963	82.2025	74.8166	82.771	81.1903
BUB1B	94.9728	96.1542	91.6315	77.4612	87.273	94.3369
BUB3	176.519	170.785	167.466	169.472	145.89	147.998
BUD13	25.2669	27.3234	26.3801	25.2447	24.307	24.0107
BUD23	64.4158	66.2942	65.5163	97.9691	80.5435	83.7146
BUD31	90.285	89.5201	90.4461	125.895	101.379	107.368
BVES	26.6151	25.6676	24.5943	22.3888	24.3564	23.3063
BVES-AS1	1.49813	1.71126	1.42881	0.714092	1.13871	1.40904
BYSL	39.0489	37.4248	36.5852	50.3875	45.1979	43.5598
BZW1	354.188	362.977	359.171	384.699	364.553	345.707
BZW2	89.583	96.8186	96.1311	92.9725	86.4846	90.0536
C10orf88	17.9266	17.7189	18.2671	26.1628	23.8118	23.5411
C11orf1	8.9883	9.77028	9.38875	10.914	9.25747	10.7433
C11orf24	51.3826	50.8935	47.6066	59.9752	52.9207	52.2482
C11orf45	1.54807	1.76646	1.07163	0.86709	0.940688	1.93739
C11orf49	46.3895	46.5879	51.3826	51.9687	47.4255	45.0861
C11orf54	19.924	21.638	23.5738	25.3468	27.2277	26.77
C11orf58	179.614	181.825	191.6	204.253	189.652	183.984
C11orf68	48.0371	44.7112	42.0959	52.4785	43.3662	44.4404
C11orf71	5.74256	5.74077	7.09261	10.302	8.41589	10.2736
C11orf80	5.9423	4.80239	6.48031	5.61004	6.63373	6.86868
C11orf87	1.69787	0.88328	0.816504	0.86709	1.0892	1.23292
C11orf95	56.6258	58.5108	56.5871	46.0526	52.7226	48.0215
C11orf96	67.3118	69.8817	68.0168	113.423	96.7817	94.223
C11orf98	40.6726	36.1903	39.8723	46.483	38.1168	43.0528
C12orf29	35.7377	38.7514	38.8955	49.7647	50.9664	46.0249
C12orf4	24.0685	24.8395	26.0741	24.6328	27.5248	25.0087
C12orf43	24.1184	25.0604	25.5637	23.1539	22.5743	21.4278
C12orf45	12.9831	11.7574	13.3687	14.7899	12.7228	14.6179
C12orf57	83.1409	82.3018	90.1621	99.4481	83.4657	91.8747
C12orf60	1.19853	1.10407	0.663429	1.37708	1.0892	0.763276
C12orf65	16.029	19.4853	17.0935	20.2979	17.5248	17.3184
C12orf66	11.0856	11.4814	10.9705	14.7899	15.7426	14.6179
C12orf73	4.94361	5.13358	5.15365	7.90501	5.14858	7.39704
C12orf75	291.068	272.461	240.482	313.137	268.563	261.006
C12orf76	7.04087	5.63037	7.14365	10.455	8.71292	8.16021
C14orf119	34.5548	37.2799	39.3406	52.1215	50.4453	47.1409
C14orf132	142.663	142.576	141.336	106.13	126.829	121.817
C14orf28	0.848986	1.04888	1.02061	1.42808	1.58425	1.76128
C14orf93	8.5389	10.3223	11.3277	10.608	11.3367	11.8
C15orf39	21.5219	21.0308	20.3082	15.1469	14.802	15.2049
C15orf40	16.6823	18.2157	17.9675	21.3086	18.6234	19.0336
C15orf61	7.33804	8.50071	6.63339	10.557	8.60529	10.3323
C15orf62	1.4482	1.71126	1.37778	1.63208	1.43574	1.29163
C15orf65	1.24846	1.04888	0.86753	1.83608	2.22781	2.46575
C16orf46	2.14728	2.42885	2.29624	4.02905	3.71295	4.52045
C16orf70	20.9032	19.5909	21.023	21.1589	23.7762	18.827
C16orf72	57.7244	60.0011	59.8017	88.2801	82.8214	84.4778
C16orf74	5.89237	4.14001	4.89853	3.11106	2.17831	1.93739
C16orf86	1.69787	0.88328	1.93906	2.24407	1.63375	1.81998
C16orf87	15.3799	15.0693	14.1852	16.3199	16.7327	16.9661
C16orf91	12.9831	11.7022	13.1646	17.1359	13.9109	14.9114
C16orf95	2.44689	2.98083	2.85752	4.08005	4.15849	2.9941
C17orf100	3.14597	3.47762	4.28622	5.76303	6.53471	6.22292
C17orf113	1.2984	1.71126	1.83701	0.765091	1.28722	1.81998
C17orf49	39.5477	45.082	43.5137	60.9223	53.4802	55.1665
C17orf58	21.1724	23.3491	22.0941	42.2277	35.5939	35.5759
C17orf67	2.39695	1.49047	1.07163	2.34607	2.47533	2.28963
C17orf75	22.2709	23.1836	23.0125	26.2648	21.9802	22.1322
C17orf80	56.4263	54.7572	56.5362	55.4873	60.891	57.6491
C17orf97	3.59538	5.07838	4.11644	7.08739	5.14858	5.0847
C18orf21	15.9791	12.3646	12.1441	15.5549	12.2773	12.2109
C18orf25	43.7924	45.4841	43.6266	39.6778	46.6339	44.6753
C18orf32	13.9572	13.4777	13.9762	13.2961	12.3784	13.7648
C18orf54	29.3616	27.9859	30.8193	30.6507	36.3367	32.1708
C19orf12	34.3549	36.2656	38.1671	44.5735	43.6634	44.8514
C19orf25	15.9791	14.5174	16.2772	18.5129	15.6931	15.8507
C19orf44	9.59297	10.3983	8.94947	9.57065	12.6532	9.9972
C19orf47	14.4312	17.9397	16.1751	16.7789	16.2871	17.4944
C19orf48	57.8743	53.8744	49.903	59.5678	52.0293	49.6653
C19orf53	76.4498	77.1679	83.4774	107.66	93.6134	93.5185
C19orf54	14.9804	15.8421	17.3997	9.84299	9.95054	11.6826
C19orf57	6.24191	6.40315	6.12314	4.43705	4.2575	4.0508
C1D	38.4446	40.1172	41.5332	57.8088	50.8661	46.5366
C1GALT1	44.242	44.2695	39.7488	42.9926	48.2671	46.4364
C1GALT1C1	19.8241	22.3004	23.2165	34.9347	31.9307	32.5818
C1GALT1C1L	4.04479	3.47762	4.2352	2.29507	3.36642	3.0528
C1QBP	186.922	185.153	192.002	272.893	225.501	239.371
C1QL1	26.715	28.9242	32.2481	27.9988	23.3168	23.4237
C1QL4	21.8714	18.8781	18.3692	24.6328	22.4752	25.1262
C1QTNF1	29.8608	34.4992	35.3096	13.005	11.8317	12.2109
C1QTNF2	1.34833	1.43527	1.63291	2.55007	1.63375	1.52645
C1QTNF3	1.58498	1.97363	1.75911	2.20059	2.19252	2.4786
C1QTNF4	1.04872	1.49047	0.96958	1.07109	0.841679	1.52645
C1QTNF5	4.15662	4.04282	4.24741	1.78508	1.88128	1.26103
C1QTNF6	49.885	53.3217	62.6079	45.5938	42.4256	40.0375
C1R	11.8346	13.4686	15.7158	6.73202	7.67332	10.1562
C1RL	7.09079	6.62395	8.06208	7.29091	6.97291	6.9188
C1S	6.94099	7.06555	8.31721	4.69205	3.66345	5.40103
C1orf109	31.0594	29.4762	30.3091	34.9348	34.6534	33.2863
C1orf112	30.6289	28.4865	27.5381	29.8338	28.0891	31.7726
C1orf115	14.0317	12.4198	15.869	16.8299	17.6238	16.6139
C1orf122	50.5521	46.9497	47.56	63.3892	48.6443	56.3987
C1orf131	15.5297	17.8845	16.4813	25.1938	20.297	20.9581
C1orf159	12.0842	11.4814	11.7359	15.4529	10.099	10.391
C1orf174	22.2209	19.5405	20.2571	24.5818	21.9307	23.0128
C1orf198	83.7388	78.6584	79.4474	64.4633	65.2468	64.2237
C1orf21	129.131	129.386	124.502	74.8163	99.554	100.27
C1orf216	39.8978	34.3338	39.5449	51.4081	48.7125	52.1308
C1orf229	1.4482	1.87686	1.07163	1.78508	2.1288	2.17222
C1orf35	33.556	30.7458	32.4011	33.7617	27.8215	29.8228
C1orf43	280.33	275.164	276.408	439.415	405.797	405.49
C1orf50	10.7859	11.095	11.6339	8.21101	11.4852	11.5651
C1orf52	20.0738	23.018	22.8594	24.2758	21.2376	22.4257
C1orf53	5.7925	6.51355	5.15365	8.466	5.2971	6.28163
C1orf54	2.59669	3.09123	2.55136	2.95807	1.68326	3.46374
C1orf56	13.1218	11.6268	15.475	19.9709	18.5519	19.6174
C1orf74	29.2769	31.3388	27.3409	28.5032	26.7294	27.2316
C20orf194	25.966	28.6482	26.9414	25.1938	31.6336	33.8734
C20orf27	62.7675	57.7381	63.4253	89.8624	70.8418	68.4508
C20orf96	8.58885	7.67271	7.55184	10.761	10.7921	11.9174
C21orf58	20.0238	17.9397	19.1856	12.699	13.9604	13.0915
C21orf91	20.3234	23.4043	22.2472	19.9409	22.8712	21.3103
C22orf23	3.24584	2.92563	2.95957	4.38605	4.00997	4.87268
C22orf39	14.9804	15.2349	14.7464	16.2689	14.0594	15.6158
C22orf46	23.2696	22.6868	24.084	18.5639	23.1683	23.6586
C2CD2	27.0145	24.8396	25.0535	29.3758	31.8811	31.1144
C2CD2L	17.2774	16.6701	15.869	20.7059	18.0198	19.373
C2CD3	49.2355	48.2992	46.7391	36.6687	54.9504	52.7767
C2CD4C	3.29578	2.04245	2.85752	2.60107	1.58425	1.29163
C2CD5	41.4957	40.9576	39.2896	31.9257	39.0593	40.3312
C2orf16	3.94492	2.76004	3.827	3.00907	4.45552	3.9921
C2orf27A	4.3444	4.1952	4.28886	6.37503	6.14201	6.68832
C2orf42	8.03954	9.27349	8.92952	8.56801	8.91094	8.9821
C2orf49	33.3064	37.7561	37.8608	35.1386	34.5049	36.8673
C2orf68	39.3485	41.7856	41.8408	46.6646	42.8216	46.73
C2orf69	32.7072	32.0706	31.8909	29.8858	34.6039	29.7053
C2orf72	6.39171	5.57517	5.81698	4.23305	5.49512	5.40104
C2orf74	8.18935	9.77029	9.4908	11.73	8.91093	11.5065
C2orf76	4.14466	4.4712	4.38827	7.59901	6.63372	5.75327
C2orf81	9.88713	10.8743	12.2972	16.7789	12.1287	12.8575
C2orf88	1.79774	1.65606	1.68393	2.09108	2.22781	2.11351
C3AR1	1.99748	2.26325	2.65341	0.612093	1.0892	0.939393
C3orf14	21.7715	20.258	19.2366	30.9057	31.8812	28.1202
C3orf18	21.0724	18.9885	20.7674	27.3869	25	24.1282
C3orf33	4.44427	4.3056	5.40877	6.52802	5.79215	4.81398
C3orf38	26.3156	29.8074	29.6458	31.4157	29.2078	28.8247
C3orf52	5.9423	5.51997	5.30673	6.98703	7.82183	5.51845
C3orf62	5.59276	6.29276	7.29671	5.86503	6.23769	4.81398
C4orf3	86.9841	83.6798	81.1315	111.638	102.773	105.613
C4orf33	4.3444	3.91921	5.61288	7.95601	6.43571	6.92738
C4orf36	0.848986	1.38007	1.02061	0.969089	0.990193	1.05681
C4orf46	59.6713	60.3325	58.3731	62.3726	58.0695	56.5924
C4orf48	15.0304	14.0206	15.0526	22.7459	19.2574	20.0775
C5	21.372	23.2285	20.2957	16.915	20.5231	19.5355
C5orf15	107.209	111.778	112.409	121.073	118.019	107.901
C5orf22	46.8888	47.2505	46.2288	42.9929	46.9304	45.2032
C5orf24	162.387	170.785	168.74	149.888	173.808	157.744
C5orf34	9.93706	10.5983	10.9705	6.83402	7.4753	7.63186
C5orf51	64.066	64.969	64.6491	54.6205	61.6334	58.4124
C5orf63	3.74519	5.24398	3.57187	6.52803	6.78224	6.75127
C5orf66	2.75233	2.93146	2.25023	2.61232	1.5882	2.60202
C6orf120	94.2908	92.3102	100.109	104.171	109.576	113.452
C6orf136	8.43902	9.60469	8.62337	11.271	8.31688	8.45374
C6orf226	5.9423	4.02961	7.55184	7.90501	5.59413	7.16221
C6orf47	27.6638	26.9923	29.4417	33.5067	28.6138	30.1162
C6orf62	132.247	135.937	132.949	165.061	139.213	141.095
C6orf89	169.632	170.125	183.184	152.384	190.941	189.094
C7	394.083	410.844	436.827	418.399	476.086	462.837
C7orf25	19.2249	22.5765	21.4307	27.7948	28.1681	28.2963
C7orf26	46.1895	43.6623	48.6273	54.6205	48.8612	46.4952
C7orf31	3.84506	5.96157	5.2557	5.35503	5.99017	5.69457
C7orf50	126.334	121.824	121.134	162.994	128.91	128.213
C8orf31	0.99879	1.76646	1.42881	1.47908	1.93078	1.93739
C8orf33	94.1266	94.7763	94.601	96.899	89.6035	83.5385
C8orf37	7.34047	8.61112	6.83748	17.5439	17.8713	16.4377
C8orf44	1.86689	2.26464	2.16044	1.87565	2.07685	1.71637
C8orf44-SGK3	3.25346	3.07244	1.01677	4.87152	0.906421	3.24693
C8orf48	3.79512	3.31202	3.31674	4.64105	4.30701	3.63986
C8orf49	1.54807	1.26967	1.17368	1.17309	0.495147	0.880688
C8orf58	16.4742	14.8302	14.4705	28.9626	22.1161	21.1585
C8orf76	19.6278	17.0475	20.6521	26.78	21.2597	23.5225
C8orf82	48.2867	46.7534	46.331	61.7604	53.0196	54.303
C8orf88	9.58483	10.5651	9.33637	13.4543	10.9521	11.3998
C9orf116	3.49551	6.12716	4.2352	8.77201	6.48521	6.45774
C9orf129	2.88096	3.23893	2.4793	2.32259	2.56076	3.53174
C9orf16	40.5968	39.1912	42.3511	49.7755	39.8018	42.2096
C9orf40	16.7781	17.6637	15.971	26.9278	20.9406	20.782
C9orf64	40.0973	39.1362	39.6466	45.4918	47.0793	50.9569
C9orf72	22.2709	24.3979	24.6453	19.4309	20.297	20.5472
C9orf78	74.7021	75.0152	73.3234	97.511	85.3956	86.5325
C9orf85	13.782	12.6406	12.2972	16.1669	12.5248	15.5572
CA11	10.2866	10.7087	12.0421	20.7058	16.9306	21.3689
CA12	70.6571	69.6062	68.9866	50.9993	53.8113	56.5336
CA5B	14.4016	15.4905	17.7571	14.6972	15.1774	12.392
CA5BP1	22.1907	21.139	23.2883	18.663	23.0263	23.3692
CA5BP1-CA5B	4.85349	4.65948	3.755	0.707544	3.38048	8.03371
CA9	2.49682	3.75361	3.36777	1.17309	1.28722	0.998099
CAAP1	31.958	29.6417	32.9116	33.0477	29.5049	30.2924
CAB39	79.3452	81.4738	74.2413	72.2147	64.9505	72.56
CAB39L	5.59276	5.46477	5.10262	10.2	11.5842	11.5652
CABCOCO1	3.84505	4.2504	2.80649	7.14002	5.54462	5.81198
CABIN1	95.4247	94.2244	95.1629	89.9129	106.682	103.03
CABLES1	11.3352	11.9782	9.64388	8.262	9.50498	8.45374
CABLES2	18.9752	18.3813	20.8694	16.0649	14.2079	17.4357
CABYR	14.8307	13.7446	12.4503	18.4619	16.2871	18.6686
CACFD1	19.2748	19.3196	22.145	27.2847	24.0593	22.6019
CACHD1	43.6431	44.0488	46.3306	32.7416	45.1976	43.09
CACNA1B	13.3825	13.7446	14.7975	9.79198	14.1089	12.8567
CACNA1C	9.78725	8.05911	9.899	4.48805	7.87134	7.39704
CACNA1G	4.54414	6.07196	5.81698	2.44807	1.93078	3.63986
CACNA2D1	110.455	114.316	113.379	111.74	147.474	142.831
CACNA2D2	77.8969	81.364	91.6424	17.5439	22.0297	21.9533
CACNB1	10.0869	9.43909	9.43978	13.1579	11.4357	11.6826
CACNB2	2.14728	2.15285	1.73496	2.44807	1.68326	2.46575
CACNB3	33.4562	33.285	34.2891	40.5445	37.9208	39.2742
CACNB4	2.54676	3.09123	3.16367	2.24407	2.57434	2.52445
CACNG2	6.44165	8.11432	7.19465	6.52803	5.89115	4.57915
CACNG4	311.342	324.955	345.747	199.765	212.623	213.396
CACNG5	4.3444	6.07196	5.15365	2.29507	2.72286	2.40704
CACNG7	32.9068	30.1939	32.6051	39.8306	35.3463	35.3411
CACNG8	11.535	12.0886	12.8074	14.5349	17.6238	18.786
CACTIN	47.9864	45.8871	46.5132	45.5117	45.7577	46.0019
CACTIN-AS1	1.49859	1.03213	1.75684	1.81615	1.81627	1.19795
CACUL1	72.7546	78.6031	76.6911	66.6563	72.4749	72.9128
CACYBP	140.464	131.374	134.859	166.466	147.377	147.349
CAD	162.49	157.314	160.319	153.05	168.809	167.081
CADM1	102.465	113.103	115.623	83.9455	98.0204	96.9822
CADM2	7.98962	6.67915	7.24569	9.79199	12.3268	12.0935
CADM3	6.49157	5.74077	7.07304	3.92706	5.3466	4.57916
CADM4	21.5219	24.2875	24.7474	14.1779	16.8812	14.794
CADPS	28.9122	24.1771	26.5844	14.28	18.3168	19.1969
CADPS2	1.2984	1.26967	1.12266	0.612093	1.58425	0.763276
CALCOCO1	25.8162	25.778	26.8395	22.6949	25.4456	21.3103
CALCOCO2	82.4919	87.3807	88.3247	82.2115	86.0396	79.6058
CALCRL	2.14728	3.09123	4.0311	4.53905	4.85155	4.34433
CALD1	686.75	701.863	653.475	430.619	444.964	432.26
CALHM2	4.14466	4.1952	4.0311	3.62106	2.92088	2.87669
CALHM5	5.59276	4.4712	4.6434	4.99804	3.31691	4.57916
CALHM6	1.34833	0.662485	1.42881	1.47908	1.28722	1.87869
CALM1	507.779	514.315	509.501	558.951	543.003	542.874
CALM2	874.608	892.515	880.928	823.424	739.569	709.831
CALM3	447.73	445.31	450.387	528.91	481.697	482.818
CALML4	5.68105	6.10409	5.10219	4.6987	5.32825	5.47159
CALR	994.745	975.307	971.011	1327.67	1172.37	1164.72
CALU	790.386	804.855	762.731	814.603	849.736	846.396
CALY	3.29578	4.91279	4.69442	5.30404	3.36642	3.58116
CAMK1	19.1139	18.8781	18.1141	23.1028	22.1287	21.1342
CAMK1D	24.9174	24.7843	27.7068	21.1649	27.6237	28.766
CAMK1G	25.7663	24.4531	25.5127	37.4337	31.7821	29.4117
CAMK2B	5.09341	3.75361	4.94955	2.14208	1.48524	1.64386
CAMK2D	89.7322	89.2563	93.4271	89.1979	96.6825	97.3349
CAMK2G	52.3314	55.0334	55.8216	61.5564	51.188	53.7159
CAMK2N1	41.5456	40.1296	36.7383	38.7087	37.5741	33.9908
CAMK2N2	16.878	16.4493	16.3282	10.149	10.5446	10.802
CAMK4	79.596	83.0188	83.2216	42.9416	68.5144	63.872
CAMKK1	9.03824	8.55591	8.87849	7.65001	7.32679	7.33834
CAMKK2	59.3726	57.5171	56.944	73.8976	79.0091	76.1998
CAMKMT	3.89499	4.80239	5.40878	6.06903	5.94066	4.75527
CAMKV	13.3326	15.2901	14.3382	5.91603	7.87134	7.22092
CAMLG	32.6073	35.1617	36.9424	37.8417	31.7821	32.347
CAMSAP1	151.152	145.173	139.554	118.931	148.564	154.925
CAMSAP2	194.098	208.267	195.528	167.992	223.308	221.021
CAMSAP3	7.3904	7.94872	7.858	4.64105	4.208	4.40304
CAMTA1	52.4812	54.2605	55.3627	54.1104	44.8513	49.8413
CAMTA2	29.9607	31.8497	29.7477	36.1588	36.6334	39.9789
CAND1	228.3	231.622	224.1	196.249	225.041	228.539
CAND2	12.6552	12.7642	12.6185	10.4592	11.988	11.7549
CANT1	168.98	163.386	163.131	174.468	171.141	169.309
CANX	680.001	681.336	671.459	665.771	716.023	692.934
CAP1	426.418	420.878	426.218	473.9	483.904	484.834
CAP2	22.6205	23.9012	23.4716	24.7858	28.5642	28.8247
CAPN1	128.381	126.791	133.84	153.439	147.19	153.516
CAPN10	17.8767	15.1246	15.92	21.1139	19.0099	18.6686
CAPN10-DT	2.84637	2.20805	3.16367	2.70307	3.06939	2.40704
CAPN15	65.614	62.0987	64.445	60.8934	56.9305	51.3677
CAPN2	402.044	403.476	380.002	406.859	394.827	402.994
CAPN5	58.4234	56.358	55.5666	49.5205	45.1483	46.73
CAPN7	36.9017	35.5481	35.7178	33.8638	40.6931	33.5799
CAPNS1	249.731	255.678	255.799	355.94	311.722	331.673
CAPRIN1	502.111	506.593	492.599	461.426	519.575	499.636
CAPRIN2	25.1671	24.6187	21.3286	20.0939	25.3465	22.4844
CAPS	2.49682	1.87686	1.42881	1.73408	1.48524	1.40904
CAPS2	4.09473	3.75362	4.33725	4.64105	5.69314	4.87269
CAPZA1	220.81	234.043	226.144	248.163	242.325	237.113
CAPZA2	136.721	141.474	137.615	150.448	138.564	132.323
CAPZB	128.879	131.483	132.359	162.947	141.383	148.645
CARD10	15.33	15.8421	14.8995	9.68999	8.86143	9.80398
CARD19	20.5731	23.3492	24.6964	33.5067	27.7227	29.0594
CARD8	15.7295	18.3813	16.9915	20.2469	16.8812	18.0815
CARD9	4.1946	2.59444	3.52084	0.459095	0.346633	0.939394
CARF	12.0343	13.1374	13.4708	12.189	13.7129	13.443
CARHSP1	96.3745	98.2985	92.6891	77.5814	71.831	72.5934
CARM1	125.093	121.018	124.396	140.309	131.558	130.875
CARMIL1	12.5336	12.3094	9.74594	16.0139	17.4257	16.2616
CARMIL2	7.88975	7.94871	8.16415	7.70101	6.53472	5.63586
CARMIL3	5.29315	4.416	5.0516	4.99804	4.55453	4.9901
CARNMT1	24.9175	26.3298	22.2981	27.1827	25.3961	28.8242
CARNS1	2.44689	2.20805	2.95957	0.714092	0.74267	0.645864
CARS1	50.6838	47.8576	50.4129	51.4583	53.2169	53.1275
CARS2	27.8136	26.054	25.972	28.6618	26.6337	26.5352
CASC15	3.24584	3.80881	4.74545	3.06007	2.67335	2.87669
CASC2	2.59669	3.42242	3.72494	3.26406	2.93609	2.82646
CASC3	134.124	137.942	131.033	131.171	138.712	140.307
CASC9	4.29446	5.68557	5.20468	6.88503	7.22777	6.22292
CASD1	63.1679	61.2158	61.5367	64.9225	70.5944	69.743
CASK	36.3526	38.5839	36.33	38.8615	37.7721	42.6792
CASKIN1	6.53588	6.78885	6.76612	4.90683	7.48437	5.68309
CASKIN2	43.061	41.0834	41.1056	40.6481	40.9409	39.8462
CASP2	96.9738	100.463	95.6739	92.9713	95.2975	85.8871
CASP3	75.2014	71.7587	78.579	56.6097	54.1584	51.3088
CASP4	8.03955	6.95514	7.24568	3.46806	3.01988	3.58116
CASP6	17.8267	16.615	16.8384	19.1759	18.4158	16.0855
CASP7	17.3274	16.9461	16.1751	15.0449	15.5941	14.2656
CASP8	18.5258	19.43	19.2877	29.3248	25.1979	26.7113
CASP8AP2	53.8794	55.2539	48.7289	36.4137	47.5737	42.6205
CASP9	13.2827	12.6406	14.2362	18.3599	15.3465	19.4904
CAST	252.96	258.961	262.307	223.269	248.989	239.212
CASTOR1	2.8963	3.20163	3.92905	3.77406	2.57434	2.58316
CASTOR2	45.7781	42.395	46.934	42.7148	32.7008	31.8797
CASTOR3	30.1106	31.8523	35.307	26.5575	29.942	26.6949
CASZ1	2.94623	3.03603	2.95957	1.88708	2.1288	2.52445
CAT	37.5009	37.4248	37.0444	35.9037	39.4553	37.748
CAV1	586.308	596.894	573.371	304.065	295.64	293.054
CAV2	93.1794	95.2183	86.9992	93.0237	81.5826	75.8478
CAVIN1	700.032	633.682	583.831	618.011	546.68	560.993
CAVIN3	20.4732	16.5045	15.869	5.30404	3.81196	3.87469
CAVIN4	4.59407	3.86401	5.15365	3.62106	4.15849	3.81598
CBARP	23.0792	20.7659	21.0833	20.9588	18.3623	18.4092
CBFA2T2	70.1081	65.4659	70.5683	46.0524	52.6729	47.9039
CBFB	135.971	136.451	137.567	152.946	132.277	128.447
CBL	136.521	135.789	129.4	103.325	147.524	142.714
CBLB	20.1736	22.742	25.3087	17.4929	23.1188	20.4884
CBLL1	80.6946	86.054	83.7334	83.9449	91.4356	83.5981
CBLN1	3.59538	3.91921	3.72494	4.48805	4.55453	3.28763
CBLN2	6.64139	6.62395	5.56185	9.33299	8.36639	8.9821
CBLN3	1.39827	1.54566	1.63291	1.17309	1.48524	1.40904
CBLN4	1.64794	1.65606	1.27573	1.63208	1.58425	0.939394
CBR1	48.1167	50.6701	46.2494	62.9496	56.6443	53.9488
CBR3	8.6887	6.8401	8.11312	7.24202	5.89115	6.28163
CBR3-AS1	1.45862	0.948751	0.768537	1.54036	0.994	1.23861
CBR4	22.171	24.2875	22.6553	25.2958	24.9504	23.0128
CBS	68.7089	58.7689	60.0683	48.9534	51.4427	42.1734
CBSL	15.6304	26.3483	26.42	33.8696	32.8634	40.0736
CBWD1	20.2356	22.6908	22.2117	23.1749	20.7527	20.2629
CBWD2	22.9613	20.8903	22.7905	22.844	23.6885	21.094
CBWD3	2.38151	2.63919	2.31583	2.90237	2.29199	1.24694
CBWD5	30.6552	29.9089	26.4792	35.7997	35.8334	34.7796
CBWD6	0.765775	1.37033	0.853203	0.95857	0.948293	2.51568
CBX1	367.606	352.518	350.519	386.219	379.474	389.646
CBX2	115.748	109.735	120.624	78.9982	77.2273	75.261
CBX3	392.861	394.822	387.361	389.605	361.373	362.258
CBX4	45.8899	45.7047	42.4021	60.3324	52.376	52.9528
CBX5	536.371	557.38	516.917	353.58	453.597	445.461
CBX6	59.6212	65.7409	69.2936	87.2591	86.6341	89.0577
CBX7	5.74257	5.02318	4.74545	7.75201	7.82183	7.69057
CBX8	34.6546	36.9833	35.9729	47.7866	40.7424	40.1549
CBY1	10.0869	9.82547	9.28669	11.628	9.90103	9.62787
CC2D1A	36.9017	35.7137	37.4526	40.1366	35.3464	38.0415
CC2D1B	42.5443	42.6134	42.6569	48.6539	48.7625	48.4911
CC2D2A	28.0633	29.3106	30.4112	30.9567	36.0396	38.0414
CCAR1	93.177	95.3272	94.5494	101.897	106.136	100.975
CCAR2	267.831	254.336	271.396	294.767	272.116	272.643
CCBE1	12.7334	10.7639	8.62337	11.73	10.3466	10.2736
CCDC102A	16.6782	18.2709	18.9305	21.9299	17.2772	19.1969
CCDC102B	1.2984	1.49047	1.63291	0.969089	1.18821	1.29163
CCDC103	7.29051	7.97359	9.1846	8.262	6.63372	7.22091
CCDC106	35.0041	35.4378	38.4222	54.9776	46.3365	45.732
CCDC107	10.0716	10.4207	10.3973	15.2493	12.3453	12.349
CCDC112	17.0777	16.5597	16.6854	19.4309	16.5346	17.9641
CCDC113	12.8332	12.2542	13.828	6.27303	9.505	8.86467
CCDC115	27.8137	31.4635	30.3602	40.5955	34.3565	37.924
CCDC117	42.3447	41.0128	38.014	42.3296	42.1284	38.9219
CCDC12	20.5731	17.9397	21.3797	23.2048	22.6733	22.4257
CCDC120	8.23928	6.51355	9.18465	7.85401	7.77234	9.09951
CCDC121	5.39302	7.06554	7.90902	14.637	13.9109	12.798
CCDC122	5.59276	6.12716	6.3586	6.47703	6.68323	6.61038
CCDC124	73.6031	74.1877	73.0693	85.0147	75.1969	73.9099
CCDC125	15.5297	15.8974	16.6853	15.6569	17.8218	20.0775
CCDC126	9.38778	8.16951	11.1236	17.6459	16.3861	12.387
CCDC127	32.5074	32.3466	33.5757	30.217	29.0551	28.355
CCDC130	18.0265	13.1374	14.6444	19.1759	17.8218	18.7273
CCDC134	11.4011	12.8428	10.7747	10.3141	13.0031	12.9807
CCDC136	18.2761	18.6573	19.2876	7.80301	13.4654	11.2716
CCDC137	93.8769	91.354	88.5289	103.529	95.1976	94.223
CCDC138	11.1854	12.9166	12.3482	9.84299	9.30698	8.39504
CCDC14	71.1563	68.8331	66.5368	52.8352	56.3858	51.5442
CCDC142	10.2367	10.2119	11.1236	11.6789	9.85153	10.5084
CCDC144NL-AS1	33.0068	38.5289	37.3581	30.6136	30.2178	31.5404
CCDC146	1.74781	1.54566	1.38708	1.83608	2.01705	1.96196
CCDC149	14.3313	13.2478	12.1441	14.28	15.3961	15.792
CCDC15	11.6348	8.6111	8.92952	8.568	10.4456	9.51045
CCDC150	2.99617	2.59444	2.80649	3.11106	2.82187	3.0528
CCDC151	1.14859	1.76646	1.27573	2.29507	2.1783	2.17222
CCDC152	23.426	26.4403	23.7198	15.8547	14.7743	13.5024
CCDC157	5.98627	5.8317	6.94768	6.56392	5.82912	6.21015
CCDC159	1.4482	0.938479	1.63291	1.32608	1.58425	1.52645
CCDC163	3.0461	3.31202	2.39829	4.59005	3.61394	3.40504
CCDC167	14.7308	15.0142	14.4403	26.4688	25.297	22.4257
CCDC169	2.45787	2.42768	1.91934	2.55478	2.46005	2.83986
CCDC169-SOHLH2	1.03688	1.20228	3.31066	2.69414	3.70535	3.34978
CCDC171	4.09473	4.3056	3.82699	4.08005	5.84165	5.63586
CCDC174	17.1775	19.43	18.3182	18.6149	18.2178	19.4905
CCDC18	12.3339	12.9166	11.4808	9.18	8.31689	9.0408
CCDC18-AS1	2.49682	2.76004	3.06162	3.62106	5.24759	2.9941
CCDC181	8.43903	8.6663	9.69491	11.322	12.3268	10.8607
CCDC184	5.7925	6.56875	6.73544	12.189	12.1287	9.21692
CCDC186	20.8228	18.8229	18.1651	18.0028	17.3267	19.6079
CCDC188	1.74781	2.87043	2.39829	2.04008	1.58425	1.87869
CCDC189	1.80157	2.48113	1.55317	2.98263	2.7769	2.592
CCDC191	5.29315	5.13359	5.61288	6.32403	7.12877	6.69257
CCDC22	12.8333	12.8062	13.1136	16.4729	13.3664	13.796
CCDC24	5.04348	5.46477	5.35775	7.70102	6.18818	6.22292
CCDC25	85.9879	89.7529	89.9068	84.4036	86.6331	81.836
CCDC28A	10.0869	9.65988	11.0726	11.271	10.4951	10.9781
CCDC28B	13.782	14.5725	16.4303	21.8279	15.3961	17.6706
CCDC3	5.14336	4.5264	4.54135	1.12209	0.891184	1.40904
CCDC30	1.25647	1.60702	1.23264	1.12775	1.18825	1.11551
CCDC32	12.7833	15.0693	14.2711	22.7354	20.7697	23.1889
CCDC33	1.19853	1.60086	1.78598	1.37708	1.38623	2.0548
CCDC34	24.1185	24.0668	24.6963	30.7018	23.9109	25.1262
CCDC39	1.64794	1.43527	1.42881	1.42808	1.0892	0.939394
CCDC40	9.68739	9.65988	10.2562	12.4439	13.1188	13.1502
CCDC43	33.456	32.4018	32.7582	38.1986	33.3664	35.1649
CCDC47	176.568	183.15	174.353	198.49	194.603	196.606
CCDC50	119.144	121.879	115.524	101.794	114.902	110.541
CCDC51	19.874	16.8357	21.5328	24.2249	20.2475	20.2537
CCDC57	31.8083	31.0218	30.3601	21.0119	29.9009	28.1202
CCDC58	9.98698	9.54948	9.54183	14.1269	12.1287	11.6239
CCDC59	25.0174	23.9011	23.1363	30.6714	28.4652	26.359
CCDC6	93.6772	92.8996	86.539	84.7611	95.2471	86.4151
CCDC61	6.04217	4.5816	4.08212	7.19102	6.03967	4.75527
CCDC66	10.2447	8.65684	10.5246	8.16548	9.89773	10.5192
CCDC7	3.05118	2.55176	3.06329	3.39091	3.93567	4.00923
CCDC71	31.2091	32.2914	36.2791	38.4537	35.4454	35.2236
CCDC71L	173.323	153.287	141.901	163.351	154.257	142.655
CCDC73	0.675601	0.865623	1.11604	3.00421	1.8106	2.6036
CCDC74A	13.0114	11.3819	11.9227	20.9931	19.7967	16.7263
CCDC74B	13.4541	9.64898	11.3961	20.4187	17.7776	19.2011
CCDC77	22.6204	21.6933	22.7573	22.4398	21.8317	19.3143
CCDC78	3.44558	3.53282	2.70444	3.21306	3.2179	3.46375
CCDC80	326.702	303.037	287.204	283.047	280.835	287.484
CCDC82	44.6416	45.539	43.4226	38.4536	41.0891	41.6225
CCDC85A	145.662	145.723	133.688	126.99	128.958	131.149
CCDC85B	82.2921	81.6942	80.467	105.875	83.7125	87.4718
CCDC85C	73.93	67.1831	70.9966	58.2087	60.2695	63.8205
CCDC86	49.2353	43.6623	44.596	65.8397	60.2471	55.5352
CCDC88A	131.479	145.396	142.511	120.664	154.354	144.534
CCDC88C	9.73732	10.7639	10.6644	6.93602	11.9307	11.2129
CCDC89	3.09604	3.25683	3.36777	3.87606	3.36642	3.75727
CCDC9	23.3694	20.3684	20.1551	27.9478	28.1682	26.5939
CCDC90B	54.4791	54.0396	56.9954	72.2662	70.5437	68.921
CCDC91	26.2849	29.1243	26.6083	36.4494	33.9206	34.6777
CCDC92	51.9817	51.5559	54.3929	74.3571	64.8015	70.5058
CCDC92B	10.6361	12.0886	11.4808	11.322	11.5347	11.7413
CCDC93	46.9385	45.5943	44.6982	31.7217	44.3068	42.1509
CCDC96	3.44558	3.03603	2.50034	2.70307	2.82187	3.0528
CCDC97	42.1947	45.5945	46.6878	46.7661	46.5341	50.076
CCDC9B	31.2091	25.6123	28.4722	3.26406	3.61394	3.87469
CCEPR	8.48896	6.95514	8.6744	12.291	11.5842	11.389
CCHCR1	19.8741	21.3069	20.4103	18.8699	18.2178	16.4378
CCL2	34.2552	31.2426	27.8089	80.6302	63.3166	61.0542
CCM2	62.6677	59.0077	60.6178	76.2444	60.2969	65.3987
CCN1	203.283	170.619	153.892	127.805	102.128	102.911
CCN2	155.546	140.481	122.869	282.996	223.811	228.718
CCNA2	205.592	196.318	181.784	248.072	224.658	226.242
CCNB1	169.978	163.888	162.211	185.533	162.127	174.767
CCNB1IP1	38.9987	37.9215	42.759	34.5776	34.0595	30.9382
CCNB2	71.5063	78.2719	69.3434	71.9603	62.8215	66.1029
CCNC	45.7899	48.354	50.2089	47.2257	41.1387	41.0943
CCND1	920.292	784.981	707.568	384.281	381.879	366.794
CCND3	41.4954	43	38.0141	46.3587	41.1879	39.3917
CCNDBP1	31.4089	33.3954	35.3606	35.4447	33.0694	31.2315
CCNE1	12.0843	12.5302	13.0115	12.087	12.0792	8.62987
CCNE2	14.5705	13.7778	14.8997	6.64125	6.52552	6.13401
CCNF	72.1561	70.323	69.0875	59.6185	53.6637	54.7725
CCNG1	128.98	138.769	144.657	143.971	127.672	126.394
CCNG2	35.7532	38.6392	44.6982	58.9044	59.3067	59.8801
CCNH	23.2118	20.9775	21.4999	26.8725	22.8428	22.6758
CCNI	360.531	374.958	387.746	399.875	362.528	355.46
CCNJ	31.6584	28.814	27.4518	28.6106	30.8415	31.1729
CCNJL	25.3169	24.0115	22.4513	17.6459	18.4653	18.9621
CCNK	70.4308	68.2748	66.4656	67.76	69.2349	69.2073
CCNL1	27.0647	27.4891	25.4107	27.7948	27.0791	26.5351
CCNL2	94.9757	87.8766	85.6719	78.3349	79.4558	78.9599
CCNQ	12.234	11.8126	11.889	15.0959	12.8713	13.7373
CCNT1	86.7848	91.0776	89.4976	80.4772	95.9893	96.8655
CCNT2	49.9345	49.348	45.3108	44.5226	53.0692	50.0763
CCNY	100.267	102.339	105.011	109.546	108.168	110.839
CCNYL1	30.9587	28.0411	31.4315	37.9935	39.4059	38.8635
CCNYL2	16.9778	16.5597	17.0936	16.4729	16.0891	14.1482
CCP110	77.7474	81.1426	81.1302	65.8404	73.7618	73.2063
CCPG1	42.7728	45.6459	46.0819	40.793	46.2586	42.8787
CCR10	1.14859	2.09765	2.39829	3.26406	3.31691	2.75927
CCS	5.9423	5.68557	7.24569	8.976	7.62382	6.57516
CCSAP	60.9701	65.1346	62.353	59.5674	61.2374	62.1696
CCSER1	3.54545	4.08481	3.92904	1.93808	2.0793	2.11351
CCSER2	56.6758	57.1862	55.0564	50.2856	59.9009	63.9894
CCT2	248.075	244.194	233.545	303.25	279.663	288.838
CCT3	391.553	392.339	384.266	522.581	477.198	489.288
CCT4	237.489	239.541	244.571	299.158	268.493	274.101
CCT5	431.012	431.619	426.59	537.409	481.018	491.27
CCT6A	427.417	409.875	399.056	513.75	473.942	473.28
CCT6P1	4.35238	4.87802	4.52172	3.88223	4.20915	4.04026
CCT6P3	4.63602	4.83716	3.59202	4.73794	4.25635	4.17876
CCT7	310.601	313.3	315.393	369.606	338.761	354.686
CCT8	227.693	231.897	232.576	299.372	279.209	280.439
CCZ1	49.2486	48.1212	50.9811	65.9309	58.0168	52.6328
CCZ1B	106.957	105.927	108.004	119.177	115.923	118.786
CCZ1P-OR7E38P	6.76061	7.5429	7.27432	10.322	8.78512	11.0128
CD109	270.085	282.62	284.612	144.226	199.057	195.897
CD151	245.575	236.911	240.887	281.368	226.086	240.933
CD164	213.72	227.536	220.741	259.838	258.12	255.07
CD200	12.6835	14.0206	13.5218	16.6259	17.2277	16.0855
CD24	212.519	233.598	240.272	198.241	206.633	195.261
CD248	17.9765	18.8229	21.8389	11.424	9.90103	9.56915
CD27-AS1	4.19347	4.416	4.38827	3.36606	3.26464	3.28564
CD274	14.6809	13.3582	10.7154	15.7079	14.1584	12.2696
CD276	149.951	151.962	164.862	173.755	165.347	166.257
CD2AP	35.0541	34.4993	32.7583	32.4867	36.5345	36.339
CD2BP2	142.112	137.829	142.926	174.156	159.55	154.516
CD302	35.518	38.901	35.5979	36.5997	44.6072	42.2512
CD320	76.0505	76.0092	74.7013	123.369	92.7216	91.2287
CD34	5.44295	5.90637	6.22519	1.32608	1.68326	1.76128
CD36	0.699183	0.772882	1.07163	1.47908	1.48524	1.70257
CD44	373.163	342.184	316.307	325.925	335.882	321.87
CD46	157.245	155.88	158.126	197.063	201.434	196.957
CD47	106.661	111.117	105.419	154.987	162.077	155.921
CD58	8.18936	6.29276	6.37826	7.65001	6.53472	6.92739
CD59	379.413	391.595	372.522	564.582	515.13	525.663
CD63	318.793	319.92	330.089	345.981	298.212	304.205
CD68	57.5686	59.0081	58.7213	40.3889	38.0691	35.9795
CD81	301.704	302.554	319.352	282.795	236.393	243.442
CD82	15.28	13.4686	14.4403	7.75201	6.08918	8.10151
CD83	10.1867	10.2119	8.31723	11.271	10.099	13.5024
CD9	19.3747	21.1412	20.5122	16.1159	13.0693	13.8547
CD99	99.8695	92.4572	99.9579	102.559	85.841	93.2841
CD99L2	95.027	98.8608	100.776	107.252	107.723	106.904
CDADC1	4.39433	3.69841	4.0311	4.64105	4.55453	4.52045
CDAN1	26.2157	26.4403	27.5027	24.6838	22.4752	23.1889
CDC123	84.8887	87.4901	86.1818	110.924	102.178	100.857
CDC14A	10.5363	10.0463	10.001	12.036	12.9703	11.9761
CDC14B	41.8828	40.8742	44.3824	33.4539	34.3988	36.447
CDC14C	1.56036	1.57384	1.23435	0.767023	0.997262	1.82947
CDC16	71.3065	72.8626	70.5169	82.7212	80.2478	80.0157
CDC20	120.442	115.531	111.95	128.315	104.95	107.843
CDC23	52.2815	53.8189	51.7397	46.0016	50.2968	48.9608
CDC25A	50.4334	47.3606	48.9848	34.0168	35.8415	30.7032
CDC25B	158.543	156.93	156.189	139.942	131.336	131.794
CDC25C	13.2827	12.4198	11.889	14.535	14.1584	15.6746
CDC26	15.3799	13.855	14.7974	22.1848	17.2772	19.2556
CDC27	197.539	201.418	194.811	177.424	202.372	194.314
CDC34	46.9884	47.6366	47.0454	62.1174	52.3265	49.0195
CDC37	216.965	203.463	211.806	221.95	215.098	218.679
CDC37L1	16.7781	17.4429	17.8589	17.8499	17.5743	15.8507
CDC40	52.1317	49.8446	46.6372	65.4324	61.8809	62.5805
CDC42	257.805	276.203	278.239	307.886	291.243	279.498
CDC42BPA	200.79	203.846	194.308	159.322	227.034	226.957
CDC42BPB	207.028	194.189	195.988	185.383	216.583	225.607
CDC42BPG	4.74388	4.69199	5.51083	4.89604	5.79214	6.9861
CDC42EP1	39.9976	35.7137	32.9114	32.4357	29.3069	29.5291
CDC42EP2	9.13811	10.4327	9.4908	12.087	12.4753	13.0915
CDC42EP3	284.417	301.539	292.27	178.451	198.369	192.143
CDC42EP4	100.768	101.511	100.877	64.4634	62.5245	60.9368
CDC42EP5	4.29446	4.5816	5.30673	2.60107	3.06939	3.69857
CDC42SE1	146.369	145.63	146.177	235.943	227.189	225.712
CDC42SE2	50.5836	50.9485	46.9944	53.9063	48.861	50.8982
CDC45	34.1553	32.4018	28.9314	26.7237	25.792	25.3023
CDC5L	103.414	105.209	102.51	88.1271	91.7817	90.4658
CDC6	70.4576	67.0114	63.6796	42.5846	40.1979	39.0395
CDC7	21.9714	22.2451	23.5738	22.3888	23.9108	23.2477
CDC73	106.76	107.03	110.164	114.749	128.91	128.155
CDCA2	54.4788	52.8251	50.0558	43.2984	47.475	48.08
CDCA3	31.9914	30.4775	27.1885	35.3517	27.1497	30.5023
CDCA4	61.9689	57.5172	53.9335	59.3123	54.0589	48.1975
CDCA5	98.3211	89.9741	87.4574	85.8831	74.2076	77.257
CDCA7	56.9256	53.5981	54.4948	39.1169	42.8712	40.4482
CDCA7L	39.6409	36.7004	40.4076	33.3	29.4041	36.2805
CDCA8	74.003	73.4707	68.0675	79.967	69.4061	72.3262
CDCP1	16.0291	13.7446	13.5218	19.0229	22.5247	22.3083
CDH11	248.766	261.04	266.76	191.504	217.874	210.635
CDH13	34.5047	33.9475	33.0644	23.1028	25.495	24.0695
CDH18	4.14466	4.2504	3.57187	4.28405	4.10899	4.63786
CDH2	605.29	624.466	622.343	493.062	510.318	520.741
CDH24	38.0002	37.9216	35.2584	22.3888	20.8416	19.6078
CDIN1	17.1276	16.8909	17.4508	21.0628	22.0297	20.9581
CDIP1	58.024	56.4687	58.1688	60.7915	54.4057	55.125
CDIPT	56.9756	57.2968	60.2091	68.646	59.5538	55.9472
CDK1	87.3849	90.5808	87.7641	89.4524	78.416	73.9694
CDK10	26.765	27.5442	27.2987	29.5798	23.7624	24.5978
CDK11A	39.8529	33.604	35.6942	45.5789	36.5997	35.8486
CDK11B	69.2542	65.1471	66.6122	81.1037	67.707	68.5306
CDK12	108.958	108.741	108.275	81.8028	109.504	105.964
CDK13	109.908	108.906	107.663	81.3442	106.09	101.093
CDK14	57.3749	54.8124	53.2707	37.4846	41.8317	41.0354
CDK15	4.29446	5.46477	4.4393	4.69205	4.2575	5.75328
CDK16	164.629	165.933	160.064	179.468	161.885	167.899
CDK17	31.0594	32.7881	30.9215	48.4496	46.584	51.5437
CDK18	4.44427	5.24398	4.89853	2.55007	1.93078	1.64386
CDK19	72.9045	75.9532	77.6606	64.0556	79.9003	77.2576
CDK2	74.3018	81.9699	72.4563	72.4195	72.3762	68.686
CDK20	8.23929	7.23114	5.81698	8.21101	8.36639	8.33633
CDK2AP1	223.659	227.805	232.473	218.538	186.281	180.344
CDK2AP2	31.8582	31.7395	31.3806	46.3587	36.6831	38.5112
CDK3	0.390343	1.60758	0.88413	1.37668	1.7337	1.00781
CDK4	206.343	203.298	217.622	243.38	202.944	212.946
CDK5	44.342	42.2273	41.9426	52.2742	43.4652	49.8411
CDK5R1	34.5548	33.8369	36.8403	31.9767	34.7524	31.5251
CDK5R2	15.9791	15.7317	15.2567	15.1979	14.703	15.1462
CDK5RAP1	15.5297	15.1797	15.7669	17.4929	15.1485	14.3244
CDK5RAP2	89.5326	89.4227	86.0797	61.0976	76.5338	75.7306
CDK5RAP3	93.5768	90.7469	92.4067	92.1564	86.188	77.7858
CDK6	321.579	335.276	315.591	184.058	268.216	249.382
CDK7	25.167	25.281	23.0125	30.2938	27.4751	24.7152
CDK8	33.3065	30.9114	31.942	29.3756	33.0198	34.1668
CDK9	58.4734	60.7187	54.5461	65.3814	61.7819	68.8034
CDKAL1	24.6178	27.1027	27.7068	14.6369	14.9505	17.6706
CDKL1	12.4206	11.9169	11.0595	14.1902	14.6702	14.1782
CDKL2	1.24846	1.54566	1.68393	3.16207	3.61394	3.34633
CDKL3	1.64794	1.93206	3.01059	2.85607	2.62385	3.0528
CDKL4	2.84637	2.20805	3.21469	2.55007	1.38623	1.76128
CDKL5	50.8333	51.7766	51.4845	29.5798	43.9603	40.3897
CDKN1A	339.363	317.614	321.058	272.955	221.885	242.458
CDKN1B	64.0161	61.7123	65.7207	55.0285	46.881	48.726
CDKN1C	7.93968	8.66631	9.59285	4.23305	4.45552	3.34633
CDKN2A	9.32845	7.89353	9.64388	11.118	9.00799	10.2149
CDKN2AIP	24.0185	22.3556	22.7064	23.3578	19.9009	18.7272
CDKN2AIPNL	41.1461	40.7368	42.9634	53.0395	43.0196	48.6673
CDKN2B	1.598	1.87686	1.53086	4.69205	4.45552	5.57716
CDKN2C	81.843	83.1848	82.2528	78.3862	65.9404	64.8111
CDKN2D	8.8385	10.7639	8.92952	12.495	10.9406	11.2716
CDKN3	20.9226	19.5404	22.8595	27.9477	26.8811	23.9521
CDO1	3.89499	4.2504	4.4393	5.04904	3.66345	4.57916
CDON	32.5076	37.1487	36.9424	19.0228	28.3664	28.5311
CDPF1	6.59145	6.78955	6.48031	12.648	8.76242	9.98009
CDR2	40.0475	37.3697	37.7078	37.4847	36.8811	36.0455
CDR2L	80.5943	75.512	80.0588	89.9631	81.4353	83.4798
CDS2	85.9873	81.5838	87.9677	85.5261	91.4847	95.5145
CDT1	52.3814	50.231	47.8618	40.5446	34.1088	33.9908
CDV3	185.609	185.246	172.311	194.513	188.314	194.259
CDYL	30.4101	31.353	28.7272	29.7838	33.0197	32.6405
CEBPB	14.484	11.7257	11.1288	18.6285	14.6726	11.9682
CEBPD	4.14466	3.58802	3.62289	7.44602	6.48521	6.22292
CEBPG	50.7831	46.8086	45.6678	42.0749	39.9997	42.1508
CEBPZ	136.771	139.653	127.512	133.364	139.931	130.445
CEBPZOS	65.2648	69.0531	72.3538	81.9063	72.3949	73.8522
CELF1	144.71	138.108	137.054	140.81	145.147	140.659
CELF2	4.14466	4.85759	4.38827	0.86709	0.643661	0.70457
CELF3	20.2735	20.534	23.2677	20.3489	22.4752	22.2497
CELF4	12.5836	14.5174	13.3177	9.58799	7.4753	6.22292
CELF5	11.3852	11.9782	11.94	8.568	9.30697	9.0408
CELF6	2.09735	2.81524	2.19419	1.58108	1.0892	1.29163
CELSR1	10.6861	12.475	13.4197	10.149	13.3168	12.6806
CELSR2	53.6297	53.9845	61.2815	29.0698	44.0592	43.3837
CELSR3	124.037	121.548	133.635	94.4	117.376	119.408
CEMIP	7.88974	8.00392	8.72543	4.64105	4.00998	4.16821
CEMIP2	34.4549	31.7945	30.4623	26.9788	30.8416	30.8795
CENATAC	3.49551	2.15285	2.75547	2.24407	3.46543	2.64186
CEND1	24.6178	24.2323	28.3191	26.1118	21.1881	23.8347
CENPA	32.5075	26.1644	30.7173	32.2826	28.8612	25.8307
CENPB	206.929	198.826	196.192	196.807	154.108	163.026
CENPBD1	17.4034	16.6307	17.9916	19.494	16.9307	16.9615
CENPBD1P1	56.6258	58.566	59.3935	73.0823	68.2175	71.7386
CENPC	25.217	25.0052	20.8695	22.2868	23.3663	22.3084
CENPE	84.6878	84.179	76.8435	64.9234	71.9796	74.0862
CENPF	726.597	707.758	665.523	476.896	674.006	664.316
CENPH	51.2828	51.0589	49.1885	47.8886	44.3563	45.732
CENPI	17.9266	17.2221	16.1241	16.1159	18.0198	21.0168
CENPJ	30.1107	26.8267	27.9621	21.2158	26.9802	25.361
CENPK	23.4194	24.7843	22.8594	21.0118	20.099	18.7273
CENPL	28.0134	22.3004	24.5942	25.5509	25.6435	29.2357
CENPM	9.78725	7.94872	9.13363	8.21101	8.01986	7.92539
CENPN	66.1806	63.3113	59.3804	59.7921	54.1521	54.6652
CENPO	89.0691	87.353	81.9435	77.8876	74.071	73.7252
CENPP	16.123	14.7483	15.7481	12.9998	14.707	15.6798
CENPQ	13.9818	13.3582	14.5933	13.107	10.0495	10.4497
CENPS	20.2803	21.3995	21.7908	26.5112	19.441	21.6851
CENPS-CORT	1.04192	0.90091	0.826054	1.26256	1.42927	1.39684
CENPT	17.627	16.7253	20.4102	20.5019	18.0693	17.4357
CENPU	67.236	65.2014	65.9069	50.0865	46.6064	44.3018
CENPV	45.7401	42.6687	46.9944	46.9706	41.287	38.9221
CENPW	20.7728	16.5046	16.1751	20.5019	17.4753	21.4865
CENPX	54.8283	54.6468	53.9337	78.4884	63.0691	64.9285
CEP104	41.4956	38.1424	38.3201	37.4847	41.8315	38.9221
CEP112	17.7268	16.2837	17.5018	19.0739	24.0099	26.3004
CEP120	40.7468	37.8113	43.0655	35.8527	42.1286	41.7985
CEP126	11.7846	10.6535	11.2257	10.608	12.3763	14.383
CEP128	15.7295	14.5725	15.0016	10.557	13.7129	15.4984
CEP131	38.6494	38.5288	39.4427	35.2916	33.0197	34.6952
CEP135	25.217	27.1579	25.4107	27.1828	31.8811	30.6446
CEP152	23.7688	21.6379	20.9715	14.3309	19.802	19.8427
CEP162	12.5336	13.9654	13.0115	16.473	20.7426	21.8387
CEP164	54.1786	49.5688	50.1066	56.1508	50.6438	53.4812
CEP170	490.528	471.972	436.495	360.435	492.747	470.696
CEP170B	52.0816	54.5365	56.4851	28.6617	31.0396	30.6446
CEP19	6.0921	5.02318	7.0926	8.313	5.64363	7.57316
CEP192	54.7782	51.3349	49.8518	30.9057	46.584	46.6713
CEP20	58.6229	53.3221	56.3315	71.5521	66.1382	57.5902
CEP250	66.5622	63.5344	61.3329	62.2704	67.475	72.3262
CEP290	39.6136	36.4847	36.9282	37.2405	40.6174	39.9207
CEP295	35.903	38.3632	36.2791	25.6018	34.6166	33.7433
CEP350	140.965	134.409	130.625	87.3621	139.603	144.827
CEP41	53.7294	53.2671	55.771	42.5845	42.5247	41.4465
CEP43	23.2696	24.6739	21.89	21.9808	22.9702	21.1929
CEP44	59.9216	63.6993	64.8021	57.7823	60.0492	54.949
CEP55	80.0451	77.3892	76.1801	74.2551	70.8412	75.4964
CEP57	52.3317	55.9713	55.9235	43.6044	45.297	48.3146
CEP57L1	31.5587	31.5186	29.952	28.2027	30.891	31.1729
CEP63	22.5678	23.7639	21.9568	19.9145	23.0383	24.1219
CEP68	54.6781	57.038	57.7337	42.6968	47.3383	43.8657
CEP70	14.1316	13.9102	16.1751	18.1559	15.9901	17.6119
CEP72	9.78727	7.39674	8.41927	8.79855	7.4753	7.33833
CEP76	14.5311	13.303	11.5318	12.6479	12.9208	13.9721
CEP78	68.8097	74.3527	65.2106	66.4524	66.3857	67.8054
CEP83	11.4128	9.57045	9.79695	9.72255	10.909	10.9194
CEP83-DT	1.04872	0.938479	0.96958	1.17309	1.48524	0.70457
CEP85	36.4523	32.4019	33.8808	34.2207	35.2474	34.8127
CEP85L	8.28923	10.2119	8.92953	8.976	9.30698	9.9801
CEP89	20.9726	22.1348	22.8594	24.6838	21.7326	26.0068
CEP95	23.5691	27.3786	22.8595	23.0009	22.3762	21.7213
CEP97	55.9262	60.1115	55.4139	52.1721	63.9109	55.8297
CEPT1	17.6247	19.7941	19.6109	21.331	21.7299	19.6737
CERCAM	44.2922	48.9616	48.0146	50.03	43.9599	42.5615
CERK	248.674	239.452	253.698	155.803	158.762	152.988
CERS1	10.0469	10.5513	10.7837	10.1693	9.03138	9.3119
CERS2	329.602	328.74	323.824	459.06	410.816	408.17
CERS4	7.98962	8.9975	10.1031	7.39502	8.76242	7.39704
CERS5	33.1065	30.1387	35.2077	40.0347	32.9207	36.8089
CERS6	130.128	136.878	131.392	128.561	210.176	197.608
CERS6-AS1	0.100768	1.17514	0.609446	24.8959	0.213663	3.04705
CERT1	43.3433	43.3312	43.3205	37.0767	39.2078	38.5112
CES2	61.5697	60.9949	63.9858	54.3143	52.7223	52.1895
CES4A	0.599314	1.15927	0.918555	1.68308	2.22781	1.46775
CETN2	57.225	54.7021	58.1179	72.8783	62.3265	66.279
CETN3	22.92	23.5148	22.6043	30.2427	28.6138	29.353
CFAP157	1.26008	1.17186	1.25438	1.95258	2.60461	2.2259
CFAP20	41.3957	39.1913	42.1472	57.9357	43.6139	48.374
CFAP20DC	7.29053	8.33511	7.04159	7.19102	9.00995	8.33633
CFAP251	8.58883	7.12074	7.50081	8.976	8.56441	10.391
CFAP298	57.3792	52.9435	59.3997	78.8061	71.2974	71.4765
CFAP298-TCP10L	1.09449	1.593	1.11656	1.11014	1.07869	1.08379
CFAP300	1.54807	1.38007	1.27573	2.55007	2.1288	2.17222
CFAP36	19.0751	22.2452	20.4102	22.2358	22.6731	20.9581
CFAP410	15.2301	14.683	16.8894	16.4219	15.3961	14.1482
CFAP44	6.17264	5.26112	6.25291	4.603	5.48023	5.53305
CFAP46	1.99748	1.43527	1.42881	1.42808	1.43574	1.58516
CFAP54	0.998789	0.993678	1.02061	1.58108	1.43573	1.52645
CFAP69	2.29709	2.48404	2.55136	1.53008	1.28722	1.64386
CFAP77	0.948855	1.65606	1.12266	1.58108	2.27731	2.81798
CFAP91	4.19459	4.3056	3.72494	4.38605	4.80205	4.22692
CFAP97	129.931	135.955	130.368	154.017	171.532	160.326
CFB	9.08817	8.6663	10.1541	4.89604	3.81196	4.40304
CFDP1	45.6402	42.1167	44.137	53.8045	48.5147	51.309
CFH	21.3242	25.9055	25.4737	17.4674	21.1557	21.9629
CFI	7.73994	9.16309	10.4603	3.57006	3.06939	4.22692
CFL1	1173.16	1183.85	1205.42	1507.49	1252.42	1304.27
CFL2	176.069	172.496	164.966	208.484	195.3	190.384
CFLAR	54.3288	52.4942	50.2617	47.7865	54.9982	51.9565
CGGBP1	158.396	167.308	168.992	154.681	161.488	160.327
CGN	3.39564	2.59444	3.06162	6.47703	5.2971	5.81198
[truncated: 11,659 more rows]
