# Supplementary material for: Targeting SWI/SNF ATPases reduces neuroblastoma cell plasticity
Source: EMBO J. 2024 Aug 22;43(20):4522–41. doi: 10.1038/s44318-024-00206-1 (PMC11480351; doi:10.1038/s44318-024-00206-1)
Supplement: Supplementary file 12 — Data Set EV10 [file 44318_2024_206_MOESM12_ESM.xlsx]

## Sheet: Dataset_EV10_legend
Dataset EV10. List of antibodies used for western blot and ChIP-seq.

## Sheet: Western
Antibodies for western blot
Antibody	company	Catalog Number	Western blot dilution
HAND2	OriGene	TA324614	1: 1000
HAND2	abcam	ab200040	1: 1000
GATA3	abcam	ab199428	1: 1000
PHOX2B	santa cruz	sc-376997	1: 500
α-Tubulin	CST	#3873	1: 4000
GAPDH	CST	#5174s	1: 4000
GAPDH	santa cruz	sc-47724	1: 4000
MYCN	santa cruz	sc-5399	1: 4000
SMARCA2	CST	#11966	1:1000
SMARCA4	Abcam	ab110641	1:5000
H3K27Ac	Active Motif	#39133	1: 1000
WDR5	Bethyl	A302-429A	1: 1000
CTCF	Millipore	07-729	1: 1000
RAD21	Abcam	ab992	1: 1000
Goat anti-Rabbit IgG-HRP	santa cruz	sc-2004	1: 2000
Goat anti-Mouse IgG-HRP	santa cruz	sc-2005	1: 2000

## Sheet: ChIP
Antibodies for ChIP-seq
Antibody	Company	Catalog Number	Amount
MYCN	Active motif	61185	4 µg
HAND2	Abcam	ab200040	4 µg
PHOX2B	Santa cruz	sc-376997 X	4 µg
GATA3	Abcam	ab199428	4 µg
H3K27Ac	Active Motif	#39133	4 µg
WDR5	Bethyl	A302-429A	4 µg
CTCF	Millipore	07-729	6 µg
RAD21	Abcam	ab992	4 µg
