# Supplementary material for: Targeting SWI/SNF ATPases reduces neuroblastoma cell plasticity
Source: EMBO J. 2024 Aug 22;43(20):4522–41. doi: 10.1038/s44318-024-00206-1 (PMC11480351; doi:10.1038/s44318-024-00206-1)
Supplement: Supplementary file 13 — Movie EV1 [file 44318_2024_206_MOESM13_ESM.zip]

Archive with 5 entries (4 files):
- EMBOJ-2023-115707_MovieEV1/
- EMBOJ-2023-115707_MovieEV1/EMBOJ-2023-115707_MovieEV1.mp4
- __MACOSX/EMBOJ-2023-115707_MovieEV1/._EMBOJ-2023-115707_MovieEV1.mp4
- EMBOJ-2023-115707_MovieEV1/Movie EV1 Legend.docx
- __MACOSX/EMBOJ-2023-115707_MovieEV1/._Movie EV1 Legend.docx
