# Supplementary material for: Targeting SWI/SNF ATPases reduces neuroblastoma cell plasticity
Source: EMBO J. 2024 Aug 22;43(20):4522–41. doi: 10.1038/s44318-024-00206-1 (PMC11480351; doi:10.1038/s44318-024-00206-1)
Supplement: Supplementary file 15 — Source data Fig. 1 [file 44318_2024_206_MOESM15_ESM.zip]

Archive with 66 entries (60 files):
- Figure 1/
- Figure 1/.DS_Store
- __MACOSX/Figure 1/._.DS_Store
- Figure 1/1F/
- Figure 1/1G/
- Figure 1/1E/
- Figure 1/1D/
- Figure 1/1C/
- Figure 1/1F/AU-15330 treatment - 2D culture.xlsx
- __MACOSX/Figure 1/1F/._AU-15330 treatment - 2D culture.xlsx
- Figure 1/1G/IMR5 - ACBI1.tif
- __MACOSX/Figure 1/1G/._IMR5 - ACBI1.tif
- Figure 1/1G/IMR32 - DMSO.tif
- __MACOSX/Figure 1/1G/._IMR32 - DMSO.tif
- Figure 1/1G/SY5Y - ACBI1.tif
- __MACOSX/Figure 1/1G/._SY5Y - ACBI1.tif
- Figure 1/1G/IMR5 proliferation - 3D culture.xlsx
- __MACOSX/Figure 1/1G/._IMR5 proliferation - 3D culture.xlsx
- Figure 1/1G/.DS_Store
- __MACOSX/Figure 1/1G/._.DS_Store
- Figure 1/1G/KCNR - DMSO.tif
- __MACOSX/Figure 1/1G/._KCNR - DMSO.tif
- Figure 1/1G/IMR32 - ACBI1.tif
- __MACOSX/Figure 1/1G/._IMR32 - ACBI1.tif
- Figure 1/1G/SY5Y proliferation - 3D culture.xlsx
- __MACOSX/Figure 1/1G/._SY5Y proliferation - 3D culture.xlsx
- Figure 1/1G/SY5Y - DMSO.tif
- __MACOSX/Figure 1/1G/._SY5Y - DMSO.tif
- Figure 1/1G/IMR32 proliferation - 3D culture.xlsx
- __MACOSX/Figure 1/1G/._IMR32 proliferation - 3D culture.xlsx
- Figure 1/1G/IMR5 - DMSO.tif
- __MACOSX/Figure 1/1G/._IMR5 - DMSO.tif
- Figure 1/1G/BE2C - AU-15330.tif
- __MACOSX/Figure 1/1G/._BE2C - AU-15330.tif
- Figure 1/1G/KCNR proliferation - 3D culture.xlsx
- __MACOSX/Figure 1/1G/._KCNR proliferation - 3D culture.xlsx
- Figure 1/1G/BE2C proliferation - 3D culture.xlsx
- __MACOSX/Figure 1/1G/._BE2C proliferation - 3D culture.xlsx
- Figure 1/1G/IMR5 - AU-15330.tif
- __MACOSX/Figure 1/1G/._IMR5 - AU-15330.tif
- Figure 1/1G/BE2C - DMSO.tif
- __MACOSX/Figure 1/1G/._BE2C - DMSO.tif
- Figure 1/1G/IMR32 - AU-15330.tif
- __MACOSX/Figure 1/1G/._IMR32 - AU-15330.tif
- Figure 1/1G/KCNR - ACBI1.tif
- __MACOSX/Figure 1/1G/._KCNR - ACBI1.tif
- Figure 1/1G/KCNR - AU-15330.tif
- __MACOSX/Figure 1/1G/._KCNR - AU-15330.tif
- Figure 1/1G/SY5Y - AU-15330.tif
- __MACOSX/Figure 1/1G/._SY5Y - AU-15330.tif
- Figure 1/1G/BE2C - ACBI1.tif
- __MACOSX/Figure 1/1G/._BE2C - ACBI1.tif
- Figure 1/1E/ACBI1 treatment - 2D culture.xlsx
- __MACOSX/Figure 1/1E/._ACBI1 treatment - 2D culture.xlsx
- Figure 1/1D/Western SMARCA4.tif
- __MACOSX/Figure 1/1D/._Western SMARCA4.tif
- Figure 1/1D/Western SMARCA2.tif
- __MACOSX/Figure 1/1D/._Western SMARCA2.tif
- Figure 1/1D/Western GAPDH.tif
- __MACOSX/Figure 1/1D/._Western GAPDH.tif
- Figure 1/1C/Western SMARCA4.tif
- __MACOSX/Figure 1/1C/._Western SMARCA4.tif
- Figure 1/1C/Western SMARCA2.tif
- __MACOSX/Figure 1/1C/._Western SMARCA2.tif
- Figure 1/1C/Western GAPDH.tif
- __MACOSX/Figure 1/1C/._Western GAPDH.tif
