# Supplementary material for: Targeting SWI/SNF ATPases reduces neuroblastoma cell plasticity
Source: EMBO J. 2024 Aug 22;43(20):4522–41. doi: 10.1038/s44318-024-00206-1 (PMC11480351; doi:10.1038/s44318-024-00206-1)
Supplement: Supplementary file 15 — Source data Fig. 1 [file 44318_2024_206_MOESM15_ESM.zip › Figure 1/1F/AU-15330 treatment - 2D culture.xlsx]

## Sheet: Sheet1
log[Concentration] M	IMR5						IMR32						BE2C						ARPE			KCNR			SY5Y
-9	103.282	98.6531	98.1155	98.7738	100.94	100.236	97.0552	105.115	97.6338	94.9863	99.5181	105.692	93.3217	96.1702	99.8757	108.357	98.6687	103.606	98.9873	99.5686	101.444	107.157	98.7896	94.0531	112.696	113.387	104.802	88.2883	91.1903	89.6358
-8	103.26	102.172	99.2977	95.8599	97.5582	109.52	96.3677	98.4012	99.5525	99.0593	102.014	106.481	119.202	118.022	115.985	120.334	131.319	135.348	94.6912	95.3897	95.7402	86.5247	84.1908	75.1588	110.372	108.821	101.584	89.1335	87.7781	90.7209
-7.69897	90.1591	88.7795	86.592	87.8397	93.1794	97.5468	95.9705	100.556	105.869	99.0947	104.598	108.819	105.728	105.906	114.995	117.927	119.144	124.645	95.6312	94.4362	97.1515	84.9381	61.061	54.4837	116.692	116.744	107.89		102.495	94.6316
-7.39794	59.9191	55.4902	60.2653	61.5232	64.3878	71.6564	94.0605	93.7105	98.3571	93.6738	102.722	106.736	106.673	111.727	109.972	115.6	111.497	115.129	89.4641	95.5672	95.8709	72.7552	66.8969	67.783	99.1803	106.722	91.5911	81.2516	90.125	85.1991
-7.09691	28.8578	30.6737	30.1603	29.876	32.6354	37.8496	85.6063	87.418	87.7239	86.6134	93.9801	100.899	112.584	112.62	115.337	117.619	115.317	119.518	94.8147	94.5389	99.602	55.9591	51.4216	59.059	114.902	114.682	104.45	95.1524	92.0355	95.7866
-6.79588	16.8406	17.0585	18.1626	18.4329	18.3912	19.9227	58.3048	61.7717	62.979	57.5747	65.4176	77.2013	117.688	105.294	120.302	120.586	117.499	117.117	97.8455	91.6081	92.3462	49.6855	47.8382	46.5904	111.854	103.679	100.766	87.67	92.8463	93.1641
-6.49485	12.4261	12.6809	12.549	12.7025	12.8755	12.2232	32.8445	32.349	33.1191	29.611	36.1175	47.2665	111.687	108.005	115.404	112.781	113.16	117.808	89.547	85.8917	87.6554	53.9097	34.0639	34.1979	95.8578	99.5245	92.7804	80.3273	86.9791	94.6659
-6.19382	12.0395	11.6389	12.8092	11.3239	11.6226	11.5261	15.4861	15.7423	16.6741	15.3414	18.2562	22.6232	80.6378	74.8601	77.5385	75.4809	86.9246	96.835	92.2606	86.573	90.4131	44.7485	24.8473	17.9566	75.1971	68.9304	66.7417	61.6101	69.9891	81.3953
-5.89279	11.4522	11.5694	11.0605	9.89528	10.8908	10.9268	12.2103	12.3293	12.2705	11.6937	12.3518	15.3391	37.7215	36.953	37.7584	37.4533	41.3146	49.417	91.4234	90.0752	92.8518	32.5708	30.1077	22.5405	48.8762	45.5866	44.4329	41.196	45.406	51.2653
-5.59176	12.8315	12.6248	12.321	12.3799	12.5497	11.6624	14.4188	13.9995	14.4808	14.9166	14.2989	14.2507	14.2556	15.2371	15.5459	14.7378	16.6179	17.7617	96.3134	92.9176	95.0679	45.6601	43.8437	31.8687	34.6194	29.6949	31.844	27.4548	28.8906	32.0484
Note: an empty well indicates images that were not captured by the IncuCyte machine.
