# Supplementary material for: Targeting SWI/SNF ATPases reduces neuroblastoma cell plasticity
Source: EMBO J. 2024 Aug 22;43(20):4522–41. doi: 10.1038/s44318-024-00206-1 (PMC11480351; doi:10.1038/s44318-024-00206-1)
Supplement: Supplementary file 15 — Source data Fig. 1 [file 44318_2024_206_MOESM15_ESM.zip › Figure 1/1G/IMR5 proliferation - 3D culture.xlsx]

## Sheet: Sheet1
Time Elapsed (Hrs)	DMSO						200 nM ACBL1						200 nM AU-15330
0	125491						73739.3
6	98119.7				103423		81188.2	110202		139559	54997.4		93637.6	63714.4		67853.5		198169
12	63546.9	60308.9	67279.3	67111.8	71785.3	50898.1	79680.9	56887.6	46870.6	63897.8	66912.5	68284.2	73922.7	62254.9	53370.5	62143.2	66601.4	203999
18	47221.5	51225.1	56297.4	46519.7	56265.5	59989.9	53569.8	45610.5		49063.8	45020.4	52006.7	51544.1	50435.6		54239.8	51903	200562
24	45036.3	48912.3	47883.5	48968.1	50730.7	53027.5	46296.4	47054.1		48545.4		48625.2	47285.3	45283.6		52860.1	49031.9	201056
30	45514.8	50012.9		48521.5	49358.9	49606.1	46503.8	47349.1		46886.6		46719.1	44972.5	44996.4		50866.2	46623.4	202859
36	48354	49965	45251.6	51145.4	45706.2	51926.9	48314.2	47604.3		49821.5	45825.9	47325.2	46806.8	46814.8	44637.6	50826.4	48728.9
42	46551.6	55603.5	46120.9	52891.9	51376.7	52963.7	53083.4	50985.9	44358.4	52006.7	47093.9	51663.8	48880.4	49199.4	49223.3	55643.4	51911	202085
48	48816.6	55539.7	51623.9	55196.8	53314.6	55842.8	56002.3	56791.8	59583.2	57174.7	51623.9	52844.1	49358.9	52764.3	53418.3	60029.8	56855.7	76642.3
54	55587.6	60013.9	58363	60380.7	57150.7	59351.9	63204	60085.6	64559.8	64647.5	55380.2	57940.3	55699.2	61122.4	60045.8	62518.1	61927.9	80502.3
60	59407.7	64033.4	60947	65716.2	59670.9	65500.8	66872.6	65461	67917.3	66497.8	60803.4	63419.3	64129.1	66713.1	66633.3	67127.8	64974.5	76969.3
66	65596.6	70692.7	67351.1	69336.9	69528.4	71410.5	71091.5	70780.5	69887.2	73874.9	66872.6	67893.4	68906.3	72463.2	66354.2	72614.8	72925.8	78452.7
72	72263.9	76084	73811.1	75621.4	73914.7	74903.7	75972.4	76761.9	74050.3	80263.1	70453.5	71809.3	72630.7	76618.4	71123.4	74704.3	75501.8	71578
78	78779.7	86499.7	81275.9	83469.1	81913.9	79672.9	80127.5	81746.4	80302.9	84840.9	74409.2	77647.2	78077.8	78500.5	73412.3	76235.6	78955.1	73866.9
84	89594.1	91867.1	89769.6	89889.2	86523.6	88413.8	85901.6	83820	84561.7	89227.2	78763.7	80637.9	81411.5	81283.9	77671.1	82575.9	84266.6	75780.9
90	97154.7	101517	98510.4	97537.5	96835.6	97354	94945.5	90758.5	90288	95368.2	85710.2	87002.1	87727.9	86061.1	84162.9	88445.7	89705.8	79720.7
96	108152	110585	107196	105943	103718	108639	93932.7	95256.6	90288	98119.7	92784.2	92560.9	88541.4	93964.6	85327.3	91340.7	93286.7	86292.4
102	117667	121910	115633	113568	111638	117276	98047.9	103830	94387.2	107770	99555.2	100775	99762.6	99810.4	89881.2	94156	97457.7	90008.8
108	123617	135444	130045	122731	126504	129191	107706	115458	99292	115729	106015	111303	103615	106294	95671.3	100863	104133	98047.9
114	137390	145301	140875	138076	136840	143762	118680	124047	109038	127038	113656	121822	109915	115458	96580.4	106637	111183	105090
120	146904	154122	150597	153197	149417	154736	127748	133992	116503	138187	119581	129550	116654	120873	107267	112571	108543	107626
126	161013	163605	165606	163804	161164	170025	132884	137478	119621	146107	125268	132310	122189	127333	114708	116208	116630	113121
132	177498	176485	177354	179188	174315	183662	139551	146546	125834	140444	130970	141346	129526	133602	123130	126464	122707	116455
138	191119	194676	190688	193312	192579	199629	146131	152056	133873	154297	134407	147455	137222	142965	131496	134519	130547	122731
144	204326	212230	204159	205116	205507	210978	140444	166380	130029	160199	143706	145868	147391	143618	134463	149520	132589	139750
150	221880	230094	217158	221521	222055	243349	150382	167712	133330	171069	142159	154545	155462	157862	137844	155988	138857	140652
156	236459	250080	236610	236658	236498	243381	155175	176564	142972	172960	153795	161499	168111	157990	143555	166532	148499	144631
162	255990	265688	251125	252082	254299	260273	155597	188136	153412	180919	159641	166834	175312	164912	152359	170846	155908	154154
168	273097	281343	267546	266023	272148	276048	161052	191223	159553	186047	167130	181517	177777	167536	158740	177976	163581	159146
174	286950	300452	282596	282324	289247	294893	167034	196431	164992	195410	171827	183176	178343	175416	163110	186326	169434	160622
180	305253	317352	301122	300269	305851	309536	172672	202516	171245	197172	176556	187451	188304	183989	168270	193671	178000	166978
186	325686	337146	318237	318269	323564	327074	175552	203999	174307	203584	184835	194246	191757	185664	171006	200833	181629	168119
Note: empty wells indicate images that were not captured by the IncuCyte machine.
