# Supplementary material for: Targeting SWI/SNF ATPases reduces neuroblastoma cell plasticity
Source: EMBO J. 2024 Aug 22;43(20):4522–41. doi: 10.1038/s44318-024-00206-1 (PMC11480351; doi:10.1038/s44318-024-00206-1)
Supplement: Supplementary file 15 — Source data Fig. 1 [file 44318_2024_206_MOESM15_ESM.zip › Figure 1/1G/SY5Y proliferation - 3D culture.xlsx]

## Sheet: Sheet1
Time Elapsed (Hrs)	DMSO						500 nM ACBI1						500 nM AU-15330
0	249538	36694.2	62318.7	66418	25808	231937	200410	41359.7	63196	32020.7	44549.8	193121	108264	28679	46782.9	27347.2	104683	105736
6	180855	195673	130092	142701	30393.7	112762	138498	141744	137486	170463	40913.1	123864	119430	86675.2	142207	132062	157623	244322
12	115027	124972	120363	124669	110274	124103	93517.9	103048	111813	111390	287245	108312	123664	122899	94427.1	102275	120139	112898
18	81076.5	89729.7	90886.1	88206.4	89450.6	97401.9	81674.7	84944.5	94267.6	92568.9	97649.1	94435.1	96652.2	104476	73053.4	99754.6	83341.5	95400.1
24	78747.8	75286.5	77567.4	76403	84984.4	84816.9	72654.6	74233.8	78245.3	82408.4	79832.4	89554.2	82966.7	95017.3	66912.5	72423.4	86364.1	82559.9
30	72335.6	71059.6	76331.2	74568.7	76283.4	79026.9	74369.3	64687.4	75940.5	77583.4	82703.5	77591.3	74839.9	84386.3	63307.6	71434.4	86172.7	77695
36	71426.5	71314.8	73476.1	74736.2	78309.1	80494.3	69823.4	63275.7	69671.9	77256.4	75111	77072.9	71498.2	79752.6	64344.4	67151.7	84617.6	76929.4
42	70963.9	75286.5	72311.7	75661.3	76235.6	73787.1	72957.7	69025.9	67040.1	74903.7	64336.4	79377.8	71753.4	76602.4	65556.7	68260.3	78939.2	67670.1
48	76379.1	78293.2	76618.4	80948.9	84107.1	85215.7	72423.4	63538.9	67247.4	72303.7	67016.1	77200.6	70501.3	68499.5	66745	72439.3	74839.9	72192.1
54	89849.3	72303.7	79912.1	92393.4	94650.4	96357.1	80087.6	70142.4	67646.2	71793.3	76466.8	83237.8	69289.1	68890.3	68914.2	73252.8	77711	71984.7
60	98797.6	74345.4	82623.7	100456	100249	111686	80127.5	73292.7	65237.7	73938.7	92871.9	81331.7	71641.8	66122.9	69352.9	74656.4	79298.1	76323.3
66	103064	82001.7	92114.3	102099	102187	115530	74265.7	73651.6	65213.7	78540.4	98733.8	80215.2	73125.2	70764.5	69081.7	74281.6	73197	80462.4
72	114485	82232.9	101812	116814	111008	114541	72136.3	70884.1	67566.4	78995	92154.2	82025.6	73595.7	66146.8	70708.7	79649	77503.6	76626.3
78	128753	91548.1	110457	131767	134495	124263	71346.7	75182.8	66130.9	77376	84394.2	80271	77463.7	67087.9	71019.7	79983.9	85781.9	79880.2
84	128290	95471.9	134184	124302	143850	119374	71227.1	71546.1	68443.7	75796.9	81012.7	78452.7	78827.5	67079.9	69847.4	80893.1	82400.4	78333
90	132972	100369	130571	127174	147279	122460	74999.4	64200.9	71067.6	82695.5	80566.1	78301.1	83620.6	70246.1	72128.3	82073.4	84888.7	79473.5
96	124294	122372	127182	118728	139232	117388	77814.6	63969.6	74361.4	78963.1	79824.4	75557.6	87233.4	71777.4	75884.6	80478.4	90439.5	87010.1
102	140245	157392	125610	126113	132828	133195	77192.6	73069.4	76020.2	79290.1	80765.5	74496.9	93358.4	79258.2	78612.2	78269.2	90997.8	89195.4
108	149010	158923	136528	124470	146163	122046	73452.2	79106.6	83261.8	77758.8	82336.6	72662.6	99603.1	81323.8	82528	80558.1	93789.1	90224.2
114	166476	165758	187538	130882	169666	139144	72909.9	79664.9	83469.1	79114.6	84944.5	73444.2	90351.8	80398.6	83524.9	86427.9	95782.9	99954
120	168996	169450	203624	153045	158899	159370	73563.8	77184.6	84274.6	77918.3	81395.5	71187.2	90375.7	79800.5	82735.4	84848.8	98733.8	97657.1
126	161499	162584	167178	171309	172864	171891	73930.7	75079.1	81818.2	76746	80095.6	72798.2	84466	83046.4	74776.1	85327.3	100217	97370
132	148085	142805	160231	159218	155350	174116	72965.7	76291.4	79712.8	78133.7	76953.3	72311.7	86164.8	84115.1	75621.4	88445.7	96197.6	98996.9
138	163341	200945	180624	187570	189094	194277	75039.3	74449.1	76993.2	78588.2	74983.4	73516	83253.8	94650.4	76363.1	94642.4	97537.5	102466
144	194429	195936	175288	219320	196160	197085	73755.2	70262.1	74847.9	83620.6	74752.1	71721.6	82847	91197.1	76203.6	96373.1	96692.1	109580
150	196423	207508	166882	205969	210994	198409	81626.8	68013.1	74217.8	80948.9	71801.3	71928.9	82424.4	88972	79457.6	97202.5	91364.6	106246
156	227798	192858	202332	190425	237631	198289	81315.8	65054.2	74066.3	79465.5	71482.3	73380.4	83955.6	80869.2	79034.9	95950.4	86268.4	104093
162	230182	194206	219160	201391	246284	228786	81634.8	68196.5	76036.2	79704.8	72766.3	74951.5	83540.9	83126.2	79609.1	93940.6	86212.6	102530
168	212118	189819	222845	218474	232942	234576	80071.6	64807	74592.6	79202.3	72774.3	76538.6	82567.9	82328.6	81108.4	91619.8	87640.2	103112
174	222789	201790	207652	234529	267323	230294	78125.7	66099	73037.5	79050.8	71466.3	76267.4	80494.3	86013.2	81100.4	93103.2	85742.1	99140.5
180	227199	212174	215340	239521	265632	234234	79226.3	67638.2	74465	78101.8	73986.5	75613.5	81291.9	84665.4	82065.5	92903.8	89307	99611
186	244498	221744	227973	243038	278201	249004	81116.4	67430.9	77057	77974.1	75517.8	79170.4	84131.1	87042	82312.7	94171.9	87377	100672
