# Supplementary material for: Targeting SWI/SNF ATPases reduces neuroblastoma cell plasticity
Source: EMBO J. 2024 Aug 22;43(20):4522–41. doi: 10.1038/s44318-024-00206-1 (PMC11480351; doi:10.1038/s44318-024-00206-1)
Supplement: Supplementary file 15 — Source data Fig. 1 [file 44318_2024_206_MOESM15_ESM.zip › Figure 1/1G/IMR32 proliferation - 3D culture.xlsx]

## Sheet: Sheet1
Time Elapsed (Hrs)	DMSO				200 nM ACBI1						200 nM AU-15330
0	78923.2		69727.7		76490.8		54064.3	79226.3		90718.6	54829.9
6	64137.1		52238	52198.1	72766.3		71593.9			68419.8	62900.9	76020.2
12	57605.3				62877					54191.9	62637.7	56249.5		52182.2
18	57589.4				59830.4					54550.8	58793.6			51472.3
24	58833.5		51926.9		70876.2	51727.6				52485.2	59974			52309.8
30	58051.9		53426.3		64248.7	51145.4				54136.1	61569	53809.1		53218.9
36	61106.5		55436.1		68946.2	51336.8				53569.8	61832.2	57477.7		56648.3
42	58729.8	70732.6	63371.4		76283.4	57732.9	64097.2	63546.9		61744.5	62829.1	61776.4		58187.5		51767.4
48	66713.1	70908.1	63762.2		85183.8	64488	75788.9	65484.9	51352.7	63778.2	70246.1	76658.2	57158.7	72527.1
54	66154.8	77184.6	65628.4		88613.2	70222.2	78037.9	70437.5	54853.9	68100.8	75741.1	78301.1	57429.9	77431.8		51655.8
60	66370.1	70955.9	72048.5	57413.9	94227.7	70700.7	76179.7	76833.7	57988.1	72854	73906.8	91627.8	58969.1	74281.6		54885.8
66	73627.6	73308.6	77910.4	62805.2	89657.9	69249.2	78516.5	74728.2	58299.2	73994.5	78819.5	91189.2	54542.8	70166.4		58674
72	81395.5	78596.2	78006.1	66665.2	91611.9	66481.8	77910.4	75940.5	56935.4	68300.2	81459.3	83405.3	55882.7	68076.9		63148.1
78	88286.2	89219.3	68220.4	69336.9	85319.4	65780	76100	71737.5	60205.3	65548.7	82504.1	81315.8	57421.9	61816.3		62103.4
84	87735.9	90734.6	66912.5	70573.1	83820	64511.9	69871.3	68068.9	60859.2	64791	80175.3	77065	54925.6	61967.8		61752.5
90	83740.3	80430.5	75342.3	76163.8	84545.8	62581.9	67893.4	71378.6	61816.3	72479.2	80909.1	75916.5	55970.4	61034.7		59208.4
96	84059.3	89283.1	98829.5	75844.8	79625	66322.3	71578	75119	63857.9	78588.2	77376	72383.5	53984.6	62270.9		56385.1
102	92313.7	100448	95495.8	73819	76738	68563.3	71681.7	76307.3	63235.9	77886.4	74058.3	74792	60516.3	62526.1		55794.9
108	93549.8	107546	100114	82583.9	80430.5	68746.8	71825.2	71609.9	66234.6	78133.7	72255.9	75119	60970.9	64248.7		57980.2
114	107945	107610	96556.5	97896.4	86388.1	68029	75677.3	74066.3	68667	75876.7	74098.2	76395.1	61959.8	64416.2		59024.9
120	121487	107826	107172	114078	91747.4	69488.5	78061.9	71825.2	74369.3	70565.1	80773.5	78835.5	65086.1	66465.8		60739.6
126	130420	112802	122963	122859	91460.3	72016.6	76602.4	73595.7	72790.2	77599.3	87927.3	82209	65405.1	78269.2		67909.4
132	132421	121392	145509	129478	92377.5	74823.9	79712.8	69368.8	72160.2	79704.8	94618.5	85072.1	67973.2	80111.5	52166.2	74361.4
138	159098	138060	165120	132461	88142.6	75206.7	88246.3	73531.9	72941.8	78237.3	70190.3	94116.1	65668.3	73755.2	60891.1	74672.4
144	162735	165439	193105	144807	84657.4	73571.8	98566.3	78636.1	71713.6	79960	72901.9	103080	68794.6	74321.5	62996.6	76889.5
150	162121	181429	177226	143028	77671.1	71195.2	101262	80677.8	77758.8	81770.4	72255.9	103966	65596.6	80614	66067.1	79537.3
156	162488	197260	166962	136872	75788.9	80127.5	106007	85502.8	78436.7	84952.5	73651.6	101868	74919.6	82408.4	67582.4	113966
162	175862	213115	181653	137007	77631.2	79720.7	108464	88669	80861.2	87002.1	76155.8	103710	80494.3	88996	68986	115410
168	180225	240709	193815	147582	87233.4	82464.2	107291	85351.3	81834.2	87113.8	80629.9	102737	82759.3	88254.3	69807.5	112930
174	184197	259659	224942	156514	108376	84123.1	107961	88326.1	86324.2	95360.2	80877.1	100018	82153.2	95081.1	69671.9	111231
180	205953	268240	234066	166555	113121	85973.3	106382	88461.6	87943.2	102219	87512.6	96755.9	85183.8	94929.6	69384.8	119079
186	245455	284813	245471	165678	116455	86419.9	112475	94514.9	91970.7	106964	86140.8	100010	87807.6	92545	65309.4	119988
Note: empty wells indicate images that were not captured by the IncuCyte machine.
