# Supplementary material for: Targeting SWI/SNF ATPases reduces neuroblastoma cell plasticity
Source: EMBO J. 2024 Aug 22;43(20):4522–41. doi: 10.1038/s44318-024-00206-1 (PMC11480351; doi:10.1038/s44318-024-00206-1)
Supplement: Supplementary file 15 — Source data Fig. 1 [file 44318_2024_206_MOESM15_ESM.zip › Figure 1/1G/KCNR proliferation - 3D culture.xlsx]

## Sheet: Sheet1
Time Elapsed (Hrs)	DMSO						1000 nM ACBI1						1000 nM AU-15330
0	94578.6	51855.2	7576.5		46144.9	202300	61010.8	50515.3	11939	16556.7	34867.8	185058	110298	41694.7	19651	15870.8	259164	95272.5
6	153045	196774	153069	186007	171181	182083	158772	137677	140548	162273	149959	179404	166914	148747	138778	156220	163692	170718
12	93669.5	102179	100775	104348	40083.7	132102	109373	90112.5	101437	89203.3	103431	119940	111486	99276.1	86172.7	94602.6	110019	99563.2
18	73141.1	70357.8	83221.9	87807.6	76849.6	97521.5	85941.4	71897	79712.8	76020.2	80374.7	96293.3	83907.8	78388.9	73101.3	80239.1	91380.6	82248.9
24	72598.8	73563.8	79337.9	80111.5	69313	89929.1	83580.8	71729.5	76395.1	73348.5	73428.2	88852.4	78085.8	76777.9	73866.9	78947.1	86284.4	78349
30	73212.9	74704.3	80956.9	80550.2	73037.5	86053.1	80023.8	74999.4	74648.5	75477.9	75406.1	92816.1	77304.2	74983.4	73611.7	81475.3	88246.3	78644.1
36	76849.6	78285.2	83676.5	83668.5	76538.6	88700.9	85407.1	74712.3	77407.9	82089.4	78779.7	95240.6	79664.9	76985.2	73611.7	82926.8	90232.1	80853.2
42	79920.1	84577.7	87807.6	91627.8	81985.7	93342.5	91795.3	77399.9	83548.9	83939.6	82759.3	100297	82320.7	81116.4	81842.2	90280	93334.5	85175.8
48	87839.6	89538.3	93414.3	96724	84793	97569.4	96277.4	84027.4	85726.1	88876.3	87680.1	106366	85526.7	89187.4	90463.4	98534.4	101772	91930.9
54	88054.9	97106.8	105880	104755	94044.3	107889	103646	90981.8	93071.3	97800.7	95009.3	111542	97968.1	91970.7	97609.2	106542	106151	97744.8
60	98949.1	105042	112021	114804	102610	117324	113496	95910.5	104468	106430	105170	118536	106103	99443.6	106597	114533	118209	106007
66	103511	114078	117029	123170	109460	125188	120275	103990	109444	113855	107953	125586	110944	108320	108671	122269	126216	113209
72	108264	120219	121559	126831	117284	133530	127110	110202	115402	118568	112746	130619	118512	114325	115306	125491	132110	120315
78	118935	128665	128657	138586	125874	137230	131712	117316	119764	126169	116614	136146	120714	117228	120418	127987	138881	126631
84	127086	139320	135795	145525	133697	145828	139735	123728	130284	131751	124574	143977	126009	123290	126201	135970	144169	132366
90	131624	148029	141441	155278	141960	152280	145628	128314	132692	144926	130499	152320	131831	129853	130786	137079	150453	138857
96	137023	154904	151793	167648	146386	161850	151251	132812	147072	147566	139687	160215	135189	136824	135715	147933	154305	140133
102	146123	165622	160247	176748	153069	173901	159561	139695	150358	149712	149273	169650	141960	140779	141058	148053	159936	143810
108	157663	176844	168804	185042	160606	181429	164187	145006	159354	151969	152383	178702	147040	144807	148021	152423	163956	150573
114	167186	188168	176915	195266	172393	191925	171731	151275	163948	160080	161539	182976	153324	151036	161499	164354	175201	153771
120	173486	193671	182833	202269	180823	200514	176852	154090	168860	166994	169738	189700	156690	171739	177689	188464	189046	169626
126	184946	204087	194150	214925	193496	210539	189381	164203	174858	175472	175304	197523	204821	211313	206216	236921	228132	189397
132	194270	216624	204789	227383	204494	219718	197444	172944	183232	185664	187339	203999	217557	207843	183910	198130	225198	214311
138	204079	230908	219064	236897	217980	232048	205108	181501	188136	190601	196096	213298	212158	190130	180305	182578	203553	195210
144	214582	240119	223586	239346	227973	245526	215228	188639	196830	206990	197763	226753	223842	204207	229983	206854	227750	201519
150	229839	256628	237918	248358	239250	258454	229464	201950	208737	217182	207317	234234	195992	250328	202707	215085	248948	220931
156	242879	271294	254850	260616	249163	269660	248366	220452	214965	231889	227128	239736	202460	213258	227885	227016	233237	209550
162	255200	277930	267084	276423	265066	284246	260879	227446	222558	238620	229273	252744	204845	180895	207756	217174	214287	237966
168	270306	293833	281965	290060	279310	296289	266382	239816	227694	245072	230214	255735	196407	176612	198257	202436	225564	240255
174	277308	309265	298634	307335	291193	308906	272874	246364	235581	253956	234632	257019	199724	178048	201152	203385	254068	235621
180	294654	321690	306992	320893	306154	321268	277571	249123	241986	261772	240366	257418	203553	179994	202835	204079	251308	242998
186	305237	338032	321323	329259	314696	332226	282396	256596	247153	256269	231634	276670	209654	179340	203680	212676	250192	238444
Note: an empty well indicates images that were not captured by the IncuCyte machine.
