# Supplementary material for: Targeting SWI/SNF ATPases reduces neuroblastoma cell plasticity
Source: EMBO J. 2024 Aug 22;43(20):4522–41. doi: 10.1038/s44318-024-00206-1 (PMC11480351; doi:10.1038/s44318-024-00206-1)
Supplement: Supplementary file 15 — Source data Fig. 1 [file 44318_2024_206_MOESM15_ESM.zip › Figure 1/1G/BE2C proliferation - 3D culture.xlsx]

## Sheet: Sheet1
Time Elapsed (Hrs)	DMSO				2000 nM ACBL1						2000 nM AU-15330
0			242911		88421.8	46144.9			64025.4	68284.2						188782
6	98957.1	98239.3	109572	99148.5	87648.1	95081.1	93956.6	101294	60859.2	77663.1	75956.4	98446.7	93087.3	92616.7	77527.5	98805.5
12	62757.3	74656.4	73882.8	66043.2	70477.4	78436.7	81802.3	68013.1	53649.6	57661.2	75430.1	50993.8	62805.2	59822.4	59718.8	67462.8
18	62223	70294	70644.9	67359.1	60301	69456.6	73954.6	66378.1	53841	57772.8	68252.3	49223.3	50403.7	56464.9	59072.8	59782.6
24	58905.3	71578	69049.8	68515.5	57302.3	66346.2	70238.1	60261.1	59631.1	57302.3	65692.2	58554.4		58004.1	53250.8	56847.7
30	62916.9	67797.7	67749.9	68994	55667.3	68507.5	67167.7	54893.7	57469.8	58697.9	66338.2	67079.9	63578.8	60627.9	57230.5	63746.3
36	70605	64400.2	74465	75581.6	62741.4	72343.6	73053.4	65955.4	63570.8	65548.7	69919.1	69775.6	69336.9	64328.5	62095.4	66593.4
42	75924.5	68722.8	78500.5	79417.7	75717.2	77639.2	80239.1	69799.5	67072	73858.9	79712.8	79369.8	73579.8	67207.6	66043.2	71546.1
48	67837.6	78795.6	89809.4	87050	90256.1	87145.7	91284.9	79345.9	84489.9	83014.5	85191.8	83995.5	80510.3	79066.8	71458.4	77320.2
54	82193.1	85997.3	103543	95854.7	93382.4	94379.3	98223.3	87927.3	91524.1	89482.5	89913.1	95168.8	88908.2	83796.1	70557.2	86667.2
60	101461	96413	120060	102107	92433.3	100321	104747	97441.8	98223.3	103152	91603.9	100568	93278.7	88134.6	73212.9	94857.8
66	99722.7	105090	134144	113751	103344	111024	101142	105178	103894	113671	101748	108400	96859.6	99220.3	82934.8	97393.9
72	128585	119414	136249	124015	106230	119238	109835	107475	112794	123944	104524	106566	104787	106829	93852.9	107339
78	140428	132166	148611	141417	113448	130053	117388	119908	120841	123744	110170	116574	118162	111598	103264	109947
84	160287	143068	161236	157695	120738	132692	126799	124239	138068	129750	124127	138219	129694	117659	113201	120219
90	174898	167162	175456	174124	130212	141641	140851	129072	145381	140444	134774	148587	141856	128003	123728	127812
96	191973	175081	198943	202460	141529	148069	147782	147319	154928	148348	136544	163094	171883	153691	135085	147638
102	205977	197244	211544	223922	149967	164466	160343	157822	165989	163628	161794	165407	184819	167273	145046	159681
108	228531	225788	232232	239449	158429	169777	167847	163509	173127	176724	171652	172553	198217	183024	154776	171827
114	242392	254897	235438	252266	169395	178486	176373	174052	182338	185640	180329	183008	208338	187299	161411	186374
120	256612	277364	257314	260424	180951	191853	186103	186007	193847	197356	189221	198911	214909	187905	162336	199238
126	274788	294176	277124	273496	193520	203975	193926	193456	204773	210236	192706	207660	223738	196766	165152	210172
132	288098	309560	287381	261804	206926	217174	205618	199182	211360	224607	206216	218530	234090	210228	167377	227064
138	327744	341174	308228	274022	224025	228810	217884	209558	221266	228738	220149	230326	241443	227782	175201	236156
144	362141	372110	351908	370116	222095	241603	226617	212884	222566	243309	233117	244107	247209	239768	190665	246061
150	372708	388260	386258	398221	243365	256812	233324	229377	235167	255200	244338	257856	260576	256764	199724	251939
156	426350	413007	419355	428351	259627	268711	244410	245814	250072	263846	260201	272483	271279	269133	212254	267650
162	445339	441862	429548	468866	274875	280905	254754	257011	260624	282492	276526	283696	284206	281965	223786	284055
168	468714	470062	470405	492560	294606	302127	271207	272291	264181	293785	288098	295212	296496	298913	236746	297828
174	488780	494937	491228	525028	311817	313332	289598	286416	281790	305748	303212	308244	312798	313524	248422	313252
180	514086	519780	518775	555956	332935	328421	306689	300883	296799	320358	318077	320933	324234	331037	264228	326300
186	544447	599652	542589	596773	349675	348966	326778	314951	307175	338590	330686	334562	340934	350170	269931	343463
Note: empty wells indicate images that were not captured by the IncuCyte machine.
