# Supplementary material for: Targeting SWI/SNF ATPases reduces neuroblastoma cell plasticity
Source: EMBO J. 2024 Aug 22;43(20):4522–41. doi: 10.1038/s44318-024-00206-1 (PMC11480351; doi:10.1038/s44318-024-00206-1)
Supplement: Supplementary file 15 — Source data Fig. 1 [file 44318_2024_206_MOESM15_ESM.zip › Figure 1/1E/ACBI1 treatment - 2D culture.xlsx]

## Sheet: Sheet1
log[Concentration] M	IMR5			IMR32			BE2C			ARPE			KCNR			SY5Y
-9	97.6469	100.944	101.409	99.468	100.582	99.9495	94.8198	99.7544	105.426	97.101	102.688	100.211	107.394	90.7992	101.807	99.4695	98.0789	102.452
-8	98.6601	97.1613	102.577	98.4277	100.716	101.415	99.7732	104.253	107.6	100.058	104.201	99.4807	93.4337	89.7801	100.508	89.8933	105.019	97.4087
-7.69897	94.5536	86.1694	95.5037	104.157	101.833	97.4345	101.406	106.288	108.142	102.306	102.955	98.3553	88.0714	86.4843	88.449	100.464	99.9264	87.3857
-7.39794	84.6995	80.6806	83.8541	102.321	97.9858	102.328	99.869	108.896	104.541	99.0946	98.4	97.5073	74.0444	67.9271	70.9619	98.0162	100.373	97.7375
-7.09691	67.2535	62.089	63.5697	93.5853	90.9162	92.9632	98.4279	105.803	114.137	95.8643	97.4601	96.0979	86.9269	77.7995	73.4049	126.265	102.728	113.288
-6.79588	44.2208	41.49	41.608	77.5827	77.1097	76.2859	103.917	106.344	108.799	100.794	97.1297	93.6642	65.2063	56.6226	55.8434	129.875	127.636	108.165
-6.49485	37.3733	35.375	34.5168	62.1143	61.0208	60.799	90.1904	91.5355	87.9189	90.9397	95.7531	91.1369	57.3791	53.3934	47.8679	91.4094	93.3372	96.2114
-6.19382	38.7323	37.3558	39.5094	58.3915	59.0035	58.6673	56.7287	58.989	58.4175	89.3768	94.3192	89.7115	49.9662	58.4229	46.9556	60.6049	60.7054	62.7461
-5.89279	46.4323	42.4794	45.3783	63.6934	63.3006	59.5652	50.9879	53.7867	53.9732	86.5806	89.6508	88.6392	59.4182	56.9431	50.5168	64.8069	65.5901	58.7198
-5.59176	48.6943	47.8933	48.4016	65.1298	64.9457	62.4496	60.2329	61.891	64.2639	91.4792	94.599	98.3655	51.7669	57.5632	44.6905	62.3897	59.995	64.0966
