# Supplementary material for: Targeting SWI/SNF ATPases reduces neuroblastoma cell plasticity
Source: EMBO J. 2024 Aug 22;43(20):4522–41. doi: 10.1038/s44318-024-00206-1 (PMC11480351; doi:10.1038/s44318-024-00206-1)
Supplement: Supplementary file 16 — Source data Fig. 3 [file 44318_2024_206_MOESM16_ESM.zip]

Archive with 64 entries (58 files):
- Figure 3/
- Figure 3/3E/
- Figure 3/3B/
- Figure 3/3C/
- Figure 3/3D/
- Figure 3/.DS_Store
- __MACOSX/Figure 3/._.DS_Store
- Figure 3/3F/
- Figure 3/3E/IMR32 invasion mask - DMSO.tif
- __MACOSX/Figure 3/3E/._IMR32 invasion mask - DMSO.tif
- Figure 3/3E/IMR32 Spheroid - ACBI1.tif
- __MACOSX/Figure 3/3E/._IMR32 Spheroid - ACBI1.tif
- Figure 3/3E/.DS_Store
- __MACOSX/Figure 3/3E/._.DS_Store
- Figure 3/3E/IMR32 Spheroid - AU-15330.tif
- __MACOSX/Figure 3/3E/._IMR32 Spheroid - AU-15330.tif
- Figure 3/3E/IMR32 invasion - whole area.xlsx
- __MACOSX/Figure 3/3E/._IMR32 invasion - whole area.xlsx
- Figure 3/3E/IMR32 invasion mask - AU-15330.tif
- __MACOSX/Figure 3/3E/._IMR32 invasion mask - AU-15330.tif
- Figure 3/3E/IMR32 invasion - invading area.xlsx
- __MACOSX/Figure 3/3E/._IMR32 invasion - invading area.xlsx
- Figure 3/3E/IMR32 Spheroid - DMSO.tif
- __MACOSX/Figure 3/3E/._IMR32 Spheroid - DMSO.tif
- Figure 3/3E/IMR32 invasion mask - ACBI1.tif
- __MACOSX/Figure 3/3E/._IMR32 invasion mask - ACBI1.tif
- Figure 3/3B/.DS_Store
- __MACOSX/Figure 3/3B/._.DS_Store
- Figure 3/3B/IMR5 migration.xlsx
- __MACOSX/Figure 3/3B/._IMR5 migration.xlsx
- Figure 3/3C/BE2C migration.xlsx
- __MACOSX/Figure 3/3C/._BE2C migration.xlsx
- Figure 3/3D/IMR5 whole spheroid - AU-15330.jpg
- __MACOSX/Figure 3/3D/._IMR5 whole spheroid - AU-15330.jpg
- Figure 3/3D/IMR5 invasion mask - ACBI1.jpg
- __MACOSX/Figure 3/3D/._IMR5 invasion mask - ACBI1.jpg
- Figure 3/3D/IMR5 whole spheroid - ACBI1.jpg
- __MACOSX/Figure 3/3D/._IMR5 whole spheroid - ACBI1.jpg
- Figure 3/3D/IMR5 invasion - whole area.xlsx
- __MACOSX/Figure 3/3D/._IMR5 invasion - whole area.xlsx
- Figure 3/3D/IMR5 invasion mask - DMSO.jpg
- __MACOSX/Figure 3/3D/._IMR5 invasion mask - DMSO.jpg
- Figure 3/3D/IMR5 invasion mask - AU-15330.jpg
- __MACOSX/Figure 3/3D/._IMR5 invasion mask - AU-15330.jpg
- Figure 3/3D/IMR5 whole spheroid - DMSO.jpg
- __MACOSX/Figure 3/3D/._IMR5 whole spheroid - DMSO.jpg
- Figure 3/3D/IMR5 invasion - invading area.xlsx
- __MACOSX/Figure 3/3D/._IMR5 invasion - invading area.xlsx
- Figure 3/3F/BE2C Spheroid - DMSO.jpg
- __MACOSX/Figure 3/3F/._BE2C Spheroid - DMSO.jpg
- Figure 3/3F/BE2C invasion mask - ACBI1.jpg
- __MACOSX/Figure 3/3F/._BE2C invasion mask - ACBI1.jpg
- Figure 3/3F/BE2C invasion - whole area.xlsx
- __MACOSX/Figure 3/3F/._BE2C invasion - whole area.xlsx
- Figure 3/3F/BE2C Spheroid - ACBI1.jpg
- __MACOSX/Figure 3/3F/._BE2C Spheroid - ACBI1.jpg
- Figure 3/3F/BE2C invasion mask - AU-15330.jpg
- __MACOSX/Figure 3/3F/._BE2C invasion mask - AU-15330.jpg
- Figure 3/3F/BE2C invasion mask - DMSO.jpg
- __MACOSX/Figure 3/3F/._BE2C invasion mask - DMSO.jpg
- Figure 3/3F/BE2C Spheroid - AU-15330.jpg
- __MACOSX/Figure 3/3F/._BE2C Spheroid - AU-15330.jpg
- Figure 3/3F/BE2C invasion - invading area.xlsx
- __MACOSX/Figure 3/3F/._BE2C invasion - invading area.xlsx
