# Supplementary material for: Targeting SWI/SNF ATPases reduces neuroblastoma cell plasticity
Source: EMBO J. 2024 Aug 22;43(20):4522–41. doi: 10.1038/s44318-024-00206-1 (PMC11480351; doi:10.1038/s44318-024-00206-1)
Supplement: Supplementary file 16 — Source data Fig. 3 [file 44318_2024_206_MOESM16_ESM.zip › Figure 3/3E/IMR32 invasion - whole area.xlsx]

## Sheet: Sheet1
Time Elapsed (Hrs)	DMSO Control						ACBI1 200nM						AU-15330 200 nM
0	494203	531129	510457	568788	475254	446455	543578	507267	503654	570941	469584	416572	479066	500312	433551	449550
6	237583	277603	268878	259060	275641	229361	315366	266326	232702	224791	227901	210531	230134	256971	235238	262219
12	160757	182921	166468	160646	184420	195721	187164	192938	160454	183766	167377	160072	184883	178327	170112	184763
18	133554	149576	143451	131313	147997	149991	155167	148109	139097	160367	127844	140476	133012	153771	168190	141338
24	140293	150461	147598	128083	145915	149919	140365	147072	144623	141537	143347	130459	138259	133737	158859	143531
30	142398	151833	149927	122133	147407	141417	147207	161491	145923	143044	146840	121926	131632	141019	166388	145341
36	133905	139456	135300	125882	148356	136010	156243	163365	139575	142446	139918	119788	124709	138339	175344	139551
42	161651	157519	142550	148731	170160	140325	292349	174443	131919	152423	146673	128585	121934	140835	179164	155558
48	156028	146035	146099	158189	170072	151849	296831	159888	144950	160095	155007	148731	154250	164418	175719	184580
54	138690	171739	158947	153285	165542	166516	321786	184508	160861	164474	170663	175958	186039	183934	179754	185018
60	135938	183304	149496	161196	170479	159426	308403	179707	175448	176740	184388	165582	189700	197109	199414	202986
66	152495	200091	166133	152511	167465	162472	306553	180959	184276	179459	208928	161100	196367	197316	180536	181852
72	182937	215244	188001	161810	172768	141992	175416	179675	198560	182721	195713	149943	197148	188224	172266	167600
78	196279	206607	197085	167895	176939	153109	168310	182299	186836	180217	177346	151897	190513	189620	171580	161834
84	220540	197595	218315	195139	174778	160638	161084	177370	196303	167760	173207	147455	197699	192842	164386	165694
90	200993	204151	241690	235103	197643	169482	159218	174754	201200	168334	175368	146522	205522	193735	165000	163278
96	183351	189716	217996	189811	189389	178207	176301	180121	211105	182171	171508	164960	287692	234760	190920	189636
102	177394	186717	222079	196917	188599	177745	169403	175368	193209	170830	154728	153699	258327	204494	173980	172625
108	191957	191079	228723	201447	191366	181477	172816	173813	183008	170447	147861	153779	246779	204230	171428	170256
114	198504	197515	235852	204230	193727	190984	175288	181381	178048	163676	145549	154680	243684	163501	168366	172122
120	207963	201168	243884	208737	198728	197890	174658	178646	177944	162456	141290	155853	242257	158652	170025	169498
126	211137	209080	249570	217972	201176	203752	178151	179691	171253	161212	140420	153739	240933	157408	169187	172625
132	213657	213857	249626	220556	201168	204677	178981	181788	168788	160478	139591	151482	237543	202723	170663	173797
138	210898	212892	251883	219631	203951	217613	166675	181772	167010	155964	136935	151594	238317	199469	171580	173414
144	215324	213578	253191	218785	205562	216792	177944	178630	163022	154577	133490	145788	234321	150701	176405	171484
150	210388	217908	251636	221680	206926	220356	174674	180217	162209	151857	137318	147184	238851	149592	179164	173861
156	207261	213083	252058	223618	203951	221290	174084	182243	160622	149353	133394	147766	241387	149050	178997	173438
162	209845	216034	253055	220795	210148	219695	180592	181230	163413	148364	128434	145254	242209	150836	179523	176094
168	210196	220994	259268	223284	209813	223642	182873	184715	163246	150453	128394	147024	237623	184085	182171	174850
174	212964	217103	271247	219312	210459	220444	183583	186741	163668	151929	130778	143954	241172	188615	181373	175496
180	221346	221425	268766	220548	212916	226896	182530	192180	167465	153492	132740	142853	244083	190569	180927	175464
186	221521	229512	262538	225844	216768	233388	188719	194477	172306	152288	134319	142239	237966	186549	181150	174475
192	232343	231059	274692	229879	229353	234449	188232	197164	174610	152168	136576	141194	235254	182179	180919	175735
198	241060	233029	284446	228348	240741	240095	181940	199118	176501	151370	141960	141681	231147	187849	182554	175703
204	254546	241236	283919	234935	259316	253510	183894	199134	178128	149999	139384	143666	236124	184771	181461	180082
210	256572	251612	307821	248629	271063	259172	184763	203385	178750	150445	139910	145317	232479	185552	180337	180991
216	259427	257306	306633	256030	292174	269947	193879	207158	182394	148715	144065	144081	236387	187562	181086	179683
222	274485	268184	315629	262147	297461	293745	194230	208442	182251	147375	140628	175272	231163	191374	179428	180720
228	282588	281152	324258	288258	306800	301553	194325	204103	180959	146673	140755	177761	229975	193065	180297	181565
234	297198	289271	337720	294112	329195	302470	194078	203904	182729	148053	139663	180082	225564	209000	180935	184109
240	299814	308922	359509	300580	330383	312989	185465	204932	187554	148388	137127	180145	225006	193153	178080	184603
246	309002	321898	377692	306984	343901	332321	184380	206878	190170	148986	140843	180879	221042	190609	178136	187299
252	322480	326858	378777	323955	365411	347737	187594	203282	193544	150876	153037	187187	217988	197890	177904	186828
258	337330	350720	389624	347969	376018	361152	187132	204534	196782	155661	148659	154951	213402	208832	178758	187594
264	331316	355840	390788	350912	386290	366998	185146	206456	195115	155566	149560	157767	213920	208019	180656	189165
270	350752	350409	412808	363544	402360	395988	187714	209008	197436	153149	147957	157822	212884	188200	181676	194732
276	351055	362364	412832	381616	420663	403756	188152	208545	198504	154608	147718	157496	214487	201806	182171	194732
282	360649	368050	437499	385636	424156	411340	191295	206081	201910	151618	152583	156993	219718	193065	182466	194900
288	368736	381545	448968	391809	444996	426493	188009	209821	200538	151530	157105	195075	216855	206168	183391	192698
294	387614	381313	453657	405590	466657	451224	185824	221960	201040	153572	160351	199230	220277	202380	182618	193616
300	385596	401794	457214	413047	481156	460516	185688	223084	202189	158110	151498	199501	215452	207405	184986	194820
306	399066	413820	473802	442029	494969	487815	185273	219734	202029	156212	155143	201280	213873	205196	186677	195322
312	413653	444254	463474	451735	511605	476602	182330	222183	208067	160901	156913	205666	212557	204223	198464	195378
318	449901	466944	502625	451424	524972	478396	183551	228244	211584	157830	155693	210675	217541	204294	190688	197468
324	453697	471362	507115	483030	507554	522579	186892	232184	210068	166077	156251	212413	219822	206743	188822	193496
330	469607	487974	542653	500847	563054	538865	187554	238301	212884	168182	159593	210834	222310	207947	188208	203465
336	493469	526080	538586	492520	566571	548770	192778	245192	209088	177035	162464	211990	221816	204605	189500	206743
342	509460	538235	547454	506493	582354	556721	189604	247233	210651	175456	161834	214216	221904	212820	192188	215723
348	528632	543387	588311	552502	583662	566132	188192	246164	213482	176540	161124	215755	235087	212086	194022	217533
354	560382	557391	596901	584874	647966	622669	188376	248661	218124	184348	163740	212605	230302	215181	197452	222063
360	556937	590927	615371	591765	614215	617070	190569	252896	223124	181485	163924	212014	234696	218283	197284	225812
366	567950	594261	622517	605737	661125	666477	189827	252999	224256	182083	171325	207516	229568	218283	200219	225828
372	574227	636131	659554	626274	662035	686248	187754	256883	222103	180297	162759	221816	221824	219025	202867	226856
378	614909	616934	684652	606742	676350	730303	188200	261158	223188	183152	162871	213171	224974	225580	203840	230932
384	605538	669747	719895	643221	704591	715820	191247	262203	223044	184197	164338	211791	236889	232910	206288	234473
390	646586	688026	711728	652329	692404	729282	197890	263798	225126	189628	164410	209502	234337	214941	217462	231267
396	624982	738119	737106	681622	736268	756310	191606	269548	228762	193934	165981	213426	232375	221369	225397	240550
402	679764	736890	737138	702166	773353	762738	191111	272858	231075	268998	159426	213043	236132	224041	215930	236746
408	711585	738844	812344	736109	781257	824331	190122	268742	221704	195258	165216	212692	236953	224065	226553	240510
414	730088	763304	824140	723731	828694	829244	191398	269380	226466	197818	162759	214375	234816	208194	216824	241642
420	733437	771519	834882	768592	831597	918934	196287	273807	226442	204071	166021	211241	237559	227423	225269	239266
426	743837	819602	882758	767436	868666	949168	196630	274931	223714	193982	168134	215811	245750	222454	223866	239888
432	810694	859765	879225	827705	888572	957151	194987	275577	222446	201144	170064	213115	245973	229504	231219	240741
438	838240	887758	930474	842092	922842	949678	196040	275410	223132	202763	176469	216768	254339	218203	231666	241411
444	860044	904698	934007	865946	943864	1018728	200020	274572	228300	213610	174977	218403	255958	226338	230022	242855
450	870795	950005	998463	853919	1004189	1017125	203114	280490	226330	200538	176780	213697	241427	219264	235151	243102
456	890574	1043715	989547	897592	1063430	1062337	198090	284805	227566	204039	183934	216138	255169	227391	236618	247959
462	989443	1000465	1065089	905878	1039161	1080273	198217	285913	227136	211911	181788	235916	247768	218084	243493	246755
468	937285	1063876	1018082	937078	1032031	1098529	208202	286926	232319	209311	184356	238636	247050	217940	232184	247377
474	999229	1086239	1072346	953858	1091279	1124911	202221	283289	227072	209566	176700	232391	251468	220660	236818	251205
480	993925	1111832	1111146	966115	1136148	1223142	199134	284637	233739	224655	180448	241292	259571	219607	237774	253031
