# Supplementary material for: Targeting SWI/SNF ATPases reduces neuroblastoma cell plasticity
Source: EMBO J. 2024 Aug 22;43(20):4522–41. doi: 10.1038/s44318-024-00206-1 (PMC11480351; doi:10.1038/s44318-024-00206-1)
Supplement: Supplementary file 16 — Source data Fig. 3 [file 44318_2024_206_MOESM16_ESM.zip › Figure 3/3E/IMR32 invasion - invading area.xlsx]

## Sheet: Sheet1
Time Elapsed (Hrs)	DMSO Control						ACBI1 200nM						AU-15330 200 nM
0	371025.2*	320637.5*	318388.5*	398476.1*	200817.1*	221122.2*	0	0	0	0	0	0	0	0	0	0	0	0
6							0	0	0	0	0	0	0	0	0	0	0	0
12							0	0	0	0	0	0	0	0	0	0	0	0
18							0	0	0	0	0	0	0	0	0	0	0	0
24							0	0	0	0	0	0	0	0	0	0	0	0
30							0	0	0	0	0	0	0	0	0	0	0	0
36							0	0	0	0	0	0	0	0	0	0	0	0
42							0	0	0	0	0	0	0	0	0	0	0	0
48							0	0	0	0	0	0	0	0	0	0	0	0
54							0	0	0	0	0	0	0	0	0	0	0	0
60							0	0	0	0	0	0	0	0	0	0	0	0
66							0	0	0	0	0	0	0	0	0	0	0	0
72							0	0	0	0	0	0	0	0	0	0	0	0
78							0	0	0	0	0	0	0	0	0	0	0	0
84							0	0	0	0	0	0	0	0	0	0	0	0
90							0	0	0	0	0	0	0	0	0	0	0	0
96							0	0	0	0	0	0	0	0	0	0	0	0
102						141194	0	0	0	0	0	0	0	0	0	0	0	0
108							0	0	0	0	0	0	0	0	0	0	0	0
114							0	0	0	0	0	0	0	0	0	0	0	0
120							0	0	0	0	0	0	0	0	0	0	0	0
126						108663	0	0	0	0	0	0	0	0	0	0	0	0
132						104436	0	0	0	0	0	0	0	0	0	0	0	0
138							0	0	0	0	0	0	0	0	0	0	0	0
144							0	0	0	0	0	0	0	0	0	0	0	0
150							0	0	0	0	0	0	0	0	0	0	0	0
156						130643	0	0	0	0	0	0	0	0	0	0	0	0
162						119764	0	0	0	0	0	0	0	0	0	0	0	0
168						118808	0	0	0	0	0	0	0	0	0	0	0	0
174						117029	0	0	0	0	0	0	0	0	0	0	0	0
180						108312	0	0	0	0	0	0	0	0	0	0	0	0
186						105537	0	0	0	0	0	0	0	0	0	0	0	0
192						101414	0	0	0	0	0	0	0	0	0	0	0	0
198							0	0	0	0	0	0	0	0	0	0	0	0
204							0	0	0	0	0	0	0	0	0	0	0	0
210							0	0	0	0	0	0	0	0	0	0	0	0
216							0	0	0	0	0	0	0	0	0	0	0	0
222							0	0	0	0	0	0	0	0	0	0	0	0
228							0	0	0	0	0	0	0	0	0	0	0	0
234							0	0	0	0	0	0	0	0	0	0	0	0
240							0	0	0	0	0	0	0	0	0	0	0	0
246							0	0	0	0	0	0	0	0	0	0	0	0
252							0	0	0	0	0	0	0	0	0	0	0	0
258							0	0	0	0	0	0	0	0	0	0	0	0
264					101804		0	0	0	0	0	0	0	0	0	0	0	0
270			108200		112188	112332		0	0	0	0	0	0	0	0	0	0
276					116335	110075		0	0	0	0	0	0	0	0	0	0
282					111151	112579		0	0	0	0	0	0	0	0	0	0
288			123034		118098	117500		0	0	0	0	0	0	0	0	0	0
294					142670	132884		0	0	0	0	0	0	0	0	0	0
300			119031		146346	132286		0	0	0	0	0	0	0	0	0	0
306				126807	145461	149712		0	0	0	0	0	0	0	0	0	0
312	109652	126208		132310	158939	133594		0	0	0	0	0	0	0	0	0	0
318	132716	143268	128745	121878	165582	112467		0	0	0	0	0	0	0	0	0	0
324	121240		122731			160088		0	0	0	0	0	0	0	0	0	0
330	137167	148531	166204	161092	112068	168940		0	0	0	0	0	0	0	0	0	0
336	154258	175583	120761		180552	113065		0	0	0	0	0	0	0	0	0	0
342	160622	176668	148739		179420	163620		0	0	0	0	0	0	0	0	0	0
348	169036	175097	181246	149608	175304	159083		0	0	0	0	0	0	0	0	0	0
354	190019	175727	176421	200418	225365	201224		0	0	0	0	0	0	0	0	0	0
360	178263	204924	180959	130563	177091	137111		0	0	0	0	0	0	0	0	0	0
366	173494	199206	182689	201040	218610	219687	0	0	0	0	0	0	0	0	0	0	0
372	180887	232758	210180	217940	217238	232942	0	0	0	0	0	0	0	0	0	0	0
378	212756	201120	226824	187993	221170	263925	0	0	0	0	0	0	0	0	0	0	0
384	187857	242241	253430	121878	238588	242360	0	0	0	0	0	0	0	0	0	0	0
390	221960	256500	230182	215699	213641	240941	0	0	0	0	0	0	0	0	0	0	0
396	191223	295340	231626	234919	247624	259906	0	0	0	0	0	0	0	0	0	0	0
402	234441	283457	230389	237256	273735	254004	0	0	0	0	0	0	0	0	0	0	0
408	256612	272236	297637	239800	264563	300261	0	0	0	0	0	0	0	0	0	0	0
414	262976	277013	300747	236490	307319	292094	0	0	0	0	0	0	0	0	0	0	0
420	256022	276008	296305	273583	293809	373641	0	0	0	0	0	0	0	0	0	0	0
426	253478	313787	332943	255822	321180	383156	0	0	0	0	0	0	0	0	0	0	0
432	305899	333773	313260	126296	323445	372469	0	0	0	0	0	0	0	0	0	0	0
438	325255	352937	349755	309384	340791	363265	0	0	0	0	0	0	0	0	0	0	0
444	331962	362300	347163	322352	368529	417696	0	0	0	0	0	0	0	0	0	0	0
450	333605	396817	393436	297214	412281	405383	0	0	0	0	0	0	0	0	0	0	0
456	329841	469448	368968	319936	441742	427219	0	0	0	0	0	0	0	0	0	0	0
462	423630	410200	433408	319529	412632	433384	0	0	0	0	0	0	0	0	0	0	0
468	355689	465173	378713	343311	394887	448888	0	0	0	0	0	0	0	0	0	0	0
474	406053	473611	425927	346908	447963	463953	0	0	0	0	0	0	0	0	0	0	0
480	391857	480270	439549	339332	464432	525610	0	0	0	0	0	0	0	0	0	0	0
Note: empty wells indicate that images were not captured by the IncuCyte machine.
