# Supplementary material for: Targeting SWI/SNF ATPases reduces neuroblastoma cell plasticity
Source: EMBO J. 2024 Aug 22;43(20):4522–41. doi: 10.1038/s44318-024-00206-1 (PMC11480351; doi:10.1038/s44318-024-00206-1)
Supplement: Supplementary file 16 — Source data Fig. 3 [file 44318_2024_206_MOESM16_ESM.zip › Figure 3/3B/IMR5 migration.xlsx]

## Sheet: Sheet1
Time Elapsed (Hrs)	DMSO				100nM ACBI1				100nM AU-15330
0	0	0	0	0	0	0	0	0	0	0	0	0
2	41.7667	27.5	21.4667	23.8333	14.9667	13.5333	16.0667	16.7333	16.1667	10.34	11.7667	14.1667
4	53.4	38.1	30.5333	34.0333	21.7667	17.8	20.3	20.9333	22.6	12.3	15.4667	18.5333
6	62.5333	46.3	36.2	41.9333	25.4	21.1	23.4333	23.9333	27.7667	14.0667	16.5	20.2667
8	68.9	52.4333	42.3333	46.9333	28.0667	23.6333	27.2667	27.2	31.5333	14.6333	18.8	21.8333
10	74.7	58.5333	49.1667	53.1	31.4667	25.3667	29.2	29.3	34.9667	15.9	20.3	22.6667
