# Supplementary material for: Targeting SWI/SNF ATPases reduces neuroblastoma cell plasticity
Source: EMBO J. 2024 Aug 22;43(20):4522–41. doi: 10.1038/s44318-024-00206-1 (PMC11480351; doi:10.1038/s44318-024-00206-1)
Supplement: Supplementary file 16 — Source data Fig. 3 [file 44318_2024_206_MOESM16_ESM.zip › Figure 3/3C/BE2C migration.xlsx]

## Sheet: Sheet1
Time Elapsed (Hrs)	DMSO				1000nM ACBI1				2000nM AU-15330
0	0	0	0	0	0	0	0	0	0	0	0	0
2	5.25	7.51	5.46	5.41667	5.49333	4.84667	6.30333	5.18	4.85	4.68	4.38333	4.38667
4	9.10333	12.8333	8.84667	9.22	9.19333	9.68667	10.43	8.44333	7.38	7.41	7.03667	7
6	11.8333	17.3667	11.7667	12.2	12.1	12.9	13.5	11.0467	9.52667	9.47667	9.49667	8.71333
8	15	20.6	14.0667	14.8	14.6	14.8	16.3	13.4	11.4333	11.4667	11.6667	10.57
10	17.6333	23.5	16.6667	17.0667	16.1667	16.5333	18.1667	15.2	13.5333	13.1667	14.3667	12.4667
12	20.6	26.4667	18.9	19.4	17.9333	17.8333	19.8	16.8	14.9667	14.3333	16.5333	14.2667
14	23.6	28.8	21	22.1333	19.3	19.3667	21.3	18.3333	17.0667	16.2333	18.7333	16.0333
16	26.6667	31.3667	23.4	24.9	20.2667	20.8	22.8667	20.1	18.2333	18	20.9333	17.9333
18	29.8	34.2667	26.3	27.5667	21.4667	21.9	23.8333	21.0333	20.1	19.6333	22.9667	19.9667
20	32.7	36.5	27.6667	29.4	23.0667	23.0667	24.8667	22.3333	22.1333	21.5667	25.0333	21.9333
22	35.6	38.9667	30.4333	32	24.4667	24.5	26.0333	23.6333	23.9	23.9667	27.4333	23.1
24	38.6	41.5333	33.6667	34.6333	25.5667	25.4667	27.1333	24.9333	25.6333	25.1667	29.6	25.1333
26	40.8667	43.7333	36.8	37.3	26.7	26.5	28.2333	25.4	27.6	27.0667	31.9333	26.9333
28	43.1667	46.5333	39.6667	40.4333	28.0667	27.6667	29.4667	26.6	29.8667	29.5667	34.9333	28.9667
30	45.9667	48.6667	43.2333	43.5	28.8333	28.2667	30.7	27.3333	32.0333	31.5333	38.1	31.1333
32	49.2667	52.0667	46.4333	46.5	30.4333	29.4	32.0667	28.5333	34.4333	34.0667	41.1	33.4333
34	51.6667	54.3333	49.3333	48.5667	31.9333	30.9667	33.1333	29.1	36.6	37.3667	44.9	36.1667
36	54.6	57.4	52.6	51.9	33.6333	32.2	33.6333	30.1	39.6333	40.1667	48.3667	39.2333
