# Supplementary material for: Targeting SWI/SNF ATPases reduces neuroblastoma cell plasticity
Source: EMBO J. 2024 Aug 22;43(20):4522–41. doi: 10.1038/s44318-024-00206-1 (PMC11480351; doi:10.1038/s44318-024-00206-1)
Supplement: Supplementary file 16 — Source data Fig. 3 [file 44318_2024_206_MOESM16_ESM.zip › Figure 3/3D/IMR5 invasion - whole area.xlsx]

## Sheet: Sheet1
Time Elapsed (Hrs)	DMSO Control						ACBL1 200 nM						AU-15330 200 nM
0	45961.4	46001.3	46974.3	49917.2	48617.2	51855.2	51568.1	49558.3	47070	48577.3	45163.9	48593.3	71235.1	50547.2	50292	51288.9	45179.9	47580.4
6	51009.8	54096.2	50898.1	51193.2	47867.5	48856.5	50611	52971.7	52325.7	48752.8	46942.4	49829.4	65213.7	55468	50698.8	51440.4	45482.9	54295.6
12	63060.4	56440.9	53171.1	53211	50619	51360.7	58323.1	56448.9	53179.1	54782.1	50563.2	51416.5	68914.2	61880.1	52493.2	56520.7	49574.2	51703.6
18	67223.5	62621.8	55906.6	58841.5	57031.1	53968.6	59758.7	62438.3	56783.9	58953.2	98518.4	60986.8	71920.9	62550	57358.1	62239	51193.2	56010.3
24	67678.1	62542	63411.3	64408.2	62007.7	63403.3	66178.7	63698.4	66114.9	66138.9	60460.5	59072.8	79274.1	68595.2	64384.3	67773.8	58705.9	71905
30	71633.8	71195.2	68826.5	69400.7	67223.5	68204.4	69009.9	73850.9	71083.5	71458.4	66083	67494.7	83780.1	72710.5	70078.6	68978.1	67167.7	76793.8
36	79968	76514.7	78325.1	81770.4	73547.9	75773	80733.6	80781.4	83796.1	75174.8	75629.4	76761.9	86762.9	77950.2	74943.6	77288.3	75007.4	87440.8
42	88684.9	83564.8	84107.1	87592.3	80637.9	83221.9	87361	89570.2	95671.3	83493	83046.4	85550.7	94794	87337.1	84442.1	83397.3	81898	94068.2
48	98773.6	91340.7	94100.1	93757.2	91141.3	92433.3	93773.1	95631.4	98709.8	92225.9	91827.2	91205.1	102602	93398.3	89123.6	119581	91579.9	91635.8
54	108575	100791	101366	99164.4	100098	98582.2	101669	99467.5	107275	98933.1	98071.8	101334	109596	99164.4	94522.8	121312	96716	98885.3
60	114158	113592	112260	111231	105744	114612	109046	110952	115434	106119	101796	107363	115960	104021	101222	126727	110697	106366
66	122165	129399	126224	128266	116048	122604	123194	119876	118712	112419	116463	117316	121064	109405	113911	135540	125650	114756
72	135930	138179	139918	139663	128497	133219	120379	123138	132230	122428	118927	121591	115601	127732	121774	140373	116710	123034
78	160080	160239	169275	163804	154975	161435	132900	133976	143890	144703	156443	132118	124518	151482	128346	147933	123090	135532
84	186015	187953	191478	192196	174882	185712	144296	147184	151554	160438	158636	140540	130053	157982	139081	150358	132844	140987
90	216584	210124	216839	220652	202946	214558	152750	157408	157543	174626	158468	156650	141250	150334	144440	155829	143706	147981
96	241818	235111	243333	254100	234712	237551	162185	170025	165407	182745	161547	165008	142279	151761	147168	158317	146226	154760
102	267905	264771	279525	282819	259555	262729	173406	179898	177505	189460	162568	170248	144264	154305	154361	163517	154505	165136
108	292947	306210	303451	324442	286065	294359	180289	188758	182594	196311	173071	193520	155829	162863	158397	169418	158580	165463
114	322520	337170	333406	349380	334841	353878	187546	196375	187953	198783	178638	200658	159290	165654	162344	168693	162759	172601
120	368960	384735	383945	391984	362284	385580	189205	198456	190290	199278	184476	203098	158556	166906	163740	168908	170934	181078
126	393085	411771	410654	432235	404729	424978	201064	203098	195378	206137	185800	210068	161922	170782	173326	167305	176062	182857
132	422059	455045	447620	456775	447340	448186	205371	206814	198273	212668	188822	212110	168470	173781	174802	168868	181477	189724
138	466657	511589	495336	500360	468922	490606	213243	213522	203010	219200	195514	218881	178279	177099	177258	166611	185999	190537
144	497449	537405	527532	528680	536552	540117	222773	216919	207995	227909	199932	217079	181565	176214	181094	168382	188416	193584
150	559210	595752	579842	564840	587506	576332	225828	223658	212541	233891	203896	221409	187060	178000	187267	173653	190417	197611
156	595146	652424	616352	621927	630373	629360	232750	228459	218825	232447	203529	223850	190170	180728	188464	171994	190401	202580
162	618585	697237	676127	676215	665990	676310	238891	232351	224344	235828	210938	231219	198584	182322	191909	171883	195306	205259
168	646914	713571	688321	720876	688154	695387	243812	237360	225548	241938	212652	236435	200985	182801	191893	173334	196120	209008
174	665265	748925	715748	755545	728859	731268	245295	240829	230788	245798	215603	245798	199621	182434	191478	172338	197125	210427
180	712422	786903	772364	791840	771663	771982	250009	241531	237184	251883	217111	247760	204526	181054	192595	178582	205491	213506
186	743901	814705	790500	808716	843169	822130	250200	244458	230238	254036	223228	256349	203768	182442	193783	179324	205212	208784
192	793778	877072	858322	870301	892584	871377	249458	244195	237998	252130	222606	256804	204215	181318	196160	175320	206288	211967
198	849390	968030	920465	944447	950548	925386	253183	246651	241260	257816	224655	262131	204876	181429	196447	173614	205012	217087
204	934494	1028897	985790	1030691	1002985	1031856	257242	250790	247696	260775	226370	266884	209088	183280	201407	173606	203393	222294
210	971563	1118228	1085553	1118810	1059219	1118028	256166	258821	249714	262920	228715	274054	203712	187347	202819	175568	209494	222837
216	1044696	1199488	1138764	1171614	1145248	1183426	257537	261605	253956	266462	230637	275506	201894	191574	211927	175687	209311	228396
222	1111999	1275388	1193419	1214744	1204472	1223390	257402	259084	252640	270672	239394	280650	200849	188240	209199	177250	204087	226777
228	1158583	1370350	1249261	1294026	1264693	1283499	257146	269022	254387	278863	245678	286910	200267	187786	213410	182570	202109	229105
234	1186887	1472321	1281027	1408312	1360564	1426105	257362	263383	256142	278337	244577	288051	198600	191040	216106	179220	203242	230932
240	1249293	1542783	1335466	1450286	1439814	1519320	258279	263295	262586	282324	247728	284334	200235	192092	217182	179946	209311	234369
258	1502436	1707018	1520006	1672030	1636732	1716357	268368	297406	274062	285722	257274	297804	214830	195673	225508	193440	215340	243142
264	1554921	1809117	1577348	1729747	1711069	1759240	262426	295882	278297	299894	256221	295882	216616	196814	222422	190944	217948	242153
270	1663489	1899437	1662093	1761473	1801413	1827468	268096	301106	277507	294072	263989	301959	213330	198847	223196	197499	220692	247082
276	1693460	1959108	1735074	1813766	1824150	1893471	268296	308507	276319	304105	270473	300157	215659	204821	224807	199724	216656	252505
282	1760986	2082365	1792752	1948827	1890528	1920603	267857	304344	287891	305620	270098	303060	214295	203744	228132	202787	219870	254977
288	1810656	2098986	1811988	1971764	1973886	2046764	268982	314879	291304	313739	273536	303913	214447	200506	235813	204063	221569	254419
294	1877903	2209284	1899485	2052793	2023444	2065290	276790	308595	302725	314943	279724	313308	214758	200466	226426	212038	229209	257386
301	1990666	2262415	1934719	2137411	2045863	2146510	275514	310485	297557	313707	278145	314002	219296	204637	225237	219567	225867	262083
306	1993928	2276738	1979381	2233337	2092159	2183563	277228	318907	293027	340927	280059	320063	214040	210395	234457	217892	220731	264938
312	2032448	2324311	2000340	2216908	2128829	2145410	275729	339156	302015	330232	289071	314824	220875	206854	230326	215922	223618	270322
318	2047665	2281181	2050743	2224740	2173977	2224405	273400			333988	290938	318197					231410	274405
324	2126301	2358565	2049994	2304070	2222196	2275351	283409			338207	293362	337019					233316	275896
330	2160292	2451764	2114051	2349704	2275423	2316025	281447	363082	318125	336819	300516	329043	214902	220380	240167	227694	233077	281583
Note: empty wells indicate that images were not captured by the IncuCyte machine.
