# Supplementary material for: Targeting SWI/SNF ATPases reduces neuroblastoma cell plasticity
Source: EMBO J. 2024 Aug 22;43(20):4522–41. doi: 10.1038/s44318-024-00206-1 (PMC11480351; doi:10.1038/s44318-024-00206-1)
Supplement: Supplementary file 16 — Source data Fig. 3 [file 44318_2024_206_MOESM16_ESM.zip › Figure 3/3D/IMR5 invasion - invading area.xlsx]

## Sheet: Sheet1
Time Elapsed (Hrs)	DMSO Control						ACBL1 200 nM						AU-15330 200 nM
0				24755.2		13486.2							47596.4					20600.1
6						13853							25225.8					18064
12	9825.52					15974.5	8637.21						46049.2					29436.7
18	9179.53			26581.5		12656.7					98518.4		48489.6					21684.7
24				7935.39		16732.1							42356.6			8310.23		32746.4
30				7887.54		15727.2							33344.6			9474.61		43592.8
36				7951.34		18143.7							35617.5					32523.1
42				7887.54		17051.1							34245.8			10519.4		30728.7
48				35561.7		14658.5							30944			10726.7		36518.7
54				7799.81		19196.5							37029.2			12656.7		38265.3
60				35170.9		25265.6							34867.8			11109.5		40713.7
66				7751.96		15711.3	6252.61						41463.4			9921.23		39174.5
72			6930.5	8549.48		24667.5	30936		21892.1	9251.31	51544.1	9546.39	43983.6	10726.7		8820.64	61114.4	40538.3
78			7313.32	8326.17	9426.76	21748.5	31015.8			9147.63	156443	13151.2	50172.4	18295.2		9195.48		34182
84				8350.1	8509.61	17984.2	31103.5		21110.5	8780.77	158636	11556.2	45618.5	14546.9		7807.78	36175.8	31693.7
90	8429.85			10742.7	7704.1	22514.2	31725.6		21828.3	8055.02	158468	10455.6	38089.9	8382	6053.23		36191.8	32499.2
96	9442.71			8509.61	10455.6	17808.8	30361.8			9666.02	161547	10056.8	37635.3	7185.71	26669.3		35649.4	30226.2
102	8070.97		17178.7	17529.6	10168.5	31693.7	30832.4	11476.4	21860.2	6180.83	157990	9857.43	42938.8	6252.61	27219.6		36239.6	39684.9
108	9634.12	24667.5	12234	44414.2	22793.3	18725.9	30369.8	11372.7	22027.7		128497	13015.6	39676.9				36072.1	33280.8
114	21230.2	18103.8	13805.2	22522.1	31590	33456.2	30776.5		21605		128497	12162.3	39605.2				36104	31382.7
120	44948.6	64176.9	33392.4	32435.4	13103.4	33607.8	30896.2		23000.7		129901	11899.1	44892.8		6707.2		36064.1	31207.2
126	26557.6	41519.2	75876.7	39030.9	37053.1	40960.9	6771		12529.1		128330	11516.3	46120.9				35793	35808.9
132	25082.2	88549.4	61943.9	61321.8	87424.8	51448.4	30832.4		21892.1		129207	9171.55	44589.7		6276.53		34365.4	38887.4
138	88597.2	131799	101900	76594.4	67486.7	64296.6	30904.2		22195.2		128761	8772.79	50347.8		26908.5		35657.4	47644.2
144	34046.4	132350	124079	49223.3	139878	91213.1	30832.4		21860.2		128067		47716				35976.4	40386.7
150	124829	158620	147933	86204.6	162002	140046	30250.2		21525.2		127500	6531.74	39828.5				36040.2	46128.9
156	59774.6	184364	156889	153340	176668	78691.9	30130.5		12656.7		128162		42037.6				34820	44031.4
162	63562.8	213251	188551	183383	185273	114509	30609.1		21397.6		126575		38584.3				34349.5	46344.3
168	95312.4	196662	182530	199102	158197	116558	30441.6		10726.7		125682		54176			9139.65	34429.2	39892.3
174	54558.8	126942	178606	212533	203704	187411	30066.7		20887.2	7464.85	124885	9578.29	43983.6	11045.7		17513.7	31454.4	44087.3
180	164530	222103	216728	223291	223858	103208	30401.7		20767.6	7911.46	124462		43592.8		7959.31	19898.3	34524.9	42954.8
186	135013	196869	151929	209638	264555	178590	30282.1		20456.5		125483		43058.4			15001.5	26812.8	40809.4
192	191980	256660	247600	249052	284868	242847	30242.2		20767.6		123345		43393.4			19946.1	33878.9	39804.5
198	219447	320885	153396	291727	311426	168055	30242.2		20113.6		11029.8		40665.9				6515.79	45594.6
204	271630	348734	308754	344946	332130	339300	30329.9		20137.5		122006		44143.1				18247.4	44406.3
210	276957	395102	372038	399824	352315	385907	30194.3		19499.5		127971	7161.79	48960.1				34221.9	43608.7
216	314217	456360	404721	422705	395812	416899	30138.5		19698.9		42029.6	8924.32	53211		7919.44		33775.2	41902
222	350585	503263	419403	436582	433208	431214	30154.5		19411.8		56632.3	6723.15	47436.9		6268.56		31629.9	35051.3
228	375101	559489	449223	485311	464240	454670	30537.3		19890.3	8453.78	43760.3	6507.81	47500.7					35769.1
234	372604	625795	455140	552933	525410	565622	30090.7		12569		56169.8	6148.93	49223.3				31462.4	32610.8
240	391705	659873	466561	556219	565478	625348	30282.1		20033.9	6603.52	56983.3		45514.8				33791.2	39716.8
258	548244	721905	547167	673982	667968	716163	30306	16891.6	20863.3		45036.3		41933.9		26422		15958.5	38560.4
264	572225	798699	579443	709025	714257	729856	30290	10184.4	20895.2		11045.7		46910.5				7823.73	34859.9
270	657337	861408	643795	705420	773034	777405	30385.8	8581.38	19371.9		48984.1	8198.57	39645				19722.8	38536.5
276	653110	884417	684086	727065	768417	807025	30258.2	11699.7	19411.8	10240.2	56704.1		43672.5				33671.6	38145.7
282	680210	975207	705013	825089	796817	804521	30290	12385.6	18542.5	8110.84	48106.8		52277.8				6499.84	36622.4
288	706592	963141	697931	823286	849078	891451	29851.4	26892.6	18375	6834.8	48473.7		39565.3				33575.9	36558.6
294	748718	1048827	754492	879329	874966	884999	6874.68	8206.55	14084.3	7233.56	56377.1	13534	38241.4				33344.6	36454.9
301	828694	1076836	770315	934502	882535	939893	29484.5	10790.5	19204.4	6196.78	56106	10391.8	50268.1			6132.98	33567.9	44294.6
306	817975	1070958	795110	1006686	905296	948466	29676	20512.4	18606.3	11803.4	48728.9	11125.5	51336.8				33137.2	37507.7
312	829722	1097101	790388	971244	919444	890350	29556.3	33926.8	18829.6	7520.67	48888.4		52022.6		6388.19		19515.5	45786
318	831238	1025635	819722	963069	937604	947150	29660			13095.4	50611						33655.6	37906.4
324	886235	1067888	801554	1016096	971028	977353	29364.9			16907.6	50794.4	14730.3					33767.3	37443.9
330	901747	1140423	847539	1037686	1002108	995815	10950	30170.4	12561	9953.13	50092.6	10479.5	40370.8	6148.93	7967.29		9123.7	36973.3
Note: empty wells indicate that images were not captured by the IncuCyte machine.
