# Supplementary material for: Targeting SWI/SNF ATPases reduces neuroblastoma cell plasticity
Source: EMBO J. 2024 Aug 22;43(20):4522–41. doi: 10.1038/s44318-024-00206-1 (PMC11480351; doi:10.1038/s44318-024-00206-1)
Supplement: Supplementary file 16 — Source data Fig. 3 [file 44318_2024_206_MOESM16_ESM.zip › Figure 3/3F/BE2C invasion - whole area.xlsx]

## Sheet: Sheet1
Time Elapsed (Hrs)	DMSO Control						ACBL1 1000 nM						AU-15330 2000 nM
0	63315.6	156794	72040.6	75398.1	309440	60755.6	67175.6	76881.5	77998.1	77479.7	53171.1	49789.6	76913.4	63068.4	52748.4	48776.7
6	64719.3	153021	81371.6	77463.7	301752	62685.6	70700.7	75198.8	85303.4	81515.2	57748.9	52995.6	87991.1	72981.6	55563.7	55834.8
12	70278	154577	81475.3	97098.8	313117	65500.8	76044.1	72455.3	89642	87392.9	57796.7	56552.6	88086.8	82823.1	57685.1	61497.3
18	85789.9	151713	96556.5	91037.6	315023	69640	84147	80845.2	93557.8	95376.2	64679.4	61816.3	86994.2	86499.7	64870.8	69671.9
24	99044.8	163652	102131	107371	330296	82504.1	94355.3	97864.5	98175.5	104651	75238.6	68938.2	100090	95655.3	100552	75517.8
30	109349	162847	112483	108583	427099	91484.2	105042	104723	109955	109788	82863	77974.1	102474	102905	109508	82878.9
36	121583	166707	130276	121272	320223	105409	112738	118672	117149	123465	90941.9	85997.3	108121	110497	109476	90447.5
42	131967	163812	143371	133984	326523	115490	119334	125866	124765	134718	92329.6	91946.8	117204	122692	106613	99834.4
48	138817	152224	162576	148898	313898	127373	127038	127812	135707	139958	98039.9	99052.8	124446	117284	113137	107682
54	155486	164027	175591	167361	320302	141242	134160	137119	147391	145525	107092	106534	132397	137470	122827	108767
60	171787	186836	192898	181589	325311	159800	138770	133594	159617	155805	118369	114190	143427	143563	125252	114509
66	189349	204964	204430	202580	528569	163652	144982	151036	171325	162376	121950	121631	151642	150350	133530	121312
72	183144	203010	200020	212158	521351	171548	149050	142478	173821	162879	119254	119182	148236	142119	119055	124518
78	210228	230030	225237	238995	532126	191534	165255	158405	188112	177306	135133	129040	162177	150230	123457	133251
84	234521	258893	254156	265265	559720	219838	178048	183854	207835	193647	153237	140141	177521	166492	135109	149951
90	264037	283848	277619	292756	586477	246364	196566	205076	230629	216401	170671	163517	198983	182466	148946	170415
96	297485	320550	310118	324210	604166	278169	217533	222063	251388	237647	189500	179691	221098	206822	159649	192738
102	332409	353591	346852	355418	644401	307925	279533	246396	273623	267754	210220	196710	247369	221489	175105	215396
108	361622	388682	402759	395780	680154	349364	281798	278297	297406	292046	230086	217892	267921	242847	194182	237759
114	404306	426254	442460	431342	722080	381632	294654	301417	326978	315462	247799	238620	299128	276742	220476	264890
120	438209	465484	475852	468316	771926	431932	335049	330455	354453	343479	271414	262992	314042	283202	236387	299415
126	483181	501644	507083	510887	811212	460771	345975	358496	391928	378498	298450	283082	339140	299934	250846	325510
132	527077	545715	543004	553675	845019	499084	383658	392056	422051	401236	318157	298937	368003	330790	265863	358600
138	557208	586844	590297	592785	883835	531049	414179	406092	446344	434221	341740	327113	395079	353815	286782	384384
144	611495	628483	637535	628331	927348	582497	438360	433384	477934	461640	372222	340089	426908	377868	308635	416117
150	653820	654777	694486	666022	971411	622031	459423	471394	502370	493533	391721	372046	453330	407847	331245	452325
156	687061	696639	734059	720916	1023960	652241	496994	496356	550684	534303	420687	404091	486738	438735	359262	481355
162	747968	746102	785452	776073	1050438	682994	523935	533920	574666	570295	440729	433783	515688	463969	380428	522284
168	781241	779191	849613	813764	1071509	737640	548044	567336	607891	598424	459152	453960	553396	497337	416779	562224
174	831852	816787	879632	859486	1109726	771288	578972	591182	636179	621632	481602	487512	585656	523807	435872	613776
180	885805	866106	922435	896380	1148980	800437	617397	621967	672450	657146	509827	510872	619662	555445	452700	657592
186	926630	883859	960708	943274	1201984	831062	637375	660774	701512	686710	525235	520546	658661	590074	502729	676709
192	957598	961769	1009086	995855	1219721	873475	676159	693298	746006	719153	549248	542741	702270	626449	525825	705005
198	1007762	990791	1056204	1050582	1271480	918790	705181	724473	774590	750831	567855	577943	733493	651212	559265	773441
204	1057177	1035141	1105922	1102030	1297217	962519	742657	745376	799177	765426	597339	585959	757578	692676	596757	818709
210	1082411	1088113	1148797	1135295	1342221	1003504	770578	781360	836294	805302	611735	608353	805621	734689	633348	846215
216	1126426	1132886	1187684	1166016	1428394	1048013	774262	802814	866082	821285	647552	641514	821739	752634	660639	928600
222	1170067	1160560	1249907	1220534	1452072	1104423	815885	847380	885494	872231	682563	653613	866185	794480	687125	960174
228	1217352	1221148	1254278	1260921	1486717	1155265	847619	861759	933210	893150	700276	675656	889848	826756	716657	986389
234	1265714	1256910	1302034	1291570	1539736	1200516	877797	899745	944630	929932	725015	693489	906118	831278	735287	1024128
240	1306524	1304354	1370549	1343178	1584494	1244652	911963	940268	987760	953243	766104	724345	2767401*	874480	772580	1042766
258	1424342	1455095	1496534	1468621	1720918	1374537	1004357	1038523	1091550	1033347	839596	791736	1044496	961944	849190	1163352
264	1494979	1492475	1544266	1521585	1769256	1429718	1050191	1072051	1113363	1063757	877662	815247	1055646	970191	871585	1194758
270	1541012	1513402	1607925	1571159	1806637	1461005	1093792	1091208	1147728	1091287	904993	852883	1081581	990193	894785	1213580
276	1587357	1589390	1661941	1600213	1850253	1539976	1114192	1137328	1175147	1127551	945037	899937	1103705	1016049	914244	1254262
282	1642378	1613555	1712616	1633709	1917852	1579445	1152609	1177931	1183011	1174007	983143	922746	1122614	1026281	955835	1271632
288	1686162	1677031	1769217	1689655	1973519	1608563	1184414	1211841	1201298	1221420	1026313	954990	1145256	1043180	982616	1328448
294	1715774	1755619	1788541	1732052	2029481	1675523	1212918	1230902	1234316	1270978	1055096	992346	1162682	1062887	995512	1352381
301	1779880	1786611	1828481	1784306	2082924	1716085	1268171	1270380	1271082	1299513	1097348	1028299	1186695	1077618	1026664	1378285
306	1818528	1823544	1870223	1835347	2117967	1806222	1294098	1276999	1291187	1324747	1135757	1046371	1178377	1085019	1049888	1386882
312	1885448	1876508	1932542	1877903	2174224	1848570	1340339	1321246	1314539	1346217	1145128	1074699	1208292	1100555	1074794	1414644
