# Supplementary material for: Targeting SWI/SNF ATPases reduces neuroblastoma cell plasticity
Source: EMBO J. 2024 Aug 22;43(20):4522–41. doi: 10.1038/s44318-024-00206-1 (PMC11480351; doi:10.1038/s44318-024-00206-1)
Supplement: Supplementary file 16 — Source data Fig. 3 [file 44318_2024_206_MOESM16_ESM.zip › Figure 3/3F/BE2C invasion - invading area.xlsx]

## Sheet: Sheet1
Time Elapsed (Hrs)	DMSO Control						ACBL1 1000 nM						AU-15330 2000 nM
0		56113.9			156714								28144.7		47349.1
6		96564.5			157113								26685.2		49741.7
12		115649		11125.5	168438								29380.9		48984.1
18		118281			155183								25377.3		47141.8
24		58705.9		7831.71	110027								23862		32339.7
30		121806			157049	7560.55						11237.1	33025.6		50076.7	6970.38
36		54431.2			173757	7105.96						12297.9	27036.1		40881.2	9626.14
42		122971			169442	8996.1						13103.4	28846.5		70724.6
48		118353			164968	10048.8						12409.5	30098.6		39086.8	6858.73
54	8190.6	103806			181756	9482.59			16516.8			11939	30034.8		66752.9	6842.78
60	7520.67	119757			175161	11133.5						12481.3	28304.2		47835.6
66	7720.06	57222.5			193839	12481.3						14379.4	44765.2		47971.2
72		115617	51217.1		175711	7480.8				26031.3	10678.9		20799.5		18694	13159.2
78		119047	25034.3		198329					25768.1			15735.2		19332	10678.9
84		119501	24906.8		198002					26757			25768.1		19021	10838.4
90	7010.26	118927	24651.5		193536	8110.84				25728.2	8517.58		21716.6		18462.7	11285
96		119661	24930.7		97497.6	10551.3				27961.3			21254.1	10918.1	19021	11029.8
102	11875.2	119126	34341.5		102482		279533			27123.9	7401.04		22586		18702	11627.9
108	12098.5	118999	35338.4		114302	12840.2	281798	7097.98		26701.2		8940.27	24069.3		18518.6	11332.9
114	21716.6	117858	35649.4	8310.23	135332	9522.47	283752	9267.26		27490.7		19037	24994.5	8238.45	18478.7	21812.3
120	16405.1	119788	36773.9	10583.2	127373	15081.2	319992	9546.39	7289.39	27905.5	12800.3	25297.5	15639.5		20002	11635.9
126	23630.7	108743	46599.5	10009	104380	10328		15121.1	11285	27419	10942.1	19052.9	26573.6		21509.3	9386.89
132	27171.7	121854	37451.8	13063.5	147032	30010.9	16875.7	15830.9	13175.1	25728.2	19555.3	10304	23814.1	8326.17	22259	22091.5
138	23614.8	122093	37723	26023.3	168908	28208.5	12226.1	24212.9		26557.6	19196.5	14515	24173	10304	20998.9	9530.44
144	30234.2	123050	37810.7	17019.2	156188	29030	12967.8	8110.84	20161.5	35497.9	24508	13741.4	30122.6		20998.9	22865.1
150	34716.3	122325	58594.3	21413.6	133913	19084.8	14905.8	17633.3	11213.2	26469.9	24635.6	31414.6	28567.4	9227.38	21780.5	15966.5
156	29636.1	122046	37938.3	45012.4	112986	19746.8	19037	15543.8	34732.3	33655.6	56847.7	44900.7	23877.9	13853	21006.8	15711.3
162	33902.8	124055	68220.4	50961.9	158875	48027	18359.1	24683.4	9985.03	38656.1	19683	27347.2	23630.7	14403.3	22155.3	22394.5
168	32060.6	120403	137358	40346.9	294335	16692.2	30018.9	23231.9	20735.7	28766.8	27227.5	22625.8	21357.8	10894.2	20951	22530.1
174	94985.4	119757	89402.7	57780.8	127253	44613.6	31135.4	39413.8	10519.4	30648.9	15838.9	66003.3	33870.9	27921.4	20887.2	63905.8
180	51926.9	121216	156937	42627.8	359740	62007.7	19260.3	33950.7	11452.5	28671.1	16548.7	48098.8	33256.8	21038.8	21022.8	29117.7
186	66162.8	113081	96157.8	63762.2	207213	30154.5	16787.9	20783.5	13494.1	24181	20432.6	17402	46336.3	21309.9	26103	24635.6
192	101102	121790	97960.2	94371.3	343192	44916.7	32299.8	35306.5	17904.5	33288.8	20815.4	52684.6	51456.4	48457.7	38297.2	21421.6
198	158078	120849	88676.9	191845	392471	117850	40474.5	43521	18119.8	44589.7	35474	32762.4	53553.9	36989.3	54311.6	39493.5
204	184835	145788	228986	203760	365291	136018	87975.1	22601.9	21469.4	24117.2	28990.1	22251	43720.4	42173.2	65787.9	37308.3
210	221361	122133	131193	217908	374766	61600.9	26581.5	47093.9	31781.4	46400.1	27745.9	64990.4	79385.8	87759.8	48051	21876.2
216	232559	218124	234481	217565	213306	73212.9	39700.9	39445.7	13302.7	27905.5	30641	46886.6	22897	22378.6	32411.5	47604.3
222	263415	222023	286990	253621	441862	161946	26557.6	40402.7	29875.3	33488.1	24619.6	22394.5	14826	23774.3	30385.8	56520.7
228	285506	263335	270042	222286	430210	189819	19706.9	48098.8	52022.6	29364.9	37364.1	44358.4	26741.1	44095.2	34030.4	28950.2
234	310644	280538	298410	282324	497864	244490	36510.8	31893.1	22745.5	43513	25265.6	18757.8	18454.8	23479.2	19467.6	26701.2
240	321794	311171	344005	300380	482822	260504	41455.4	55595.6	27331.2	44932.6	47125.8	29077.8		67327.2	20775.6	42492.2
258	370914	387574	408533	358233	566954	348822	54255.7	53689.5	52333.7	48258.3	37212.6	22865.1	11835.3	47596.4	22777.3	43856
264	441694	422633	446376	395725	615970	404601	55436.1	43672.5	47006.2	78644.1	49837.4	40299	19076.8	89259.1	21309.9	147152
270	468411	432196	498478	441981	641618	427299	60516.3	46759	96572.5	24396.3	48784.7	37316.3	32020.7	177633	23543	85989.3
276	487544	499092	536552	457062	661620	478867	56728.1	76849.6	54327.5	77527.5	63889.8	53896.8	50515.3	191917	16780	154274
282	529940	505313	573334	473978	725334	499770	67111.8	60412.6	38935.2	111263	62079.4	65883.7	76466.8	183902	21102.5	71673.7
288	556163	540029	603983	497521	752059	502753	82113.3	161340	56664.2	108918	60532.2	44900.7	40825.4	194485	15958.5	173669
294	572752	616592	610467	534646	791712	560709	132908	133354	49701.8	60819.4	107403	61250	26493.8	173007	14873.9	126081
301	628108	628028	629663	560797	821580	585416	165854	82145.2	35234.7	68052.9	133514	86148.8	54287.6	203473	29899.3	181732
306	654219	667593	667218	611017	859454	659060	127158	141569	111997	83373.4	188144	33751.3	47524.6	200315	20480.5	79114.6
312	699542	691224	707884	625779	898134	687579	192268	142996	96867.6	105194	169291	44502	22003.8	210132	29436.7	89841.3
Note: empty wells indicate that images were not captured by the IncuCyte machine.
