# Supplementary material for: Targeting SWI/SNF ATPases reduces neuroblastoma cell plasticity
Source: EMBO J. 2024 Aug 22;43(20):4522–41. doi: 10.1038/s44318-024-00206-1 (PMC11480351; doi:10.1038/s44318-024-00206-1)
Supplement: Supplementary file 17 — Source data Fig. 5 [file 44318_2024_206_MOESM17_ESM.zip]

Archive with 15 entries (12 files):
- Figure 5/
- Figure 5/5A/
- Figure 5/.DS_Store
- __MACOSX/Figure 5/._.DS_Store
- Figure 5/5B/
- Figure 5/5A/SJNBL012407_X1- FBS_DMSO.tif
- __MACOSX/Figure 5/5A/._SJNBL012407_X1- FBS_DMSO.tif
- Figure 5/5A/SJNBL012407_X1- FBS_ACBI1.tif
- __MACOSX/Figure 5/5A/._SJNBL012407_X1- FBS_ACBI1.tif
- Figure 5/5A/.DS_Store
- __MACOSX/Figure 5/5A/._.DS_Store
- Figure 5/5A/SJNBL012407_X1- SCM.tif
- __MACOSX/Figure 5/5A/._SJNBL012407_X1- SCM.tif
- Figure 5/5B/SJNBL012407_X1 - Incucyte cell confluence assay.xlsx
- __MACOSX/Figure 5/5B/._SJNBL012407_X1 - Incucyte cell confluence assay.xlsx
