# Supplementary material for: Targeting SWI/SNF ATPases reduces neuroblastoma cell plasticity
Source: EMBO J. 2024 Aug 22;43(20):4522–41. doi: 10.1038/s44318-024-00206-1 (PMC11480351; doi:10.1038/s44318-024-00206-1)
Supplement: Supplementary file 17 — Source data Fig. 5 [file 44318_2024_206_MOESM17_ESM.zip › Figure 5/5B/SJNBL012407_X1 - Incucyte cell confluence assay.xlsx]

## Sheet: Sheet1
Time Elapsed (Hrs)	DMSO			250 nM ACBI1
0	36.7475	27.6025	26.9151	39.1645	32.0915	31.0824
6	38.6461	30.9651	29.827	39.6	33.2546	31.6499
12	39.1382	31.9141	30.5652	37.5133	32.2867	30.3577
18	41.4472	34.3713	33.1394	37.9966	33.1701	30.9101
24	45.4292	38.0862	36.2423	39.502	35.4445	33.2023
30	58.8913	48.6277	46.0418	46.3134	38.1122	35.786
36	60.8631	51.3421	48.256	45.602	38.5091	36.2394
42	63.6437	54.4619	51.0619	46.4502	39.7276	37.386
48	66.734	57.7017	53.8112	47.5561	41.0268	38.1769
54	69.9505	60.6912	57.2229	47.8035	41.6825	39.6805
60	73.9844	64.4648	61.157	48.2821	42.412	40.0927
66	78.2297	67.8226	64.841	49.2919	42.7267	40.4956
72	81.9961	71.334	68.7948	50.158	43.4469	40.9301
78	85.1618	75.1313	72.7661	50.6006	44.0771	41.5979
84	87.7671	78.5125	76.354	51.2884	44.6608	42.4916
90	89.7185	81.6572	79.1922	51.7591	45.2921	42.6629
