# Supplementary material for: Targeting SWI/SNF ATPases reduces neuroblastoma cell plasticity
Source: EMBO J. 2024 Aug 22;43(20):4522–41. doi: 10.1038/s44318-024-00206-1 (PMC11480351; doi:10.1038/s44318-024-00206-1)
Supplement: Supplementary file 18 — Source data Fig. 6 [file 44318_2024_206_MOESM18_ESM.zip]

Archive with 59 entries (50 files):
- Figure 6/
- Figure 6/.DS_Store
- Figure 6/6A/
- Figure 6/6A/Fig. 6A SJNBL012407_X1 - cell viability updated.xlsx
- Figure 6/6B/
- Figure 6/6B/.DS_Store
- Figure 6/6B/Fig. 6B SJNBL012407_X1 - for bliss synergy assay updated.xlsx
- Figure 6/6C/
- Figure 6/6C/SJNBL012407_X1 - Incucyte cell confluence assay.xlsx
- Figure 6/6D/
- Figure 6/6D/SJNBL012407_X1 - cell viability.xlsx
- Figure 6/6E/
- Figure 6/6E/.DS_Store
- Figure 6/6E/SJNBL012407_X1 image - A+E.tif
- Figure 6/6E/SJNBL012407_X1 image - ACBI1.tif
- Figure 6/6E/SJNBL012407_X1 image - DMSO.tif
- Figure 6/6E/SJNBL012407_X1 image - Etoposide.tif
- Figure 6/6F/
- Figure 6/6F/.DS_Store
- Figure 6/6F/BE2C - cell viability.xlsx
- Figure 6/6F/IMR32 - cell viability.xlsx
- Figure 6/6F/SKNSH - cell viability.xlsx
- Figure 6/6F/SY5Y - cell viability.xlsx
- Figure 6/6G/
- Figure 6/6G/.DS_Store
- Figure 6/6G/BE2C - for bliss synergy assay.xlsx
- Figure 6/6G/IMR32 - for bliss synergy assay.xlsx
- Figure 6/6G/SKNSH - for bliss synergy assay.xlsx
- Figure 6/6G/SY5Y - for bliss synergy assay.xlsx
- Figure 6/6H/
- Figure 6/6H/BE2C - Incucyte cell confluence assay.xlsx
- Figure 6/6H/IMR32 - Incucyte cell confluence assay.xlsx
- Figure 6/6H/SKNSH - Incucyte cell confluence assay.xlsx
- Figure 6/6H/SY5Y - Incucyte cell confluence assay.xlsx
- __MACOSX/Figure 6/._.DS_Store
- __MACOSX/Figure 6/6A/._SJNBL012407_X1 - cell viability.xlsx
- __MACOSX/Figure 6/6B/._.DS_Store
- __MACOSX/Figure 6/6B/._SJNBL012407_X1 - for bliss synergy assay.xlsx
- __MACOSX/Figure 6/6C/._SJNBL012407_X1 - Incucyte cell confluence assay.xlsx
- __MACOSX/Figure 6/6D/._SJNBL012407_X1 - cell viability.xlsx
- __MACOSX/Figure 6/6E/._.DS_Store
- __MACOSX/Figure 6/6E/._SJNBL012407_X1 image - A+E.tif
- __MACOSX/Figure 6/6E/._SJNBL012407_X1 image - ACBI1.tif
- __MACOSX/Figure 6/6E/._SJNBL012407_X1 image - DMSO.tif
- __MACOSX/Figure 6/6E/._SJNBL012407_X1 image - Etoposide.tif
- __MACOSX/Figure 6/6F/._.DS_Store
- __MACOSX/Figure 6/6F/._BE2C - cell viability.xlsx
- __MACOSX/Figure 6/6F/._IMR32 - cell viability.xlsx
- __MACOSX/Figure 6/6F/._SKNSH - cell viability.xlsx
- __MACOSX/Figure 6/6F/._SY5Y - cell viability.xlsx
- __MACOSX/Figure 6/6G/._.DS_Store
- __MACOSX/Figure 6/6G/._BE2C - for bliss synergy assay.xlsx
- __MACOSX/Figure 6/6G/._IMR32 - for bliss synergy assay.xlsx
- __MACOSX/Figure 6/6G/._SKNSH - for bliss synergy assay.xlsx
- __MACOSX/Figure 6/6G/._SY5Y - for bliss synergy assay.xlsx
- __MACOSX/Figure 6/6H/._BE2C - Incucyte cell confluence assay.xlsx
- __MACOSX/Figure 6/6H/._IMR32 - Incucyte cell confluence assay.xlsx
- __MACOSX/Figure 6/6H/._SKNSH - Incucyte cell confluence assay.xlsx
- __MACOSX/Figure 6/6H/._SY5Y - Incucyte cell confluence assay.xlsx
