# Supplementary material for: Targeting SWI/SNF ATPases reduces neuroblastoma cell plasticity
Source: EMBO J. 2024 Aug 22;43(20):4522–41. doi: 10.1038/s44318-024-00206-1 (PMC11480351; doi:10.1038/s44318-024-00206-1)
Supplement: Supplementary file 18 — Source data Fig. 6 [file 44318_2024_206_MOESM18_ESM.zip › Figure 6/6A/Fig. 6A SJNBL012407_X1 - cell viability updated.xlsx]

## Sheet: Sheet1
		ACBI1 (nM)
Etoposide (nM)		0			40			100			250
	500	36.9147	38.1887	37.1026	17.7649	16.1945	16.5506	17.8912	16.272	19.5462	13.1652	15.8706	18.2119
	100	75.0931	72.3454	72.8574	42.5322	38.7964	32.2891	47.402	38.2122	35.7798	33.7114	32.7714	27.8121
	20	96.3094	94.5036	96.3591	81.1003	75.6894	72.0449	69.0027	69.712	73.9428	56.5013	51.5539	46.0629
	0	94.2269	101.563	104.21	76.0738	81.3925	82.3702	71.1132	65.4621	68.4669	54.6756	50.9134	51.616
