# Supplementary material for: Targeting SWI/SNF ATPases reduces neuroblastoma cell plasticity
Source: EMBO J. 2024 Aug 22;43(20):4522–41. doi: 10.1038/s44318-024-00206-1 (PMC11480351; doi:10.1038/s44318-024-00206-1)
Supplement: Supplementary file 18 — Source data Fig. 6 [file 44318_2024_206_MOESM18_ESM.zip › Figure 6/6C/SJNBL012407_X1 - Incucyte cell confluence assay.xlsx]

## Sheet: Sheet1
Time lapse (hrs)	DMSO			ACBI1 250 nM			Etoposide 500 nM			ACBI1 + Etoposide
0	36.3802	34.8622	35.1385	32.6001	30.8604	29.5063	32.5073	32.666	32.0013	33.9761	34.9548	33.6116
6.01667	33.7789	32.2034	32.6798	30.5652	29.118	27.369	29.6235	30.8411	31.2028	31.4256	32.8452	31.1827
12.0167	30.6487	29.678	30.3989	28.0766	27.0259	24.866	27.0454	29.724	29.3258	29.0768	30.3901	29.0861
18.0167	30.7148	28.4269	29.0815	27.2651	24.286	22.771	25.949	29.7424	25.5482	23.095	24.2785	24.6015
24	30.6948	29.8387	31.4171	26.1282	23.3839	22.1482	27.1654	30.7097	27.1664	22.3792	23.4133	23.7615
30.0167	31.4209	31.1989	32.6887	25.4588	22.8591	21.4828	28.6368	30.8613	27.8926	22.5724	23.2919	23.3621
36.0167	34.0232	33.0789	34.2884	25.8498	23.074	22.7171	30.6269	32.9559	29.5412	23.1652	24.3881	24.7922
42.0167	37.11	36.6114	38.4942	28.6431	25.4672	24.8421	33.7469	37.4251	33.2761	25.4934	27.014	27.2444
48	39.339	39.4539	40.5654	28.8068	26.4755	25.4398	36.8686	39.4607	36.264	26.4357	28.1156	27.8834
54.0167	42.8521	42.7611	43.9909	30.6134	26.8829	26.8088	39.668	42.2985	39.1476	27.665	28.899	29.2068
60.0167	47.5225	46.3267	48.1378	32.3471	28.0774	28.158	43.2477	46.6008	43.177	29.6293	30.2655	30.4695
66.0167	52.8613	51.3214	53.8638	35.2498	31.2225	30.564	48.3593	52.2518	48.1694	31.3341	32.8539	32.6589
72	55.6113	55.7266	58.2633	34.3483	30.6105	30.6481	52.1654	54.4198	51.6851	30.6971	31.6477	33.3843
78.0167	60.1229	59.1099	62.4145	34.2132	29.6891	30.0168	55.582	58.7761	55.6484	30.8417	32.0754	34.7321
84.0167	62.9185	63.2068	65.3184	34.8787	30.0591	30.4007	58.7207	62.847	58.561	32.2774	32.5286	35.762
90.0167	64.6778	65.9236	68.2486	36.4095	30.1704	30.6336	62.6429	66.0223	62.0257	33.152	33.5339	36.6399
96	66.4514	67.6771	69.4721	38.537	32.9517	32.3079	65.6699	68.5668	64.2888	36.6508	35.9323	35.4779
102.017	67.5657	72.1394	72.191	40.3084	33.9556	32.4719	72.3462	75.9502	71.9576	40.2839	37.0939	37.4209
108.017	72.2324	77.0285	77.8671	47.4081	40.6371	37.608	76.7912	81.3413	77.9173	41.2455	41.8012	42.6219
114.017	74.7947	78.8328	79.5058	45.9501	39.636	37.0058	76.6801	80.2839	76.7062	33.4257	36.7291	36.6927
120	81.4461	83.2826	83.337	46.5308	40.9123	38.6689	78.7594	81.8277	78.0753	33.8274	35.7327	36.0742
126.017	85.864	86.5256	87.167	48.982	42.4319	40.599	81.0179	83.496	80.2907	34.5446	35.2803	35.5066
132.017	89.1141	89.669	90.2875	51.8405	43.9389	42.7212	82.8564	85.6304	82.3915	33.8534	34.1048	33.6057
138.017	92.2064	92.3204	93.1522	53.985	45.5776	44.3962	84.6943	87.3926	84.5169	33.1849	33.5307	32.5955
144	94.9743	94.8332	95.5469	56.1442	47.2662	46.2364	85.2779	87.8906	85.5894	31.9263	32.8302	31.599
150.017	96.9382	96.4624	97.098	58.1489	48.9265	48.4064	84.6233	87.2052	84.9579	30.6941	31.7434	30.5308
156.017	98.2047	97.3876	98.2768	61.5336	50.5964	50.4119	82.979	85.9068	83.6608	29.3128	31.0742	29.7048
162.017	98.7477	98.162	98.9119	64.1334	52.9788	51.9539	81.9981	84.8545	82.3851	28.6088	30.8857	30.4103
168	99.1714	98.5768	99.1989	67.4051	56.3881	54.8576	79.0477	83.0533	81.046	28.3475	30.4545	30.8904
