# Supplementary material for: Targeting SWI/SNF ATPases reduces neuroblastoma cell plasticity
Source: EMBO J. 2024 Aug 22;43(20):4522–41. doi: 10.1038/s44318-024-00206-1 (PMC11480351; doi:10.1038/s44318-024-00206-1)
Supplement: Supplementary file 18 — Source data Fig. 6 [file 44318_2024_206_MOESM18_ESM.zip › Figure 6/6D/SJNBL012407_X1 - cell viability.xlsx]

## Sheet: Sheet1
DMSO	ACBI1 250 nM	Etop 500 nM	Etop500 nM +ACBI1-250 nM
94.2269	54.6756	36.9147	13.1652
101.563	50.9134	38.1887	15.8706
104.21	51.616	37.1026	18.2119
