# Supplementary material for: Targeting SWI/SNF ATPases reduces neuroblastoma cell plasticity
Source: EMBO J. 2024 Aug 22;43(20):4522–41. doi: 10.1038/s44318-024-00206-1 (PMC11480351; doi:10.1038/s44318-024-00206-1)
Supplement: Supplementary file 18 — Source data Fig. 6 [file 44318_2024_206_MOESM18_ESM.zip › Figure 6/6F/BE2C - cell viability.xlsx]

## Sheet: Sheet1
		ACBI1 (nM)
		0					62.5					125					250					500					1000					2000					4000
Etoposide (nM)	800 nM	15.4114	17.0661	19.5757	15.5401	16.68	19.4562	19.6124	18.0773	20.5869	16.3491	12.9018	12.8834	11.2104	9.88666	9.36268	13.2971	13.0673	11.8263	10.999	13.4442	12.3687	11.4862	12.8926	16.0181	16.9742	16.2571	16.4134	15.6228	15.5861	16.2479	16.1376	11.3299	13.389	13.4534	9.89585	14.869	13.1592	15.485	13.8671	14.244
	400 nM	35.4237	46.6479	48.7163	45.9585	38.5492	50.6927	42.7043	47.5764	46.3262	37.0876	30.2851	36.8302	32.1512	35.1388	38.7607	25.7715	26.3782	29.2831	30.1839	27.6284	19.2999	17.6728	19.7687	21.3315	25.6152	18.5369	18.4082	16.726	19.4654	17.5073	19.0701	14.8415	17.6176	13.674	12.0101	15.5309	17.7831	15.5769	17.1029	15.9906
	200 nM	62.7534	80.6238	73.6466	71.9644	81.6718	81.1018	72.4976	77.0939	65.5939	76.6066	65.9432	57.532	60.6666	67.506	55.9784	52.6323	65.8237	64.7574	60.8413	52.9081	32.8958	36.3706	41.7299	35.5708	37.4185	22.7931	24.2731	21.6992	24.7419	24.0617	22.931	20.0813	22.3151	17.8107	17.3143	21.7359	25.845	25.0637	27.2147	24.1352
	100 nM	98.8252	119.885	105.104	107.659	94.8448	113.469	98.862	88.3732	93.0706	92.8132	100.333	70.1994	84.8892	81.8464	76.8365	78.9691	79.3552	84.8157	75.3197	79.3736	43.9913	53.1379	51.9796	52.4393	57.0356	39.5604	39.0272	37.7311	37.5748	34.0081	36.7383	28.18	41.9321	25.2199	28.0604	32.0225	36.7015	44.4049	42.4009	42.9893
	50 nM	95.0746	99.5238	105.389	116.641	104.856	106.078	114.021	107.402	98.0714	113.883	105.848	78.9875	88.125	80.8353	80.8628	76.0275	75.4576	67.5979	71.1554	101.335	49.994	62.3857	62.1007	55.5831	61.8157	50.2238	48.6427	42.3734	43.5408	42.8422	45.7011	39.5144	44.4141	41.0956	40.2407	47.9349	59.0212	58.1754	54.526	51.8693
	25 nM	100.517	109.185	120.52	107.43	91.4527	112.513	106.97	96.049	115.501	112.145	96.0674	91.894	92.9971	86.9024	94.5139	88.888	98.0806	106.106	90.653	79.0243	51.9337	62.5328	63.2222	57.4217	59.9037	44.9841	41.3897	46.3629	42.8698	43.8442	52.8989	43.9637	46.51	43.265	37.6943	50.3985	55.5004	63.4336	53.8182	59.4624
	0	86.1486	102.3	107.025	97.2624	107.264	109.7	118.994	120.124	111.079	124.712	126.035	86.2681	81.5523	82.2417	78.6566	83.308	89.0167	81.4695	78.4268	75.9724	61.1079	65.3733	72.663	69.9144	73.5179	56.7046	49.7918	50.0032	49.2402	48.3486	70.3557	41.6012	44.1935	40.4705	38.1264	55.4085	55.3165	58.1295	57.7066	63.3049
