# Supplementary material for: Targeting SWI/SNF ATPases reduces neuroblastoma cell plasticity
Source: EMBO J. 2024 Aug 22;43(20):4522–41. doi: 10.1038/s44318-024-00206-1 (PMC11480351; doi:10.1038/s44318-024-00206-1)
Supplement: Supplementary file 18 — Source data Fig. 6 [file 44318_2024_206_MOESM18_ESM.zip › Figure 6/6F/IMR32 - cell viability.xlsx]

## Sheet: Sheet1
	ACBI1 (nM)
		0					31.25					62.5					125					250					500					1000
Etoposide (nM)	400	0.97687	3.30114	0.168427	0.213337	0.19088	0.123512	0.269481	0.145969	0.101054	0.04491	0.078597	0.123512	0.123512	0.067368	0.112283	0.123512	0.101054	0.078597	0.067368	0.067368	0.078597	0.101054	0.224566	0.235795	0.078597	0.04491	0.089825	0.056139	0	0.04491	0.04491	0.04491	0.04491	0.011229	0.04491
	200	5.53559	2.13339	3.28992	2.51516	3.14395	2.93061	4.28924	2.53761	2.73972	2.02111	1.8976	2.63867	1.41478	1.61689	2.56007	0.943184	0.909497	0.999327	1.13407	0.931955	0.471589	0.471589	0.336849	1.02178	0.617559	0.336849	0.583877	0.303167	0.28071	0.426679	0.213337	0.437908	0.41545	0.258252	0.392993
	100	126.724	35.9421	32.7756	38.6818	30.6535	30.3391	36.7617	29.0478	24.5003	28.2169	19.3016	18.6728	24.1298	22.8048	24.1186	18.9872	12.2389	12.0481	13.6537	16.4159	6.35527	6.63598	6.82686	7.06266	7.27599	3.30114	4.32292	2.96429	3.71659	3.64922	2.68358	3.22254	2.58253	2.62744	4.04221
	50	63.9906	54.7159	59.0052	60.6221	58.0058	51.1004	48.9221	48.5403	57.0514	57.1974	38.8165	54.0984	55.85	49.6407	52.7959	35.3357	34.9652	34.662	35.7849	38.6144	26.207	26.5215	27.8127	27.7004	29.4296	16.8426	17.5275	17.1345	17.6173	18.336	6.61352	15.338	18.1338	16.2475	15.9443
	25	82.102	78.5762	82.7195	77.1502	70.4694	69.4813	69.0434	71.1767	75.1179	78.3966	71.0083	70.1774	69.223	71.828	72.075	49.3712	57.8486	56.9167	54.4128	52.7397	44.1949	43.7795	46.1711	41.2868	41.6685	30.5524	28.9692	25.3088	28.9131	29.6879	20.8286	29.0927	28.4976	28.3741	25.9488
	12.5	91.3205	98.0799	91.0734	86.0768	84.9877	83.1799	80.283	75.6344	85.7399	79.8114	77.3411	89.333	84.5048	77.8464	77.6443	56.3103	60.6221	57.1076	62.9912	59.9596	52.459	52.0211	54.7608	50.7074	50.3818	36.38	35.1673	33.9434	36.2228	36.9638	37.2445	32.3827	36.5933	36.8179	35.5266
	0	101.651	101.426	102.414	103.728	90.7815	98.574	95.969	95.6209	91.9717	91.8931	85.2122	103.503	101.572	97.8105	100.337	88.2102	86.38	90.2425	103.032	96.0476	69.9416	67.404	60.4087	56.8493	58.803	38.6818	41.2643	40.6243	40.804	38.94	39.5913	39.8271	42.2861	39.2432	38.2551
