# Supplementary material for: Targeting SWI/SNF ATPases reduces neuroblastoma cell plasticity
Source: EMBO J. 2024 Aug 22;43(20):4522–41. doi: 10.1038/s44318-024-00206-1 (PMC11480351; doi:10.1038/s44318-024-00206-1)
Supplement: Supplementary file 18 — Source data Fig. 6 [file 44318_2024_206_MOESM18_ESM.zip › Figure 6/6F/SKNSH - cell viability.xlsx]

## Sheet: Sheet1
		ACBI1 (nM)
		0					62.5					125					250					500					1000					2000					4000
Etoposide (nM)	400	40.7	41	41.3	43.2	47.4	27.3	18.3	27	23.8	33.1	26.2	23.6	24.8	15.7	13	14.5	12.6	11.7	9.84	13.4	14.7	14.4	13.1	17.9	14.6	15.1	14.6	11.8	15.9	14.4	14.1	14.7	12.3	16	16.7	17	17.3	14.7	15.5	16.5
	200	49	58.3	59.2	58.9	51.6	30.3	31.5	28.4	35.8	35	20.3	27.6	28.5	24.5	18.2	18.2	25.8	27.9	17.4	18	22.5	30.8	24	16.6	16.1	12.9	14.5	16.8	16.2	16.4	16.5	16.2	13.5	16.2	16.7	16	17.4	16.7	18	22.7
	100	52.2	62.4	62.6	53.5	53.6	33.9	39.2	32.3	40.4	42	43.3	38.2	35.2	39.7	30.9	27.5	18.8	23	34.4	41.2	44.9	37.3	32	27.2	45.8	29.2	27.1	30.2	30.3	32.6	18.4	27.4	18.7	17.8	18.9	14.4	21.6	13.5	15.4	14
	50	76.8	86.4	70.1	82.6	76.2	63.9	76.7	73.7	64.1	77.2	49	65.1	44.2	51.3	43	50	46.3	60.2	51.9	44.2	33.5	40.5	50.4	62.4	43.9	36.6	30.7	35.2	35.3	40.4	36	25.7	26.8	31.7	18.9	19.1	24.1	28	24.8	32.3
	25	84.6	84.9	69.7	86.5	90.5	79	73.9	80.5	76.9	77.3	70.2	67.7	67.3	62.1	67.3	62.1	67.7	66.3	58.5	68.7	67.3	61.1	61.2	61.2	64.2	43.2	48.8	64.3	54	47.2	41.9	44.8	49.2	45.1	36.9	38.4	41	33.9	37.1	36.3
	12.5	83.5	94.8	82.4	96.1	91.1	83.1	88.4	90.1	74	79.1	82.1	72.1	73.5	72.3	75.4	74.8	76	67.6	81.5	78.6	72.7	73.3	77.2	69.8	69.3	69.3	55.1	62.6	49.9	59.6	67.8	67.8	49.5	46.5	42.9	41.5	31.3	33.4	42.6	43.7
	0	88.4	90	86.3	83.9	77.6	79.6	72.5	89.2	78.4	79.6	88.5	81.6	83.7	75.7	78.1	78.4	80.6	91.7	77.5	84.9	80.8	85.6	79.6	92.7	82.3	85.1	79.2	78.7	84.9	91.3	76.9	69.8	79.2	76.6	69.2	61.5	54.6	65.9	54.1	63.1
