# Supplementary material for: Targeting SWI/SNF ATPases reduces neuroblastoma cell plasticity
Source: EMBO J. 2024 Aug 22;43(20):4522–41. doi: 10.1038/s44318-024-00206-1 (PMC11480351; doi:10.1038/s44318-024-00206-1)
Supplement: Supplementary file 18 — Source data Fig. 6 [file 44318_2024_206_MOESM18_ESM.zip › Figure 6/6F/SY5Y - cell viability.xlsx]

## Sheet: Sheet1
		ACBI1 (nM)
		0					62.5					125					250					500					1000					2000					4000
Etoposide (nM)	400	7.87028	6.07016	7.30513	7.15163	5.60967	7.53537	7.96098	6.79579	6.73997	6.07714	4.75845	6.13296	6.27948	5.76317	7.02604	5.67246	5.39337	5.812	6.37716	4.31191	3.71884	3.15369	2.57459	3.30021	2.90949	1.66057	1.17915	1.92571	1.22799	1.33962	1.24194	0.767492	1.26287	0.802376	0.676787	0.586084	0.627948	0.837262	1.07449	1.06053
	200	34.5022	34.9976	30.0508	32.3603	30.4206	30.6578	34.8162	30.5113	31.7323	30.9718	31.1671	23.1643	28.8926	23.7853	28.0344	24.9156	19.8152	21.7689	19.3617	21.72	23.3248	19.0059	21.8386	20.1432	22.5643	7.85633	8.44939	8.33775	8.43543	7.80051	3.08392	2.11409	2.16293	2.42807	2.65831	1.80709	2.33736	2.22573	1.68848	1.54196
	100	99.5088	73.3932	102.969	86.294	91.8618	92.3711	92.0921	97.2691	99.0762	83.4124	81.0402	52.0429	55.5873	57.4363	56.7386	54.8408	51.5196	51.6313	51.7778	50.0474	54.164	52.7267	49.9079	52.4406	48.5892	20.6804	22.4177	22.7247	25.9761	23.7783	7.08883	6.62834	7.5284	9.09129	6.88649	4.56309	4.47936	6.26552	5.02358	4.89101
	50	87.4801	85.6312	86.5103	87.7801	88.0453	83.2729	83.6078	80.6983	85.987	82.5193	83.831	74.1606	72.4861	76.5399	72.7373	71.314	65.0973	67.9509	67.3579	65.5787	67.5044	67.1067	64.267	66.1857	66.2764	34.4325	32.9114	36.3372	33.4626	31.809	15.1963	16.4871	15.0289	17.1709	15.6638	14.5963	13.9404	14.5893	15.301	11.7775
	25	97.7366	92.5386	93.034	88.7221	89.2035	94.3526	94.248	90.885	88.3662	92.8316	91.2408	81.5914	84.9823	87.3894	82.3449	76.1352	76.6864	79.1284	76.1561	77.5934	80.6913	84.6125	83.6008	81.1239	80.9076	50.3265	45.603	48.3171	48.3659	49.1264	26.6948	23.9736	27.6157	24.783	23.9178	24.9365	21.8037	21.9782	22.1805	21.72
	12.5	107.386	106.695	100.186	97.1156	98.1064	102.642	98.9855	96.2644	97.9808	98.4901	100.353	90.5082	95.9853	90.0268	86.2103	80.3843	84.1171	85.6312	87.4243	80.5448	83.3915	92.6432	85.5823	84.8148	83.9078	57.4782	59.2364	60.3667	54.157	54.764	32.7789	25.5156	26.8064	30.2322	28.5298	28.5019	27.0157	28.7251	28.2716	26.8134
	0	101.393	103.032	100.528	98.1692	96.8784	100.137	105.977	99.9553	100.102	101.33	101.386	101.546	98.1064	99.3483	93.2363	91.3804	86.2382	93.2154	92.0851	91.5478	74.2932	81.3751	74.5723	73.7909	71.4814	45.5751	46.6914	55.0641	46.5868	48.3799	29.5415	28.0483	33.9162	33.6231	32.0044	32.3393	32.2626	33.9092	32.8486	33.2184
