# Supplementary material for: Targeting SWI/SNF ATPases reduces neuroblastoma cell plasticity
Source: EMBO J. 2024 Aug 22;43(20):4522–41. doi: 10.1038/s44318-024-00206-1 (PMC11480351; doi:10.1038/s44318-024-00206-1)
Supplement: Supplementary file 18 — Source data Fig. 6 [file 44318_2024_206_MOESM18_ESM.zip › Figure 6/6H/BE2C - Incucyte cell confluence assay.xlsx]

## Sheet: Sheet1
Time (h)	DMSO					Etop 400nM					ACBI1 1000 nM					Etop+ACBI1
0	4.38367	4.63143	3.41804	5.35921	5.65184	6.88483	6.09559	5.69691	6.18314	7.30312	8.89778	8.13927	7.68254	7.82752	6.4757	4.99283	4.24975	4.85802	5.37683	6.20671
6.01667	6.30955	6.25403	4.69501	7.41157	7.50915	9.14438	7.79543	7.02743	8.20558	9.5949	12.243	11.1139	9.5109	10.236	8.54908	7.21345	6.02006	6.78704	7.41402	8.9307
12.0167	7.66765	7.7871	5.55111	8.68389	9.15995	10.8796	9.28062	8.607	9.40935	11.4838	14.0187	13.0821	11.83	12.1691	10.1953	8.43736	7.33781	7.96595	8.78804	10.6193
18.0167	9.28881	9.08189	6.68126	10.5541	10.5577	13.2416	11.3322	10.5752	11.6838	13.9786	17.3374	15.5518	14.8164	14.2216	11.6768	10.2889	8.3871	9.74582	11.4851	12.5061
24	10.5553	10.7123	7.40576	12.1506	12.3661	15.4369	12.7952	12.2953	13.1918	16.0344	20.2336	18.6762	16.6158	16.0191	13.2162	11.9271	10.5385	11.1375	11.799	15.2024
30.0167	12.8953	12.664	9.34802	15.7767	14.7719	18.1677	15.1177	13.9586	15.9071	17.9481	24.1363	22.2732	20.0798	19.9914	15.9561	13.2142	12.4222	13.4503	14.1492	17.4008
36.0167	14.9065	15.093	10.5557	18.2526	17.199	20.4999	17.7852	16.0074	18.5979	20.8751	27.7109	25.217	23.5137	22.8606	17.7229	14.8164	13.6079	14.7611	15.7825	19.4115
42.0167	17.4669	17.7869	11.8524	21.3506	19.5668	24.5026	20.726	19.4136	21.6831	24.3289	30.2218	27.6089	27.2376	26.0559	20.5327	16.6699	14.7911	16.2591	17.5774	21.3313
48	20.4509	20.242	14.2622	24.1483	22.225	27.5932	22.7306	21.4289	25.6094	27.2936	32.6889	30.9788	28.8921	28.6579	22.5171	17.8208	16.2738	17.4166	19.6015	22.695
54.0167	24.3788	22.7179	16.9514	28.5946	25.8576	30.8213	25.8011	24.6354	28.7536	30.0811	34.1653	32.2612	31.041	30.4095	24.2173	18.6454	16.816	19.421	21.5045	23.9058
60.0167	26.8173	27.6319	18.701	32.4984	31.0834	33.4646	27.8717	28.7387	32.2105	32.8188	35.909	35.0877	32.7105	33.1998	25.6852	19.3817	17.4268	20.0355	22.0147	24.4606
66.0167	30.5667	31.1065	21.4939	37.455	34.3166	36.6409	30.5792	31.0296	34.6982	35.3418	37.3258	37.8259	35.4759	34.8666	27.4889	20.4686	18.5199	21.2975	23.3379	25.4451
72	33.4764	35.6489	26.8664	41.6635	37.782	39.7182	31.964	34.5062	37.7189	38.3836	40.8803	40.105	37.752	36.9412	28.6112	20.3187	19.5692	20.9534	22.4974	25.4907
78.0167	38.0814	40.3599	29.4231	47.6184	43.5146	44.2614	35.1876	37.55	41.8467	41.0761	41.7159	40.7932	38.7564	39.4665	29.7698	20.1104	19.8777	20.9886	23.5128	26.5419
84.0167	42.5881	45.6992	33.3071	53.3955	48.6609	45.8986	36.8206	39.2209	45.9228	42.9828	44.3493	43.8276	41.7941	41.056	31.6957	19.6202	19.4421	21.0625	22.9702	26.7867
90.0167	46.7887	51.5541	38.8381	58.4646	54.2519	48.6477	40.1602	41.7365	49.9254	43.4937	46.2954	46.0653	44.0111	41.8248	33.4238	18.9745	19.4235	20.6238	22.23	25.8775
96	52.6964	57.3187	44.6451	64.4819	58.6268	50.2126	41.425	44.1453	54.0548	46.5322	47.0217	48.2279	45.9736	43.2177	34.7572	18.6237	18.6928	20.0595	21.9001	25.9572
102.017	59.0414	63.0917	50.9008	70.5091	64.0999	52.2164	44.7466	46.0628	57.3555	47.7671	48.8088	49.0228	46.258	45.8554	36.3916	17.9989	19.3865	19.3279	20.5374	25.3568
108.017	63.4866	70.0516	56.7034	76.5065	68.2596	54.7412	47.4036	46.7937	61.3277	48.7189	50.0732	51.5705	49.2472	47.4171	38.1505	17.4508	18.1501	18.7871	20.9865	24.2628
114.017	67.7946	75.6774	63.5538	82.3402	74.0695	58.3344	49.3372	48.1023	65.375	50.2916	53.3875	53.8334	51.0457	47.7835	39.407	16.4069	17.922	18.4032	20.5418	22.8766
120	72.643	80.9986	70.0498	87.7138	77.7123	60.8337	52.3131	49.3745	70.4651	50.9565	55.0841	54.3504	52.4014	48.8316	40.2403	15.9959	17.7702	17.2124	19.9095	22.285
126.017	77.0373	84.051	78.3508	91.1444	82.3569	62.0945	53.555	51.3681	74.1533	53.2007	56.8907	57.5603	53.3152	50.6018	41.2712	15.7154	16.8149	16.7929	19.3998	21.4315
132.017	81.8482	88.2251	83.4077	93.6608	86.505	64.5271	54.5118	53.9209	78.743	57.9515	60.5186	60.6453	55.9559	52.0135	44.3697	15.253	16.3113	15.8114	18.0211	20.3412
138.017	86.1846	92.2428	87.7876	95.2913	90.4881	67.3064	56.4926	58.0008	82.6797	59.8296	62.6622	62.0529	58.4753	53.883	45.3893	15.3947	15.9431	15.5329	17.9002	19.2147
