# Supplementary material for: Targeting SWI/SNF ATPases reduces neuroblastoma cell plasticity
Source: EMBO J. 2024 Aug 22;43(20):4522–41. doi: 10.1038/s44318-024-00206-1 (PMC11480351; doi:10.1038/s44318-024-00206-1)
Supplement: Supplementary file 18 — Source data Fig. 6 [file 44318_2024_206_MOESM18_ESM.zip › Figure 6/6H/IMR32 - Incucyte cell confluence assay.xlsx]

## Sheet: Sheet1
Time (h)	DMSO					Etop 100nM					ACBI1 125 nM					Etop+ACBI1
0	5.26715	4.7689	5.185	5.25432	5.15045	7.00598	7.16797	8.00372	8.32816	7.18552	7.46831	6.8735	6.95148	7.53845	7.22677	6.16149	6.73903	7.22151	7.40917	6.88852
6	6.12127	5.16813	5.74745	5.80058	5.5873	7.76674	7.95584	8.87415	8.75253	8.37174	8.74283	7.46449	7.6443	8.44651	7.84262	6.8022	7.41102	8.08566	8.57299	7.83313
12	5.66672	5.10325	5.70374	6.04629	5.94945	7.54821	8.09167	8.64497	9.30343	8.93671	8.43996	7.81865	7.28304	8.45246	7.59254	6.60231	7.53558	8.24403	8.90161	8.05446
17.9833	7.06512	6.07599	6.99594	7.11866	6.86824	8.82423	9.50612	9.89934	10.5321	10.41	10.1417	9.20332	8.59594	9.83822	9.25699	7.66547	8.94224	9.63888	9.82845	9.37876
24	8.09325	6.56427	7.66158	7.95905	7.27915	9.2475	10.2775	11.2623	11.56	11.0714	10.281	9.21936	9.2406	10.2938	9.56061	8.0884	9.23883	9.74384	10.5342	9.87482
30	9.24136	7.58563	8.84513	9.31907	8.21569	10.5281	11.7833	12.4497	12.7859	12.1926	11.7814	10.2407	10.3162	11.431	10.694	8.5288	9.72178	10.3425	10.2614	10.6383
36	11.2358	9.1844	11.3394	11.389	9.77396	12.3464	12.9962	15.1577	15.0648	14.4107	12.7562	12.029	11.6123	12.6622	12.2215	9.20113	9.65499	10.9873	11.4132	11.2232
41.9833	12.6545	10.0251	12.2221	13.2093	11.6526	13.6958	14.5129	16.3248	16.0514	15.6923	14.2244	12.6242	12.3292	14.949	14.1902	9.31463	10.4105	11.4378	11.5254	11.5773
48	14.2601	11.7717	14.4504	14.0845	13.0575	15.6326	15.3062	17.2003	16.7402	17.7186	15.8765	13.6885	13.2629	16.218	15.438	9.80387	10.9066	11.719	12.344	12.4366
54	17.0955	13.8072	16.34	16.938	14.9107	17.1633	16.7655	18.9263	18.6965	18.417	19.0616	14.7352	15.0741	18.433	17.7313	10.1916	11.0611	12.3018	12.502	13.1709
60	20.9632	16.2213	19.9282	20.5322	17.7731	17.7142	18.1891	19.9059	20.2166	20.5052	21.2667	17.7159	18.2892	20.4615	19.1505	10.677	11.0134	12.6976	13.3909	13.0643
65.9833	23.5146	18.2067	23.5494	24.1879	21.5143	18.4247	19.6123	21.6341	20.1533	22.0845	23.5758	19.5098	20.4238	22.2064	21.4758	11.3188	11.3331	12.5425	13.1337	12.8512
72	26.7035	20.9592	27.4144	28.2084	24.7227	20.0291	21.1351	22.3166	21.8138	23.6887	26.1712	20.7261	22.2336	25.2695	24.1751	10.7043	11.4182	12.3718	13.2074	13.2197
78	30.691	25.3742	32.7732	33.16	29.4934	21.8614	21.8422	23.5914	22.9099	25.4726	29.3533	23.2159	24.4942	28.0945	26.315	11.4276	11.9358	12.8243	13.5096	12.9108
84	36.5993	30.9216	38.7131	39.8816	33.4899	23.3469	24.2414	26.8411	24.1753	27.0169	32.6939	25.8575	27.4941	31.0494	28.135	11.5947	11.9985	13.0256	13.7785	13.2369
89.9833	43.4262	35.3051	46.1867	45.7142	38.7409	24.7307	24.9279	28.1494	26.2153	29.4778	34.8726	27.4928	28.9138	32.5903	30.8305	11.8025	12.4473	12.6816	13.7116	14.0994
96	51.4147	41.9769	53.7846	52.0195	45.4949	26.3341	26.6513	30.7218	28.5649	30.8146	38.9576	29.4729	32.0536	35.0035	32.8282	11.837	12.3959	13.1592	14.27	13.8433
102	56.2811	48.2625	61.8803	59.0786	52.6852	28.2737	29.2949	32.8532	29.3171	33.289	41.2777	32.1999	34.8443	37.6184	35.9378	11.8172	12.3595	13.3135	14.3607	13.8562
108	63.6364	54.8251	71.4596	67.003	61.2163	30.2082	31.5665	35.849	32.8128	37.3239	44.0506	35.1548	37.7639	42.2752	39.1572	11.983	12.6224	13.5765	14.4048	14.4856
113.983	70.0688	62.6504	79.8958	75.245	69.6774	30.8513	35.391	40.7302	34.5323	40.7919	46.5294	37.6541	40.1932	43.6803	42.0918	12.4725	13.0237	14.1778	14.5043	14.5846
120	75.2776	68.3236	86.3904	83.1883	79.9934	33.3499	39.2907	44.7441	37.489	45.6848	52.2417	39.667	43.2959	45.9122	45.3071	12.5378	13.237	14.2424	15.5011	15.0869
126	80.0442	75.5602	92.0467	87.9311	87.3357	35.9964	43.3794	49.1915	41.4087	49.6504	57.2919	42.8943	45.8253	49.9547	48.0308	12.3803	13.7636	14.0337	16.2359	15.0786
137.983	88.8321	88.8033	98.3332	95.6194	97.0465	46.7194	52.488	61.435	52.0804	62.0461	64.3671	51.1859	53.3787	58.8016	55.301	12.7805	14.4661	13.9327	16.2332	15.2506
144	91.951	91.9772	99.346	96.91	98.653	50.6548	57.7347	67.2696	58.8334	67.2858	69.676	54.9862	58.3244	61.7918	60.0293	13.2058	14.5611	14.5855	16.7278	16.1598
150	95.8952	95.7207	99.706	97.785	99.5626	52.7234	63.7331	74.4109	62.9052	73.3353	74.1132	58.4972	60.9725	65.1114	62.9621	13.4052	14.3334	14.7278	17.2372	16.1528
156	97.6196	97.2781	99.778	98.652	99.8666	57.7984	70.3174	79.8118	68.5365	78.6258	78.1053	62.4943	64.7802	68.0082	65.797	13.8308	14.9328	15.2637	17.4936	17.3008
