# Supplementary material for: Targeting SWI/SNF ATPases reduces neuroblastoma cell plasticity
Source: EMBO J. 2024 Aug 22;43(20):4522–41. doi: 10.1038/s44318-024-00206-1 (PMC11480351; doi:10.1038/s44318-024-00206-1)
Supplement: Supplementary file 18 — Source data Fig. 6 [file 44318_2024_206_MOESM18_ESM.zip › Figure 6/6H/SKNSH - Incucyte cell confluence assay.xlsx]

## Sheet: Sheet1
Time (h)	DMSO					ACBI1 125nM					Etop 200nM					Etop+ACBI1
0	5.23	3.95	4.09	3.84	4.19	3.97	4.08	4.31	3.99	3.91	4.43	5.05	5.12	5.01	4.62	3.7	3.89	4.04	4.22	3.14
6	6.76	5.05	4.8	4.87	4.68	4.95	5.2	5.28	4.95	4.59	5.66	6.54	6.19	6.1	5.91	4.66	5.27	5.03	5.13	3.75
12	7.7	6.05	6.26	6.01	5.4	6.49	6.63	6.74	5.96	5.47	6.65	8.15	7.27	8.21	6.64	5.41	6.39	6.21	6.25	4.98
18	10.5	7.59	6.98	6.87	6.91	7.39	8.65	7.13	8.09	6.52	7.27	9.03	9.58	8.48	7.7	6.5	7.05	7.09	7.41	5.52
24	11.6	9.44	9.51	8.59	10.4	11.1	11.4	11.4	10	8.12	8.8	11.9	13.2	11.2	10.2	7.9	9.73	10.7	9.46	7.19
30	14.6	11.9	11.4	12.1	10.4	12.5	13.2	12.6	11.3	10.5	11.8	13.3	14.3	13.4	13	10.3	11.7	12	11.7	7.77
36	18.2	13.6	15.7	14.5	13.6	15.1	15.1	14.9	13.6	13.9	12.8	17.4	16.8	15.7	14.9	10.8	13.5	14.1	13.8	8.66
42	24	19.5	19.5	18.3	16.9	18.7	18.9	18.6	17	16.6	15.3	18.1	17.7	18.6	17.8	12.9	16.1	16	14.7	9.39
48	28.7	25.7	27	23.7	23.4	24.1	26.2	24	23.4	19.9	17.5	22.4	24.8	23.5	17.2	14.8	17.7	17.6	16.5	11.2
54	34	30	31	30.1	26.9	30	31.1	29	28.4	27.7	22.9	27.5	25.1	27.4	23.3	16.1	18.5	19	18.1	11.9
60	38.8	36.2	38.8	36.2	31.8	35.5	37.2	34.8	34.6	31.8	25.2	32.1	29.7	29.2	30.6	18.6	23.4	23.3	19.3	15.5
66	46.3	43	47.5	43.4	37.6	42	45.7	40.7	40.4	37.7	26.6	35.2	34.3	32.6	30.6	18.5	25	25.1	23.6	13.9
72	53.9	51.1	54.3	50.3	44	51.2	53.1	50.5	45.5	44.3	33.3	39.9	37.2	37.7	36.9	18.2	25.5	24.8	22.9	14.5
78	63.3	61.7	65.1	61	52.1	62.3	62.9	61.8	53.7	52.8	38.8	45.2	42.1	43.5	30	19.3	27	25.1	23.4	16.8
84	72.5	70.6	72.1	70.8	62.2	71.4	71.2	69.3	63.2	62	13.7	47.9	47.4	45.5	42.9	19.3	27.8	28.7	23.5	18.1
90	80	79.7	79	78.7	70.7	80.1	75.6	76.7	69.9	70.3	43.2	52	51.3	47.6	36	22.9	28.1	28.1	24	18.7
96	88.4	90	86.3	83.9	77.6	88.5	81.6	83.7	75.7	78.1	49	58.3	59.2	58.9	51.6	20.3	27.6	28.5	24.5	18.2
102	93.4	95	91.3	90.6	85.9	94.6	85.6	90.6	80.3	84	50.9	64.2	63.4	61.7	54.3	23.6	28.4	29.3	26.5	18.3
108	98.2	98.4	94.7	94.6	90.9	98	89.1	94.4	87.2	89.8	59.4	73.2	67.2	66.7	62.3	24.3	28.6	29.1	26.4	18.1
114	98.8	97	97.9	98	98.3	98.4	92.3	96.6	90.8	92.8	65.4	74.8	70.2	69.4	65.9	24.3	28.3	29.2	24.6	19.3
