# Supplementary material for: Targeting SWI/SNF ATPases reduces neuroblastoma cell plasticity
Source: EMBO J. 2024 Aug 22;43(20):4522–41. doi: 10.1038/s44318-024-00206-1 (PMC11480351; doi:10.1038/s44318-024-00206-1)
Supplement: Supplementary file 18 — Source data Fig. 6 [file 44318_2024_206_MOESM18_ESM.zip › Figure 6/6H/SY5Y - Incucyte cell confluence assay.xlsx]

## Sheet: Sheet1
Time (h)	DMSO					ACBI1 500nM					Etop 200nM					Etop+ACBI1
6.01667	35.1447	37.9153	35.7359	34.531	36.4501	37.3085	42.1315	38.2087	40.6596	42.5983	32.5046	36.3632	39.3214	38.8452	38.683	39.6839	41.1583	42.4235	38.3544	42.0239
12.0167	40.1477	42.5384	41.212	38.9357	40.0434	41.7591	47.6356	43.995	44.9725	49.0429	37.5772	41.3642	44.8845	44.3449	43.5556	46.1816	46.7804	47.7458	42.6757	46.459
18.0167	46.2719	49.5159	45.8784	44.2532	45.1601	47.1208	54.8834	49.3944	51.7672	57.3816	42.5312	46.7101	51.2231	49.753	49.6094	53.0828	51.5354	54.8076	48.5091	52.6167
24	36.8982	42.2835	44.3186	45.4507	44.064	47.4751	45.9131	45.3713	50.2499	48.9993	51.1747	46.3154	50.5746	55.6944	52.7481	44.4768	46.2647	60.2692	34.3834	44.7752
30.0167	43.8977	49.2204	51.3154	53.3531	50.411	52.3412	51.9782	52.2016	56.9275	54.2285	55.5341	49.814	56.0061	60.8434	57.2918	51.092	53.3783	65.7747	38.9947	48.8369
36.0167	46.4147	52.7363	56.0675	59.2852	56.6626	53.6188	53.3718	53.7475	58.2746	57.0537	60.4972	55.1221	61.3467	64.7938	62.4435	49.579	54.417	65.7615	39.6953	48.7643
42.0167	50.6325	57.6339	59.9947	62.5249	60.7505	57.039	55.1582	56.7106	59.6254	58.6284	65.2576	60.931	65.0772	69.4927	69.0951	50.1127	54.2942	65.3273	41.5377	50.0151
48	54.1539	62.4112	66.1518	67.1799	65.2234	61.0013	57.1827	58.5327	60.6432	59.5877	71.0078	65.1967	67.9551	74.4634	71.5083	50.3167	52.2359	65.8489	42.4811	50.5042
54.0167	60.9722	70.8028	72.1749	72.3224	72.3319	63.3383	60.0047	62.0614	62.5703	62.5024	75.1738	72.3151	72.2582	77.6754	77.1988	49.8988	52.6036	66.752	42.0674	50.0455
60.0167	67.4548	76.3931	79.6737	79.0619	79.2949	65.4799	62.5315	64.1911	64.5028	65.1115	78.1331	73.6907	74.33	81.567	78.0308	48.9255	52.3154	65.5899	43.1138	49.4758
66.0167	74.6337	85.3847	87.0111	84.2194	86.6027	68.3978	63.1647	67.6457	67.891	67.1964	80.6036	76.6196	76.846	84.5132	80.0188	49.4443	50.7953	63.4046	42.9039	47.1656
72	81.586	91.0887	92.6039	90.5971	92.1255	71.4608	64.876	68.4184	68.2889	69.1423	81.4402	78.2995	77.6997	85.5706	82.6716	48.3823	49.6587	62.4822	42.284	46.7595
78.0167	87.6105	95.6585	96.126	94.8733	95.7379	74.7195	66.3939	71.4638	70.3583	71.3622	83.0601	79.0091	78.1876	85.949	85.5237	46.5714	47.6828	62.3368	43.274	44.2936
84.0167	89.7014	98.0273	97.9077	97.0175	98.5406	78.0224	69.5148	73.1555	73.5829	73.7235	85.8238	80.6378	79.1144	87.4568	83.9271	44.133	47.007	57.7213	42.8356	44.4693
90.0167	91.4001	99.2583	99.2775	98.9358	99.5013	79.3517	69.5966	76.6618	74.357	75.4205	84.1922	81.9227	80.1459	88.4521	86.4707	41.2602	45.6951	55.117	41.4672	41.4767
96	93.4441	99.7499	99.7739	99.6958	99.9227	82.1596	71.9254	79.3025	77.145	77.8544	84.5382	83.6249	80.0953	89.806	88.242	39.5855	44.2484	54.309	39.9105	39.7322
102.017	96.0813	99.9577	99.9581	99.8415	99.9758	85.0255	73.1703	81.0309	80.5928	79.4254	86.5954	84.4262	81.9358	91.0269	88.7304	38.2143	40.818	53.005	39.8224	39.4959
108.017	96.5164	99.9962	100	99.9691	99.9979	87.2857	75.4659	81.7261	82.4025	80.7962	87.8398	84.7102	81.6821	90.7886	89.4289	36.185	39.8104	50.7142	38.0681	39.0477
114.017	97.3915	99.9969	100	99.988	100	89.2804	76.9688	84.3217	84.6488	82.6238	87.5786	85.2977	81.3578	92.0521	90.1142	34.9184	38.5069	49.1457	36.0404	37.4366
120	97.6181	100	100	100	100	91.0806	79.5864	85.9034	86.0641	83.9202	88.4468	87.1777	81.649	92.124	91.8142	34.2584	37.6668	46.1622	35.4911	36.2478
126.017	98.7308	100	100	100	100	91.8553	80.2917	87.3674	88.3282	86.9733	89.9206	88.0454	83.8864	92.3124	92.6464	35.5009	39.3857	47.1213	35.9472	36.726
132.017	99.4083	100	100	100	100	93.2261	83.3201	88.8493	88.9573	87.6041	90.8504	88.9465	84.2876	92.8701	93.2047	35.0558	37.9837	47.3427	35.7024	38.5584
138.017	99.707	100	100	100	100	94.4847	85.2196	90.0931	90.8689	89.5893	91.7387	89.5827	84.4791	92.9888	92.6542	35.5547	38.0124	45.3104	33.7817	36.5442
144	99.951	100	100	100	100	96.1999	87.0304	91.2738	92.8642	91.239	91.1193	89.7454	84.2246	93.9426	92.3514	34.5899	40.0385	45.0812	34.3098	39.1621
150.017	99.9611	100	100	100	100	96.9261	88.3666	93.9911	93.5136	93.1011	91.7376	91.0422	84.5806	93.9693	92.1718	36.513	40.3501	43.6655	33.1403	50.0332
